# Supplementary material for: Ancient viral genomes reveal introduction of human pathogenic viruses into Mexico during the transatlantic slave trade
Source: eLife. 2021 Aug 5;10:e68612. doi: 10.7554/eLife.68612 (PMC8423449; doi:10.7554/eLife.68612)
Supplement: Source data 1. [file elife-68612-supp3.txt]

117 4354
1_MH151117_3_CHN_EasternAsia_Human       ATGGAGCTATTTAGAGGGGTGCTTCACGTTTCTTCTAATATTCTTGACTGTGCTAACGATAACTGGTGGTGTTCTTTACTGGATTTAGACACTTCTGATTGGGAACCACTAACTCATACTAACAGACTAATGGCAATATACTTAAGCAGTGTGGCTTCTAAACTTGACTTTACCGGGGGGCCTTTAGCAGGGTGTTTGTACTTTTTTCAAGTTGAATGTAACAAATTTGAAGAAGGCTACCATATTCATGTAGTTATTGGGGGGCCAGGGCTAAACCCCAGAAACCTAACAGTGTGTGTAGAAGGGTTATTTAATAATGTACTTTATCACCTTGTAACTGAAAATGTAAAGCTAAAATTTTTGCCAGGAATGACTACAAAAGGCAAATACTTTAGAGATGGAGATCAATTTATAGAAAACTATTTAATGAAAAAAATACCTTTAAATGTTGTATGGTGTGTAACTAATATTGATGGATACATAGATACCTGTATTTCTGCTACTTTTAGACGGGGAGCCTCCCATGCCAAAAAACCCCGCTTGACCACAGCAATTAATGATGCCTGTAATGAACCGGGAGAGTCTAGCGGCACAGGGGGAGAGGTTGTGCCATTTGCTGGGAAGGGGACTAAAGCTAGCATAAAGTTTCAAACTATGGTAAACTGGCTGTGTGAAAATAGAGTGTTTACAGAGGATAAGTGGAAACTAGTGGACTTTAACCAGTACACTTTACTAAGTAGTAGTCATAGTGGAAGCTTTCAAATTCAAAGTGCATTAAAACTAGCAATTTACAAGGCAACCAATTTGGTGCCTACCAGTACATTTTTATTACACACAGACTTTGAACAGGTTATGTGTATTAAAGACAATAAAATTGTTAAGTTGTTACTTTGTCAAAATTATGACCCCTTGTTGGTGGGGCAGCATGTCTTAAAGTGGATTGATAAAAAATGTGGCAAAAAAAATACACTGTGGTTTTATGGCCCGCCAAGTACAGGAAAGACAAACTTGGCAATGGCCATTGCTAAAAGTGTCCCAGTATATGGTATGGTTAATTGGAACAATGAAAATTTTCCATTTAATGATGTAGCAGGGAAAAGTTTGGTGGTCTGGGATGAAGGTATTATTAAGTCTACAATTGTAGAAGCTGCAAAAGCCATTTTAGGCGGGCAACCTACCAGGGTAGATCAAAAAATGCGTGGAAGTGTAGCAGTGCCTGGAGTACCAGTGGTTATAACCAGCAATGGTGACATTACTTTTGTTGTAAGTGGGAACACTACAACAACGGTACATGCTAAAGCCTTAAAAGAGCGAATGGTAAAGTTAAACTTTACTGTAAGATGTAGCCCTGACATGGGGTTACTAACAGAGGCTGATGTACAGCAATGGCTTACATGGTGTAATGCACAAAGCTGGGACCACTATGAAAACTGGGCAATAAACTACACTTTTGATTTCCCTGGAATTAATGCAGATGCCCTCCACCCAGACCTCCAAACCGCCCCAATTGTCACAGACACCAGTATCAGCAGCAGTGGTGGTGAAAGCTCTGAAGAACTCAGTGAAAGCAGCTTTTTTAACCTCATCACCCCAGGCGCCTGGAACACTGAAACCCCGCGCTCTAGTACGCCCATCCCCGGGACCAGTTCAGGAGAATCATTTGTCGGAAGCTCAGTTTCCTCCGAAGCTGTAGCTGCATCGTGGGAAGAAGCCTTCTACACACCTTTGGCAGACCAGTTTCGTGAACTGTTAGTTGGGGTTGATTATGTATGGGACGGTGTAAGGGGTTTACCTGTGTGCTGTGTACAACATATTAATAATAGTGGGGGAGGCTTGGGACTTTGTCCCCACTGCATTAATGTAGGGGCTTGGTATAATGGATGGAAGTTTCGAGAATTTACCCCAGATTTGGTGCGGTGTAGCTGTCATGTGGGAGCTTCTAATCCCTTTTCTGTGTTAACCTGTAAAAAATGTGCTTACCTGTCTGGATTGCAAAGCTTTGTAGATTATGAGTAAAGAAAGTAGCAAATGGTGGGAAAGTAATGATAAGTTTGCTAAAGACGTGTACCAGCAATTTGTACAATTTTATGAAAAAGTTACTGGGACAGACTTAGAGCTTATTCAAATATTAAAAGATCATTATAACATTTCTTTAGATAATCCCCTAGAAAACCCATCTTCTTTGTTTGACTTAGTTGCTCGCATTAAAAATAACCTTAAAAACTCTCCAGACTTATATAGTCATCATTTTCAGAGTCATGGACAGTTATCTGACCACCCCCATGCCTTATCATCCAGTAGCAGTCATGCAGAACCTAGAGGAGAAAATGCAGTATTATCTAGTGAAGACTTACACAAGCCTGGGCAAGTTAGCGTACAACTACCCGGTACTAACTATGTTGGGCCTGGCAATGAGCTACAAGCTGGGCCCCCGCAAAATGCTGTGGACAGTGCTGCAAGGATTCATGACTTTAGGTATAGCCAACTGGCTAAGTTGGGAATAAACCCATATACTCATTGGACTGTAGCAGATGAGGAGCTTTTAAAAAATATAAAAAATGAAACTGGGTTTCAAGCACAAGTAGTAAAAGACTACTTTACTTTAAAAGGTGCAGCTGCCCCTGTGGCCCATTTTCAAGGAAGTTTGCCGGAAGTTCCCGCTTACAACGCCTCAGAAAAATACCCAAGCATGACTTCAGTTAATTCTGCAGAAGCCAGCACTGGTGCAGGAGGGGGCGGCAGTAATCCTGCCAAAAGCATGTGGAGTGAGGGGGCCACTTTTACTGCTAACTCTGTAACTTGTACATTTTCCAGACAATTTTTAATTCCATATGACCCAGAGCACCATTATAAAGTGTTTTCTCCCGCAGCTAGTAGCTGTCACAATGCCAGTGGAAAAGAGGCTAAAGTTTGCACCATTAGCCCCATAATGGGATACTCAACACCATGGAGATACTTGGATTTCAATGCTTTAAATTTATTTTTTTCACCTTTAGAGTTTCAGCATTTAATTGAAAATTATGGAAGTATAGCTCCTGATGCTTTAACTGTAACTATATCAGAAATTGCTGTTAAGGATGTAACAGACAAAACTGGAGGGGGGGTACAGGTTACTGACAGCACTACAGGGCGTTTATGTATGTTAGTAGACCATGAATACAAGTACCCATATGTGTTAGGTCAAGGCCAGGATACTTTAGCCCCAGAACTTCCTATTTGGGTATACTTTCCCCCTCAATATGCTTACTTAACAGTGGGAGATGTAAACACACAAGGAATTACTGGAGACAGTAAAAAATTAGCTAGTGAAGAATCAGCATTTTATGTTCTGGAGCACAGTTCTTTTCAACTTTTAGGGACAGGAGGTTCAGCTAGTATGTCCTATAAGTTTCCTGCAGTACCCCCAGAAAATTTAGAAGGCTGTAGCCAACACTTTTATGAAATGTACAATCCCTTATACGGATCCCGCTTAGGAGTTCCTGACACATTGGGAGGTGACCCAAAATTTAGATCTTTAACACATGAAGACCATGCAATTCAGCCACAAAATTTTATGCCAGGGCCACTAGTAAACTCAGTTTCTACAAAGGAGGGAGATAATTCTAATACAGGAGCTGGAAAAGCCCTCACAGGCCTTAGCACAGGTACCAGTCAAAACACCAGAATATCCTTACGCCCTGGGCCAGTGTCTCAGCCATACCACCACTGGGACACAGATAAATATGTCACAGGAATAAATGCCATCTCTCATGGTCAAACCACTTATGGTAACGCTGAAGACAAAGAGTATCAGCAAGGAGTGGGTAGATTTCCAAATGAAAAAGAGCAACTAAAACAGTTACAGGGTTTAAACATGCACACTTATTTCCCCAATAAAGGTACCCAGCAATATACAGATCAAATTGAGCGCCCACTAATGGTAGGTTCTGTGTGGAATAGAAGAGCCCTTCACTATGAAAGCCAGCTGTGGAGTAAAATTCCAAACTTAGATGACAGTTTTAAAACTCAGTTTGCAGCTTTAGGAGGATGGGGTTTGCATCAGCCACCTCCTCAAATATTTTTAAAAATACTACCACAAAGTGGGCCAATTGGGGGTATTAAGTCAATGGGAATTACTACCTTAGTTCAATATGCCGTGGGAATTATGACAGTAACAATGACATTTAAATTGGGGCCCCGCAAAGCCACTGGGCGGTGGAACCCTCAACCTGGAGTATATCCCCCGCACGCAGCAGGTCATTTACCATATGTACTATATGACCCCACAGCTACAGATGCAAAACAACACCACAGACACGGATATGAAAAGCCTGAAGAATTGTGGACAGCCAAAAGCCGTGTGCACCCATTGTAA
1_MH201455_11_USA_NorthernAmerica_Human  ATGGAGCTATTTAGAGGGGTGCTTCAAGTTTCTTCTAATGTTCTGGACTGTGCTAACGATAACTGGTGGTGCTCTTTACTGGATTTAGACACCTCTGACTGGGAACCACTAACTCATACTAACAGACTAATGGCAATATACTTAAGCAGTGTGGCTTCTAAGCTTGACTTTACCGGGGGGCCACTAGCAGGGTGCTTGTACTTTTTTCAAGTAGAATGTAACAAATTTGAAGAAGGCTATCATATTCATGTGGTTATTGGGGGGCCAGGGTTAAACCCCAGAAATCTAACAGTGTGTGTAGAGGGGTTATTTAACAATGTACTTTATCACCTTGTAACTGGAAATGTAAAGCTAAAATTTTTGCCAGGAATGACTACAAAAGGCAAATACTTTAGAGATGGAGAGCAGTTTATAGAAAACTATTTAATGAAAAAAATACCTTTGAATGTTGTATGGTGTGTTACTAATATTGATGGATATATAGATACCTGTATTTCTGCTACTTTTAGAAGGGGAGCTTGCCATGCCAAAAAACCCCGCATGACCACAGCCATAAATGATACTAGTAGTGATGCTGGGGAGTCTAGCGGCACAGGAGCAGAGGTTGTGCCATTTAATGGAAAGGGAACTAAGGCTAGCATAAAGTTTCAGACTATGGTAAACTGGTTGTGTGAAAATAGAGTGTTTACAGAGGATAAGTGGAAACTAGTTGACTTTAACCAGTACACTTTATTAAGCAGTAGTCACAGTGGAAGTTTTCAAATTCAAAGTGCACTAAAACTAGCAATTTATAAAGCAACTAATTTAGTGCCTACTAGCACATTTTTATTGCATACAGACTTTGAGCAGGTTATGTGTATTAAAGACAATAAAATTGTTAAATTGTTACTTTGTCAAAACTATGACCCCCTATTGGTGGGGCAGCATGTGTTAAAGTGGATTGATAAAAAATGTGGCAAGAAAAATACACTGTGGTTTTATGGGCCGCCAAGTACAGGAAAAACAAACTTGGCAATGGCCATTGCTAAAAGTGTTCCAGTATATGGTATGGTTAACTGGAATAATGAAAACTTTCCATTTAATGATGTGGCAGGGAAAAGCTTGGTGGTCTGGGATGAAGGTATTATTAAGTCCACAATTGTAGAAGCTGCAAAAGCCATTTTAGGCGGGCAACCTACCAGGGTAGATCAAAAAATGCGTGGAAGTGTAGCTGTGCCTGGAGTACCTGTGGTTATAACCAGCAATGGTGACATTACTTTTGTTGTAAGCGGGAACACTACAACAACTGTACATGCTAAAGCCTTAAAAGAGCGCATGGTAAAGTTAAACTTTACTGTAAGATGCAGCCCTGACATGGGGTTACTAACAGAGGCTGATGTACAACAGTGGCTTACATGGTGTAATGCACAAAGCTGGGACCACTATGAAAACTGGGCAATAAACTACACTTTTGATTTCCCTGGAATTAATGCAGATGCCCTCCACCCAGACCTCCAAACCACCCCAATTGTCACAGACACCAGTATCAGCAGCAGTGGTGGTGAAAGCTCTGAAGAACTCAGTGAAAGCAGCTTTTTTAACCTCATCACCCCAGGCGCCTGGAACACTGAAACCCCGCGCTCTAGTACGCCCATCCCCGGGACCAGTTCAGGAGAATCATTTGTCGGAAGCCCAGTTTCCTCCGAAGTTGTAGCTGCATCGTGGGAAGAAGCCTTCTACACACCTTTGGCAGACCAGTTTCGTGAACTGTTAGTTGGGGTTGATTATGTGTGGGACGGTGTAAGGGGTTTACCTGTGTGTTGTGTGCAGCATATTAACAATAGTGGGGGAGGCTTGGGACTTTGTCCCCATTGCATTAATGTAGGGGCTTGGTATAATGGATGGAAATTTCGAGAATTTACCCCAGATTTGGTGCGGTGTAGCTGCCATGTGGGAGCTTCTAATCCCTTTTCTGTGCTAACCTGCAAAAAATGTGCTTACCTGTCTGGATTGCAAAGCTTTGTAGATTATGAGTAAAGAAAGTGGCAAATGGTGGGAAAGTGATGATAAATTTGCTAAAGCTGTGTATCAGCAATTTGTGGAATTTTATGAAAAGCTTACTGGAACAGACTTAGAGCTTATTCAAATATTAAAAGATCATTACAATATTTCTTTAGATAATCCCCTAGAAAACCCATCCTCTCTGTTTGACTTAGTTGCTCGTATTAAAAATAACCTTAAAAACTCTCCAGACTTATATAGTCATCATTTTCAAAGTCATGGACAGTTATCTGACCACCCCCATGCCTTATCATCCAGTAACAGTCATGCAGAACCTAGAGGAGAAAATGCAGTATTATCTAGTGAAGACTTACACAAGCCTGGGCAAGTTAGCGTACAACTACCCGGTACTAACTATGTTGGGCCTGGCAATGAGCTACAAGCTGGGCCCCCGCAAAGTGCTGTTGACAGTGCTGCAAGGATTCATGACTTTAGGTATAGCCAACTGGCTAAGTTGGGAATAAATCCATATACTCATTGGACTGTAGCAGATGAAGAGCTTTTAAAAAATATAAAAAATGAAACTGGGTTTCAAGCACAAGTAGTAAAAGACTACTTTACTTTAAAAGGTGCAGCTGCCCCTGTGGCCCATTTTCAAGGAAGTTTGCCGGAAGTTCCCGCTTACAACGCCTCAGAAAAATACCCAAGCATGACTTCAGTTAATTCTGCAGAAGCCAGCACTGGTGCAGGAGGGGGGGGCAGTAATCCTGTTAAAAGCATGTGGAGTGAGGGGGCCACTTTTAGTGCCAACTCTGTAACTTGTACATTTTCCAGACAGTTTTTAATTCCATATGACCCAGAGCACCATTATAAGGTGTTTTCTCCCGCAGCAAGTAGCTGCCACAATGCCAGTGGAAAGGAGGCAAAGGTTTGCACCATTAGTCCCATAATGGGATACTCAACCCCATGGAGATATTTAGATTTTAATGCTTTAAATTTGTTTTTTTCACCTTTAGAGTTTCAGCATTTAATTGAAAACTATGGAAGCATAGCTCCTGATGCTTTAACTGTAACCATATCAGAAATTGCTGTTAAGGATGTTACAGACAAAACTGGAGGGGGAGTACAAGTTACTGACAGCACTACCGGGCGCCTATGCATGTTAGTAGACCATGAATACAAGTACCCATATGTGTTAGGGCAAGGTCAGGATACTTTAGCCCCAGAACTTCCTATTTGGGTATACTTTCCCCCTCAATATGCTTACTTGACAGTAGGAGATGTTAACACACAAGGAATTTCTGGAGACAGCAAAAAATTAGCAAGTGAAGAATCAGCATTTTATGTTTTGGAACACAGTTCTTTTCAGCTTTTAGGTACAGGAGGTACAGCAACTATGTCCTATAAGTTTCCTCCAGTGCCCCCAGAAAATTTAGAGGGCTGCAGTCAACACTTTTATGAAATGTACAATCCCTTATACGGATCTCGCTTAGGGGTCCCTGACACATTAGGAGGTGACCCAAAATTTAGATCTTTAACACATGAAGACCATGCAATTCAGCCCCAAAACTTTATGCCAGGGCCACTAGTAAACTCAGTGTCTACAAAGGAGGGAGACAGCTCTAGTACTGGAGCTGGAAAAGCCTTAACAGGCCTTAGCACAGGTACCTCCCAAAACACTAGAATATCCTTACGCCCTGGGCCAGTGTCTCAGCCATATCACCACTGGGACACAGATAAATATGTCACAGGAATAAATGCCATTTCTCATGGTCAGACCACATATGGTAATGCTGAAGATAAAGAGTATCAGCAAGGAGTGGGTAGATTTCCAAATGAAAAAGAACAGCTAAAACAGTTACAGGGTTTAAACATGCACACCTATTTTCCCAATAAAGGAACCCAGCAATATACAGATCAAATTGAGCGCCCCCTAATGGTGGGTTCTGTATGGAACAGAAGAGCCCTTCACTATGAAAGCCAGCTGTGGAGTAAAATTCCAAATTTAGATGACAGTTTTAAAACTCAGTTTGCAGCCTTAGGAGGATGGGGTTTGCATCAGCCACCTCCTCAAATATTTTTAAAAATATTACCACAAAGTGGGCCCATTGGAGGTATTAAATCAATGGGAATTACTACCTTAGTTCAGTATGCCGTGGGAATTATGACAGTAACTATGACATTTAAATTGGGGCCCCGTAAAGCTACGGGACGGTGGAATCCTCAACCTGGAGTATATCCCCCGCACGCAGCAGGTCATTTACCATATGTACTATATGACCCCACAGCTACAGACGCAAAACAACACCACAGACATGGATATGAAAAGCCTGAAGAATTGTGGACAGCCAAAAGCCGTGTGCACCCATTGTAA
1_MH201456_11_USA_NorthernAmerica_Human  ATGGAGCTATTTAGAGGGGTGCTTCAAGTTTCTTCTAATGTTCTGGACTGTGCTAACGATAACTGGTGGTGCTCTTTACTGGATTTAGACACCTCTGACTGGGAACCACTAACTCATACTAACAGACTAATGGCAATATACTTAAGCAGTGTGGCTTCTAAGCTTGACTTTACCGGGGGGCCACTAGCAGGGTGCTTGTACTTTTTTCAAGTAGAATGTAACAAATTTGAAGAAGGCTATCATATTCATGTGGTTATTGGGGGGCCAGGGTTAAACCCCAGAAATCTAACAGTGTGTGTAGAGGGGTTATTTAACAATGTACTTTATCACCTTGTAACTGGAAATGTAAAGCTAAAATTTTTGCCAGGAATGACTACAAAAGGCAAATACTTTAGAGATGGAGAGCAGTTTATAGAAAACTATTTAATGAAAAAAATACCTTTGAATGTTGTATGGTGTGTTACTAATATTGATGGATATATAGATACCTGTATTTCTGCTACTTTTAGAAGGGGAGCTTGCCATGCCAAAAAACCCCGCATGACCACAGCCATAAATGATACTAGTAGTGATGCTGGGGAGTCTAGCGGCACAGGGGCAGAGGTTGTGCCATTTAATGGAAAGGGAACTAAGGCTAGCATAAAGTTTCAGACTATGGTAAACTGGTTGTGTGAAAATAGAGTGTTTACAGAGGATAAGTGGAAACTAGTTGACTTTAACCAGTACACTTTACTAAGCAGTAGTCACAGTGGAAGTTTTCAAATTCAAAGTGCACTAAAACTAGCAATTTATAAAGCAACTAATTTAGTGCCTACCAGCACATTTTTATTGCATACAGACTTTGAGCAGGTTATGTGTATTAAAGACAATAAAATTGTTAAATTGTTACTTTGTCAAAACTATGACCCCCTATTGGTGGGGCAGCATGTGTTAAAGTGGATTGATAAAAAATGTGGCAAGAAAAATACACTGTGGTTTTATGGGCCGCCAAGTACAGGAAAAACAAACTTGGCAATGGCCATTGCTAAAAGTGTTCCAGTATATGGCATGGTCAACTGGAATAATGAAAACTTTCCATTTAATGATGTGGCAGGGAAAAGCTTGGTGGTCTGGGATGAAGGTATTATTAAGTCCACAATTGTAGAAGCTGCAAAAGCCATTTTAGGCGGGCAACCTACCAGGGTAGATCAAAAAATGCGTGGAAGTGTAGCTGTGCCTGGAGTACCTGTGGTTATAACCAGCAATGGTGACATTACTTTTGTTGTAAGCGGGAACACTACAACAACTGTACATGCTAAAGCCTTAAAAGAGCGCATGGTAAAGTTAAACTTTACTGTAAGATGCAGCCCTGACATGGGGTTATTAACAGAGGCTGATGTACAACAGTGGCTTACATGGTGTAATGCACAAAGCTGGGACCACTATGAAAACTGGGCAATAAACTACACTTTTGATTTCCCTGGAATTAATGCAGATGCCCTCCACCCAGACCTCCAAACCACCCCAATTGTCACAGACACCAGTATCAGCAGCAGTGGTGGTGAAAGCTCTGAAGAACTCAGTGAAAGCAGCTTTTTTAACCTCATCACCCCAGGCGCCTGGAACACTGAAACCCCGCGCTCTAGTACGCCCATCCCCGGGACCAGTTCAGGAGAATCATTTGTCGGAAGCCCAGTTTCCTCCGAAGTTGTAGCTGCATCGTGGGAAGAAGCCTTCTACACACCTTTGGCAGACCAGTTTCGTGAACTGTTAGTTGGGGTTGATTATGTGTGGGACGGTGTAAGGGGTTTACCTGTGTGTTGTGTGCAGCATATTAACAATAGTGGGGGAGGCTTGGGACTTTGTCCCCATTGCATTAATGTAGGGGCTTGGTATAATGGATGGAAATTTCGAGAATTTACCCCAGATTTGGTGCGGTGTAGCTGCCATGTGGGAGCTTCTAATCCCTTTTCTGTGCTAACCTGCAAAAAATGTGCTTACCTGTCTGGATTGCAAAGCTTTGTAGATTATGAGTAAACAAAGTGGCAAATGGTGGGAAAGTGATGATAAATTTGCTAAAGCTGTGTATCAGCAATTTGTGGAATTTTATGAAAAGCTTACTGGAACAGACTTAGAGCTTATTCAAATATTAAAAGATCATTACAATATTTCTTTAGATAACCCCCTAGAAAACCCATCCTCTCTGTTTGACTTAGTTGCTCGTATTAAAAATAACCTTAAAAACTCTCCAGACTTATATAGTCATCATTTTCAAAGTCATGGACAGTTATCTGACCACCCCCATGCCTTATCATCCAGTAACAGTCATGCAGAACCTAGAGGAGAAAATGCAGTATTATCTAGTGAAGACTTACACAAGCCTGGGCAAGTTAGCGTACAACTACCCGGTACTAACTATGTTGGGCCTGGCAATGAGCTACAAGCTGGGCCCCCGCAAAGTGCTGTTGACAGTGCTGCAAGGATTCATGACTTTAGGTATAGCCAACTGGCTAAGTTGGGAATAAATCCATATACTCATTGGACTGTAGCAGATGAAGAGCTTTTAAAAAATATAAAAAATGAAACTGGGTTTCAAGCACAAGTAGTAAAAGACTACTTTACTTTAAAAGGTGCAGCTGCCCCTGTGGCCCATTTTCAAGGAAGTTTGCCGGAAGTTCCCGCTTACAACGCCTCAGAAAAATACCCAAGCATGACTTCAGTTAATTCTGCAGAAGCCAGCACTGGTGCAGGAGGGGGGGGCAGTAATCCTGTTAAAAGCATGTGGAGTGAGGGGGCCACTTTTAGTGCCAACTCTGTAACTTGTACATTTTCCAGACAGTTTTTAATTCCATATGACCCAGAGCACCATTATAAGGTGTTTTCTCCCGCAGCAAGTAGCTGCCACAATGCCAGTGGAAAGGAGGCAAAGGTTTGCACCATTAGTCCCATAATGGGATACTCAACCCCATGGAGATATTTAGATTTTAATGCTTTAAATTTGTTTTTTTCACCTTTAGAGTTTCAGCATTTAATTGAAAACTATGGAAGTATAGCTCCTGATGCTTTAACTGTAACCATATCAGAAATTGCTGTTAAGGATGTTACAGACAAAACTGGAGGGGGAGTACAAGTTACTGACAGCACTACCGGGCGCCTATGCATGTTAGTAGACCATGAATACAAGTACCCATATGTGTTAGGGCAAGGTCAGGATACTTTAGCCCCAGAACTTCCTATTTGGGTATACTTTCCCCCTCAATATGCTTACTTGACAGTAGGAGATGTTAACACACAAGGAATTTCTGGAGACAGCAAAAAATTAGCAAGTGAAGAATCAGCATTTTATGTTTTGGAACACAGTTCTTTTCAGCTTTTAGGTACAGGAGGTACAGCAACTATGTCCTATAAGTTTCCTCCAGTGCCCCCAGAAAATTTAGAGGGCTGCAGTCAACACTTTTATGAAATGTACAATCCCTTATACGGATCTCGCTTAGGGGTCCCTGACACATTAGGAGGTGACCCAAAATTTAGATCTTTAACACATGAAGACCATGCAATTCAGCCCCAAAACTTTATGCCAGGGCCACTAGTAAACTCAGTGTCTACAAAGGAGGGAGACAGCTCTAGTACTGGAGCTGGAAAAGCCTTAACAGGCCTTAGCACAGGTACCTCCCAAAACACTAGAATATCCTTACGCCCTGGGCCAGTGTCTCAGCCATATCACCACTGGGACACAGATAAATATGTCACAGGAATAAATGCCATTTCTCATGGTCAGACCACATATGGTAATGCTGAAGATAAAGAGTATCAGCAAGGAGTGGGTAGATTTCCAAATGAAAAAGAACAGCTAAAACAGTTACAGGGTTTAAACATGCACACCTATTTTCCCAATAAAGGAACCCAGCAATATACAGACCAAATTGAGCGCCCCCTAATGGTGGGTTCTGTATGGAACAGAAGAGCCCTTCACTATGAAAGCCAGCTATGGAGTAAAATTCCAAATTTAGATGACAGTTTTAAAACTCAGTTTGCAGCCTTAGGAGGATGGGGTTTGCATCAGCCACCTCCTCAAATATTTTTAAAAATATTACCACAAAGTGGGCCCATTGGAGGTATTAAATCAATGGGAATTACTACCTTAGTTCAGTATGCCGTGGGAATTATGACAGTAACTATGACATTTAAATTGGGGCCCCGTAAAGCTACGGGACGGTGGAATCCTCAACCTGGAGTATATCCCCCGCACGCAGCAGGTCATTTACCATATGTACTATATGACCCCACAGCTACAGACGCAAAACAACACCACAGACATGGATATGAAAAGCCTGAAGAATTGTGGACAGCCAAAAGCCGTGTGCACCCATTGTAA
1_NC000883_17_NA_NA_Human                ATGGAGCTATTTAGAGGGGTGCTTCAAGTTTCTTCTAATGTTCTGGACTGTGCTAACGATAACTGGTGGTGCTCTTTACTAGATTTAGACACTTCTGACTGGGAACCACTAACTCATACTAACAGACTAATGGCAATATACTTAAGCAGTGTGGCTTCTAAGCTTGACCTTACCGGGGGGCCACTAGCAGGGTGCTTGTACTTTTTTCAAGCAGAATGTAACAAATTTGAAGAAGGCTATCATATTCATGTGGTTATTGGGGGGCCAGGGTTAAACCCCAGAAACCTCACAGTGTGTGTAGAGGGGTTATTTAATAATGTACTTTATCACTTTGTAACTGAAAATGTGAAGCTAAAATTTTTGCCAGGAATGACTACAAAAGGCAAATACTTTAGAGATGGAGAGCAGTTTATAGAAAACTATTTAATGAAAAAAATACCTTTAAATGTTGTATGGTGTGTTACTAATATTGATGGATATATAGATACCTGTATTTCTGCTACTTTTAGAAGGGGAGCTTGCCATGCCAAGAAACCCCGCATTACCACAGCCATAAATGATACTAGTAGCGATGCTGGGGAGTCTAGCGGCACAGGGGCAGAGGTTGTGCCATTTAATGGGAAGGGAACTAAGGCTAGCATAAAGTTTCAAACTATGGTAAACTGGTTGTGTGAAAACAGAGTGTTTACAGAGGATAAGTGGAAACTAGTTGACTTTAACCAGTACACTTTACTAAGCAGTAGTCACAGTGGAAGTTTTCAAATTCAAAGTGCACTAAAACTAGCAATTTATAAAGCAACTAATTTAGTGCCTACTAGCACATTTTTATTGCATACAGACTTTGAGCAGGTTATGTGTATTAAAGACAATAAAATTGTTAAATTGTTACTTTGTCAAAACTATGACCCCCTATTGGTGGGGCAGCATGTGTTAAAGTGGATTGATAAAAAATGTGGCAAGAAAAATACACTGTGGTTTTATGGGCCGCCAAGTACAGGAAAAACAAACTTGGCAATGGCCATTGCTAAAAGTGTTCCAGTATATGGCATGGTTAACTGGAATAATGAAAACTTTCCATTTAATGATGTAGCAGGAAAAAGCTTGGTGGTCTGGGATGAAGGTATTATTAAGTCTACAATTGTAGAAGCTGCAAAAGCCATTTTAGGCGGGCAACCCACCAGGGTAGATCAAAAAATGCGTGGAAGTGTAGCTGTGCCTGGAGTACCTGTGGTTATAACCAGCAATGGTGACATTACTTTTGTTGTAAGCGGGAACACTACAACAACTGTACATGCTAAAGCCTTAAAAGAGCGCATGGTAAAGTTAAACTTTACTGTAAGATGCAGCCCTGACATGGGGTTACTAACAGAGGCTGATGTACAACAGTGGCTTACATGGTGTAATGCACAAAGCTGGGACCACTATGAAAACTGGGCAATAAACTACACTTTTGATTTCCCTGGAATTAATGCAGATGCCCTCCACCCAGACCTCCAAACCACCCCAATTGTCACAGACACCAGTATCAGCAGCAGTGGTGGTGAAAGCTCTGAAGAACTCAGTGAAAGCAGCTTTTTTAACCTCATCACCCCAGGCGCCTGGAACACTGAAACCCCGCGCTCTAGTACGCCCATCCCCGGGACCAGTTCAGGAGAATCATTTGTCGGAAGCCCAGTTTCCTCCGAAGTTGTAGCTGCATCGTGGGAAGAAGCCTTCTACACACCTTTGGCAGACCAGTTTCGTGAACTGTTAGTTGGGGTTGATTATGTGTGGGACGGTGTAAGGGGTTTACCTGTGTGTTGTGTGCAACATATTAACAATAGTGGGGGAGGCTTGGGACTTTGTCCCCATTGCATTAATGTAGGGGCTTGGTATAATGGATGGAAATTTCGAGAATTTACCCCAGATTTGGTGCGATGTAGCTGCCATGTGGGAGCTTCTAATCCCTTTTCTGTGCTAACCTGCAAAAAATGTGCTTACCTGTCTGGATTGCAAAGCTTTGTAGATTATGAGTAAAGAAAGTGGCAAATGGTGGGAAAGTGATGATGAATTTGCTAAAGCTGTGTATCAGCAATTTGTGGAATTTTATGAAAAGGTTACTGGAACAGACTTAGAGCTTATTCAAATATTAAAAGATCATTATAATATTTCTTTAGATAATCCCCTAGAAAACCCATCCTCTCTGTTTGACTTAGTTGCTCGCATTAAAAATAACCTTAAAAATTCTCCAGACTTATATAGTCATCATTTTCAAAGTCATGGACAGTTATCTGACCACCCCCATGCCTTATCATCCAGTAGCAGTCATGCAGAACCTAGAGGAGAAGATGCAGTATTATCTAGTGAAGACTTACACAAGCCTGGGCAAGTTAGCGTACAACTACCCGGTACTAACTATGTTGGGCCTGGCAATGAGCTACAAGCTGGGCCCCCGCAAAGTGCTGTTGACAGTGCTGCAAGGATTCATGACTTTAGGTATAGCCAACTGGCTAAGTTGGGAATAAATCCATATACTCATTGGACTGTAGCAGATGAAGAGCTTTTAAAAAATATAAAAAATGAAACTGGGTTTCAAGCACAAGTAGTAAAAGACTACTTTACTTTAAAAGGTGCAGCTGCCCCTGTGGCCCATTTTCAAGGAAGTTTGCCGGAAGTTCCCGCTTACAACGCCTCAGAAAAATACCCAAGCATGACTTCAGTTAATTCTGCAGAAGCCAGCACTGGTGCAGGAGGGGGGGGCAGTAATCCTGTCAAAAGCATGTGGAGTGAGGGGGCCACTTTTAGTGCCAACTCTGTGACTTGTACATTTTCTAGACAGTTTTTAATTCCATATGACCCAGAGCACCATTATAAGGTGTTTTCTCCCGCAGCAAGTAGCTGCCACAATGCCAGTGGAAAGGAGGCAAAGGTTTGCACCATTAGTCCCATAATGGGATACTCAACCCCATGGAGATATTTAGATTTTAATGCTTTAAACTTATTTTTTTCACCTTTAGAGTTTCAGCACTTAATTGAAAATTATGGAAGTATAGCTCCTGATGCTTTAACTGTAACCATATCAGAAATTGCTGTTAAGGATGTTACAGACAAAACTGGAGGGGGGGTGCAGGTTACTGACAGCACTACAGGGCGCCTATGCATGTTAGTAGACCATGAATACAAGTACCCATATGTGTTAGGGCAAGGTCAAGATACTTTAGCCCCAGAACTTCCTATTTGGGTATACTTTCCCCCTCAATATGCTTACTTAACAGTAGGAGATGTTAACACACAAGGAATTTCTGGAGACAGCAAAAAATTAGCAAGTGAAGAATCAGCATTTTATGTTTTGGAACACAGTTCTTTTCAGCTTTTAGGTACAGGAGGTACAGCAACTATGTCTTATAAGTTTCCTCCAGTGCCCCCAGAAAATTTAGAGGGCTGCAGTCAACACTTTTATGAGATGTACAATCCCTTATACGGATCCCGCTTAGGGGTTCCTGACACATTAGGAGGTGACCCAAAATTTAGATCTTTAACACATGAAGACCATGCAATTCAGCCCCAAAACTTCATGCCAGGGCCACTAGTAAACTCAGTGTCTACAAAGGAGGGAGACAGCTCTAATACTGGAGCTGGGAAAGCCTTAACAGGCCTTAGCACAGGTACCTCTCAAAACACTAGAATATCCTTACGCCCGGGGCCAGTGTCTCAGCCGTACCACCACTGGGACACAGATAAATATGTCACAGGAATAAATGCTATTTCTCATGGTCAGACCACTTATGGTAACGCTGAAGACAAAGAGTATCAGCAAGGAGTGGGTAGATTTCCAAATGAAAAAGAACAGCTAAAACAGTTACAGGGTTTAAACATGCACACCTACTTTCCCAATAAAGGAACCCAGCAATATACAGATCAAATTGAGCGCCCCCTAATGGTGGGTTCTGTATGGAACAGAAGAGCCCTTCACTATGAAAGCCAGCTGTGGAGTAAAATTCCAAATTTAGATGACAGTTTTAAAACTCAGTTTGCAGCCTTAGGAGGATGGGGTTTGCATCAGCCACCTCCTCAAATATTTTTAAAAATATTACCACAAAGTGGGCCAATTGGAGGTATTAAATCAATGGGAATTACTACCTTAGTTCAGTATGCCGTGGGAATTATGACAGTAACCATGACATTTAAATTGGGGCCCCGTAAAGCTACGGGACGGTGGAATCCTCAACCTGGAGTATATCCCCCGCACGCAGCAGGTCATTTACCATATGTACTATATGACCCTACAGCTACAGATGCAAAACAACACCACAGACATGGATATGAAAAGCCTGAAGAATTGTGGACAGCCAAAAGCCGTGTGCACCCATTGTAA
NA_Z70528_24_NA_NA_Human                 ATGGAGCTATTTAGAGGGGTGCTTCAAGTTTCTTCTAATGTTCTGGACTGTGCTAACGATAACTGGTGGTGCTCTTTACTGGATTTAGACACTTCTGACTGGGAACCACTAACTCATACTAACAGACTAATGGCAATATACTTAAGCAGTGTGGCTTCTAAGCTTGACTTTACCGGGGGGCCACTAGCAGGGTGCTTGTACTTTTTTCAAGTAGAATGTAACAAATTTGAAGAAGGCTATCATATTCATGTGGTTATTGGGGGGCCAGGGTTAAACCCCAGAAACCTCACAGTGTGTGTAGAGGGGTTATTTAATAATGTACTTTATCACCTTGTAACTGAAAATGTGAAGCTAAAATTCTTGCCAGGAATGACTACAAAAGGCAAATACTTTAGAGATGGAGAGCAGTTTATAGAAAACTATTTAATGAAAAAAATACCTTTAAATGTTGTATGGTGTGTTACTAATATTGATGGATATATAGATACCTGTATTTCTGCTACTTTTAGAAGGGGGGCTTGCCATGCCAAGAAACCCCGCATTACCACAGCCATAAATGATACTAGTAGTGATGCTGGGGAGTCTAGCGGCACAGGGGCAGAGGTTGTGCCATTTAATGGGAAGGGAACTAAGGCTAGCATAAAGTTTCAAACTATGGTAAACTGGTTGTGTGAAAACAGAGTGTTTACAGAGGATAAGTGGAAACTAGTTGACTTTAACCAGTACACTTTACTAAGCAGTAGTCACAGTGGAAGTTTTCAAATTCAAAGTGCACTAAAACTAGCAATTTATAAAGCAACTAATTTAGTGCCTACTAGCACATTTTTATTGCATACAGACTTTGAACAGGTGATGTGTATTAAAGACAATAAAATTGTTAAATTGTTACTTTGTCAAAACTATGACCCCCTATTGGTGGGGCAGCATGTGTTAAAGTGGATTGATAAAAAATGTGGCAAAAAAAATACACTGTGGTTTTATGGGCCGCCAAGTACAGGAAAAACAAACTTGGCAATGGCCATTGCTAAAAGTGTTCCAGTATATGGCATGGTTAACTGGAATAATGAAAACTTTCCATTTAATGATGTAGCAGGGAAAAGCTTGGTGGTCTGGGATGAAGGTATTATTAAGTCAACAATTGTAGAAGCTGCAAAAGCCATTTTAGGCGGGCAACCCACCAGGGTAGATCAAAAAATGCGTGGAAGTGTAGCTGTGCCTGGAGTACCTGTGGTTATAACCAGCAATGGTGACATTACTTTTGTTGTAAGCGGGAACACTACAACAACTGTACATGCTAAAGCCTTAAAAGAGCGCATGGTAAAGTTAAACTTTACTGTAAGATGCAGCCCTGACATGGGGTTACTAACAGAGGCTGATGTACAACAGTGGCTTACATGGTGTAATGCACAAAGCTGGGACCACTATGAAAACTGGGCAATAAACTACACTTTTGATTTCCCTGGAATTAATGCAGATGCCCTCCACCCAGACCTCCAAACCACCCCAATTGTCACAGACACCAGTATCAGCAGCAGTGGTGGTGAAAGCTCTGAAGAACTCAGTGAAAGCAGCTTTTTTAACCTCATCACCCCAGGCGCCTGGAACACTGAAACCCCGCGCTCTAGTACGCCCATCCCCGGGACCAGTTCAGGAGAATCATTTGTCGGAAGCCCAGTTTCCTCCGAAGTTGTAGCTGCATCGTGGGAAGAAGCCTTCTACACACCTTTGGCAGACCAGTTTCGTGAACTGTTAGTTGGGGTTGATTATGTGTGGGACGGTGTAAGGGGTTTACCTGTGTGTTGTGTGCAACATATTAACAATAGTGGGGGAGGCTTGGGACTTTGTCCCTATTGCATTAATGTAGGGGCTTGGTATAATGGATGGAAATTTCGAGAATTTACCCCAGATTTGGTGCGGTGTAGCTGCCATGTGGGAGCTTCTAATCCCTTTTCTGTGCTAACCTGTAAAAAATGTGCTTACCTGTCTGGATTGCAAAGCTTTGTAGATTATGAGTAAAGAAAGTGGCAAATGGTGGGAAAGTGATGATAAATTTGCTAAAGCTGTGTATCAGCAATTTGTGGAATTTTATGAGAAGGTTACTGGAACAGACTTAGAGCTTATTCAAATATTAAAAGATCATTATAATATTTCTTTAGATAATCCCCTAGAAAACCCATCCTCTCTGTTTGACTTAGTTGCTCGTATTAAAAATAACCTTAAAAACTCTCCAGACTTATATACTCATCATTTTCAAAGTCATGGACAGTTATCTGACCACCCCCATGCCTTATCATCCAGTAGCAGTCATGCAGAACCTAGAGGAGAAAATGCAGTATTATCTAGTGAAGACTTACACAAGCCTGGGCAAGTTAGCGTACAACTACCCGGTACTAACTATGTTGGGCCTGGCAATGAGCTACAAGCTGGGCCCCCGCAAAGTGCTGTTGACAGTGCTGCAAGGATTCATGACTTTAGGTATAGCCAACTGGCTAAGTTGGGAATAAATCCATATACTCATTGGACTGTAGCAGATGAAGAGCTTTTAAAAAATATAAAAAATGAAACTGGGTTTCAAGCACAAGTAGTAAAAGACTACTTTACTTTAAAAGGTGCAGCTGCCCCTGTGGCCCATTTTCAAGGAAGTTTGCCGGAAGTTCCCGCTTACAACGCCTCAGAAAAATACCCAAGCATGACTTCAGTTAATTCTGCAGAAGCCAGCACTGGTGCAGGAGGGGGGGGCAGTAATCCTGTTAAAAGCATGTGGAGTGAGGGGGCCACTTTTAGTGCCAACTCTGTAACTTGTACATTTTCTAGACAGTTTTTAATTCCATATGACCCAGAGCACCATTATAAGGTATTTTCTCCCGCAGCAAGTAGCTGCCACAATGCCAGTGGAAAGGAGGCAAAGGTTTGCACCATTAGTCCCATAATGGGATACTCAACCCCATGGAGATATTTAGATTTTAATGCTTTAAATTTATTTTTTTCACCTTTAGAGTTTCAGCACTTAATTGAAAATTATGGAAGTATAGCTCCTGATGCTTTAACTGTAACCATATCAGAAATTGCTGTTAAGGATGTTACAGACAAAACTGGAGGGGGGGTACAGGTTACTGACAGCACTACAGGGCGCCTATGCATGTTAGTGGACCATGAATACAAGTACCCATATGTGTTAGGGCAAGGTCAGGATACTTTAGCCCCAGAACTTCCTATTTGGGTATACTTTCCCCCTCAATATGCTTACTTAACAGTAGGAGATGTTAACACACAAGGAATTTCTGGAGACAGCAAAAAATTAGCAAGTGAAGAATCAGCATTTTATGTTTTGGAACACAGTTCTTTTCAGCTTTTAGGTACAGGAGGTACAGCAACTATGTCTTATAAGTTTCCTTCAGTGCCCCCAGAAAATTTAGAGGGCTGCAGTCAACACTTTTATGAAATGTACAATCCCTTATACGGATCCCGCTTAGGGGTTCCTGACACATTAGGAGGTGACCCAAAATTTAGATCTTTAACACATGAAGACCATGCAATTCAGCCCCAAAACTTCATGCCAGGGCCACTAGTAAACTCAGTGTCTACAAAGGAGGGAGACAGCTCTAATACTGGAGCTGGAAAAGCCTTAACAGGCCTTAGCACAGGTACCTCTCAAAACACTAGAATATCCCTACGCCCTGGGCCAGTGTCTCAGCCATACCACCACTGGGACACAGATAAATATGTCACAGGAATAAATGCCATTTCTCATGGTCAGACCACTTATGGTAACGCTGAAGACAAAGAGTATCAGCAAGGAGTGGGTAGATTTCCAAATGAAAAAGAGCAGCTAAAACAGTTACAGGGTTTAAACATGCACACCTACTTTCCCAATAAAGGAACCCAGCAATATACAGATCAAATTGAGCGCCCCCTAATGGTGGGTTCTGTATGGAACAGAAGAGCCCTTCACTATGAAAGCCAGCTGTGGAGTAAAATTCCAAATTTAGATGACAGTTTTAAAACTCAGTTTGCAGCCTTAGGAGGATGGGGTTTGCATCAGCCACCTCCTCAAATATTTTTAAAAATATTACCACAAAGTGGGCCAATTGGAGGTATTAAATCAATGGGAATTACTACCTTAGTTCAGTATGCTGTGGGAATTATGACAGTAACTATGACATTTAAATTGGGGCCCCGTAAAGCTACAGGACGGTGGAATCCTCAACCTGGAGTATATCCCCCGCACGCAGCAGGTCATTTACCATATGTACTATATGACCCCACAGCTACAGATGCAAAACAACACCACAGACATGGATATGAAAAGCCTGAAGAATTGTGGACAGCCAAAAGCCGTGTGCACCCATTGTAA
1_DA336_4149_NUS_EasternAsia_Human       NNNNNNNNATTTAGAGGGGTGCTTNAAGTTTNTTCNAGTATTCTTGACTGTGCTAACGATAACTGGTGGTGNTNTATGNTGGATTTAGACACTTCTGACTGGGAACNANTAANTCATTCTAACAGACTAATGGCAATATACTTAAGCAGTGTGGCCTCTAAACTTGACTTTACGGGGGGGCCCTTAGCTGGGTGCTTGTACTTTTTTCAAGTGGAATGTAACAAATTTGAAGAAGGCTATNATATTCATGTGGTTATTGGGGGGCCAGGGCTAAACCCCAGAAACCTAACAGTGTNTGTAGAGGGGTTATTTAATAATGTACTTTATCACCTTGTAACTGAAAATGTAAAACTTAAATTTTTGCCAGGAATGACTACAAAAGGCAAATATTTTAGAGATGGAGAACAATTTATAGAAAACTATTTAATGAAAAAAATANCTTTAAATGTTGTGTGGTGNNTAACTAATATTGATGGGTACATAGATACCTGTATTTCTGCTTCTTTTAGACGGGGAGCTTGCCATGCCAAAAAACCCCGCATTANTACAAGCATTGATGGTGCTTTTAATGAACCGGGGGAGTNTAGCGCTACAGGGGGAGATGTTGTGCCATTTGNTGGGAAGGGGACTAAAGCTAGCATAAAGTTTCAAACTATGGTAAATTGGTTGTGTGAAAATAGGGTGTTTACAGAGGATAAGTGNAAACTAGTTNACTTNAACCAGTACACTTTACTGANTAGCANTCATAGTGGAAGTTTTCAAATTCAAANTGCATTAANACTAGCAATTTATANNNNNNNNNNNNNNNNNNNNNNNNNNNNNNNNNNNNNNNNNNNNNNNNNNNNNNNNNNNNNNNNNNNNNNNNNNNNNNNNNNNNNNNNNNNNNNNNNNNNNNNNNNNNNNNNNNNNNNNNNNNNNNNNNNNNNNNNNNNNNNNNNNNNTGATAAAAAATGTGGTAAAAAAAATACACTGTGGTTTTATGGNCCGCCAAGTNNNNNNNNNNNNNNNNNNNNNNNNNNNNNNNNNNNNNNNNNNNNNNNNNNNNNNNNNNNNNNNNNNNNNNNNNNNNNNNNNNNNNNNNNNNNNNNNNNNNNNNNNNNNNNNNTGGTCTGGGATGAAGGTATTATTAAGTCTACAATTGTAGAAGNTGCAAAAGCCATTTTNNNNNNNNNNNNNNNNNNNNNNNNNNNNNNNNNNNNNNNNNNNNNNNNNNNNNNNNNNNNNNNNNNNNNNATAACCAGCAATGGTGACATTACTTTTGTTGTTAGTGGGAANACTACAACAANTGTACATGNTAAAGCCTTAAANNNNNNNNNNNNNNNNNNNNNNNNNNNNNNNNNNNNNNNNNNNNNNNNNNNNNNNNNNNNNNNNNNNNNNNNNNNNNNNNNNNNNNNATGGTGTAATGCACAAAGCTGGGACNANTATGAAAACTGGGCAATAAACTACACTTTTGATTTCCCTGNAATAAATTCAGATGCCCTCCACCCAGACCTCCAAACCGCCCCAATTNTCACAGACACCAGTNTCANCAGCAGTGNNNNNNNNNNNNNNNNNNNACTCAGTGAAAGNAGCTTTTTCAACCTCATCACCCCAGGCGCNTGGAACACTGAAACCCCGCGCTCTAGTACGCCCATCCCNNNNNNNAGTTCAGGAGAATCATTTGTCGGAAGCTCAGTTTCCTCCGAAGCTGTAGCTGCATCGTGGGAANAAGCCNNNNNNACACCTTTGGCAGANCAGTTTNGTGAANTGTTAGTTGGGGTTGANTATGTNTGGGANNNNNNNNNNNNNNNNNNNNNNNNNNNNNNNNNNNNNNNNNNNNNNNNNNNNNNNNNNNNGGGACTTTGTCCCCACTGCATTAATGTGGGGGCTNGGTATAATGGATGGAAATTTCGAGAATTTACCCCAGATTTGGTGCGGTGTAGCTGTCATGTNNNNNNNNNNNNNNNNNNNNNNNNNNNNNNCTGCAAAAAATGTGCTTACCTGTNTGGATTGCAAAGNTTTGTAGNTTATGAGTAAAGAAAGTGGCAAATGGTGGGAAAGTAATGATAAATTTGCTAAAGACGTGTATCAGCAATTTGTAGAATTTTATGAAAAAGTTACTGGAACAGACTTANAGCTTATTCAAATATTAAAAGATCATTATAATATTTCTTTAGATAATCNCNTAGAAAACCCATCTTCTTTGTTTGACTTNNNNNNNNNNNNNNNNNNNNNNNNNNNNNNNNNNNNNNNNNNNNNNNNNNNNNNNNNNNNNNNNNNNNNNNNNNNNNNNNNNNNNNNNNNNNNNNNNNNNNNNNNNNNNNNNCATGNAGAACCTAGAGGAGAAAATGCAGTATTATNTAGTGAAGACTTACACAAGCCTGGGCAAGTTAGCATACAACTACCCNNNNNNNNNNNNNNNNNNNNNNNNNNNNNNNNNNNNNNNNNNNNNNNNNNNNNNNNNNNNNNNNNNNNTGCAAGGATTCATGACTTTAGNTATAGCCAACTGGCTAAGTTNNGAATAAATNCATATANTNATTGGACTGTAGCAGATGAGGAGCTGTTAAAAAATATAAAAAATGAAANNNNNNNNNNNNNNNNNNNNNNNNNNNNNNNNNNNNNNNNNNNNNNNNNNNNNNNNNNNNNNNNNNNNNNNNNNNNNNNNNNGCCGGAAGTTCCCGCTTACAACGCCTNAGAAAAATACCCAAGCATGACTTCAGTTAATTCTGCAGAAGNCAGCACTGGTGNAGGAGGGGGNGGNNNNNNTCCTGNCNAAAGCATNTGGANTGAGGGNGCCACTTTTACTGCCAACTCTGTAACTTGTACATTTTCCAGACAGTTTTTANNNNNNNNNNNNNNNNNNNNNNNNNNNNNNNNNNNNNNNNNNNNNNNNNNNNNNNNNNNNNNNNNNNNNNNNNNNNNNNNNNNNNNNNNNNNNNNNNNNNNNNNNNNNNNNNNNNNNNNNNNNNNNNNNNNNNNNNNNNNNNNNNNNNNNNNNNNNNNNNNNNNNNNNNNNNNNNNNNNNNNNNNNNNNNNNNNNNNNNNNNNNNNNNCTCCTGATGCTTTAACTGTAACTATATCAGAAATTGCTGTTAAGGATGTCACAGACAAAACTGGAGGAGNGGTACANGTTACTGACAGCACTACAGGGCNNNNNNNNNNNNNNNNNNNNNNNNNNNNNNNNNNNNNNNNNNNNNNNNNNNNNNNNNNNNNNNNNNNNGCCCCAGAACTTCCTATTTGGGTATANTTTCCCCCNNNNNNNNNNNNNNNNNNNNNNNNNNNNNNNNNNNNNNAAGGAATTTCAGGAGACAGTAAAAAATTAGCNAGTGAAGAATCAGCATTTTATGTCCTGGANCACANTTCTTTTGAACTTTTAGGTACAGGANGCTCTGCNAGTATGTNTTATAAATTTCCTGCAGTACCCCCANAAAATTTANAAGGCNNNNNNNNNNNNNNNNNTGAAATGTACAANCNNTTATACGGATCCCGTTTAGGAGTTCCTGANACATTAGGAGGTGASCKCAAATTTAGATNTTTAANACATGAAGACCNNNNNNNNNNNNNNNNNNNNNNNNNNNNNNNNNNNNNNNNNNNNNNNNNNNNNNNNNNNNNNNNNNNNNNNNNNNNNNNNNGAGCTGGAAAAGCCCTAACAGGNCTTAGCACANGAACCANTCAAAANNNNNNNNNNNNNTTACGCCCTGGGCCAGTGTCTCAGCCATACCATCANTGGNACACAGATAAANNNNNNNNNNNNNNNNNNNNNNNNNNNNNNNNNNNNNNNNNNNNNNNNNNNNNNNNNNNNNNNNNNNNTCAGCAAGGAGTGGGTAGATTTCCAAATGAAAAAGAACAACTAAAACAGTTGCAGGGTTTAAACATCCANACATATTTTCCCAATAAANNNNNNNNNNNNNNTACAGATCAAATTGAGCNCCCCCTAATGGTAGGTTCTGTGTGNAACAGAAGANCCCTTCACTATGAAAGCCAGCTGTGGAGTAAAATTCCAAATTTAGATGACAGTTTTAAAACTCAGTTTGNAGCCTTAGNNNNNNNNNNTTTGCATCAGCCACCNCCTCAAATATTTTTAAAAATATTACCACAAANTGGGCCAATTGGAGGTATTAAATCAATGGGAATNNNNNNNNNNNNNNNNNNNNNNNNNNNNNNNNNNNNNNNNNNNNNNNNNNNNNNNNNNNNNNNNNNNNNNNNNNNNNNNNNNNNNNNNNNNNNNNNNNNNNNNNNNNNNNNNNNNNNNNNNNNNNNNNNNNNNNNNNNNNNNNNNNNNNCCACAGCTACAGATGCAAAACANNACCACAGACATGGATATGAAAAGCCTGAANAATTGTNGACNGCCANNNNNNNNNNNNNNNNNNNNNNN
2_VK143_1080_GBN_NorthernEurope_Human    ATGGAGCTATTTAGGGGTGTGTTGCACATTTCCTCTAACATTTTAGACTGCGCTAATGATAACTGNNNNNNNNNNNNNNNNNNNNNNNNNNNNNNNNNNNNGGAACCACTAANTCACTCTAACAGACTAATNGCAATANNNNNNNGTAATGTTGCTTCTAAACTGGATTTTACTGGGGGGCCGCTNNNNNNNNNNNNNNNNNNNNNNNNNNNNNNNNNNNNNNNNNNNNNNNNNNNNNNNNNNNNNNATGTAGTTATTGGTGGTCNAGGACTAAATNCTANAAACCTAACNNNNNNNNNNNNNNNNNNNNNNNNNNNNNNNNNNNNNNNNNNNNNNNNNNNNNNNNNNNNNNNNNNNNNNNNNNNNNNNNNNNNNNNNNNNNNNNNNNNNNNNNNNNNNNNNNNNNNNNNNNNNNNNNNNNNNNNNNNNNNNNNNNNNNNNNNNNNNNNNNNNNNNNNNNNNNNNNNNNNNNNNNNNNNNNNNNNNNNNNNNNNNNNNNNNNNNNNTAGACGAGGAGTTTGTCATGCTAAAAAACCTCGCATTAGTGCAAACACAGACACTGTTAATAATGAAGCCGGGGAANNNNNNNNNNNNNNNNGAGATGTGGTGCCNTTTNCCNNAAAGGGAACCAAGGCAGGGTTAAAGTTTCAAACNNNNNNNAATTGGTTATGTGAAAACAGANTNTTTACTGAAGACAAATNGAANTTAGTNGATTTTAANCAATATACATTATTAAGCAGTNNNNNNNNNNNNAGTTTTCAAATANAAAGTGCATTAAAGCTAGCTATTTANAAAGCTACTAACTTAGTTCCTANNNNNNNNNNNNNNNNNNNNNNNNNNNNNNNNNNNNNNNNNNGCATTAAAGAAAATAAAATAGTTAAACTATTATTATGCCANAATTATGATCCTCTTTTAGTGGGTCAACATGTTTTAAAGTGGATTGACAAAAAATGTGGTAAAAAAAATACCCTATGGTTTTATAGGCCTCCAAGCACTGGAAAAACAAATTTGGCAATGGCTATTGCCAAAACTGTTCCAGTGTATGGCATGGTTAATTGGAATAACGAAAATTTTCCATTTAATNATGTAGCGGGGAAAAGTTTGGTNNNNNNNNNNGAAGGCATTATTAAGTCCACTATTGTGGAAGCTGCAAAANNNNNNNNNNNNNNNNNNNNAACCAGGGTAGATCAAAAAATGCGTGGCAGTGTGGCTGTGCCTGGTGTGCCAGTGGTAATAACCAGCAATGGTGACATTANCTTTGTTGTAAGTGGTAATACCACTACAANTGTCCATGCTAAANNNNNNNNNNNNNNNNNNNNNNNNNNNNNNNNNNNNNNNNNNNNNNNNNNNNNNATGGGTTTACTTACAGAGGCTGATGTACAGCAATGGCTAACTTGGTGTAATGCACAAAGCTGGAACCACTATGAAAACTGGGCAATAAACTACACGTTTGATTTCCCTGGAATAAATGCAGATNNNNNNNNNNNNNNNNNNNNNNNNNNNNNNNNNNNNNNNNNNNNNNNNNNNAGCAGCAGTGGTGGTGAAAGCTCTGAAGAACTCAGTGAAAGCAGCTTTTTCAACCTCATCACTCCAGGCGCCTGGAACAGTGAAACCCCGCGCTCTAGTACACCCGTCCCCGGGACCAGTTCAGGAGAATCATTTGTCGGAAGCCCAGTTTNNTTCGAAGTGGTAGNCGCGTCGTGGGAGGAAGCCTTCTACACTCCACTTGCAGACCAGTTTCGTGAACTGTTAGTTGGGGTTGACTTTGTGTGNNNNNNNNNNNNNNNNTTGCTTGTTTGTTGTGTGCAGCATATTAATAANAGTGGGGGAGGGTTAGGACTTTGTCCTCATTGTATTAATGTGGNAGCTTGGTATAATGNNNNNNNNNNNNNNNNNNNNNNNNNNNNNNNNNNNNNNNNNNNNNNNNNNNNNNNNNCTTNTAATCCCTTTTNTGTGTTAACNTGCAAAAAATGTGCTTANTTGTCTGGATTGCAAAGTTTTGTNNATTATGAGTAAAGAAANNNNNNNNNNNNNNNNNNNNNNNNNNNNNNNNNNNNNNNNNNNNNNNNNNNNNNNNNNNNNNNNNNNNNNNNNNNNNNNNNNNNNNNNNNNNNNNNNNNNNNNNNNNNNNNNNNNNNNNNNNNNNNNNNNNNNNNNNNNNNNNNNNNNNNNNNNNNNNNNNNNNNNNNNNNNNNNNNNNNNNNNNNNNNNNNNNNNNNAAGACTCTCCAGACCTATATAGTCATCATTTTCAAANTCATGGACAGTTATCTGACCACCCCCANNNNNNNNNNNNNNNNNNNNNNNNNNNNNNNNNNNNNNNNNNNNNNNNNNNNNNNNNNNNNNNAGACTTACACAANCCTGGGCAAGTTAGCATACAACTACCCGGTACTAACTATGTTGGGCCTGGCAATGAGCTACAAGCTGNNCCCCCNCAAAGTGCTGTGGACAGTGCTGCAAGGATTCATGACTTTAGGTATAGCCAATTGGCTAANCTGGGAATAAATCCATATACTCATTNNNNNNNNNNAGATGAGGAGCTGTTAAAAAATATAAAAAATGAAACTGGGTTTCAAGCACAAGCAGTAAAAGATTACTTTACTTTAAAAGGTGCAGNNGCCCCTGTGGCCCANNNNNNNNGAAGTTTGCCGGAAGTTCCCGCTTACAACGCCTCAGAAAAGTACCCAAGCATGACTNNNNNNNNNNNNNNNNNNNNNNNNNNNNNNNNNNNNNNNNNNNNNNNNNNNNNNNNNNNNNNNNNNNNNNNNNNNNNNNNNNNNNNNNNNNNNNNNNNNNNNNNNNNNNNNNNNNNNNNNNNNNNNNNNNNNNNNNNNNNNNNNNNNNNNNNTTATAAAGTGTTTTCTCCCGCAGCTAGTAGCTGCCATAATGCCAGTGGGAAAGAGGCAAAGGTTTGCANTATTAGTCCCATAATGGGCTACTCAACGCCATGGAGATACTTANANTTTAATGCTTTAAANTTATTTTTTTCACCTTTANAATTTCAACATTTAATTGAAAATTATGGAAGTATANNNNNNNNNNNNNNNNNNNNNNNNNNNNNNNNNNNNNNNNNNNNNNNNNNNNNNNNNNNNNNNNNNNNNNNNNNNNNNNNNNNNNACAGTACTACAGGGCNTTTATGCATGTTAGTAGATCATGAGTACAANTACNCATATGTGTTAGGTCAGGGACAGGATACCTTAGCCCCAGAACTACCTATTTGGGTGTACTTTCCNNCTCAATATGCTTATTTAANAGTAGGAGATGTAAACACACAGGGAATTTCAGGAGACAGTAAAAAACTAGCTAGTGAAGAATCAGCATTTTATGTTCTGGAACANAGTTCATTTGAACTTTTAGGTACAGGTGGCTTTGCCACTATGTCCTATAAATTTCCAGCANTGCTCCCAGAAAACTTAGAGGGCTGTAGCCAGCACTTTTATGAAATGTACAACCCCCTGNNNNNNNNNNNNNNNNNNNNNNNNNNNNNNNNNNNNNNNNNNCCTAAATTTAGATCATTAACACATGAAGACCATGCAATTCAGCCACAAAACTTTATGCCTGGCCCACTNGTAAACTCAGTGTCTACTAAAGAAGGAGANAATTCTAATACAGGCGCCGGAAAAGCCCTTACGGGGCTTAGTACTGGCACTAGTCAAAGCACNNNNNNNNNNNNNNNNNNNNNNNNNNNNNNNNNNNNNNNNNNNNNNNNNNNNNNTGATAAGTATGTCACAGGGATAAATGCNATTTNACACGGACAAACCACTTACGGAAATGCTNNNNNNAAAGAGTATCAGCAAGGGGTAGGAAGATTCCCAAATGAAAAAGAGCAACTTAAACAGTTGCAAGGCCTAAACATTCACACATANNNNNNNNNNNNNNNNNNNNNNNNNNNNNNNNNNNNNNNNNNNNNCCCCTTAATGGTAGGGTCTGTGTGNAACCGAAGAGCTCTTCATTATGAAAGTCAGCTGTGGAGTAAAATCCCCAACTTAGATGACAGTTTTAAAACCCAATTTGCAGCCCTGGGCGGGTGGGGTTTANNNNNNNNNNNNNNNNNNNNNNNNTTAAAAATATTGCCANAAAGTGGACCAATTGGGGGTATTAAATCCATNNGAATTACTACCTTAGTTCAATATGCAGTGGGAATTATGACAGTTACTATGACATTTAAATTNGGACCTCGTAAGGCTACTGGTAGGTGGAATCNNNNNNNNNNNNNNNNNNNNNNNNNNNNNNNNNNNNNNNNNNNNNNNNNNNNNNNNNNNNNNNNAGCTACAGATGCAAAGCAACACCACANACACNGATATGAAAAGCNNNNNNNNNNNNNNACTGCCAAAAGCCGTGTGCACCCATTGTAA
2_VK154_1003_POL_EasternEurope_Human     NTGGAGCTATTTAGGGGTGTGTTGCACATTTCCTCTAACATTTTAGACTGCGCTAATGATAACTGGTGGTGCTCTATGCTGGATTTAGATACTTCTGATTGGGAACCACTAACTCACTCTAACAGACTAATGGCAATATACCTAAGTAATGTTGCTTCTAAANTGGATTTTANTGGGGGGCCGCTAGCGGGTNGCTTATACTTTTTTCAGGTGGAATGTAACAAATTTGANNNNNNNNNNNNNNNNNNNNNNNNNNNNNNTGGTCCAGGACTAAATGCTAGAAACCTAACTGTGTGTGTANNNNNNNNNNNNNNNNNNNNNNNNNNNNNNNNNNNNNNNNNNNNNNNNNNNNNNNNNNNNNNNNNNNNNNNNNNNNNNNNNNNNNNNNNNNNNNNNNNNNNNNNNNNNNNNNNNNNNNNNNNNNTAATGAAAAAAATTCCTTTAAATNTTGTGTGGTGTGTAACAAATATTGACGGGTACATAGACANNTGTATTTCTGCCTCTTTTAGACGAGGAGCTTGTCATGCTAAAAAACCTCGCATTAGTGCAAACACAGACACTGTTAATAATGAAACCGGGGANTCAAGNTNTGGAGGGGGTGATGTGGTGCCATTTGCCGGAAAGGGGACCAAGGCAGGGTTAAAGTTTCAAACCATGGTAGATTGGTTATGTGAAAACAGAGTTTTTACTGAAAACAAANNNNNNNNNNNNNNNNNNNNNNNNNNNNNNNNNNNNAGCAGTAGTCATAGTGGAAGTTTTCAAATACAAAGTGCATTAAAGCTAGCTATTTACAAAGCTACTAACTTGGTTCCTACTAGTACATTTTTAATGCATTCAGACTTTGAGCAGGTTACCTGCATTAAAGAAAANNNNNNNNNNNNNNTATTATTATGCCAGAATTATGATCCTCTTTTAGTGNNNNAACATGTTTTAAAGTGGATTGACAAAAAATGTGGTAAAAAAAATANCNTATGGTTTTATGGGCCCCCAAGCACTGGGAAAACAAATTTGGCAATGGCTATTGCTAAAACTNTTCCAGTGTATGGCATGGTTAATTGGAATANNNNNNNNNNNNNNNNNNNNNNNNNNNNNNNNNAAAGTTTGGTNGTCTGGGATGAAGGCATTATTAANNNNNNNNNNNNNNNNNNNNNNNNNNNNNNNNNNNNNNNNNAGCCAACCAGGGTAGATCAAAAAATGCGTGGCAGTGTGGCTGTGCCTGGTGTGCCGGTGGTAATAACCAGCAATGGTNNNNNNNNNNNNNNNNNNNNNNNNNNNNNNNNNNNNNNNNNNNNNNNNNNNNNNNNNNNNNNNNNNNNNNNNNNNNNNNNNNNNNNNNNNNNNNNNNNNNNNNNNNNNNNNTTACTTACAGAGGCTGATGTACAGCAATGGCTAACTTGGTGTAATGCACAAAGCTNNAACCACTATGAAAACTGGGCAATAAACTACACGTTTGATNNNCCTGGAATAAATGCAGATGCCCTNCACCCAGANCTCCAAACCGTNCCNATTGTCCCAGACACCAGTGTCAGCAGCAGTGGTGGTGAANNNNNNNNNNNNNNNNNNNAAAGNAGCTTTTTCAANCTCATCACTCCAGGNGNCTGGAACAGTGAAACCCCGNGCTNTAGTACACNCGTCCCCGGNACCANTTCAGNANAATCATTTGTCGNAANNNNNNNNNNNNNNGAAGTGGTAGCCGCGTCGTGGGAGGAAGCCTTCTACACTCCACTTGCAGACCAGTTTCGTGAACTGTTANNNNNNNNNNNNNNNNNNTGGGATGGTGTAAGGGGATTGCCTGTTTGTTGTGTNNNNNNNNNNNNNNNNAGTGGGGGAGGGTTAGNACTTTNTCCTCATTGTATTAATGTGGGAGTTTGGTATAATGGATGGAAGTTTCGAGAATTTANNNCAGATTTGGTGCGGTNTAGCTGTCATGTAGGAGCTTCTAATCCCTTTTCTGTGTTAACNTGCAAAAAATGTNCTTACCTGTCTGGATTGCAAAGTTTTGTANATTATGAGTAAAGAAANNNNNNNNNNNNNNNNNNNNNNNNNNNNNNNNNNNNNNNNNNNNNNNNNNNNNNNNNNNNNNNNNNNNNNNNNNNNNNNNNNNNNNNNNNNNNNNNNNNNNNNNNNNNNNNNNNNNNNNNNNNNNNNNNNNNNNNNNNNNNNNNNNNNNNNNNNNNNNNNNNTGTTTGACTTAGTTGCTCGTATTAAAAGTAATNNNNNNNNNNNNNNNNNNNNNNNNNNNNNNNNNNNNNNNNNNNNNNNNNNNNNNNNNNNNNNNNNNNNNNNNNNNNNNNNNNNNNNNNNNNNNNNNNNNNNNNNNNNNNNNNNNNNNNNNNNNNNNNNNNNNNNNNNACACAAGCCTGGGCAAGTTAGCATACAACTACCCGNNNNNNNNTATGTTGGGCCTGGCAATGAGCTACAAGCTGGGCCCCCGCAAAGTGCTGTGGANAGTGCTGCAAGGATTCATGACTTTAGGTATAGCCAATTGGCTAAGCTGGGAATAAANNNNNNNNNNNATTGGACTGTAGCAGATGAGGAGCTGTTAAAAAATATAAAAAATGAAACTGGGTTTCAAGCACAAGCAGTAAAAGATTACTTTACTTTAAAAGGTGCAGCNGCCCCTGTGGCCNNNNNNNNNNNNNNNNNNNNNNNNNNNNNNNNNTACAACGCNTCAGAAAAGTACCCAAGCATGACTTCANTTAATTCTGNAGAAGCCAGCACTGGTGCAGGAGGGGGCGGCAGTAATCCTGCCAAAAGCATGTGGAGTGAGGGGGCCACTTTTACTGCNNNNNNNNNNNNNNNNNNNNNNNNNNNNNNNNNNNNNNNNCCATATGACCCAGAGCACCATTATAAAGTGTTTTCTCCCGCAGCTAGTAGCTGCCATAATGCCAGTGGNAAAGAGGCAAANNNNNNNNNNNNNNNNNNNNNNNNNNNNNNNNNNNNNNCATGGAGATACTTAGATTTTAATGCTTTAAATTTATTTTTTTNACCTTTAGAGTTTCAACATTTAATTGAAAATTATGGAAGTATAGCCCCTNNNNNNNNNNNNNNNNNNNNNNNNNNNNNNNNNNNNNNNNNNGTTACAGACAAAACTGGAGGAGNGNTGCANNTTACTGACAGTACTACAGGGCGTNNNNNNNNNTTAGTAGATCATGAGTACAAGTACCCATATGTGTTAGGTCAGGGCCAGGATACCTTAGCCCCAGAACTTCCTATTTGGGTGTACTTTNNNNNNNNNNNNNNNNNNNNNNNNNNNGGAGATGTGAACACACAGGGAATTTCAGGAGACAGTAAAAAACTAGCTAGTGAAGAATCAGCATTTTATGTCCTGGAANACAGTTCATTTGAACTTTTAGGTACAGGTGGCTCTGNCANTATGTTTTATAAATTTCCAGCAGTGCCCCCAGAAAANTTAGAGGGCTGTAGCNAGNANTTTTATGAAATGTACAACCCCCTGTATNGCTCCCGTTTAGGNGTACCTGACANNNNNNNNNNNNNNNNTAAATTTAGATNATTAACACACNAANACCATNCAATTCAGCCACAAAACTTTATNCCTGNCCCACTGGTAAACTCAGTGTCTACTAAANNNNNNNNNNNNNNNNNNNNNNNNNNNNNNNNNNNNNNNNNNNNNNNNNNNNNNNNNNNNNNNNNNNNNNNNNNNNNNNNNNNNNNNNNNNNNNNNNNNNNNNNNNNNNNNNNNNNNNNNNNNNNTGATAAGTATNTCACAGGAATAAATGCCATTTCACACNGACAAACCACTTANNNNNNNNNNNNNNNNNNNNNNNNNNNGCAAGGGGTAGGAAGATTCCCAAATGAAAAAGAGCAACTTAAACAGTTGCAAGGCCTAAACATTCACACATACTTTCCAAATAAAGGGACTCAACAATACACAGATCAAATTGAACGCCCCTTAATGGTAGGGTCTGTGTGGANNNGAAGAGCTNTTCATTATGAAAGTNAGCTGTGGAGTAAAATNCCCAACTTAGATGACAGTTTTAAAACTCAATTTGCAGCCCTGGGCGGGTGGGGTTTACACCAGCCACCTCCTCAAATATTTTTAAAAATACTGCCACAAAGTGGACCAATTGNNNGTATTAAATCCATGGGAATTACTACCTTAGTTCAATATGCAGTGGGAATTATGACAGTTACTATGACATTTAAATTGGGANCTCGTAAGGCTACTGGTAGGTGGAATCCACAGCCTGGAGTTTATCCTCCTCATGCAGCNNNNNNNNNNNNNNNNNNNNNNNNNNNNNNNNNNNNNNNNNNNNNNNNNNAACACCACAGANACGGATATGAAAAGCCTGAAGAATTGTNGACTGCCAAAANCCNTGTGCACCCATTNTAA
Col_COYC4_320_MEX_CentralAmerica_Human   NNNNNNNNNNNNNNNNNNNNNNNNNNNNNNNNNNNNNNNNNNNNNNNNNNNNNNNNNNNNNNNNNNNNNNNNNNNNNNNNNNNNNNNNNNNNNNNNNNNNNNNNNNNNNNNNNNNNNNCT--CAGATTTATGGCAATATATTTAAGTAGNNTTGCNTCTAAACTTGATNNNNNTNNGNGNNCNNTANNNGGTTGNTTANANTTTTTTNAGGTGGAATGTAACAAATTTGAGNAAGGCTATNACATTCATGTANTTATNGGGNNNNCAGNANTANATGCTANAAANTTNANTGNNTGTGTANNNGGTTTATTTAATAATGTTNTTTANCATNTTGTAACTGAAAGTNTTAAACTTAAATTTTTGCCAGGNATGACNANCNNAGGNNNATATTTTANAGATGGANAGCAATTTATAGAAAATTACTNNNTGAAAAAAATTCCTTTAAATGNTGTNTGNTGTGTAACAAATATTGACGGGTATATAGACACCTGTATTTNTGNCTNTTTTTGGTGAGGAGCTTGNCNNGCTAAAAGACCCCGCATTACTGCAAATACAGACAATGTTACTGGTGAAANNGGGNAGTNTAGCTGTGGANGGGGNGATNTTGNNNNNTTTGNTNGGANGNNANNGAANNCANNNNNNNAGTNNCAAACCANGNTAAATTGGCNATNNNAAAACANAGTATTTACTNANGATAAATGGAAATTANTANATTTTAACCAATATANTTTATTAAGNAGCAGTCNNNNNNGCAGCNNNNNANNNTAAAGTGTATTAAAGTTAGCTATTTATAAAGCCACCAACTTGGTACCCACTAGTACTTTTTTGTTACATTTAGACTTTGAGCAGATGCTGTTCGGNNNNNNNAATAAAATAGTTAAATTGTTATTGTGNNAAAANTATGATCNTCTTCTAGTAGGTNAANATGTGTTAAAGTGGATTGANAAAAANTNNNNNNNNNNNNATACCTTGTGGTGATNCGGGCCACNAAGTACTGGAAAAACAAATTTGGCTATGGTTATTGCAAAAANTGTTNNAGTATATGGNATGGTTAATTGGAATAATGAAAANTTTCCATTTAATGATGTAGNGGNGAAAAGTTTNGTGGTNNGGNNNNNAGNNNNTNTTAANTCNACTATTNTNGAAGNTGCAAAAGNNATTTTAGNTGNNNNNCNNNNNANNNNANANNAAAAAATGCGTGGNAGTGTGGCAGTGCNTNNNGTGCNTGTNNNTATAANCANCAATNGTGNNNNNNCCTTTGTTNTAANTGGTAATACCACTATAATTGTATATGTTAAAGCCTTAAAAGAACGGNNGGTNAAGTTAAACTTTACCGTAAGATGTAGCCTTGACATGGGTTTACTCACAGAGGCTGATGTACAGCAATGGCTAACTTGGNGTAATGCACAAAGCTGGAGTCATTATAAAAACTGGGCAATNNNNNNNNNATTTGATTTNCCTGGNNNNNNNNNAGNNGCCCNNCACNCANACCTCCAAACCACCCCCATTGTCCCAGACACCANTATCANCANNANTNNTNGTNAAANCTCTNAANAACTCAGTGANNGCANNNNNTTCAANNNCNTNNCNCNNNNCNCCTGNAACAGTGAAACCCCNCNCTCTANTACNCCCNTCCCCGGNANCANTTNAGGANAATNATTTGTCGGAAGCCCANTTTCCTCCGAANTNGTAGNCGCGTCGTGGGAAGAAGCTNNTTANANGNCACTTGNAGATCAGTTTNGTGAANTGTTAGTAGGGGTTGACTTTGTATGGGATGGTGTNNNNNNNNTGNNNNNTTGTTGTGTGGAANNNNNNNANAANAGTGNNNNNNNNNNNNNGNNNNNTCCTCNNTNTATTAATGTGGGAGCTTGGTATAATGGATGGAAATTNAGNGATTTTATNNNANNCNTTGNNCGTTGCAGTTGTCNNNTAGGAACCTCTAACCCATTTTCTGTNTTAACTTGTAAAAAATGTGCTTACCTGTCTNGATTACAAAGCTTTGTAGATTATGAGTAAGACCACTGNNAAATGGTGGGAAAGTAATGANACATTTGCCCAGGACGTGTNNAAGCAATTTGTACAATTTTATGCACAACTTACTGGGACAGACTTAGAGCTTATTCAATGTTTAAAAGATTATTATAACATTTCTTTAGATAATCCTTTAAAGAACCCCTCTTCCTTATTTGACTTAGTTNCTCGCATTAAAAGTAATTTNNAAAACNCTCNAGACCTATATAGTNATNATTTTNAGAGCCATGNANANTNNTCTGACCACCNCCATNCCTTATCACCCAGTAACNNNAGTACANAACCTAGANGAGAAAATGCAGTATTATCTAGTGAAGACTTACACAAGNCTGGGNAAGTTAGCATACAATTACCCGGTANTAANTATGTTGNNCCTGGCAANGAGNTACAAGCTGGGCCTCNGNAAAATGCTGTGGACAGTGCTGCNANGANTCATGACTTTAGGTATAGCTAATTGGCTAAGTCGGGGAAGACTGAACATACTCATTGGGGTGATGTAGACGAAAAGTTATTAAAAAATATAAAAAATGAAACANGGTTTCAAGCACAANNANTAAAAGATTANTTTACTTTAAAAGGTGNAGCTGNNNNTNTNGCCCATTTTNNNGNNNNNNNANNNGNNNNNNNNNNGNNCNANNCCTCANAAAAANANNNCNNCATNACTTCNNTNNNCNCTGCANAANCCAGCACTNNTGCAGGCGGGGGAGNGAGNAACCCTACAAAAANNATGTGNANTGAAGGGGCTACATTTACTGNTAATTNTGTAACATGTACATTTTCTAGGCAGTTTTNNATNTNNTNTNACCCANAGCATCATTNTNNAGNTTNNNCNCCANCANCCANTANTTGCCACAATGCTAGNNGGAAAGAGGCAAAAGTGTNCACTATTAGTCCTATTATGGNATACTCTACTCCATAAAGATACTTAGACTTTAATGCTTTAAATTTANNNNNNNNNNCACTAGAATTTCAGCACTTAATTGAGAATTATGGTAGTATAGCTTCAGATGCTTTAACTGTGANTATTTNAGAAATTGCTGTAAAAGATGTTANAGACAAAANAGGAGGAGGTGAGCAGACTACNGA-AGCACCACAGGACGTNTGTNTNNNNNAGTGGACNATGAATATAAGTANNCATATNTGCTNNGTNANNGNNAANACANTTTANNTNTAGANCTGNCCATTTGGGTGTANTTTCNNNNNCAGTATGCTTANTTAACAGTAGGTGAAGTAAANACACAAGNAANNNNAGNAGANAGCNAAAAATTGGNTANNNNNGAATCAGCTNNTNANNTGTTGNAACACAGTTCATTTGAACTTTTAGGGTCAGGTGGAGTTCGAGGTNNNNNNNNNNNNNNNNNNNNNNNNNNNNNNNNNNNNNNNNNNNNNNNNNNNNNNNNNNNNNNNNAAATGTACAANCNNCTGTATGGTTCCCGTTTAGGAGTANNTGACACATTAGGNGGNNACCCTAAATTTAGATCANNNNCANNCNAGNNCNANGCAATTNNNNNNNNNNNNNNTATNCNTNNGCNATTAATCAACTCAGTGTCTANCAAANAAGGANACAACTNTAATACAGNNGCTGNNNNNNNNCNNACGGGTCTTAGTACTGGCACTAGTNAAAANACTAGAATTTCCNTGCGCCCAGGTCCAGTNTCTCAGCCATACCATNATTGGGACACNNNNAGCCGACAGNNNGGAATAAATGCCATTTCACATGGGCAAACCACTTATGGAAATGNTGAAGACAAAGAGTATCAGCAAGGGGTAGGAAGGTTTNNNAATGAAANNGAANNNNNTNANNANTTACAANNGCTAAACATGNANACATANTTTCCTAATAAAGGAACCNNANNATACANANATNAAATTNAACNACNTCTTATGGTAGGTTTTGTGTGGAATGGACTNNNNNNNNNNNNNNNNNNNNNNNNNNNNNNNNNNNNNNNNNNNNNNNNNNNNNNNNNNNNNNNNNNNNNNNNNNNNNNNNNNNNGGCTGGCCCAGCTTTACCGCCCCCTCAAATATTTTTAAAAATACTGCCGCAAAGTGGACCCATTGGAGGTATTAAATCCATAGGAATTACTACTTTAGTTCAGTATGCTNNNNNAATTATGACAGTCACTATGACATTTAAATTGGGACNTCGAAAANCCACTGGAAGGTNGAATCCTNNANCTNGANTTTACCNTNCTCATNCAGNTNGTCATTTANNATATGTANTNNNNNNNNNCANAGNTANANATNNNAAGCAACANCACAGACANNGATATGAAAANNCTNAANAATTGTGNANTGCCAAAANNNGTNTGNANCCACTGTAA
Col_HSJN240_495_MEX_CentralAmerica_Human NNNNNACTGTTTAGGGGTGTGNTTNANATTTNNGNTAANATTNTGGANTGNGCTAATGATAANTGGTGGTGNTCTATGCTGNANTTAGANANTTCTGACTGGNAACCACTAANTNANTCTAACANACTTATNGNAATATATTTAANTAANNTTNNNTNTAAANTTNATTTTANTGGGGGGCCGNTAGCAGNTTNCTTATACTTTTTTCANGTNGAATGTAANAAATTTNAGGAAGGCTATNANATTNATNTANTTATTGGTGGTCNAGGANTAAATNCTAGAAACTTAACTGTNTNTGTANAANNTTTATTTAATAATNTTNTTTACNANNTTNTNACTGAAAGTGTTAAACTTAAATTTTTNCCANNNATNACTACCAAANNAAAATATTTTANNNATGNANAANAATTTATAGAAAATTANTTAATNAAAAAAATTCCTTTAAATGTTGTGTGGTGTGTGACAAATATTGACGGGTATATAGACACCTGTATTTNTNNTTCTTTTCNCNNAGGAGCNTNTCATGNTAAAAGACCCCNCATTACCGCAAATATANACAATGTTACTANTGAAACNGGGGAGTNTANCTGCNGANGGNGAGATNTTGTNNCATTTNCTGNAAANGNAACAAANNCANNGTTNAANTTTCAAACCATNNTAAATTGGCTATGTGAAAACANANTATTTACTGAGNATAAATGNAAATTANTAGATTTTAACCAATATACTTTANTAAGCAGTAGTNACAGTGGCAGCTTTCAAATACAAANTNCATTAAAGTTANCTATTTATAAANCNANTAACTTANTACNNANTAGCACCTTTTTGTTACATTCANACTTTGAGCANNTTACTTGTATTAAAAANAATAAAATAGTTAAATTGTTGTTGTGCCAAAACTATGATNCTNTTNTAGTAGGTNAANATGTGTTAAAGTGGATTGANAAAAAATNTNNTAAAAAAAANANNNTNTNNTTTTANNGGCCACCAANTACTGNAAAAACAAATTTNNCTATGGNTATTGNNAAAANTNTTNNAGTATATGNNATGNTTAATTGNAATAATGAAAANTTTNNATTTAATGATGTAGNNGNGAAAANTTTAGTGNTNTGNGATNAANNNATTATTAANTNNANTATTGTGGAAGNTGNAAAAGCCATTTTANGTGNTCAANCAANCANNNTANATNAAAAAATNNNTNGCANTNTNNCANTNNCTGNTNTNNCTGTNGTTATAANCANNAATNNTNANATTANNTTTGTTNTAAGTGNNAATACCACTACAACTGTGCATGCTAAAGCNTTNAAANAACGNATNNTAAAGCTAAACTTTACNGTAAGATNTAGCNCTNANATGGGNTTANTTANAGAGGCTGATGTANANNAATGGNTAANTTNNTGTAATNNANAAANCTNNANNNANTATNAAAANTNNNNAATAAANTANANATTTNATTTNNNTNNAATAAATGNAGATNNCNTCCANNNAGANCTCCAAACCANCCCCATTGTNCNAGANACNNNTATCANCANNAGTNGTNGTNAAANCTNTGAANAANTNANTNAAANNANCTTTCTNAANNTNATNANTNNANNNNNNTNNAANAGTGAAANNCCGCNCTNTANTANNCCNNTNNCNGNGANNANTTCANNANAATNATNTNTNGNAANNNNANTTTNCTNNNAANTGGTAGNNGCGTNNTNNNANNAAGNTTTTTANACGCNANTTGCANATNANTTTCNTNAANTNTTANTANNNGTTNANTTTNTATNNNATNNTNTAAGGNGATTNNNTGTTTNTTNTNTGGAACATATTAATAANAGTNNNGNANGGTTGNGGCTTTNTNNTNATTNTATTAATNTGGGAGCTTNNTATAATGNATGNAAATTTANANANTTTACTNCANANTTANTNCNCTGTANTTGTCATNTAGNANCNTCTAACCCATTTTCTGTGTTAANTNNTANAAAATNTGCTTANCTNTNTGNATTACAAAGCTTTGTANATTATGAGTNNNACCNCTGACAAATGNTNNGAAANTAATGANACNTTTNCCCAGGACNTNTATAANCAATTTGTACAATTTTATNAAAAANTTANTNGTACAGATTTANAACTTATTCAAATTTTAAAAGACCATTATAACATTNNNNNNGATAATNNTTTAGAGAANNNCTNTTNNTTATTTNANTTANTTGCTCGNATTAAAANTAATNTTAAAAANTNTNNAGACNTATATANTNATNATTTTNANANCCATNNACANTTATNTNACCANNNNNATNNCTTATCANCNANNAANANTANTNNANAACNTANAGGANAAAATGNANTATTATNTAGTNAANANTTANANAAGNCTNNNCAANTTANNATANAATTANNNNNTANTAANTATNTTGNGCNTNNCAATNAGTTANAAGCTGGGCNTCCGNAAAATNCTGTNGACANTGCTNNAANGATTCATGACTTTANNTATAGNCAATTNNCTAAGTTNNGAATAAANCNTTATANTCANTNGACGNTANNAGANGAANANTTNTTAAAAAATATAAAAAATGAAACAGNGTTTCAANCACAANCANTAAAAGATTANTTTANTTTAAAAGNTGNAGCTNNCCCTNTGNNNNATTTTCAANNAANTTTANNNGAANTGCCCNCATANAANNNNTNAGAAAAATACNNCANCATNACTTCANTTAACTCTNNANAANNNANCANTNNTGCANNCGNNNNANNGANCAACCCTANAAAAAGNATGTGNAGTNAAGGNGCTANATTTANTNNTAATTNTNTAANATGTANATTTTCTAGGCAGTTTTTAATTNCATATGANNNANAGCATCATTATAAAGTATTTTCTCNANCAGCNAGTAGCTGCCACAACGCTANTNNNNAANAGNNAAAANTGTNNACTATTAGTNCTATTATGGGATACTCTACTCCGTGGANATACTTAGATTTTAATGCNNNNNNNNNNNNNNNNNNNNNNNNNNNNTTTCAGCACTTAATTGAGAATTATGGCAGTATAGCTCCAGATGCTTTAACTGTGANTATTTCAGAAATTGCTGTAAAAGATGTTACAGATAAAANANGAGGAGGTGTGCAAGTAANTGACAGCACCACAGGANGTTTGTNTATNNTANTGGANCATGAATATAAGTACCCATATGTNCTNGNTNANNNACAAGACACATTAGCTCCAGAANTGNNCATTTNGGTNTATTTTNNNNNCCANTATGCTTACTTAACAGTAGGTGAAGTAAACANANAANNAGTTTNAGNANACANTAAAAAATTNGCTANTGAAGAATCANCTTTTTATNTGTTNGAACACAGTTNATTTNAANTTTTAGNTANAGGTGGCTNTGNTANAATNTNNTATAAATTTCCAGCAGTGCCCCCAGAAAACTTANANGGCTGNAGCCAACATTTTTATGAAATGTANAATNNNNTGTATGGTTNNCGTTTANGAGTACNTGACACATTANNANNNGANCNTAAATTTANATNATTAACACANNANNANCACNCAATTCANCCACANAANTTTATNNCTGGGCCANTNATTAANTNAGTGTNTACNAAAGAAGGAGANAATTCTAATACANGTNCTNGAAAANCCCTTANGGNTCTTANTACTGGCACTANTCAAANNANCANAATTTCCNTGNGCNNANNTNNANTNTCTCANNCATACCATNACTGGGACANTGATAAGTATGTAANAGGAATAAATGNNATTTNANNTGGGNAAACNANTTATGGAAATNNTGAANACAAANAGTATNANCAANNNNTAGNAANNTTTNNAAATNAAAAANAACAANTTAAANANTTANAANNGCTAAANATGCACANATANTTTCNTAATAAANGAACCCAACAATACACANATCAAATTGAANNGNNTCTTATNGTANNCTNTGTGTGGAACAGAAGAGCTNTTCACTATNAAANTNANNTATGGAGTAANATNCNTAACTTAGATGATAGTTTTAAAACTNAATTTGCAGCCTTANGCNNNTGGGGATTGCATNAANNNCCCCNTCAAATATTTTTAAAAATACTANCGCAAAGTGGGCCCATTNGANNTATTAAATCCATNNGAATTACTANTTTAGTTCAGTATGNTNTANNAATTATGANAGTGANTATNACATTTAAATTGGGACNTCNAAAANCTANTGNAANGTNGAATNNTNAANNTGNAGTTTANNNTCCTNATGNANCTNNTCATTTACNATATGTANTGTATNANCCNANANCTACAGATNCAAAANAACANCANANANANNGATATNAAAAGNNTGAAGAATTNTNNANTNNCAAAANCNNTNTANANNCACTGTAA
2_VK6_1003_GNL_NorthernAmerica_Human     NNNNNNNNNNNNNGGGGTGTGTTGCACATTTCCTCTAANATTTTAGACTGCGCTAATGATAACTGGTGGTGCTCTATGCTGGATTTAGATACTTCTGACTGGGAACCACTAACTCACTCTAACAGACTAATNNNNNNNNNNNNNNNNNNNNNNNNNNNNNNNNNNGATTTTACTGGGGGGCCGCTNNNNNNNNNNNNNNNNNNNNNNNNNNNNNNNNNNNNNNNNNNNNNNNNNNNNNNNNNNNNNNNNNNNNNNATTGGTGGTNCAGGACTAAATGCTAGAAACCTAACTGTGTGTGTAGAAGGCTTATTTAATAATGTTNTTTATCACNTTGTAAATGAAAGTGTTAAACTTAAATTTTTGCCAGGAATGANNNNNNNNNNNNNNNNNNNNNNNNNNNNNNNNNNNNNNNNNNNNNNNNNNNNNNNNNNNNNNNNNNNNNNNNNNNNNNNNNNNNNNNNNNNNNNNNNNNNNNNNNNNNNNNNNNTCTGTATTTCTGCCTCTTTTAGACNAGGAGCTTGTCATGCTAAAAAACCTCGCATTAGTGCAAACACAGACACTGTTAATAATGAAGCCGGGGAATCAAGCTGTGGCGGGGGAGATGTTGTGCCATTTGCCGGAAAGGGAACTAAGGCAGGGTTAAAGTTTCAAACCATGGTAAATTGNNNNNNNNNNNNNNNNNNNNNNNNNNNNNNNNNNNNNNNNNNNNNNNNNNNNNNNNNNNNNNNNNNNNNNNNNNNNNNNNNNNNNNNNAGTTTTCAAATACAAAGTGCATTAAAGCTAGCTATNTATAAAGCTACTAACTTNGTTCCTACTAGNNNNNNNNNNNNNNNNNNNNNNNNNNNNNNNNNNNNNNNNNNNNNNNNNNNNNNNNNNNNNNNNNNNNNNNNNNNNNNNNNNNNNNNNNNNNNNNNNNNNNNTCAACATGTTTTAAAGTGGATTGACAAAAAATGTGGTAAAAAAAATACCNTNTGGTTTTACGGGCCCCCAAGCACTGGAAAAACAAATTTGGCAATGNCTATTGCCAAAACTNTTCCAGTGTATGGCATGGTTAATTGGAATAACGAAAATTTTCCATTTAATGACGTAGCGGGGAAAAGCTTGGTGGTCTGGGATGAAGGCATTATTAAGTCCACTATTGTGGAAGCTGCAAAAGCNNTTTTAGGTGGTCAGCCAACCAGGGTAGATCAAAAAATGCGTGGCAGTGTAGCTGTGCCTGGTGTGCCAGTGGTAATAACCAGCAATGGTGACATTACCTTTGTTGTAAGTGGTAATACCACTACAACTGTGCATGCTAAAGCCTTAAAGGAGCGAATGGTAAAGTTAAACTTTACCGTAAGATGTAGCCCTGACATGGGTTTACTTACAGAGGCTGATGTACAGCAATGGCTAACTTGGTGTAATGCACAAAGCTGGAACCACTATGAAAACTGGGCAATAAACTACACGTTTGATTTCCCTGGAATAAATGCAGATGCCCTCCACCCAGACCTCCAAACCGTCCCCATTGTCCCAGACACCAGTGTCAGCAGCAGTGGTGGTGAAAGCTCTGAAGAACTCAGTGAAAGCAGCTTTTTCAACCTCATCACTCCAGGCGCCTGGAACAGTGAAACCCCGCGCTCTAGTACACCCGTCCCCGGGACCAGTTCAGGAGAATCATTTGTCGGAAGCCCAGTTTCCTCCGAAGTGGTAGCCGCGTCGTGGGAGGAAGCCTTCTACACTCCACTTGCAGACCAGTTTCGTGAACTGTTAGTTGGGGTTGACTTTGTGTGGGATGGTGTAAGGGGATTGCCTGTTTGTTGTGTGCAACATATTAACAACAGTGGGGGAGGGTTAGNACTTTGTCCTCATTGTANNNNTGTGGGAGCTTGGTATAATGGATGGAAGTTTCGAGAATTTACCCCAGATTTGGTGCGGTGTAGCTGTCATGTAGGAGCTTCTAATCCCTTTTCTGTGTTAACCTGCAAAAAATGTGCTTACCTGTCTGGATTGCAAAGTTTTGTNGATTATGAGTAAAGAAAGTGGCAAATGGTGGGAAAGTGATGATAANNNNNNNNNNNNNNNNNNNNNNNNNNNNNNNNNNNNNNNNNNNNNNNNNNNNNNNNNNNNNNNNNNNNNNNNNNNNNNNNNNNNNNNNNNNNNNNNNNNNNNNNNNGATAATCCCCTAGAAAACCCATCTTCTCTGTTTGACTTAGTTNCTCGTATTAAAAGTAATCTTAAAGANTCTCCAGACCTATATAGTCATCATTTTCAAAGTCATNGACAGTTATCTGACCACGCCCATGCCTTATCATCCAGTAGCAGTCATACAGAACCTANNNNNNNNNNNNNNNNNNNNNNNNGTGAAGACTTACACAAGCCTGGGCAAGTTAGCATACAACTACCCGGTACTAACTATGTTGGGCCTGGCAATGAGCTACAAGCTGGGCCCCCGCAAAGTGCTGTGGACAGTGCTGCAAGGATTCATGACTTTAGATATAACCAATTGGCTAAGCTGGGAATAAATCCATATACTCATTAGACTGTAGCANNNNNNNNNNNNNNNNNNNATATAAAAAATGAAACTNNNTTTCAANCACAAGCAGTAAAAGATTACTTTACTTTAAAAGGTGCAGCTGCCCCTGTGGCCCATTTTCAAGGAAGTTTGCCGGAAGTTNNCGCTTACAACGCCTCAGAAAAGTACCCAAGCATGACTTCAGTTAATTCTGCAGAAGCCAGCACTGGTGCAGGAGGGGGCGGCAGTAATCCTGCCAAAAGCATGTGGAGTGAGGGGGCCACTTTTACTGCCAACTCTGTAACCTGTACATTTTCCAGACAGTTTTTAATTCCATATGACCCAGAGCACCATTATAAAGTGTTTTCTCCCGCAGCTAGTAGCTGCCATAATGCCAGTGGGAAAGAGGCAAAGGTTTGCACCATTAGTCCCATAATNGNCTACTCAACNCCATGGAGATACNNNNNNNNNNNNNNNNNNNNNNNNNNNNNNNNNNNNNNNNNNNNNNNNNNNNNNNNNNNNNNNNNNNNNNNNNNNNNNNNNNNNNNNNNNNNNNNNNNNNNNNNNNNNATTGCTGTTAAAGATGTTACAGACAAAACTGGAGGAGGGGTGCAGGTTACTGACAGTACTACAGGCCGTTTATGCATGTTAGTAGATCATGAGTACAAGTACCCATATGTNTTANGTCAGGGACAGGATACCTTAGCCCCAGAACTTCCTATTTGGGTGTACTTTCCCCCTNNNNNNNNNNNNNNNNNNNNNGGAGATGTAAACACNCAGGGAATTTCAGGAGACAGTAAAAAACTAGNTAGTGAAGAATCAGCATTTTATATTCTGGAACACAGCTCATTTGAACTGTTAGGTANAGGTGGCTCTGCCACTATGTCCTATAAATTTCCAGCAGTGCCCCCAGAAAACTTAGAGGGCTGTAGCCAGCACTTTTATGAAATGTACAACCCCCTGTATGGCTCCCGTTTAGGGGTACCTGACACACTAGGAGGAGACCCTAAATTTAGATCATTAACACACGAAGACCATGCAATTCAGCCACAAAACTTTATGCCTGGCCCACTAGTAAACTCAGTGTCTACTAAAGAAGGAGACAATTCTAATACAGNCGCCGGAAAAGCCCTTACNGGGCTTAGTACTGGCACTAGTCAAAGCACCAGAATTTCCCTACGCCCAGGGCCAGTGTCTCAGCCATACCATCACTGGGACACTGATAAGTATGTCACAGGGATAAATGCCATTTCACACGGACAAACCACTTACGGAAATGCTGAAGACAAAGAGTATCAGCAAGGNGTAGGAAGATTCCCAAATGAAAAAGAGCAACTTAAACAGTTGCAAGGCCTAAACATTCACACATACTTTCCAAATAAAGGGACCCAACAATATACAGATCAAATTGAACGCCCCTTAATGGTAGGGTCTGTGTGGAACAGAAGAGCTCTTCATTATGAAAGTCAGCTGTGNAGTAAAATCCCCAACTTAGATGACAGTTTTAAAACCCAATTTGCAGCCCTNNNNNNNNNNGGTTTACATCAGCCACCTCCTCAAATATTCTTAAAAATACTGCCACAAAGTGGACCAATTGGGGGTATTAAATCCATGGGAATTACTNNNNNNNNNNNNNNNNNNNNGGGAATTATGACAGTTACTATGACATTTAAATTGGGACCTCGTAAGGCTACTGGTAGGTGGAATCCACAGCCTGGAGTTTATCCTCCTCATGCAGCTGGTCATTTACCATATGTACTGTATGACCCCANAGCTACAGATGNAAAGCAACANCACAGACATGGATATGAAAAGCCTGAAGAATTGTGGACTGCCAAAAGCCGTGTGCACCCATTGTAA
1_NEO105_547_NUS_EasternAsia_Human       ATGGAGCTATTTAGAGGGGTGCTTNAAGTTTCTTNTANTGTTCTGGACTGTGCTAACGATAACTGGTGGTGCTCTTTACTNNNNNNNNNNNNNNNNNNNNNNNNNCCACTAACTCATACTAACAGACTAATGGCAATATACTTAAGCAGTGTGGCTTCTAAGCTTGACTTTACCGGGGGGCCGCTAGCAGGGTGCTTGTACTTTTTTCAAGNAGAATGTAACAAATTTGAANNNNNNNNNNNNNNNNNNNNNNNNNNNNNNNNNNNNNNNNNNNNNNNNAGAAACCTAACAGTGTGTGTAGAGGGGTTATTTAATAATGTACTTTATCATCTTGTAACTGAAAATGTAAAGCTGAAATTTTTGCCAGGAATGACTACAAAAGGCAAATACTTTAGAGATGGAGAGCAGTTTATAGAAAACTATTTNNNNNNNNNNNNNNNNNNNNNNNNNNNNNNNNNNNNNNNNNNNNNNNNNNNNNNNNNNNNNNNNNNNNNNTCTGCTACTTTTAGAAGGGGAGCTTGCCATGCCAAGAAACCCCACATTACCNCANCCATTAATNATACTNNNNNNNNNNNNNNNNNNNNNNNNNNNNNNNNNNNNNNNNNNNNNNNNNNNNNNNNNNNNNNNNNNNNNNNNNNNNNNNNNTTTCAAACTATNGTAAACTGGTTGTGTGAAAACAGAGTNNNNNNNNNNNNNNNNNNNNNNNNNNNNNNNNNNNNNNNNNNNNNNTTACTAAGTAGTAGTCATAGTGGAAGTTTTCAAATTCAAAGTGCATTAAAACTAGCAATTTATAAAGCAACTAATTTGGTGCNTACTAGCACATTTTTATTGCATACANACTTTGAGCAGGTTATGTGTATTAAAGACAATAAAATTGTGAAATTGTTATTTTGTNAAAATTATGACCCCTTGTTGGTGGGGCAGNATGTGTTAAAGTGGATTGATAAAAAGTGTGGCAAGAAAAATACACTGTGGTTTTATGGCCCGCCAAGTACAGNAAAAACAAACTTGGCAATGGCCATTGCTAAAAGTGTTCCAGTATATGGTATGGTTAACTGGAACAATGAAAATTTTCCATTTAATGATGTNGNAGGGAAAAGCTTGGTGGTCTGGGATGAAGGTATTATTAAGTCTANAATTGTAGAAGCTGCAAAAGCCATTTTAGGCGGGCAACCCACCANGGTANATCAAAAAATGCGTGGAAGTGTAGCAGTGCCTGGAGTACCTGTGGTTATAACCAGCAATNNNNNNNNNNNNNNNNNNNNNNNNNNGAACACTACAACAACGGTACATGCTAAAGCCTTAAAAGAGCGAATGGTAAAGTTAAACTTTACTGTGAGATGCAGCCCTGACATGGNGTTACTAACAGAGGCNNNNNNNNNNCAGTGGCTTACATGGTGTAATGCACAAAGCTGGGACCACTATGAAAACTGGGCAATAAACTACACTTTTAATTTCCCTGNAATTAANNNNNNNNNNNTCCACCCANACCTCCAAACCACCCCAATTGTCACAGACACCAGTATCANCAGCAGTGNTGNTNAAAGCTCTNAAGAACTCAGTGAAAGCAGCTTTTTTAACCTCATCACCCCAGNCGCCTGGAACACTGAAACCCCGCGCTCTAGTACGCCCATCCCCGGGACCAGTTCAAGAGAATCATTTGTCNGAAGCTCAGTTTCCTCCGAAGCTGTAGCTGCATCGTGGGAAGAAGCNTTNTANACACCTTTGGCAGACCAGTTTCGTGAACTGTTAGTTGGGGTTGATTATGTGTGGGACGGTGTAAGGGGTTTACCTGTGTGTTGTGTGCAACATATTAATAATAGTGGGGGAGGCTTGGGACTTTGTCCCNANTGTATTAATGTAGGGGCTTGGTATAATGGATGGAAATTTCGAGAATTTATCCNAGATTTGGTGCGGTGNNNNNNNNNNNNNNNNNNNNNNNNNNNNNNNNNNNNNNNNNNNNNNNNNNNNNNNNNTTACCTGTCTGGATTGCAAAGCTTTGTAGATTNTGAGTAAAGAAAGTGGCAAATGGTGGGAAAGTGATGATAAGTTTGCTAAAGCCGTGTACCAGCAATTTGTGGAATTNTATGAAAAGGTTACTGGAACAGACTTAGAGCTTATNCAAATATTAAAAGATCATTATAATATTTCTTTAGATNATCCCCTAGAAAACCCATCTTCTTTGTTTGACTTAGTTNCTCGTATTAAAAATAACCTTAAAAACTCTCCAGACTTATATAGTCATCATTTTCAAANTCATGNACAGTTATCTGACCACCCCCATGCCTTATCATCCAATAGCAGTCATGCAGAACCTANAGNAGAAAATGNNNNNNNNNNTAGTGAAGACTTACACAAGCCTGGGCAAGTTAGCGTACAACTACCCGGTACTAACTATGTTGGGCCTGGCAATGAGCTACAAGCTGGGCCCCCGCAAAGTGCTGTTGACAGTGCTGCANNNNNNNNNNNNNNNNNNNNNNNNNNNCTGGCTAAGTTGGGAATAAATCCATATACTCATTGGACTGTNGCAGATGAGGAGCTTTTAAAAAATANNNNNNNNNNNNNNNNNNNNNNNNNNNNNNNNNNNNNNNNNNNNNNNNNNNNNNNNNNNNNAGCTGCCCCTGTGGCCCATTTTCAAGGAAGTTTGCCAGAAGTTCCCACTTACAACNCCTCAGAAAAATACCCAAACATGACTTCANTTAATTCTGCAGAAGCCAGCACTGGTGCAGGAGGGGGTGGCAGTAATCCTGCCAAAAGCATGTGGAGTGAGGGGGCCACTTTTATTGCCAACTCTGTAACTTGTACATTNNNNNNNNNNNNNNNNNNNCCATATGACCCAGAGCANCATTATAAAGTNTTTTCCCCCGCAGCTAGTANCTGCCACAATGCTAGTGGAAAGGAGGCAAAGGTTTGCACCATTAGTCCCATAATGNGATACTCAACACCATGGAGATACTTAGATTTTAATGCTTTAAANNNNNNNNNNNNNNNNNNNNNNNNNNNNNNNNNNNNNNNNNNNNNNGGAAGTATAGTTTNTGATGCTTTAANTGTAACTATATCAGAAATTGCTGTTAAGGATGTTANAGACAAAACNGGAGGGGGGGTACAAGTTACTGACAGCANNNNNNNNNNNNNNNNNATGTTAGTAGACCATGAATACAAGTACCCATATGTNTTAGGTCAAGGTCAGGATACTTTAGCCCCANNNNNNNNNNNNNNNNNNNNNTTTCCCCCTCAATATGCTTACTTAACAGTAGGAGATGTAAANANACAAGGAATTTNTGGAGACAGCAAAAAATTAGCAAGTGAAGAATCAGNTTTTTATGTTTTGGAGCACAGTTNTTTTCAGCTTTTAGGTACAGGAGGTACAGNNNNNNNNNNTTATAAGTTTCCTGCAGTACCCCCAGAAAATTTANAAGNCTNCANTCAACACTTTTATGAAATGTACAATCCCTTATATGGATCCCGCTTAGGNGTTCCTGACACACTGGGAGGTGACCCAAAATTTAGATCTTTAACACATGAAGACCATGCAATTCAGCCCCAAAACTTTATGCCAGGGCCACTGGTAAACTCANTTTCTACAAAGGAGGGAGACAGCTCTAATACNGGAGCTGNNNNNNNNNNNNNNNNNNTTAGCACAGGAACCAGTCAAAATACCAAAATATCCTTACGCCCTGGGCCAGTATCTCAGCCATACCACCACTGGGACACAGATAAGTATGTCACAGGAATAAATGCCATTTNTCATGGTCAAACCACTTATGGTAACGCTGAAGACAAAGAGTATNAGNAAGGAGTGGGTAGATTTNNNNNNNNNNNNNNNNNNNTNAAACAGTTACAGGGTTTAAACATGCACANNNNNNNTCCCAATAAANGAACCCANCAATATACAGATCAAATTGAGCGCCCCCTAATGGTGGGTTCTGTATGGAACAGAAGAGCCCTTCACTATGAAAGCCAGCTGTGGANTAANATTCCAAATTTANATNACANTTTTAAAACTCAGTTTGCANCCTTAGGAGGATGGGGTTTACATCAGCCACCTCCTCAAATATTTTTAAAAATATTACCANNNNNNNNNNNNNNNNNNNNNNNNNNNNNNNNNNNNNNNNNNNNNNNNNTTCAATATGCCGTGGGAATTATGACAGTAACTATGACATTTAAATTGGGGCCCCGTAAAGCTACGGGACGGTGGAACCCGCAACCTGGAGTATATCCCCCGCACGCANCAGGTCATTTACCATATGTACTATATGACCCCACAGCTACAGATGCAAAACAACACCACAGACATGGATATGAAAAGCCTGAAGAATTGTGGACAGCCAAAAGCCGTGTGCACCCATTGTAA
2_NISE569_1307_CZE_EasternEurope_Human   ATGGAGCTATTTAGGGGTGTGTTGTACATTTCCTNTAACATTTTAGACTGCGCTAATGATAACTGGTGGTGCTCTATGCTGGATTTAGATACTTCTGACTGGGAACCACNNNNNNACTCTAACAGACTAATGGCAATATANTTAAGTAATGTTGCTTCTAAACTGGATTTTACTGGGGGGCCGCTAGCGGGTTGCTTATACTTTTTTCAGGTGGAATGTAACAAATTTGANNNNNNNNNNNNNNNNNNNNNNNNNNNNNNNNNNNNNNNNNNNNNNNNNNNNNNNNNNNNNNNNNNNNNNNNNNNNNNNNNNNNNNNNNNNNTTTACCACCTTGTAAATGAAAGTNTTAAACTTAAAKWTNTACCAGGAATNNNNNNNNNNNNNNNNNNNNNNNNNNNNNNNNNNCAGTTTATAGAAAATTACTTAATGAAAAAAATTCCTTTAAATGTTGTGTGGTGTGTNANAAATATTNNNNNNNNNNNNNNNNTCTGTATTTCTGCCTNTTTTAGANGAGGAGCTTGTCATGCTAAAAAACCTCGCATTAGTGCANNCACAGACACTGTTAATAATGAAGTCGGGGAATCAAGCTGTGGAGGGGGAGATGTGGTGCCATTTGCCGGAAAGGGAACCAAGGCAGGGTTAAAGTTTCAAACCATGGNNNNNNNNTTATGTGAAAACAGAGTNTTTACTGAAGACAAATGGAAATTAGTGGATTTTAANCAATATACATTATTAAGCANTAGTCACAGTGGAAGTTTTCAAATACAAAGTGCATTAAAGCTAGCTATTTACAAAGCTACTAACTTGGTTCCTACTAGTACATTTTTAATGNATTNAGACTTTGAGCAGGTTANTTGCATTAAAGAAAATAAAATNGTTAAACTATTATTATGCCAGAATTATGATCCTCTTTTAGTGGGTCAACATGTTTTAAAGTGGATTGACAAAAAATGTGNNNNNAAAAACACCCTGTGNNNNNNNNNNNNNNNNNNNACTGGAAAAACAAATTTGGCAATGGCTATTGCCAAAACTGTTCCAGTGTATGGCATGGTTAATTGGAATAACGAAAATTTTCCATTTAATGATGTAGCGGGGAAAAGTTTGGTGGTCTGGGATGAAGGCATTATTAANTCCANTATTGTGGAAGCTGCAAAAGCAATTTTAGGTGGTCAGCCAACCAGGGTAGATCAAAAAATGCGTGGCAGTGTGGCTGTGCCTGGTGTGCCAGTGGTAATAACCANCAATNGTGACATTACCTTTGTTGTAAGTGGTAATACCANNNNNNNNNNNNNNNNNNNNNNNNNNNNNNNNNNNNNNNNNNNNNNNNNNNNNNNNNNNNNNNNNNNNNNNNNNNNNNNNNNNNNNNNNNNNNNNNNNNNNNNNNAATGGTTAACTTGGTGTAATGCACAAAGCTGGAACCACTATGAAAACTGGGCAATAAACTACACGTTTGATTTCCCTGGAATAAATNCAGATGCCCTCCACCCAGACCTCCAAACCGTCCCCATTGTCCCAGACACCAGTGTCAGCAGCAGTGGTGGTGAAAGNTCTGAAGAACTCAGTNAAANNNNCTTTTTCAACCTCATCACTCCAGGCGCTTGGAACAGTGAAACCCCGCGCTCTAGTACACCCGTCCCCGGGACCAGTTCAGGAGAATCATTTGTCGGAAGCCCAGTTTCCTCNGAAGTGGTAGTCGCGTNGTGGGAGGAAGNCTTCTACANTCCACTTGCAGACCAGTTTCGTGAACTGTTAGTTGGGGTTGACTTTGTGTGGGATGGTGTAAGGGGATTGCCTGTTTGTTGTGTGCNNNNNNNNAATAATAGTGGGGGAGGGTTAGGATTTTGTCTTCATTGTATTAATGTGGGAGCTTGGTATAATGGATGGAAGTTTCGAGAATTTACTCCAGATTTGGTGTGGTGTAGCTGTCATGTAGGAGCTTCTAATCCCTTTTCTGTGTTAANCTGCAAAAAATGTGCTTACNTGTNTGGATTGCAAAGTTTTGTNNNNNNTGAGTAAAGAAAGTGGNAAATNGTGGGAAAGTNNNNNNNNNNNNNNNNNNNNNNNNNNNNNNNNNNNNNNNNNNNNNNNNNNNNNNNNNNNNNNNNNNNNNNNNNNNNNNNNNNNNNNNNNNNNNNNNNATTACAATATTTCTTTAGATAATCCCCTAGAAAACCNNNNNNNNNNNNNNNNNNNNNNNNNNNNNNNNNNNNNNNNNNNNNNNNNNNNNNNAGACCTATATAGTCATCATTTTCAAAGTCATGGACAGTTATCTGACCACCCCCATGCCNNNNNNNNNNNNNNNNNNNNNNNNNNNNNNNNNNNNNNNNNNNNAGTATTATCTAGTGAAGACTTACACAANCCTGGGCAAGTTAGCATACAACTANCCGGTACTAACTATGTTGGNCCTGGCAATGAGCTACAAGCTGGGNNCCNGNAAAGTGCTGTGGACAGTGCTGCAAGGATTCATNACTTTAGGTATAGCCAATTGGCTAAGCTGGGAATAAATCCATATACTCATTGGACTGTAGCAGATGAGGAGCTGTTAAAAAATATAAAAAATGAAACTGGGTTTCAAGCACAAGCAGTAAAAGATTACTTTACTTTAAAAGGTGCAGCTGCCCCTGTGGCCCATTTTCAAGGAAGTTTGCCNNNNNNNNNNNNNNNNNNNNNNNNNNAAAAGTACNCAAGCATGACTTCAGTTAATTCTGNAGAAGCCAGCACTGGTGNAGGAGGGGGCGGCAGTAATCCTGCCAAAAGCATGTGGAGTGAGGGGGCCACTTTTACTGCCAATTCTGTAACCTGTACATTTTCCAGACAGTTTTTAATTCCATATGANCCAGAGCACCATTATAAAGTNTTTTCTCNCGCAGCTAGTAGCTGCCATAATGCCAGTGGGAAAGAGGCAAAGGTTTGCACCATTAGTCCCATAATGGGCTACTCAACGNCATGGAGATACTTAGANNNNNNNNNNNNNNNNNNNNNNNNNNNNNNNNNNNNNTTTCAACATTTAATTGAAAATTATGGAAGTATAGCCCCTGATGCTTTAACTGTTACCATATCAGAAATTGCTGTTAAANATNTTACAGACAAAACTNGAGNANGGGTGCAGGTTACTGACAGTACTACAGGGCGTTTATGCATGTTAGTGGATCATGAGTACAAGTACCCATATGTGTTAGGTCAGGGACAGGATACCTTAGCCCCAGAACTTCCTATTTGGGTGTACTTTCCCCCTCAATATGCTTATTTAACAGTAGGAGATGTAAACACACAGGGAATTTCAGGAGACAGTAAAAAACTAGCTAGTGAAGAATCAGCATTTTATGTTCTGGAACACAGTTCATTTGAACTTTTAGGTACAGGTGGCTCTGCCACTATGTCCTATAAANTTCCANCAGTGCCCCCAGAAAACTTAGAGGGCTGTAGCCAGCACTTTTATGAAATGTACAACCCCCNNNNNNNNNNNNNNNNNNNNNNNNNTGACACACTANGAGGGGACCCTAAATTTAGATCATTAACACACGAAGACCATGCAATTCANCCACAAAACTTTATGNCTGGCCCACTNGTAAACTCANNNNNNNNNNNNNNNNNNNNNNNNNNNNNNNNNNNNGCCGGAAAAGCCCTTACGGGGNTTAGTACTGGCACTAGTCAAAGCACCAGAATTTCCCTACGCCCAGGGCCAGTGTCNNNNNNNNNNNNNNNCTGGGACACTGATAAGTATGTCACAGGGATAAATGCCATTTCACACGGACAAACCACTTACGNAAATGCTGAAGACAAAGAGTATCAGCAAGGGGTAGGAAGATTCCCAAATGAAAAANAGCAACTTAAACAGTTGCAAGGCCTAAACATTCACACATACTTTCCAAATAAAAGGACCCAACAATACACAGATCAAATTGAACGCCCNTTAATGGTAGGGTNTGTGTGGAACAGAAGAGCTCTTCANTATGAAAGTCAGCTGTGGAGTAAAATCCCCAACTTAGATGACAGTTTTAAAACCCAATTTGCAGCCCTGGGCGGGTGGGGTTTACATCAACCACCTCCTCAAATATTCTTAAAAATACTGCCACAAAGTGGANCAATTGGGGGAATTAAATCCATGGGAATTACTACCTTAGTTCAATATGCAGTGGGAATTATGACAGTTACTATGACATTTAAATTGGGACCTCGTAAGACTACTGGTAGGTGGAATCCACAGCCTGGAGTTTATCCTCCTCATNCAGCTGGTCATTTACCATATGTACTGTATNNNNNNNNNNNNNNNNATGCAAANCAACACCACAAACACGNATATGAAAAGCCTGAAGAATTNTGGACTGNCAAAAGCCGTGTGCACCCATTGTAA
1_DA251user_6865_NUS_EasternAsia_Human   ATGGAGTTATTTAGAGGGGTGCTTCAAGTTTNTTCCACCATTCTTGACTGNGCTAACGATAACTGGTGGTGTTCTATGCTGGATTTAGACACTTCTGACTGGGAACCATTAACTCATTCTAACAGACTAATGGCAATATACTTAAGCAGTGTGGCCTCTAAACTTGACTTTACAGGGGGGCCNNTAGCNGGGTGCTTGTACTTTTTTCAAGTAGAATGTAACAAATTTGAGGAAGGCTATCATATTCATGTGGTTATTGGGGGNNNAGGGTTAAACCCCAGAAACCTAACAGTGTGTGTAGAGGGATTATTTAATAATGTACTTTATCACCTTGTAACTGAAAATGTAAAACTTAAATTTTTGCCAGGAATGACTACAAAAGGCAAATATTTTAGAGATGGAGAACAATTTATAGAAAACTATTTAATGAAAAAAATACCTTTAAATGTTGTGTGGTGTGTAACTAATATTGATGGGTACATAGATACCTGTATTTCTGCTTCTKTTAGACGGGGAGCTTGTCATGCCAAAAAACCCCGCATTAGTACAAGCATTGATGGTGCTNNTANTGANNCNGGGGAGTCTAGNNNNNNNNNNNNNNNNNNNNNNNNNNNNNNNNGGAAGGGGACTAAAGNTNGCATAAAGTTTCAAACTATGGTAAATTGGTTGTGTGAAAATAGNGTNTTTACAGAGGATAAGTGGAAACTAGTTGACTTTAACCAGTACACTTTACTTAGCAGTAGTCATAGTGGAAGTTTTCAAATTCAAAGTGCATTAAAACTAGCTATTTATAAGGCTACTAATTTAGTGCCTACTAGTACATTTTTATTACACACAGACTTTGAGCNNNNNNNNNNNNNNNNNNNNNNNNNNNNNNNNNNNNNNNNNNNNNNNNNNNNNNNNNNNNNNNNNTTGGTGGGGCAGCATGTTTTAAAGTGGATTGATAAAAAATGTGGCAAAAAAAATACACTGTGGTTTTATGGCCCGCCAAGTACAGGAAAAACAAATTTGGCAATGGCCATTGCTAAAACTGTTCCAATGTATGGTATGGTTAATTGGAATAATGAAAATTTTCCATTTAATGATGTAGCAGGAAAAAGCTTGGTGGTCTGGGATGAAGGTATTATTAAGTCTACCATTGTAGAAGCTGCAAAAGCCATTTTAGGCGGGCAACCAACCAGGGTGGATCAAAAAATGCGTGGAAGTGTAGCAGTGCCTGGAGTACCAGTGGTAATAACCAGCAATGGTGACATTACTTTTGTTGTTAGTGGGAACACTACAACAACTGTACATGCTAAAGCCTTAAAAGAGCAAATGGTAAAGTTAAACTTTACNGNNNNNNNNNNNNNNNNNNNNNNNNNNNNNNNNNNNNNNNNNNNNNNNNNNNNNNNNNNNNNNNNNNNNNNNCAAAGCTGGGACCACTATAAAAACTGGGCAATAAACTACACTTTTGATTTCCCTGGAATAAATGCAGATGCCCTTCACCCAGACCTCCAAACCGCCCCAATTGTCACAGACACCAGTGTCAGCAGCAGTNGTGGTGAAAGCNNNNNNNNNNNNNNNNAAAGCAGCTTTTTTAACCTCATCACCCCAGGCGCCTGGAACACTGAAACCCCGCGCTCTAGTACGCCAGTCCCCNGGACCANTTCAGGAGAATCATTTGTCGGAAGCTCAGTTTCCTCCGAAGCTGTAGCTGCATCGTGGGAAGAAGCCTTCTACACACCTTTGGCAGATCAGTTTCGTGAACTGTTAGTTGGGGTTGACTATGTATGGGACGGTGTAAGGGGTTTACCTGTTTGTTGTGTGCAACATATTAATAACAGTGGGGGAGGCTTGGGACTTTGTCCCCATTGCATTAATGTGGGAGCTTGGTATAATGGATGGAAGTTTCGAGAATTTACCCCAGATTTGNNNNNNNNNNNNNNNNNNNNNNNNNNNNNNAATCCCTTTTCTGTNNTAACCTGCAAAAAATGTGCTTACCTGTCGGGATTGCAAAGTTTTGTAGATTATGAGTAAAGAAAGTGGCAAATGGTGGGAAAGTAATGATAAATTTGCTAAAGACGTNTATNAGCAATTTGTAGAATTTTATGAAAAAGTTACTGAAACAGACTTAGAGCTTATTCAAATATTAAAAGATCATTACAATATTTCTTTAGATAATCCCTTAGAAAACCCATCTTCTTTGTTTGACTTAGTTGCTCGTATTAAAANNNNNNNNNNNNNNNNNNNNNNNNTATATAGTCATCATTTTCAAAGTCATGGACAGTTATCTGACCACCCCCATGCCTTATCATCCAGTAACAGTCATGCAGAACCTAGAGGAGAAAATGCAGTATTATCTAGTGAAGACTTACACAAGCCTGGGCAAGTTANNNNNNNNNNNNNNNNNNNNNNNNNNNNNNNNNNNNNNNNNNNNNNNNNNNNNNNNNNNNNNNNNNNNNNNNNNNNNNNNNNNNNNNNNNNNNNNNNNNNNNNNNNNNNNNNNNNNNNNNNNNNNNNNNNNNNNNNNNNNNNNNNNNNNNNNNNNNNNNNNNNNNNNNNNNNNNNNNNNNNNNNNNNNNNNNNNNNNNNNNNNNNNNNNNNNNNNNNNNNNNNNNNNNNNNNNNNNNNNNNAGCTGCCCCTGTGGCCCATTTTCAAGGAAGTTTGCCGGAAGTTCCCGCTTACAACGCCTCAGAAAAATACCCAAGCATGACTTCAGTTAATTCTGCAGAAGCCAGCACTGGTGCAGGANNNNNNNNNNNNNNNNNNNNCAAAAGCATGTGGAGTGAGGGGGCCACTTTTACTGCCAACTCTGTAACTTGTACATTTTCCAGACAGTTTTTAATTCCATATGACCCAGAGCACCATTATAANNNNNNNNNNNNNNNNNNNNNNNNNNNNNNNNNNNNNNNNNNNNNNNNNNNNNNNNNNNNCACCATTAGTCCCATAATGGGATACTCAACGCCATGGAGATACTTAGATTTTAATGCTTTAAATTTATTTTTTTCACCTTTAGAGTTTCAGCATTTAATTGAAAATTATGGAAGTATAGCTCCTGATGNTTTAACTGTGACCATATCAGAAATTGCTGTTAAAGATGTTACAGACAAAACTGGAGGAGGGGTACAGGTTACTGACAGCACTACAGGGCGTTTATGCATATTAGTAGACCATGAATACAAGTACCCNNNNNNNNNNNNNNNNNNTCAGGATACCTTANCCCCAGAACTTCCTATTTGGGTATANTTNCCNCCTCAATATGCTTATTTAACAGTAGGAGATGTAAACACACAAGGAATTTCAGGAGACAGTAAAAAATTAGCTAGTGAAGAATCAGCATTTTATGTCCTGGAACACAGTTCTTTTNNNNNNNNNNNNNNNNNNNNNNNNNNNNNTATGTCTTATAAGTTTCCTGCAGTACCCCCAGAAAATTTAGAAGGCTGCAGTCAACACTTTTATGAAATGTACAACCCGTTATACGGATCCCGTTTAGGAGTCCCTGACACATTAGGAGGANACCCCAAATTTAGATCTTTAACACATGAAGACNNNNNNNNNNNNNNNNNNNNNNNNNNNNNNNNNNNNNNNNNNNNNNNNNNNNNNNNNNNNNNNNNNNNNNNNNNNNNNNNNNNNNNNNGAAAAGCCCTAACAGGCCTTAGTACAGGAACCAGTCAAAGCACCAGAATATCATTACGCCCTGGGCCAGTGTCTCAGCCATATCATCACTGGGACACAGATAAATATGTGACAGGNATAAATGCCATTTCTCATGGTCAAACCACTTATGGAAACGCTGAAGACAAAGAGTATCAGCAAGGAGTAGGTAGATTCCCAAATGAAAAAGAACAACTAAAACAGTTACANGGTTTAAANNNNNACACCTATTTTCCCAATAAAGGTACCCAGCAATATACAGATCAAATTGAGCGCCCCCTAATGGTAGGTTNTGTGTGGAATAGAAGAGCCCTTCACTATGAAAGCCAGCTGTGGAGTAAAATCCCAAATTTAGATGACAGTTTTAAAACTCAATTTGCAGCCCTAGGAGGATGGGNNNNNNNNCAGCCACCCCCTCAAATATTTTTAAAAATATTACCACAAAGTGGGCCAATTGGGGGTATTAAGTCAATGGGAATTACAACCTTAGTTCAATACGCTGTGGGTATTATGACAGTAACCATGACATTTAAATTNGGGCCCCGCAAAGCTACGGGACGGTGGAACCCTCAACCTGGAGTGTACCCCCCTCACGCAGCAGGCCATTTACCATATGTACTATATGACCCTACAGCTACAGATGCAAAGCAACACCACANACATGNATATGAAAANCCTGAAGAATTGTGGACNGCCAAAAGCCGTGTNCACCCNNNNNNN
Col_HSJNC81_333_MEX_CentralAmerica_Human ATGNANNTATTTCNNNNTNTCTTGNANATTTNCTNTAACATTCTNGACTNTNCTAATNATAACTGGTGNTGCTNTATNCTANANTTAGATACTTCTGACTGGGAANCACTANNCNATTNTAACAGATTAATGNCAATATATTTAANCAGTGTTGCTTCTAAACTTGATTTTANTGGGGNGNNNNTAGCAGGTTGNTTATACTTTTTTCAGGTGGNATGTAANNNATTTGAGGAAGGCTATCATATCCATNTAGTTATTGGTGNTCCAGGACTAAATGCTAGAAACTTAACTGTGTGNNNNNNNNNNNNNNNNNNNNNTGTTCTTTACCATCTTGTAATTGAAANTGTTAAANTTAAATTTTTGCCNGGGATGANTANCAAANGAAAATATTTTANANATNNANANCANTTTATANAAAATTACTTAATGAAAAAAATTCCTTTAAATNTTATATAATGTGTAACAAATATTAACGGGTAAATATACATCTGTANTTCNGNCTNTTTTCGGNGAGGAGNTTGTCATGNTAAAAGANCCNNCATTACTGCAAATGCAGANAGTGNTACTAATGAAACTNNNGANTCTAGNTGTGGAGGNGGAGATGTTGTGNCATTTGCTGGAAANNGAANAAAAGCGGGGTTAAAGTTTCAAACCATGATAAATNNNNNNNNNNNNNNNNNNNNATTTACTGAAGATAAATGGAAATTAGTGGATTTTAACCAATATACTTTATTAAGTAGNAGTCACAGTGNCAGCTTTCAAATTCAAANTNNCTTAAANTTANCTATTTATAAAGNTACTAANTTNGTACNNACTAGTANATTCTTGTTACATTNAGACTTTGAGCAGNTTACTTNCATTAAAGAAAATAAAATANTAAAATTATTACTGTGTNAAAACTATNATCNTNTTTTANTGGGTNAACATGTGTTNAGGTGNATTGANAAAAAATNTNGTAAAAAAAACANCNTNTGGTTTTACGNNCCACCAAGTACTGGAAAAANAAATTTNNCAATGNCTATTGCCAAAACTNTACCANTNTATGGAATGGTTNATTGGNNTAATNAAAACTTTCCATTTAATGATGTANCGGGGAAAAGTTTNGTNGTCTNNNATNAANGCATTATTAAGTCCACTATTGTNNAAGCTGCAAAAACCATTTTAGGTGGTNAGNNAACCAGNGTAGATCANAANATNCGTGGCAGTGTGGCAGTGCNNNNNGTGCCTGTGGTTATAACCAGCAATGGNGACATTACNTTTGTTGTGAGTGGTAATANNACTACAANTGTGCATGCTAAAGNNTTAAAGGAACGGATGGTAAAGCTAAACTTTACCANAAGATGTAGCCCTGACATGGGTTTACTTACAGAGGCTNATNTACAACAATGGCNNNCNTNGTNNANNNNNCNAANCNNGNGCNNNNNNNNAAACTGGGCAATAAACTACANATTTGATTTCCCTGGAATAAATGCAGATGCCCTCCACCCAGATNNNNNNNNNNNNNNNNNNNNNNNNNNNNNNNNNNNNNNNNNNNNNNNNNNNNNNAGCTCTGAAGAACTTAGTGAAAGCAGCTTTTTCAACCTCATCACTCNAGGCGNNTGGAACANTGAAACNCNGCGNTNTAGTACGCCCGTNCCNGGGACCAGTTCAGGAGAATCATTTGTCGGAAGCCCAGTTTCCTTCGNNGTNNNANCCNCGTCGTGGGAGGAAGNTTTTTACACGCCGCTTGCANATCAGTTTCGTGAACTGTTGGTAGGGGTTGACTTTGTATGGGATGGTGTGAGGGGATTGTCTGTTTGCTGTGTGGAANATATAAATAANAGTGGGGGAGGGTTGGGGCTTTGTCNTCATTNTATTAATNTGNGAGCTTGNTATAATNNATNGAAATTTAGAGAGTTTACTCCAGANTTANTGCGCTGTAGTTGTCATGTAGGAGCCTCTAATCCATTTTCTGTGTTAACTTGTAAAAAATGTGCTTANCTGTNTNNATTATAAAGTTTTGTAGATTATGAGTNAAACCACTGACAAATNNTGGGAAANCANTGACACATTTGCCCAGGACGTGTATAANCAATTTGTGCAATTTTATGAAAANNNNNNNNNNNNNNNNNNNNNNNNNNNNNNNNNNNNNNNNNNNNNNNNNNNNNNNNNNNNNNNNNNNNNNNNNNNNNNNNNNNNNNNNNNNNNNNNNNNNNNNNNNNNNNNNNNNNNNNNNNNNNNNNNNNNNNNNNNNNNNTATAGTCATCATTTTCAGAGCCATGGACAGTTATCTGANNACTTCCATGCTTTATCACCCAGTAACAGTAGTGCAGAANCTAGAGGAGAAAATGNAGTATTATNTAGTGAAGACTTANANAAGNCTGGGCAAGTTAGCATATAATTACCCGGTACTAACTATGTTGGGCCTGGCAATAAGCTACAAGTTGGGCCTCCGCANNNNNNNNNNNNNNNNNNNNNNNNNNNNNNNNNNNNNNNNNNNNNNNNNNNNNNNNNNNNNNNNATAAATCCTTATACTCATTGGANGGTAGCAGATGAAGAATTGTTAAAAAATATAAAAAATAAAACAANGTTNNANNNANAANCANTAAAAGATTACTTTACTTTAAAAGGTGCAGCTGCCCCTATAACCCATTTTNAAGGAANTTTACCGGAAGTGCCCGCGTACAACGCNTCAGAAAAATACCCCAGCATGACTTCAGTTAACTCTGCAGAAGCCAGCACTNNTGCAGGCGGGGGAGGTAGCAACCCTACAAAAAGCATGTNNANTNAAGGNGCTACATTTANTGNTAATTNTGTAANGTGTANATTTTNTNNGCAATTTTTNATTCCATATNATCCAGANCATCATTATAAAGTNTTCTCTNNANCAGCTANTANCTGCCACAATGTTAGTGGGAAAGAGGCAANAGTGTGCACTATTAGTNNNATTATGGGGTACTCTANTCNGTNGAGATACTTAGATTTTAATGCTTTAAATTTGTTTTTCTCACCATTATAGTTTCAGCACTTAATTGAAAATTATGATAGTATAGCTNNNNNTGTTTTAACTGTAACTATTTCAGAAATTGCTGTAAAAGATGTNACAGANAAAANAGGAGGAGGTGTGCAANTTANTNACANCACCANANGANGTTTGTGTATGTTAGTGGATCATGAGTATAAATANNNATATGTGNTAGGTCAGGGACAAGACACACTANCTCCNNANCTGCCNATTTNGGTTTACTTTCCNCCNCAGTATNCTNACTTAANAGTAGGTGAAGTAAACANACAAGNAATTTNAGGAGANAGNAAAAAATTGGNTANTGAAGAATCAGCTTTTTATGTGTTAGANCACAGTTNNNTNGNANTTTTNGGTANAGGGGGATCTGNNACTNTGTNCTACAAATTTCCAGCTGTGCNCCCANAAAACTTAGAANGNTGCANCCAACATTTTTATGAAATGTNCAACCCNCTGTACGNTTCTCNTTTAGGNGTACCTGACACATTAGNANNNNACCCTAAATTTAGATCATTAACANACGAAGACCACGCAATTCAGCCACAAAACTTTATGCCTGNGCNACTAATAAATTCAGTGTCTACCAAANAAGNAGACAATTCTAATACANGTGCTGNNNNNGCNCTTACGGGGCTTAGTACTGGCACTAGCCAAAACACCAGAATTTCCCTACGCCCCGAACCAGTGTCTCAACCATACCATCACTGGGACACTGATAAATATGTTACAGGCATAAATGNNATTTCACATGGACAAANNANTTATGGAAATGCTGAGGANAAAGAGTATCAGCAAGGGGTAGNAANATTTNCAAATGAGAAANAACANCTTAANCAGTTACAANGTCTTAANATGCACACATACTTCCCTAATAAAGGAANCCAACAATACACAGACCAAATTGAACGCCCTCTTATNNTGGNCTCTNTTTNNAACANAANAGCTCTTCACTATGAAAGTNAGNTGTGGAGTAAAATCCCTAANTTAGATGATAGTTTTAAAACTNAATTTGCANCCCTAGGCGGGTGGGGTTTGCATNAACCACCNCNTCAAATATTTTTAAAAATACTANCACAAAGTGGGCCAATTGGANGTATTAAATCNATGGGAATTNCTACTTTAGTTNAATATGNTGTGGGAATAATGACAGTTANCATGACATTTANATTGGGANNTNGAAAGGNTANTGGAAGNTNNAATCCCNAGCCTGGAGTATATCCTNCTCATGNAGCTGGTCATTTANNATATNTANTNTATNANNNCANANCTACANATNNAAANCAANANCANANACANNGATATNAAAAGCCTGAAGAATTGTGGANTGCCAAAAGCNNTGTGNANNNATTNTAA
2_VK477_1003_SWE_NorthernEurope_Human    ATGGAGCTATTCAGGGGTGTGTTGCACGTTTCCTCTAATATTTTAGACTGCGCTAATGATAACTGGTGGTGCTCTATGCTGGATTTAGATACTTCTGACTGGGAACCACTAACTCACTCTAACAGACTAATGGCNNTATACTTAAGTAATGTTGCTTCTAAACTGGATTTTACTGGGGGGCCGCTAGCGGGTTGCTTATACTTTTNNNNNNNNNNNNNNNNNNNNNNNNNNNNNNNNNNNNNNNNNCATGTAGTTATTGGTGGTCCAGGACTAAATGCTAGAAACCTAACTGTGTGTGTAGAAGGCTTATTTAATAATGTTCTTTACCACCTTGTAAATGAAAGTGTTAAACTTAAATTTTTGCCAGGAATGATTACTAAAGGAAAGTATTTTAGAGATGGAGAGCAGTTTATAGAAAATNNNNNNNNNNNNNAAATTCCTTTAAATGTTGTGTGGTGTGTAACAAATATTGACGGGTATATAGACACCTGTATTTNTGCCTCTTTTAGACGAGGAGCTTGCCATGCTAAAAAACCTCGCATTAGTGCAAACACAGACACTGTTAATAATGAAGCCGGGGAATCAAGCTGTGGAGGGGGAGATGTGGTGCCATTTGCCGGAAAGGGAACCAAGGCAGGGTTAAAGTTTCAAACCATGGTAAATTGGTTATGTGAAAACAGAGTTTTTACTGAAGACAAATGGAAGTTAGTGGATTTTAATCAATATACANNNNNNNNNNNNNNNNNNNNNNNNAGTTTTCAAATACAAAGTGCATTAAAGCTAGCTATTTATAAAGCTACTAACTTNGTTCCTACTAGTACATTTCTAATGCATTCAGACTTTGAGCAGGTTANCTGCATTAAAGAAAATAAAATAGTTAAACTATTATTATGCCAGAATTATGATCCTCTTTTAGTGGGTCAACATGTTTTAAAGTGGATTGACAAAAAATGTGGTAAAAAAAACACCCTATGGTTTTACGGGCCCCCAAGCACTGGAAAAACAAATTTGGCAATGGCTATTGCCAAAACTGTTCCAGTGTATGGCATGGTTAATTGGAATAACGAAAATTTTCCATTTAATGATGTGGCGGGGAAAAGTTTGGTGGTCTGGGATGAAGGCATTATNNNNNNNNNNNNNNNNNNNNNNNNNNNNNNNNNNTTAGGTGGTCAGCCAACCAGGGTAGATCAAAAAATGCGTGGCAGTGTGGCTGTGCCTGGTGTGCCAGTGGTGATAACCAGCAATGGTGACATTACCTTTGTTGTAAGTGGTAATNNNNNNNNNNNNNNNNNNNNNNNNGCCTTAAAGGANCGAATGGTAAAGCTAAACTTTACCGTAAGATGNAGCCCTGACATGGGCTTACTTACAGAGGCTGATGTACAGCAATGGCTAACTTGGTGTAATGCACAAAGCTGGAACCACTATGAAAACTGGGCAGTAAACTACACGTTTGATTTCCCTGGAATAAATGCAGATGCCCTCCACCCAGACCTCCAAACCGTCCCCATTGTCGCAGACACCAGTGTCAGCAGCAGTGGTGNNNNNNNNNNTGAAGAACTCAGTGAAAGCAGCTTTTTCAACCTCATCACTCCAGGCGCCTGGAACAGTGAAACCCCGCGCTCTAGTACACCCGTCCCCGGGACNNNNTCAGGAGAATCATTTGTCGGAAGCCCAGTTTCCTCCGAAGTGGTAGCCGCGTCGTGGGAGGAAGCCTTTTACACTCCACTTGCAGACCAGTTTCGTGAACTGTTAGTTGGGGTTGACTTTGTGTGGGATGGTGTAAGGGGATTGCCTGTTTGTTGTGTGCAACATATTAATAANAGTGGGGGAGGGTTAGGACTTTGTCCTCATTGTATTAATGTGGGAGCTTGGTATAATGGATGGAAGTTTCGAGAATTTACCCCAGATTTGGTGCGGTGTAGCTGTCATGTAGGAGCTTCTAATCTCTTWTCTGTGTTAATTTGCAAAAAATGTGTTTACCTGTCTGGATTGCAAAGTTTTGTAGATTATGAGTAAAGAAACTGGCAAATGGTGGGAAAGTAATGATAAATTTGCTAAGGACGTGTATAAGCAATTTGTAGAATTTTATGAAAAAGTTANNNNNNNNNACTTAGAGCTTATTCAAATACTAAAAGATCATTACAATATTTCTTTAGATAATCCCCTAGAAAACCCATCTTCCCTGTTTGACTTAGTTGCTCGTATTANNNNTAATCTTAAAGACTCTCCAGACCTATATAGTCATNATTTTNAAAGTNATGGANAGTTATCTGACCACCCCCNNNNNNNNNNNNNNNNNNNNNNNNNNNNNNNNNNNNNNNNNNNNNNNNNNNNNNNNNNTAGTGAAGACTTACACAAGCCTGGGCAAGTTAGCATACAACTACCCGGTACTAACTATGTTGGGCCTGGCAATGAGCTACAAGCTGGGCCCCCGCAAAGTGCTGTGGACAGTGCTGCAAGGATTCATGACTTTAGGTATAGCCAATTGGCTAAGCTGGGAATAAATCCATATACTCATTGGACTGTAGCAGATGAGGAGCTGTTNAAAAATATAAAAAATGAAACTGGGTTTCAAGCACAAGCAGTAAAAGATTACTTTACTTTAAAAGGTGCAGCTGCCCCTGTGGCCCATTTTCAAGGAAGTTTGCCNNNNNNNNNNNNNNNNNNNNNNNNNNNNNNNTACCCAAGCATGACTTCAGTTAATTCTGCAGAAGCCAGCACTGGTGCAGGAGGGGGAGGCAGTAATCCTGCCAAAAGCATGTGGAGTGAGGGGGCCACTTTTACTGCNNNNNNNNNNNNNNNNNNNNNNNNNNNNNNNNNNNNNNNNNNNNNNNNNNNNNNNNNNNNNNNNNNNNTGTTTTCTCCCGCAGCTAGTAGCTGCCATAATGCCAGTGGGAAAGAGACAAAGGTTTGCACNATTAGTCCCATAATGGGCTACTCAACGCCATGGAGATACTTAGATTTTAATGCTTTAAATTTATTTTTTTCACCTTTAGAGTTTCAACATTTAATTGAAAATTATGGAAGTATAGCCCCTGATGCTTTAACTGTAACCATATCAGAAATTGCTGTGAAAGATGTTACAGACAAAACAGGAGGAGGGGTGCAGGTTACTGACAGTACTACAGGGCGTTTATGCATGTTAGTAGATCATGAGTACAAGTACCCATATGTGTTAGGTCAGGGACAGGATACCTTAGCCCCAGAACTTCCNNNNNNNNNNNNNNNNNNNNNNNNATATGCTTATTTAACAGTGGGAGATGTAAACACACAGGGAATTTCAGGAGACAGTAAAAAACTAGCTAGTGAAGAATCAGCATTTTATGTTCTGGAACACAGTTCATTTGAACTTTTAGNNNNNNNNNNCTCTGCCACTATGTCCTATAAATTTCCAGTANTGCCCCCAGAAAACTTNNNNNNNNNNNNNNNNNNNNNNNNNNNNNNNNNNNNNNNNNNNNNNNNNNNNNNNNNNNNNNNNNNNNNNACACTAGGAGGGGACCCTAAATTTAGATCATTAACACATGAAGACCATGCAATTCAGCCACAAAACTTTATGCCTGGCCCCCTAGTAAACTCAGTGTCTACTAAAGAAGGAGACAATTCTAATNNNNNNNNNNNNNNNNNNNNNNNNNNNNNNNNNNNNNNNNNNNNNNNNNNNNNNNNNNNNTCCTTACGCCCAGGGCCAGTGTCTCAGCCATACCATCACTGGGACACTGATAAGTATGTCACAGGGATAAATGCTATTTCACACGGACAAACCACTTACGGAAATGCTGAAGACAAAGAGTATCAGCAAGGGGTAGGAAGATTCCCAAATGAAAAAGAGCAACTTAAACAGTTGCAAGGCCTAAACATTCACACATACTTTCCAAATAAAGGGACCCAACAATACACAGATCAAATTGAACGCCCCTTAATGGTAGGGTCTGTGTGGAACAGAAGAGCTCTTTATTATGAAAGTCAGCTGTGGAGTAAAATCCCCAACTTAGATGACAGTTTTAAAACCCAATTTGCAGCCCTGGGCGGGTGGGGTTTACATCAGCCACCTCCTCAAATATTCTTAAAAATATTGCCACAAAGTGGACCAATTGGGGGTATTAAATCCATGGGAATTACTACCTTAGTTCAATATGCAGTGGGAATTATGACAGTTACTATGACATTTAAATTGGGACCTCGTAAGGCTACTGGTAGGTGGAATCCACAGCCTGGAGTGTATCCTCCTCATGCAGCTGGTCATTTACCATANNNNNNNNNNNNNNNNNNNNNNNNNNNNNNNNNNNNNNNCCACAGACATGGATATGAAAAGNCTGAAGAATTGTGGANTGCCAAAAGCCGTGTGCACCCATTGTAA
1_DA337_3970_NUS_EasternAsia_Human       ATGGAGTTATTTAGAGGGGTGCTTCAAGTTTCTTCCAGTATTCTTGACTGTGCTAACGATAACTGGTGGTGCTCTATGCTGGATTTAGACACTTCTGACTGGGAACCATTAACTCATTCTAACAGACTAATGGCAATATACTTAAGCAGTGTGGCCTCTAAACTTGACTTTACGGGGGGGCCCTTAGCTGGGTGCTTGTACTTTTTTCAAGTGGAATGTAACAAATTTGAAGAAGGCTATCATATTCATGTGGTTATTGGGGGGCCAGGGCTAAACCCCAGAAACCTAACAGTGTGTGTAGAGGGGTTATTTAATAATGTACTTTATCACCTTGTAACTGAAAATGTAAAACTTAAATTTTTGCCAGGAATGACTACAAAAGGCAAATATTTTAGAGATGGAGAACAATTTATAGAAAACTATTTAATGAAAAAAATACCTTTAAATGTTGTGTGGTGTGTAACTAATATTGATGGGTACATAGATACCTGTATTTCTGCTTCTTTTAGACGGGGAGCTTGTCATGCCAAAAAACCCCGCATTAGTACNAGCATNNNNNNNNNTTGTANTGAACCGGGGGAGTCTAGCGCTACAGGGGGAGATGTTGTGCCATTTGCTGGGAAGGGGACTAAAGCTGGCATAAAGTTTCAAACTATGGTAAATTGGTTGTGTGAAAATAGGGTGTTTACAGAGGATAAGTGGAAACTAGTTGACTTTAACCAGTACACTTTACTAAGTAGCAGTCATAGTGGAAGTTTTCAAATTCAAAGTGCATTAAAACTAGCAATTTATAAGGCAACTAATTTAGTGCCTACTAGTACATTTTTATTACATACAGACTTTGAGCAAGTTACCTGTATTAAAGAAAATAAAATAGTTAAACTGTTACTATGTCAAAATTATGACCCCTTGTTGGTGGGGCAGCATGTTTTAAAGTGGATTGATAAAAAATGTGGCAAAAAAAATACACTGTGGTTTTATGGCCCGCCAAGTACAGGCAAAACAAATTTGGCAATGGCCATTGCTAAAGCTGTTCCAGTGTATGGTATGGTTAATTGGAATAATGAAAATTTCCCATTTAATGATGTAGCAGGAAAAAGCTTGGTGGTCTGGGATGAAGGTATTATTAAGTCTACAATTGTAGAAGCTGCAAAAGCCATTTTAGGCGGGCAACCAACCAGGGTAGATCAAAAAATGCGTGGAAGTGTAGCAGTGCCTGGAGTACCAGTGGTAATAACCAGCAATGGTGACATTACTTTTGTTGTTAGTGGGAACACTANAACAACTGTACATGCTAAAGCCTTAAAAGAGCGAATNGTAAAGTTAAACTTTACCGTAAGATGCAGCCCTGACATGGNNNNNNNNNNNNNNNNNNNNNNNNNNNNNNNNCTCACATGGTGTAATGCACAAAGCTGGGACCACTATGAAAACTGGGCAATAAACTACACTTTTGATTTCCCTGGAATAAATGCAGATGCCCTCCACCCAGACCTCCAAACCGCCCCAATTGTCACAGACACCAGTGTCAGCAGCAGTGGTGGTGAAAGCTCTGAAGAACTCAGTGAAAGCAGCTTTTTCAACCTCATCACCCCAGGCACCTGGAACACTGAAACCCCGCGCTCTAGTACGCCCATCCCCGGGACCAGTTCAGGAGAATCATTTGTCGGAAGCTCAGTTTCCTCCGAAGCTGTAGCTGCATCGTGGGAAGAAGCCTTCTACACACCTTTGGCAGATCAGTTTCGTGAACTGTTAGTTGGGGTTGACTATGTATGGGACGGTGTGAGGGGCTTACCTGTTTGTTGTGTGCAACATATTAATAATAGTGGGGGAGGCTTGGGACTTTGTCCCCACTGCATTAATGTAGGGGCTTGGTATAATGGATGGAAGTTTCGAGAATTTACCCCANATTTNGTGCGGTGTAGCTNNCATGTNNGAGNTTCTAATNCCTTTTCTGTGTTAACCTGCAAAAAATGTGCTTACCTGTCTGGATTGCAAAGTTTTGTAGATTATGAGTAAAGAAAGTGGCAAATGGTGGGAAAGTAATGATAAATTTGCTAAAGCCGTGTATCAGCAATTTGTAGAATTTTATGAAAAAATTACTGGAACAGACTTAGAGCTTATTCAAATATTAAAAGATCATTACAATATTTCTTTAGATAATNCNNTAGAAAACCCATNTTCTTTGTTTGACTTAGTTGCTCGTATTAAAAATAACCTTAAAAACTCTCCANACNTATATAGTCATCATTTTCAAAGTCATGGACAGTTATCTGACCACCCCCATGCCTTATCATCCAGTAACAGTCATGCAGAACCTAGAGGAGAAAATGCAGTATTATCTAGTGAAGACTTACACAAGCCTGGGCAAGTTAGCNNNNNNCTACCCGGTACTAACTATGTTNGGCCTNGCAATDAGCTACAAGCTGGGCCCCCGCAAAGTGCTGTGGACAGTGCTGCAAGGATTCATGACTTTAGGTATAGCCAACTGGCTAAGTTGGGAATAAATCCATATACTCATTGGACTGTAGCAGATGAGGAGCTGTTAAAAAATATAAAAAATGAAACTGAGTTTCAANCACAAGCAGTAAAAGATTACTTTACTTTAAAAGGTGCAGCTGCCCCTGTGGCCCATTTTCAAGGAAGTTTGCCGGAAGTTCCCGCTTACAACGCCTCAGAAAAATACCCAAGCATGACTTCAGTTAATTCTGCAGAAGCCAGCACTGGCGCAGGAGGGGGCGGCAGTAATCCTGCCAAAAGCATGTGGAGTGAGGGGGCCACTTTTACTAGCAACTCTGTAACTTGTACATTTTCCAGACAGTTTTTAATTCCATATGACCCAGAGCACCATTATAAAGTGTTTTCTCCCGCANNNNGTAGCTGTCACAATGCCAGTGGNAAAGAGGCAAAGGTTTGNACCATTAGTCNNATAATGGGATANTCAACACCATGGAGATACTTAGATTTTAATGCTTTAAATTTATTTTTTTCACCTTTAGAGTTTCAGCATTTAATTGAAAATTATGGAAGTATAGCTCCTGATGCTTTAACTGTGACTATATCAGAAATTGCTGTTAAGGATGTTACAGACAAAACTGGAGGAGGGGTACAGGTTACTGACAGTACTACAGGGCGTTTATGCATGTTGGTAGACCATGAATACAAGTACCCATATGTGTTAGGTCAGGGTCAGGATACCTTAGCCCCAGAACTTCCTATTTGGGTATATTTTCCCCCTCAATATGCTTATTTAACAGTAGGAGATGTAAACACACAAGGAATTTCAGGAGACAGTAAAAAATTAGCCAGTGAAGAATCAGCATTTTATGTTCTGGAGCACAGTTCTTTTGAACTTTTAGGTACAGGAGGCTCTGCTAGTATGTCTTATAAGTTTCCCGCAGTACCCCCAGAAAATTTAGAAGGCTGCAGTCAACACTTTTATGAAATGTACAACCCCTTATACGGATCCCGTTTAGGAGTTCCTGACACATTAGGAGGTGACCCCAAATTTAGATCTTTAACACATGAAGACCATGCAATTCAGCCACAAAACTTTATGCCGGGGCCACTGGTAAACTCAGTTTCTACAAAGGAGGGAGACAATTCTAACACAGGAGCTGGAAAAGCCCTAACAGGCCTTAGCACAGGAACCAGTCAAAATACCAGAATATCATTACGCCCTGGGCCAGTGTCTCAGCCATACCACCACTGGGACACAGATAAATATGTCACAGGGATAAATGCCATTTCTCATGGTCAAACCACTTATGGTAACGCTGAAGACAAAGAGTATCAGCAAGGAGTGGGTAGATTTCCAAATGAAAAAGAACAACTAAAACAGTTGCAGGGTTTAAACATCCACACGTATTTTCCCAATAAAGGTACCCAGCAATATACAGATCAAATTGAGCGCCCCCTAATGGTAGGTTCTGTGTGGAACAGAAGAGCCCTTCACTATGAAAGCCAGCTGTGGAGTAAAATTCCAAATTTAGATGACAGTTTTAAAACTCAGTTTGCAGCCTTAGGAGGATGGGGTTTGCATCAGCCACCCCCTCAAATATTTTTAAAAATATTACCACAAAGTGGGCCAATTGGGGGTATTAAGTCAATGGGCATTACAACCTTAGTTCAATACGCTGTGGGTATTATGACAGTAACTATGACATTTAAATTAGGGCCCCGCAAAGCTACGGGACGGTGGAACCCTCAACCTGGAGTGTATCCCCCGCACGCAGCAGGTCATTTACCATATGTACTATATGACCCCACAGCTACAGATGCAAAACAACACCACAGACATGGATATGAAAAGCCTGAAGAATTATGGACTGCCAAAAGCCGTGTGCACCCATTGTAA
1_DQ357064_19_VNM_SouthEasternAsia_Human ATGGAGCTATTTAGAGGGGTGCTTCAAGTTTCTTCTAATATTCTTGACTGTGCTAACGATAACTGGTGGTGTTCTTTACTGGATTTAGACACTTCTGATTGGGAACCACTAACTCATACTAACAGACTAATGGCAATATACTTAAGCAGTGTGGCTTCTAAACTTGACTTTACCGGGGGGCCTTTAGCAGGGTGCTTGTACTTTTTTCAAGTTGAATGTAACAAATTTGAAGAAGGCTACCATATTCATGTAGTTATCGGGGGGCCAGGGCTAAACCCCAGTAACCTCACAGTGTGCGTAGAGTGGTTATTTAACAATGTACTTTATCACCTTGTAACTGGAAATGTAAAGCTAAAATTTTTGCCAGGAATGACTACAAAAGGCAAATACTTTAGAGATGGAGAGCAGTTTATAGAAAACTATTTAATGAAAAAAATACCTTTGAATGTTGTATGGTGTGTTACTAATATTGATGGATATATAGATACCTGTATTTCTGCTACTTTTAGAAGGGGAGCTTGCCATTGCCAAAAACCCCGCTTGACCACAGCAATTAATGATACCTGTAATGAACCGGGAGAGTCTAGCGGCACAGGGGGAGAGGTTGTGCCATTTGCTGGAAAAGGGACTAAAGCTAGCATAAAGTTTCAAACTATGGTAAACTGGGTGTGTGAAAATAGAGTGTTTACAGAGGATAAGTGGAAACCAGTGGACTTTAACCAGTACACTTTACTAAGTAGTAGTCATAGTGGAAGCTTTCAAATTCAAAGTGCATTAAAACTAGCAATTTACAAGGCAACCAATTTGGTGCCTACCAGTACATTTTTATTACACACAGACTTTGAACAGGTTATGTGTATTAAAGACAATAAAATTGTTAAGTTGTTACTTTGTCAAAATTATGACCCCTTGTTGGTGGGGCAGCATGTCTTAAAGTGGATTGATAAAAAATGGGGCAAAAAAAATACACTGGGGTTTTATGGGCCGCCAAGTACTGGAAAAACAAACTTGGCAATGGCCATTGCTAACAATGTCCCAGTATATGGTATGGTTAACTGGAACAATGAAAATTTTCCATTTAATGATGTAACAGGGAAAAGTTTGGTGGTCTGGGATGAAGGTATTATTAAGTCTACAATTGTGGAAGCTGCAAAAGCCATTTTAGGTGGGCAACCTACCAGGGTAGATCAAAAAATGCGTGGAAGTGTATCAGTGCCTGGAGTACCAGTGGTTATAACCAGCAATGGTGACATTACTTTTGTTGTAAGTGGGAACACTACAACAACGGTACATGCTAAAGCCTTAAAAGAGCGAATGGTAAAGTTGAACTTTACTGTAAGATGTAGCCCTGACATGGGGTTACTAACAGAGGCTGATGTACAGCAATGGCTTACTTGGTGTAATGCTCAAAGCTGGGACCACTATGCAAACTGTGCAATAAACTACACTTTTGATTTCCCTGGAATTAATGCAGATGCCCTCCACCCAGACCTCCAAACCGCCCCAATTGTCACAGACACCAGTATCAGCAGCAGTGGTGGTGAAAGCTCTGAACAACTCAGTGAAAGCAGCTTTTTTAACCTCATCAACCCAGGCGCCTGGAACACTGAGACCCCGCGCTCTAGTACGCCCATCCCCGGGACCAGTTCAGGAGAATCATTTGGCGGAAGCTCAGTTTCCTCCGAAGCTGTAGCTGCATCGAGGGAAGAAGCCTTCTACGCACCTTTGGCAGACCAGTTTCGTGAACTGTTAGTTGGGGTTGATTATGTGTGGGACGGTGTAAGGGGTTTACCTGTGTGCTGTGTACAACATATTAATAATAGTGGGGGAGGCTTGGGACTTTGTCCCCACTGCATTAATGTGGGGGCTTGGTATAATGGATGGAAGTTTCGAGAATTTACCCCAGATTTGGTGCGGTGTAGCTGTCATGTGGGAGCTTCTAATCCCTTTTCTGTGTTAACCTGTAAAAAATGTGCTTACCTGTCTGGATTGCAAAGCTTTGTAGATTATGAGTAAAGAAAGTAGCAAATGGTGGGAAAGTGATGATAAGTTTGCTAAAGCTGTGTATCAGCAATTTGTACAATTTTATGAAAAAGTTACTGGGACAGACTTAGAGCTTATTCAAATATTAAAAGATCATTATAACATTTCTTTACATAATCCCCTAGAAAACCCATCTTCTTTGTTTGACTTAGTTGCTCGCATTAAAAATAACCTTAAAAACTCTCCAGACTTATATAGTCATCATTTTCAGAGTCATGGACAGTTATCTGACCACCCCCATGCCTTATCATCCAGTAGCAGTCATGCAGAACCTAGAGGAGAAAATGCAGTATTATCTAGTGAAGACTTACACAAGCCTGGGCAAGTTAGCGTACAACTACCCGGTACTAACTATGTTGGGCCTGGCAATGAGCTACAAGCTGGGCCCCCGCAAAGTGCTGTGGACAGTGCTGCAAGGATTCATGACTTTAGGTATAGCCAACTGGCTAAGTTGGGAATAAACCCATATACTCATTGGACTGTAGCAGATGAGGAGCTTTTAAAAAATATAAAAAATGAGACTGGGTTTCAAGCACAAGTAGTAAAAGACTACTTTACTTTAAAAGGTGCAGCTGCCCCTGTGGCCTATTTTCAAGGAAGTTTGCCGGAAGTTCCCGCTTACAACGCCTCAGAAAAATACCCAAGCATGACTTCAGTTAATTCTGCAGAAGCCATCACTGGTGCAGGAGGGGGCGGCAGTAATTCTGTTAAAAGCATGTGGAGTGAGGGGGCCACTTTTACTGCTAACTCTGTAACTTGTACATTTTCCAGACAGTTTTTAATTCCATATGACCCAGAGCACCATTATAAAGTGTTTTCTCCCGCAGCTAGTAGCTGCCACAATGCCAGTGGAAAAGAGGCTAAGGTTTGCACCATTAGTCCCATAATGGGATACTCAACACCATGGAGATACTTAGATTTTAATGCTTTAAATTTGTTTTTTTCACCTTTAGAGTTTCAGCATTTAATTGAAAAATATGGAAGTATAGCTCCTGATGCTTTAACTGTAACTATATCAGAAATTGCTGTTAAGGATGTTACAGACAAAACTGGAGGGGGAGTACAAGTTACTGACAGCACTACAGGGCGCTTATGCATGTTAGTAGACCATGAATACAAGTACCCATATGTGTTAGGGCAAGGCCAGGATACTTTAGCCCCAGAACTTCCTATTTGGGTATACTTTCCCCCTCAATATGCTTACTTATCAGTAGGAGATGTAAACACACAAGGAATTTCTGGAGACAGTAAAAAATTAGCTAGTGAAGAATCAGCATTTTATGTTCTGGAGCACAGTTCTTTTCAGCTTTTAGGGACAGGAGGTTCAGCAAGTATGTCTTATAAGTTTCCTGCAGTACCCCCAGAAAATTTAGAAGGCTGTAGCCAACACTTTTATGAAATGTACAATCCCTTATATGGATCTTGTTTAGGGGTCCCTCACACATTAGGAGGTGACCCAAAATTTAGGTCTTTAACACATGAAGACCATGCAATTCAGCCCCAAAACTTTATGCCATGGCCACTAGTAAACTCAGTTTCAACAAACGAAGGAGATAGTTCTAATACAGGGGCTGGAAAAGCCCTAACGGGGCTTAGAAAAGGTACCAGTCAAAACACCAGAATATCCTTACGCCCTGGGCCAGTGTCTCAGCCATACCACCACTGGGACACAGATAAATATGTCACAGGAATAAATGCCATCTCTCATGGTCAAACCACTTATGGTAACGCTGAAGATAAAGAGTATCACCAAGGAGTGGGTAGATTTCCAAATGAAAAAGAGCAACTAAAACAGTTACAGGGTTTAAACATGCACACTTATTTCCCCAATAAAGGTACCCAGCAATATACAGATCAAATTGAGCGCCCACTAATGGTAGGTTCTGTGTGGAATAGAAGAGCCCTTCACTATGAAAGCCAGCTGTGGAGTAAAATTCCAAACTTAGATGACAGTTTTAAAACTCAGTTTGCAGCTTTAGGAGGATGGGGTTTGCATCAGCCACCTCCTCAAATATTTTTAAAAATACTACCACAAAGTGGGCCAATTGGGGGTATTAAGTCAATGGGAATTACTACCTTAGTTCAATATGCCGTGGGAATTAGGACAGTAACAATGACATTTAAATTGGGGCCCCGCAAAGCCACTGGACGGTGGAACCCTCAACCTGGAGTATATCCCCCGCACGCAGCAGGTCATTTACCATATGGACTATATGACCCCACAGCTACAGATGCAAAACAACACCACAGACACGGATATGAAAAGCCTGAAGAATTGTGGACAGCCAAAAGCCGTGTGCACCCATTGTAA
1_DQ357065_19_VNM_SouthEasternAsia_Human ATGGAGCTATTTAGAGGGGTGCTTCAAGTTTCTTCTAATATTCTTGACTGTGCTAACGATAACTGGTGGTGTTCTTTACTGGATTTAGACACTTCTGATTGGGAACCACTAACTCATACTAACAGACTAATGGCAATATACTTAAGCAGTGTGGCTTCTAAACTTGACTTTACCGGGGGGCCTTTAGCAGGGTGCTTGTACTTTTTTCAAGTTGAATGTAACAAATTTGAAGAAGGCTACCATATTCATGTAGTTATCGGGGGGCCAGGGCTAAACCCCAGAAACCTAACAGTGTGCGTAGAAGGGTTATTTAACAATGTACTTTATCACCTTGTAACTGGAAATGTAAAGCTAAAATTTTTGCCAGGAATGACTACAAAAGGCAAATACTTTAGAGATGGAGAGCAGTTTATAGAAAACTATTTAATGAAAAAAATACCTTTGAATGTTGTATGGTGTGTTACTAATATTGATGGATATATAGATACCTGTATTTCTGCTACTTTTAGAAGGGGAGCTTGCCATTGCCAAAAACCCCGCTTGACCACAGCAATTAATGATACCTGTATTGAAGCGGGAGAGTCTAGCGGCACAGGGGGAGAGGTTGTGCCATTTGCTGGAAAAGGGACTAAAGCTAGCATAAAGTTTCAAACTATGGTAAACTGGCTGTGTGAAAATAGAGTGTTTACAGAGGATAAGTGGAAACCAGTGGACTTTAACCAGTACACTTTACTAAGTAGTAGTCATAGTGGAAGCTTTCAAATTCAAAGTGCATTAAAACTAGCAATTTACAAGGCAACCAATTTGGTGCCTACCAGTACATTTTTATTACACACAGACTTTGAACAGGTTATGTGTATTAAAGACAATAAAATTGTTAAGTTGTTACTTTGTCAAAATTATGACCCCTTGTTGGTGGGGCAGCATGTCTTAAAGTGGATTGATAAAAAATGTGGCAAAAAAAATACACTGTGGTTTTATGGGCCGCCAAGTACTGGAAAAACAAACTTGGCAATGGCCATTGCTAAAAGTGTCCCAGTATATGGGATGGTTAACGGGCACAATGAAAATTTTCCATTTAATGATGTACCAGGGAAAAGTTTGGTGGTCTGGGATGAAGGTATTATTAAGTGTACAATTGTGGAAGCTGCAAAAGCCATTTTAGGTGGGCAACCTACCAGGGTAGATCAAAAAATGCGTGGAAGTGTACCAGTGCCTGGAGTACCAGTGGTTATAACCAGCAATGGTGACATTACTTTTGTTGTAAGTGGGAACACTACAACAACGGTACATGCTAAAGCCTTAAAAGAGCGAATGGTAAAGTTGAACTTTACTGTAAGATGTAGCCCTGACATGGGGTTACTAACAGAGGCTGATGTACAGCAATGGCTTACTTGGTGTAATGCTCAAAGCTGGGACCACTATGCAAACTGTGCAATAAACTACACTTTTGATTTCCCTGGAATTAATGCAGATGCCCTCCACCCAGACCTCCAAACCGCCCCAATTGTCACAGACACCAGTATCAGCAGCAGTGGTGGTGAAAGCTCTGAACAACTCAGTGAAAGCAGCTTTTTTAACCTCATCAACCCAGGCGCCTGGAACACTGAGACCCCGCGCTCTAGTACGCCCATCCCCGGGACCAGTTCAGGAGAATCATTTGGCGGAAGCTCAGTTTCCTCCGAAGCTGTAGCTGCATCGAGGGAAGAAGCCTTCTACGCACCTTTGGCAGACCAGTTTCGTGAACTGTTAGTTGGGGTTGATTATGTGTGGGACGGTGTAAGGGGTTTACCTGTGTGCTGTGTACAACATATTAATAATAGTGGGGGAGGCTTGGGACTTTGTCCCCACTGCATTAATGTGGGGGCTTGGTATAATGGATGGAAGTTTCGAGAATTTACCCCAGATTTGGTGCGGTGTAGCTGTCATGTGGGAGCTTCTAATCCCTTTTCTGTGTTAACCTGTAAAAAATGTGCTTACCTGTCTGGATTGCAAAGCTTTGTAGATTATGAGTAAAGAAAGTAGCAAATGGTGGGAAAGTGATGATAAGTTTGCTAAAGACGTGTACCAGCAATTTGTACAATTTTATGAAAAAGTTACTGGGACAGACTTAGAGCTTATTCAAATATTAAAAGATCATTATAACATTTCTTTACATAATCCCCTAGAAAACCCATCTTCTTTGTTTGACTTAGTTGCTCGCATTAAAAATAACCTTAAAAACTCTCCAGACTTATATAGTCATCATTGTCAGAGTCATGGACAGTTATCTGACCACCCCCATGCCTTATCATCCAGTAGCAGTCATGCAGAACCTAGAGGAGAAAATGCAGTATTATCTAGTGAAGACTTACACAAGCCTGGGCAAGTTAGCGTACAACTACCCGGTACTAACTATGTTGGGCCTGGCAATGAGCTACAAGCTGGGCCCCCGCAAAGTGCTGTGGACAGTGCTGCAAGGATTCATGACTTTAGGTATAGCCAACTGGCTAAGTTGGGAATAAACCCATATACTCATTGGACTGTAGCAGATGAGGAGCTTTTAAAAAATATAAAAAATGAAACTGGGTTTCAAGCACAAGTAGTAAAAGACTACTTTACTTTAAAAGGTGCCACTGCACCGGTCGCCTATTATCACGGAAGTTGGCCGGAAGTTCCCGCTTACAACGCCTCAGAAAAAAACCCAAGCATGACTTCAGTTAATTCTGCAGAAGCCATCACTGGTGCAGGAGGGGGCGGCAGTAATTCTGCCAAAAGCATGTGGAGTGAGGGGGCCACTTTTACTGCTAACTCTGTAACTTGTACATTTTCCAGACAATTTTTAATTCCATATGACCCAGAGCACCATTATAAAGTGTTTTCTCCCGCAGCTAGTAGCTGTCACAATGCCAGTGGAAAAGAGGCTAAGGTTTGCACCATTAGCCCCATAATGGGATACTCAACACCATGGAGATACTTGGATTTTAATGCTTTAAATTTGTTTTTTTCACCTTTAGAGTTTCAGCATTTAATTGAAAACTATGGAAGTATAGCTCCTGATGCTTTAACAGTAACTATATCAGAAATTGCTGTTAAGGATGTTACAGACAAAACTGGAGGGGGTGTACAAGTTACTGACAGCTCTACTGGGCGCTTATGCATGTTAGTAGACCATGAATACAAGTACCCATATGTGTTAGGGCAAGGCCAGGATACTTTAGCCCCAGAACTTCCTATTTGGGTATACTTTCCCCCTCAATATGCTTACTTATCAGTAGGAGATGTAAACACACAAGGAATTACTGGAGACAGTAAAAAATTAGCTAGTGAAGAATCAGCATTTTATGTTCTGGAGCACAGTTCTTTTCAACTTTTAGGGACAGGAGGTTCAGCTAGTATGTCTTATAAGTTTCCTGCAGTACCCCCAGAAAATTTAGAAGGCTGTAGCCAACACTTTTATGAAATGTACAATCCCTTATACGGGTCCCGTTTAGGAGTTCCTGACACATTGGGAGGTGACCCAAAATTTAGGTCTTTAACACATGAAGACCATGCAATTCAGCCCCAAAACTTTATGCCACGGCCACTAGTAAACTCAGTTTCAACAAACGAAGGAGATAGTTCTAATACAGGGGCTGGAAAAGCCCTAACGGGGCTTAGAAAAGGTACCAGTCAAAACACCAGAATATCCTTACGCCCTGGGCCAGTGTCTCAGCCATACCACCACTGGGACACAGATAAATATGTCACAGGAATAAATGCCATCTCTCATGGTCAAACCACTTATGGTAACGCTGAAGATAAAGAGTATCAGCAAGGAGTGGGTAGATTTCCAAATGAAAAAGAGCAACTAAAACAGTTACAGGGTTTAAACATGCACACTTATTTCCCCAATAAAGGTACCCAGCAATATACAGATCAAATTGAGCGCCCACTAATGGTAGGTTCTGTGTGGAATAGAAGAGCCCTTCACTATGAAAGCCAGCTGTGGAGTAAAATTCCAAACTTAGATGACAGTTTTAAAACTCAGTTTGCAGCTTTAGGAGGATGGGGTTTGCATCAGCCACCTCCTCAAATATTTTTAAAAATACTACCACAAAGTGGGCCAATTGGGGGTATTAAGTCAATGGGAATTACTACCTTAGTTCAATATGCCGTGGGAATTATGACAGTAACAATGACAATTAAATTGGGGCCCCGCAAAGCCACTGGACGGTGGAACCCTCAACCTGGAGTATATCCCCCGCACGCAGCAGGTCATTTACCATATGGACTATATGACCCCACAGCTACAGATGCAAAACAACACCACAGACACGGATATGAAAAGCCTGAAGAATTGTGGACAGCCAAAAGCCGTGTGCACCCATTGTAA
1_DA66_1521_KGZ_CentralAsia_Human        ATGGAGCTATTTAGAGGGGTACTTCAAGTTTCTTCTAATATTCTTGACTGTGCTAACGATAACTGGTGGTGCTCTTTACTGGATTTAGACACTTCTGACTGGGAACCACTAACTCATACTAACAGACTAATGGCAATATACTTAAGCAGTGTGGCTTCTAAACTTGACTTTACTGGGGGGCCTTTAGCAGGGTGCTTGTACTTTTTTCAAGTAGAATGTAACAAATTTGAAGAAGGCTATCATATTCATGTGGTTATTGGGGGGCCAGGGCTAAACCCCAGAAACCTAACAGTGTGTGTAGAGGGGTTATTTAATAATGTACTTTATCACCTTGTAACTGAAAATGTAAAGCTTAAATTTTTGCCAGGAATGACTACAAAAGGCAAATACTTTAGAGATGGAGAGCAATTTATAGAAAACTATTTAATGAAAAAAATACCTTTAAATGTTGTATGGTGTGTAACTAATATTGATGGATACATAGATACCTGTATTTCTGCTACTTTTAGACGGGGAGCCTGTCATGCCAAAAAACCCCGCATTACCGCAGCCATTAATGATGCCTGTAATGAACCGGGGGAGTCTAGCGCTACAGGGGGAGAGGTTGTGCCATTTGCTGGGAAGGGGACTAAAGCTAGCATAAAGTTTCAAACTATGGTAAACTGGTTGTGTGAAAATAGAGTGTTTACAGAGGATAAGTGGAAACTAGTTGACTTTAACCAGTACACTTTACTAAGTAGTAGTCACAGTGGAAGCTTTCAAATTCAAAGTGCATTAAAACTAGCAATTTATAAGGCAACTAATTTGGTGCCTACTAGCACATTTTTATTACATACAGACTATGAACAGGTTATGTGTATTAAAGACAATAAAATTGTTAAATTGTTACTTTGTCAGAATTATGATCCCTTGTTGGTGGGGCAGCATGTCTTAAAGTGGATTGATAAAAAATNTGGCAAAAAAAATACACTGTGGTTTTATGGCCCGCCAAGTACAGGGAAAACAAACTTNNCAATGGCCATTGCTAAAAGTGTTCCAGTATATGGTATGGTTAACTGGAACAATGAAAATTTCCCATTTAATGATGTAGCAGGGAAAAGTTTGGTGGTCTGGGATGAAGGTATTATTAAGTCTACAATTGTAGAAGCTGCAAAAGCCATTTTAGGTGGGCAACCTACCAGGGTAGATCAAAAAATGCGTGGAAGTGTAGCAGTGCCTGGAGTACCAGTGGTTATAACCAGCAATGGTGACATTACTTTTGTTGTAAGTGGGAACACTACAACAACGGTACATGCTAAAGCCTTAAAAGAGCGAATGGTAAAGTTAAACTTTACTGTAAGATGCAGCCCTGACATGGGGTTACTAACAGAGGCTGATGTACAGCAATGGCTTACATGGTGTAATGCACAAAGCTGGGACCACTATGAAAATTGGGCAATAAACTACACTTTTGATTTCCCTGGAATTAATACAGATGCCCTCCACCCAGACCTCCAAACCGCCCCAATTGTCACAGACACCAGTATCAGCAGCAGTGGTGGTGAAAGCTCTGAAGAACTCAGTGAAAGCAGCTTTTTTAACCTCATCACCCCAGGCGCCTGGAACACTGAAACCCCGCGCTCTAGTACGCCCATCCCCGGGACCAGTTCAGGAGAATCATTTGTCGGAAGCTCAGTTTCCTCCGAAGCTGTAGCTGCATCGTGGGAAGAAGCCTTCTACACACCTTTGGCAGACCAGTTTCGTGAACTGTTAGTTGGGGTTGATTATGTGTGGGACGGTGTAAGGGGTTTACCTGTGTGCTGTGTACAACATATTAATAATAGTGGTGGGGGCTTGGGACTTTGTCCCCACTGTATTAATGTAGGGGCTTGGTATAATGGATGGAAATTTCGAGAATTTACCCCAGATTTGGTGCGGTGTAGCTGTCATGTGGGAGCTTCTAATCCCTTTTCTGTNTTAACCTGCAAAAAATGTGCTTACCTGTCTGGATTGCAAAGCTTTGTAGATTATGAGTAAAGAAAGTGGCAAATGGTGGGAAAGTGATGATAANTTTGCTAAANNNNTNTANCAGCAATTTGTAGAATTTTATGAAAAGGTTACTGGGACAGACTTAGAGCTTATTCAAATATTAAAAGATCATTATAACATTTCTTTAGATCATCCTCTAGAAAACCCATCTTCTTTGTTTGACTTAGTTGCTCGTATTAAAAATAACCTTAAAAACTCTCCAGACTTATATAGTCATCATTTTCAAAGTCATGGACAGTTATCTGACCACCCCCATGCCTTATCATCCAGTAGCAGTCATGCAGAACCTAGAGGAGAAAATGCAGTATTATCTAGTGAAGACTTACACAAGCCTGGGCAAGTTAGCGTACAACTACCCGGTACTAACTATGTTGGGCCTGGCAATGAGCTACAAGCTGGGCCCCCGCAAAGTGCTGTGGACAGTGCTGCAAGGATTCATGACTTTAGGTATAGCCAACTGGCTAAGTTGGGAATAAATCCATATACTCATTGGACTGTAGCAGATGAGGAGCTTTTAAAAAATATAAAAAATGAAACTGGGTTTCAAGCACAAGTAGTAAAAGACTACTTTACTTTAAAAGGTGCAGCTGCCCCTGTGGCCCATTTTCAAGGAAGTTTGCCGGAAGTTCCCNCTTACAACGCCTCANAAAAATANCCAAGCATGACTTCAGTTAATTCTGCAGAAGCCAGCACTGGTGCAGGAGGGGGCGGCAGTAATCCTACCAAAAGCATGTGGAGTGAGGGGGCCACTTTTACTGCCAACTCTGTAACTTGTACATTTTCCAGACAGTTTTTAATTCCATATGACCCAGAGCACCATTATAAAGTGTTTTCTCCCGCAGCTAGTAGCTGCCACAATGCCAGTGGAAAGGAGGCAAAGGTTTGCACCATTAGCCCAATAATGGGATACTCAACACCATGGAGATACTTAGATTTCAATGCTTTAAATTTATTTTTTTCACCTTTAGAGTTTCAGCATTTAATTGAAAATTATGGAAGTATAGCTCCTGATGCTTTAACTGTAACTATATCAGAAATTGCTGTTAAGGATGTCACAGACAAAACTGGAGGGGGGGTACAGGTTACTGACAGCACTACAGGGNGTTTATGTATGCTAGTAGACCATGAATACAAGTACCCATATGTGTTAGGTCAAGGTCAGGATACTTTAGCCCCAGAACTTCCTATTTGGGTATACTTTCCCCCTCAATATGCTTACTTAACAGTAGGAGATGTAAACACACAAGGAATTTCTGGAGACAGTAAAAAATTAGCTAGTGAAGAATCAGCATTTTATGTCCTGGAGCACAGTTCTTTTCAGCTTTTAGGTACAGGAGGTTCAGCTAGTATGTCTTATAAGTTTCCTGCAGTACCCCCAGAGAATTTAGAAGGCTGCAGTCAACACTTTTATGAAATGTACAACCCCTTATACGGATCCCGCTTAGGAGTTCCTGACACATTAGGAGGTGACCCAAAATTTAGATCTTTAACACATGAAGACCATGCAATTCAGCCACAAAACTTTATGCCAGGGCCACTGGTAAACTCAGTTTCTACAAAGGAGGGAGACAATTCTAATACAGGAGCTGGAAAAGCCCTAACAGGCCTTAGCACAGGTACCAGTCAAAACACCAGAATATCCTTACGCCCCGGGCCAGTGTCTCAGCCATACCACCACTGGGACACAGATAAATATGTCACAGGAATAAATGCCATTTCCCATGGTCAAACCACTTATGGTAACGCTGAAGACAAAGAGTATCAGCAAGGAGTGGGTAGATTTCCCAATGAAAAAGAACAACTGAAACAGTTACAGGGTTTAAATATGCACACCTATTTTCCCAATAAAGGTACCCAGCAATATACAGATCAAATTGAGCGCCCCCTAATGGTAGGTTCTGTGTGGAACAGAAGAGCCCTTCACTATGAAAGCCAGCTGTGGAGTAAAATTCCAAATTTAGATGACAGTTTTAAAACTCAGTTTGCAGCCTTAGGAGGATGGGGTTTGCATCAGCCACCTCCTCAAATATTTTTAAAAATATTACCACAAAGTGNGCCAATTGNGGGTATTAAGTCAATGGGAATTACTACTTTAGTTCAATATGCCGTGGGAATTATGACAGTAACTATGACATTTAAATTGGGGCCCCGCAAAGCTACGGGACGGTGGAACCCTCAACCTGGAGTGTATCCCCCGCACGCAGCAGGTCATTTACCATATGTACTATATGACCCCACAGCTACAGATGCAAAACAACACCACAGACATGGATATGAAAAGCCTGAAGAATTGTGGACAGCCAAAAGCCGTGTGCACCCATTGTAA
1_AB126270_17_JPN_EasternAsia_Human      ATGGAGCTATTTAGAGGGGTGCTTCAAGTTTCTTCTAATGTTCTGGACTGTGCTAACGATAACTGGTGGTGCTCTTTACTGGATTTAGACACCTCTGACTGGGAACCACTAACTCATACTAACAGACTAATGGCAATATACTTAAGCAGTGTGGCTTCTAAGCTTGACTTTACCGGGGGGCCGCTAGCAGGGTGCTTGTACTTTTTTCAAGTAGAATGTAACAAATTTGAAGAAGGCTATCATATTCATGTGGTTATTGGGGGGCCAGGGTTAAACCCCAGAAACCTAACAGTGTGTGTAGAGGGGTTATTTAATAATGTACTTTATCATCTTGTAACTGAAAATGTAAAGCTGAAATTTTTGCCAGGAATGACTACAAAAGGCAAATACTTTAGAGATGGAGAGCAGTTTATAGAAAACTATTTAATGAAAAAAATACCTTTAAATGTTGTATGGTGTGTAACTAATATTGATGGATATATAGATACCTGTATTTCTGCTACTTTTAGAAGGGGAGCTTGCCATGCCAAGAAACCCCGCATTACCGCAGCCATAAATGATGCTAGTAGTGATCCAGGGGAGTCTAGCGGCACAGGGGCAGAGGTTGTGCCATTTAATGGGAAGGGAACTAAGGCTAGCATAAAGTTTCAAACTATGGTAAACTGGTTGTGTGAAAACAGAGTGTTTACAAAGGATAAGTGGAAACTAGTTGACTTTAACCAGTACACTTTACTAAGCAGTAGTCACAGTGGAAGTTTTCAAATTCAAAGTGCATTAAAACTAGCAATTTATAAAGCAACTAATTTGGTGCCTACTAGCACATTCTTATTGCATACAGACTTTGAGCAGGTTATGTGTATTAAAGACAATAAAATTGTTAAATTGTTACTTTGTCAAAACTATGACCCCCTATTGGTGGGGCAGCATGTGTTAAAGTGGATTGATAAAAAATGTGGCAAAAAGAATACACTGTGGTTTTATGGCCCGCCCAGTACAGGAAAAACAAACTTGGCAATGGCCATTGCTAAAAGTGTTCCAGTATATGGCATGGTTAACTGGAATAATGAAAACTTTCCATTTAATGATGTAGCAGGGAAAAGCTTGGTGGTCTGGGATGAAGGTATTATTAAGTCTACAATTGTAGAAGCTGCAAAAGCCATTTTAGGCGGGCAACCCACCAGGGTAGATCAAAAAATGCGTGGAAGTGTAGCTGTGCCTGGAGTACCTGTGGTTATAACCAGCAATGGTGACATTACTTTTGTTGTAAGTGGGAACACTACAACAACTGTACATGCTAAAGCCTTAAAAGAGCGAATGGTAAAGTTAAACTTTACTGTAAGATGCAGCCCTGACATGGGGTTACTAACAGAGGCTGATGTACAACAGTGGCTTACATGGTGTAATGCACAAAGCTGGGACCACTATGAAAACTGGGCAATAAACTACACTTTGGGTTTCCCTGGAATTAATGCAGATGCCCTCCACCCAGACCTCCAAACCACCCCAATTGTCACAGACACCAGTATCAGCAGCAGTGGTGGTGAAAGCTCTGAAGAACTCAGTGAAAGCAGCTTTTTTAACCTCATCACCCCAGGCGCCTGGAACACTGAAACCCCGCGCTCTAGTACGCCCATCCCCGGGACCAGTTCAGGAGAATCATTTGTCGGAAGCTCAGTTTCCTCCGAAGCTGTAGCGGCATCGTGGGAAGAAGCCTTCTACACACCTTTGGCAGACCAGTTTCGTGAACTGTTAGTTGGGGTTGATTATGTGTGGGACGGTGTAAGGGGTTTACCTGTGTGTTGTGTGCAACATATTGATAATAGCGGGGGAGGCTTGGGACTTTGTCCCCACTGCATTAATGTAGGGGCTTGGTATAATGGATGGAAATTTCGAGAATTTACCCCAGATTTGGTGCGGTGTAGTTGCCATGTGGGAGCTTCTAATCCCTTTTCTGTGCTAACCTGCAAAAAATGTGCTTACCTGTCTGGATTGCAAAGCTTTGTAGATTATGAGTAAAGAAAGTGGCAAATGGTGGGAAAGTGATGATAAGTTTGCTAAAGCCGTGTATCAGCAATTTGTGGAATTTTATGAAAAGGTTACTGGAACAGACTTAGAGCTTATTCAAATATTAAAAGATCATTATAACATTTCTTTAGATCATCCCCTAGAAAACCCATCCTCTCTGTTTGACTTAGTTGCTCGTATTAAAAATAACCTTAAAAACTCTCCAGACTTATATAGTCATCATTTTCAAAGTCATGGACAGTTATCTGACCACCCCCATGCCTTATCATCCAGTAGCAGTCATGCAGAACCTAGAGGAGAAAATGCAGTATTATCTAGTGAAGACTTACACAAGCCTGGGCAAGTTAGCGTACAACTACCCGGTACTAACTATGTTGGGCCTGGCAATGAGCTACAAGCTGGGCCCCCGCAAAGTGCTGTTGACAGTGCTGCAAGGATTCATGACTTTAGGTATAGCCAACTGGCTAAGTTGGGAATAAATCCATATACTCATTGGACTGTGGCAGATGAAGAGCTTTTAAAAAATATAAAAAATGAAACTGGGTTTCAAGCACAAGTAGTAAAAGACTACTTTACTTTAAAAGGTGCAGCTGCCCCTGTGGCCCATTTTCAAGGAAGTTTGCCGGAAGTTCCCGCTTACAACGCCTCAGAAAAATACCCAAGCATGACTTCAGTTAATTCTGCAGAAGCCAGCACTGGTGCAGGAGGGGGTGGCAGTAATCCTGCCAAAAGCATGTGGAGTGAGGGGGCCACTTTTACTGCCAACTCTGTGACTTGTACATTCTCTAGACAGTTTTTAATCCCATATGACCCAGAGCACCATTATAAAGTGTTTTCCCCCGCAGCTAGTAGCTGCCACAATGCCAGTGGAAAGGAGGCAAAGGTTTGCACCATTAGTCCCATAATGGGATACTCAACCCCATGGAGATACTTAGATTTTAATGCTTTAAATTTATTTTTTTCACCTTTAGAGTTTCAGCACTTAATTGAAAATTATGGAAGTATAGCTCCTGATGCTTTAACTGTAACTATATCAGAAATTGCTGTTAAGGATGTCACAGACAAAACTGGAGGGGGGGTACAGGTTACTGACAGCACTACAGGGCGCTTATGTATGTTAGTAGACCATGAATACAAGTACCCATATGTGTTAGGGCAAGGTCAGGATACCTTAGCCCCAGAACTTCCTATTTGGGTATACTTTCCCCCTCAATATGCTTACTTAACAGTAGGAGATGTAAACACACAAGGAATTTCTGGAGACAGCAAAAAATTAGCAAGTGAAGAATCAGCTTTTTATGTTCTTGAGCACAGTTCTTTTCAGCTTTTAGGTACAGGAGGTACAGCTACTATGTCTTATAAGTTTCCTGTGGTACCCCCAGAAAATTTAGAAGGCTGCAGTCAACACTTTTATGAAATGTACAATCCCTTATATGGATCCCGCTTAGGAGTTCCTGACACACTAGGAGGTGACCCAAAATTTAGATCTTTAACACATGAAGATCATGCAATTCAGCCCCAAAACTTTATGCCAGGGCCACTGGTAAACTCAGTTTCTACAAAGGAGGGAGACAGCTCTAATACAGGAGCTGGAAAAGCCTTAACAGGCCTTAGCACAGGAACCAGTCAAAATACCAGAATATCCTTACGCCCTGGGCCAGTATCTCAGCCATACCACCACTGGGACACAGACAAGTATGTCACAGGAATAAATGCCATTTCTCATGGTCAAACCACTTATGGTAACGCTGAAGACAAGGAGTATCAGCAAGGAGTGGGTAGATTTCCAAATGAAAAAGAACAACTAAAGCAGTTACAGGGTTTAAACATGCACACCTATTTCCCCAATAAAGGAACCCAGCAATATACAGATCAGATTGAGCGCCCCCTAATGGTGGGTTCTGTATGGAACAGAAGAGCCCTTCACTATGAAAGCCAGCTGTGGAGTAAAATTCCAAATTTAGATGACAGTTTTAAAACTCAGTTTGCTGCCTTAGGAGGATGGGGTTTGCATCAGCCACCTCCTCAAATATTTTTAAAAATATTACCACAAAGTGGGCCAATTGGAGGTATTAAGTCAATGGGAATTACTACCTTAGTTCAATATGCCGTGGGAATTATGACAGTAACTATGACATTTAAATTGGGGCCCCGTAAAGCTACGGGACGGTGGAATCCTCAACCTGGAGTATATCCCCCGCACGCAGCAGGTCATTTACCATATGTACTATATGACCCCACAGCTACAGATGCAAAACAACACCACAGACATGGATATGAAAAGCCTGAAGAATTGTGGACAGCCAAAAGCCGTGTGCACCCATTGTAA
1_KR005643_9_SRB_SouthernEurope_Human    ATGGAGCTATTTAGAGGGGTGCTTCAAGTTTCTTCTAATGTTCTGGACTGTGCTAACGATAACTGGTGGTGCTCTTTACTGGATTTAGACACCTCTGACTGGGAACCACTAACTCATACTAACAGACTAAWGGCAATATACTTAAGCAGTGTGGCYTCTAAGCTTGACTTTACCGGGGGGCCACTAGCAGGGTGCTTGTACTTTTTTCAAGTAGAATGTAACAAATTTGAAGAAGGCTATCATATTCATGTGGTTATTGGGGGGCCAGGGTTAAACCCCAGAAATCTAACAGTGTGTGTAGAGGGGTTATTTAACAATGTACTTTATCACCTTGTAACTGGAAATGTAAAGCTAAAATTTTTGCCAGGAATGACTACAAAAGGCAAATACTTTAGAGATGGAGAGCAGTTTATAGAAAACTATTTAATGAAAAAAATACCTTTAAATGTTGTATGGTGTGTTACTAATATTGATGGATATATAGATACCTGTATTTCTGCTACTTTTAGAAGGGGAGCTTGCCATGCCAAAAAACCCCGCATGACCACAGCTATAAATGATACTAGTAGTGATGCTGGGGAGCCTAGCGGCACAGGGGCAGTGGTTGTGCCATTTAATGGAAAGGGAACTAAGGCTAGCATAAAGTTTCAGACTATGGTAAACTGGTTGTGTGAAAATAGAGTGTTTACAGAGGATAAGTGGAAACTAGTTGACTTTAACCAGTACACTTTACTAAGCAGTAGTCACAGTGGAAGTTTTCAAATTCAAAGTGCACTAAAACTAGCAATTTATAAAGCAACTAATTTAGTGCCTACTAGCACATTTTTACTGCATGCAGACTTTGAGCAGGTTATGTGTATTAAAGACAATAAAATTGTTAAATTGTTACTTTGTCAAAACTATGACCCCCTATTGGTGGGGCAGCATGTGTTAAAGTGGATTGATAAAAAATGTGGCAAGAAAAATACACTGTGGTTTTATGGGCCGCCAAGTACAGGAAAAACAAACTTGGCAATGGCCATTGCTAAAAGTGTTCCAGTATATGGCATGGTTAACTGGAATAATGAAAACTTTCCATTTAATGATGTGGCAGGGAAAAGCTTGGTGGTCTGGGATGAAGGTATTATTAAGTCCACAATTGTAGAAGCTGCAAAAGCCATTTTAGGCGGGCAACCTACCAGGGTAGATCAAAAAATGCGTGGAAGTGTAGCTGTGCCTGGAGTACCTGTGGTTATAACCAGCAATGGTGACATTACTTTTGTTGTAAGCGGGAACACTACAACAACTGTACATGCTAAAGCCTTAAAAGAGCGCATGGTAAAGTTAAACTTTACTGTAAGATGCAGCCCTGACATGGGGTTACTAACAGAGGCTGATGTACAACAGTGGCTTACATGGTGTAATGCACAAAGCTGGGACCACTATGAAAACTGGGCAATAAACTACACTTTTGATTTCCCTGGAATTAATGCAGATGCCCTCCACCCAGACCTCCAAACCACCCCAATTGTCACAGACACCAGTATCAGCAGCAGTGGTGGTGAAAGCTCTGAAGAGCTCAGTGAAAGCAGCTTTTTTAACCTCATCACCCCAGGCGCCTGGAACACTGAAACCCCGCGCTCTAGTACGCCCATCCCCGGGACCAGTTCAGGAGAATCACTTGTCGGAAGCCCAGTTTCCTCCGAAGTTGTAGCTGCATCGTGGGAAGAAGCCTTCTACACACCTTTGGCAGACCAGTTTCGTGAACTGTTAGTTGGGGTTGATTATGTGTGGGACGGTGTAAGGGGTTTACCGGTGTGTTGTGTTCAGCATATTAACAATAGTGGGGGAGGCTTGGGACTTTGTCCCCATTGCATTAATGTAGGGGCTTGGTATAATGGATGGAAATTTCGAGAATTTACCCCAGATTTGGTGCGGTGTAGCTGCCATGTGGGAGCTTCTAATCCCTTTTCTGTGCTAACCTGCAAAAAATGTGCTTACCTATCTGGATTGCAAAGCTTTGTAGATTATGAGTAAAGAAAGTGGCAAATGGTGGGAAAGTGATGATAAATTTGCTAAAGCTGTGTATCAGCAATTTGTGGAATTTTATGAAAAGCTTACTGGAACAGACTTAGAGCTTATTCAAATATTAAAAGATCATTACAATATTTCTTTAGATAATCCCCTAGAAAACCCATCCTCTCTGTTTGACTTAGTTGCTCGTATTAAAAATAACCTTAAAAACTCTCCAGACTTATATAGTCATCATTTTCAAAGTCATGGACAGTTATCTGACCACCCCCATGCCTTATCATCCAGTAACAGTCATGCAGAACCTAGAGGAGAAAATGCAGTATTATCTAGTGAAGACTTACACAAGCCTGGGCAAGTTAGCGTACAACTACCCGGTACTAACTATGTTGGGCCTGGCAATGAGCTACAAGCTGGGCCCCCGCAAAGTGCTGTTGACAGTGCTGCAAGGATTCATGACTTTAGGTATAGCCAACTGGCTAAGTTGGGAATAAATCCATATACTCATTGGACTGTAGCAGATGAAGAGCTTTTAAAAAATATAAAAAATGAAACTGGGTTTCAAGCACAAGTAGTAAAAGACTACTTTACTTTAAAAGGTGCAGCTGCCCCTGTGGCCCATTTTCAAGGAAGTTTGCCGGAAGTTCCCGCTTACAACGCCTCAGAAAAATACCCAAGCATGACTTCAGTTAATTCTGCAGAAGCCAGCACTGGTGCAGGAGGGGGGGGCAGTAATCCTGTTAAAAGCATGTGGAGTGAGGGGGCCACTTTTAGTGCCAATTCTGTAACTTGTACATTTTCCAGACAGTTTTTAATTCCATATGACCCAGAGCACCATTATAAGGTGTTTTCTCCGGCAGCAAGTAGCTGCCACAATGCCAGTGGAAAGGAAGCAAAGGTTTGCACCATTAGTCCCATAATGGGATACTCAACCCCATGGAGATATTTAGATTTTAATGCTTTAAATTTGTTTTTTTCACCTTTAGAGTTTCAGCATTTAATTGAAAACTATGGAAGTATAGCTCCTGATGCTTTAACTGTAACCATATCAGAAATTGCTATTAAGGATGTTACAGACAAAACTGGAGGGGGAGTACAAGTTACTGACAGCACTACCGGGCGCCTATGCATGTTAGTAGACCATGAATACAAGTACCCATATGTGTTAGGGCAAGGTCAGGATACTTTAGCCCCAGAACTTCCTATTTGGGTATACTTTCCCCCTCAATATGCTTACTTGACAGTAGGAGATATTAACACACAAGGAATTTCTGGAGACAGCAAAAAATTAGCAAGTGAAGAATCAGCATTTTATGTTTTGGAACACAGTTCTTTTCAGCTTTTAGGTACAGGAGGCACAGCAACTATGTCCTATAAGTTTCCTCCAGTGCCCCCAGAAAATTTAGAGGGNNNNNNNNNNNNNNNNNNNNNNNNNTATAATCCCTTATACGGATCTCGCTTAGGGGTCCCTGACACATTAGGAGGTGACCCAAAATTTAGATCTTTAACACATGAAGACCATGCAATTCAGCCCCAAAACTTTATGCCAGGGCCACTAGTAAACTCAGTGTCTACAAAGGAGGGAGACAGCTCTAGTACTGGAGCTGGAAAAGCCTTAACAGGCCTTAGCACAGGTACCTCCCAGAACACTAGAATATCCTTACGCCCTGGGCCAGTGTCTCAGCCATATCACCACTGGGACACAGATAAATATGTCACAGGAATAAATGCCATTTCTCATGGTCAGACCACATATGGTAATGCTGAAGATAAAGAGTATCAGCAAGGAGTGGGTAGATTTCCAAATGAAAAAGAACAGCTAAAACAGTTACAGGGTTTAAACATGCACACCTATTTTCCCAATAAAGGAACCCAGCAATATACAGATCAAATTGAGCGCCCCCTAATGGTGGGCTCTGTATGGAACAGAAGAGCCCTTCACTATGAAAGCCAGCTGTGGAGTAAAATTCCAAATTTAGATGACAGTTTTAAAACTCAGTTTGCAGCCTTAGGAGGATGGGGTTTGCATCAGCCACCCCCTCAAATATTTTTAATAATATTACCACAAAGTGGGCCCATTGGAGGTATTAAATCAATGGGAATTACTACCTTAGTTCAGTATGCCGTGGGAATTATGACAGTAACGATGACATTTAAATTGGGGCCCCGTAAAGCTACGGGACGGTGGAATCCTCAACCTGGAGTATATCCCCCGCACGCAGCAGGTCATTTACCATATGTACTATATGACCCCACAGCTACAGACGCAAAACAACACCACAGACATGGATATGAAAAGCCTGAAGAATTGTGGACAGCCAAAAGCCGTGTGCACCCATTGTAA
1_KC013313_11_BRA_SouthAmerica_Human     ATGGAGCTATTTAGAGGGGTGCTTCAAGTTTCTTCTAATGTTCTGGACTGTGCTAACGATAACTGGTGGTGCTCTTTACTGGATTTAGACACTTCTGACTGGGAACCACTAACTCATACTAACAGACTAATGGCAATATACTTAAGCAGTGTGGCTTCTAAGCTTGACTTTACCGGGGGGCCACTAGCAGGGTGCTTGTACTTTTTTCAAGTAGAATGTAACAAATTTGAAGAAGGCTATCATATTCATGTGGTTATTGGGGGGCCAGGGTTAAACCCCAGAAACCTCACAGTGTGTGTAGAGGGGTTATTTAATAATGTACTTTATCACCTTGTAACTGAAAATGTGAAGCTAAAATTCTTGCCAGGAATGACTACAAAAGGCAAATACTTTAGAGATGGAGAGCAGTTTATAGAAAACTATTTAATGAAAAAAATACCTTTAAATGTTGTATGGTGTGTTACTAATATTGATGGATATATAGATACCTGTATTTCTGCTACTTTTAGAAGGGGAGCTTGCCATGCCAAGAAACCCCGCATTACCACAGCCATAAATGATACTAGTAGTGATGCTGGGGAGTCTAGCAGCACAGGGGCAGAGGTTGTGCCATTTAATGGGAAGGGAACTAAGGCTAGCATAAAGTTTCAAACTATGGTAAACTGGTTGTGTGAAAACAGAGTGTTTACAGAGGATAAGTGGAAACTAGTTGACTTTAACCAGTACACTTTACTAAGCAGTAGTCACAGTGGAAGTTTTCAAATTCAAAGTGCACTAAAACTAGCAATTTATAAAGCAACTAATTTAGTGCCTACTAGCACATTTTTATTGCATACAGACTTTGAACAGGTTATGTGTATTAAAGACAATAAAATTGTTAAATTGTTACTTTGTCAAAACTATGACCCCCTATTGGTGGGGCAGCATGTGTTAAAGTGGATTGATAAAAAATGTGGCAAGAAAAATACACTGTGGTTTTATGGGCCGCCAAGTACAGGAAAAACAAACTTGGCAATGGCCATTGCTAAAAGTGTTCCAGTATATGGCATGGTTAACTGGAATAATGAAAACTTTCCATTTAATGATGTAGCAGGGAAAAGCTTGGTGGTCTGGGATGAAGGTATTATTAAGTCAACTATTGTAGAAGCTGCAAAAGCCATTTTAGGCGGGCAACCCACCAGGGTAGATCAAAAAATGCGTGGAAGTGTAGCTGTGCCTGGAGTACCTGTGGTTATAACCAGCAATGGTGACATTACTTTTGTTGTAAGCGGAAACACTACAACAACTGTACATGCTAAAGCCTTAAAAGAGCGCATGGTAAAGTTAAACTTTACTGTAAGATGCAGCCCTGACATGGGGTTACTAACAGAGGCTGATGTACAACAGTGGCTTACATGGTGTAATGCACAAAGCTGGGACCACTATGAGAACTGGGCAATAAACTACACTTTTGATTTCCCTGGAATTAATGCAGATGCCCTCCACCCAGACCTCCAAACCACCCCAATTGTCACAGACACCAGTATCAGCAGCAGTGGTGGTGAAAGCTCTGAAGAACTCAGTGAAAGCAGCTTTTTTAACCTCATCACCCCAGGCGCCTGGAACACTGAAACCCCGCGCTCTAGTACGCCCATCCCCGGGTCCAGTTCAGGAGAATCATTTGTCGGAAGCCCAGTTTCCTCCGAAGTTGTAGCTGCATCGTGGGAAGAAGGCTTATACACAGCTTTAGCAGACCAGTTTCGTGAACTGTTAGTTGGGGTTGATTATGTGTGGGACGGTGTAAGGGGTTTACCTGTGTGTTGTGTGCAACATATTAACAATAGTGGGGGAGGCTTGGGACTTTGTCCCCATTGCATTAATGTAGGGGCTTGGTATAATGGATGGAAATTTCGAGAATTTACCCCAGATTTGGTGCGGTGTAGCTGCCATGTGGGAGCTTCTAATCCCTTTTCTGTGCTAACCTGTAAAAAATGTGCTTACCTGTCTGGATTGCAAAGCTTTGTAGATTATGAGTAAAGAAAGTGGCAAATGGTGGGAAAGTGATGATAAATTTGCTAAAGCTGTGTATCAGCAATTTGTGGAATTTTATGAGAAGGTTACTGGAACAGACTTAGAGCTTATTCAAATATTAAAAGATCATTATAATATTTCTTTAGATAATCCCCTAGAAAACCCATCCTCTCTGTTTGACTTAGTTGCTCGTATTAAAAATAACCTTAAAAACTCTCCAGACTTATATAGTCATCATTTTCAAAGTCATGGACAGTTATCTGACCACCCCCATGCCTTATCATCCAGTAGCAGTCATGCAGAACCTAGAGGAGAAAATGCAGTATTATCTAGTGAAGACTTACACAAGCCTGGGCAAGTTAGCGTACAACTACCCGGTACTAACTATGTTGGGCCTGGCAATGAGCTACAAGCTGGGCCCCCGCAAAGTGCTGTTGACAGTGCTGCAAGGATTCATGACTTTAGGTATAGCCAACTGGCTAAGTTGGGAATAAATCCATATACTCATTGGACTGTGGCAGATGAAGAGCTTTTAAAAAATATAAAAAATGAAACTGGGTTTCAAGCACAAGTAGTAAAAGACTACTTTACTTTAAAAGGTGCAGCTGCCCCTGTGGCCCATTTTCAAGGAAGTTTGCCGGAAGTTCCCGCTTACAACGCCTCAGAAAAATACCCAAGCATGACTTCAGTTAATTCTGCAGAAGCCAGCACTGGTGCAGGAGGGGGGGGCAGTAATCCTGTTAAAAGCATGTGGAGTGAGGGGGCCACTTTTAGTGCCAACTCTGTAACTTGTACATTTTCCAGACAGTTTTTAATTCCTTATGACCCAGAGCACCATTATAAGGTATTTTCTCCCGCAGCAAGTAGCTGCCACAATGCCAGTGGAAAGGAGGCAAAGGTTTGCACCATTAGTCCCATAATGGGGTACTCAACCCCATGGAGATATTTAGATTTTAATGCATTAAATTTATTTTTTTCACCTTTAGAGTTTCAGCACTTAATTGAAAATTATGGCAGTATAGCTCCTGATGCTTTAACTGTAACCATATCAGAAATTGCTGTTAAGGACGTTACAGACAAAACTGGAGGAGGGGTACAGGTTACTGACAGCACTACAGGGCGCCTATGCATGTTAGTGGACCATGAATATAAGTACCCATATGTGTTAGGGCAAGGACAGGATACTTTAGCCCCAGAACTTCCTATTTGGGTATACTTTCCCCCACAATATGCTTACTTAACAGTAGGAGATGTTAACACACAAGGAATTTCTGGAGACAGCAAAAAATTAGCAAGTGAAGAATCAGCATTTTATGTTTTGGAACACAGTTCTTTTCAGCTTCTAGGTACAGGAGGTACAGCAACTATGTCTTATAAGTTTCCTCCAGTGCCCCCAGAAAATTTAGAGGGCTGCAGTCAACACTTTTATGAAATGTACAATCCCTTATACGGATCCCGCTTAGGGGTTCCTGACACATTAGGAGGGGACCCCAAATTTAGATCTTTAACACATGAAGACCATGCAATTCAGCCACAAAACTTCATGCCAGGGCCACTAGTAAACTCAGTGTCTACAAAGGAGGGAGACAGCTCTAATACTGGAGCTGGAAAAGCCTTAACAGGCCTTAGCACAGGTACCTCTCAAAACACTAGAATATCCCTACGCCCTGGGCCAGTGTCTCAGCCATACCACCACTGGGACACAGATAAATATGTCACAGGAATAAATGCCATTTCTCATGGTCAGACCACTTATGGTAATGCTGAAGACAAAGAGTATCAGCAAGGAGTGGGTAGATTTCCAAATGAAAAAGAGCAGCTAAAGCAGTTACAGGGTTTAAACATGCACACCTACTTTCCCAATAAAGGAACCCAGCAATATACAGATCAAATTGAGCGACCCCTAATGGTGGGTTCTGTATGGAACAGAAGAGCCCTTCACTATGAAAGCCAGCTGTGGAGTAAAATTCCAAATTTAGATGACAGTTTTAAAACTCAGTTTGCAGCCTTAGGAGGATGGGGTTTGCATCAGCCACCTCCTCAAATATTTTTAAAAATATTACCACAAAGTGGGCCAATTGGAGGTATTAAATCAATGGGTATTACTACCTTAGTTCAGTATGCTGTGGGCATTATGACAGTAACTATGACATTTAAATTGGGGCCCCGTAAAGCTACAGGACGGTGGAATCCTCAACCTGGAGTATATCCCCCGCACGCAGCAGGTCATTTACCATATGTACTATATGACCCCACAGCTACAGATGCAAAACAGCACCACAGACATGGATATGAAAAGCCTGAAGAATTGTGGACAGCCAAAAGCCGTGTGCACCCATTGTAA
1_KC013351_10_BRA_SouthAmerica_Human     ATGGAGCTATTTAGAGGGGTGCTTCAAGTTTCTTCTAATGTTCTGGACTGTGCTAACGATAACTGGTGGTGCTCTTTACTGGATTTAGACACTTCTGACTGGGAACCACTAACTCATACTAACAGACTAATGGCAATATACTTAAGCAGTGTGGCTTCTAAGCTTGACTTTACCGGGGGGCCACTAGCAGGGTGCTTGTACTTTTTTCAAGTAGAATGTAACAAATTTGAAGAAGGCTATCATATTCATGTGGTTATTGGGGGGCCAGGGTTAAACCCCAGAAACCTCACAGTGTGTGTAGAGGGGTTATTTAATAATGTACTTTATCACCTTGTAACTGAAAATGTGAAGCTAAAATTCTTGCCAGGAATGACTACAAAAGGCAAATACTTTAGAGATGGAGAGCAGTTTATAGAAAACTATTTAATGAAAAAAATACCTTTAAATGTTGTATGGTGTGTTACTAATATTGATGGATATATAGATACCTGTATTTCTGCTACTTTTAGAAGGGGAGCTTGCCATGCCAAGAAACCCCGCATTACCACAGCCATAAATGATACTAGTAGTGATGCTGGGGAGTCTAGCAGCACAGGGGCAGAGGTTGTGCCATTTAATGGGAAGGGAACTAAGGCTAGCATAAAGTTTCAAACTATGGTAAACTGGTTGTGTGAAAACAGAGTGTTTACAGAGGATAAGTGGAAACTAGTTGACTTTAACCAGTACACTTTACTAAGCAGTAGTCACAGTGGAAGTTTTCAAATTCAAAGTGCACTAAAACTAGCAATTTATAAAGCAACTAATTTAGTGCCTACTAGCACATTTTTATTGCATACAGACTTTGAACAGGTTATGTGTATTAAAGACAATAAAATTGTTAAATTGTTACTTTGTCAAAACTATGACCCCCTATTGGTGGGGCAGCATGTGTTAAAGTGGATTGATAAAAAATGTGGCAAGAAAAATACACTGTGGTTTTATGGGCCGCCAAGTACAGGAAAAACAAACTTGGCAATGGCCATTGCTAAAAGTGTTCCAGTATATGGCATGGTTAACTGGAATAATGAAAACTTTCCATTTAATGATGTAGCAGGGAAAAGCTTGGTGGTCTGGGATGAAGGTATTATTAAGTCAACTATTGTAGAAGCTGCAAAAGCCATTTTAGGCGGGCAACCCACCAGGGTAGATCAAAAAATGCGTGGAAGTGTAGCTGTGCCTGGAGTACCTGTGGTTATAACCAGCAATGGTGACATTACTTTTGTTGTAAGCGGAAACACTACAACAACTGTACATGCTAAAGCCTTAAAAGAGCGCATGGTAAAGTTAAACTTTACTGTAAGATGCAGCCCTGACATGGGGTTACTAACAGAGGCTGATGTACAACAGTGGCTTACATGGTGTAATGCACAAAGCTGGGACCACTATGAGAACTGGGCAATAAACTACACTTTTGATTTCCCTGGAATTAATGCAGATGCCCTCCACCCAGACCTCCAAACCACCCCAATTGTCACAGACACCAGTATCAGCAGCAGTGGTGGTGAAAGCTCTGAAGAACTCAGTGAAAGCAGCTTTTTTAACCTCATCACCCCAGGCGCCTGGAACACTGAAACCCCGCGCTCTAGTACGCCCATCCCCGGGTCCAGTTCAGGAGAATCATTTGTCGGAAGCCCAGTTTCCTCCGAAGTTGTAGCTGCATCGTGGGAAGAAGGCTTATACACAGCTTTAGCAGACCAGTTTCGTGAACTGTTAGTTGGGGTTGATTATGTGTGGGACGGTGTAAGGGGTTTACCTGTGTGTTGTGTGCAACATATTAACAATAGTGGGGGAGGCTTGGGACTTTGTCCCCATTGCATTAATGTAGGGGCTTGGTATAATGGATGGAAATTTCGAGAATTTACCCCAGATTTGGTGCGGTGTAGCTGCCATGTGGGAGCTTCTAATCCCTTTTCTGTGCTAACCTGTAAAAAATGTGCTTACCTGTCTGGATTGCAAAGCTTTGTAGATTATGAGTAAAGAAAGTGGCAAATGGTGGGAAAGTGATGATAAATTTGCTAAAGCTGTGTATCAGCAATTTGTGGAATTTTATGAGAAGGTTACTGGAACAGACTTAGAGCTTATTCAAATATTAAAAGATCATTATAATATTTCTTTAGATAATCCCCTAGAAAACCCATCCTCTCTGTTTGACTTAGTTGCTCGTATTAAAAATAACCTTAAAAACTCTCCAGACTTATATAGTCATCATTTTCAAAGTCATGGACAGTTATCTGACCACCCCCATGCCTTATCATCCAGTAGCAGTCATGCAGAACCTAGAGGAGAAAATGCAGTATTATCTAGTGAAGACTTACACAAGCCTGGGCAAGTTAGCGTACAACTACCCGGTACTAACTATGTTGGGCCTGGCAATGAGCTACAAGCTGGGCCCCCGCAAAGTGCTGTTGACAGTGCTGCAAGGATTCATGACTTTAGGTATAGCCAACTGGCTAAGTTGGGAATAAATCCATATACTCATTGGACTGTGGCAGATGAAGAGCTTTTAAAAAATATAAAAAATGAAACTGGGTTTCAAGCACAAGTAGTAAAAGACTACTTTACTTTAAAAGGTGCAGCTGCCCCTGTGGCCCATTTTCAAGGAAGTTTGCCGGAAGTTCCCGCTTACAACGCCTCAGAAAAATACCCAAGCATGACTTCAGTTAATTCTGCAGAAGCCAGCACTGGTGCAGGAGGGGGGGGCAGTAATCCTGTTAAAAGCATGTGGAGTGAGGGGGCCACTTTTAGTGCCAACTCTGTAACTTGTACATTTTCCAGACAGTTTTTAATTCCTTATGACCCAGAGCACCATTATAAGGTATTTTCTCCCGCAGCAAGTAGCTGCCACAATGCCAGTGGAAAGGAGGCAAAGGTTTGCACCATTAGTCCCATAATGGGGTACTCAACCCCATGGAGATATTTAGATTTTAATGCATTAAATTTATTTTTTTCACCTTTAGAGTTTCAGCACTTAATTGAAAATTATGGCAGTATAGCTCCTGATGCTTTAACTGTAACCATATCAGAAATTGCTGTTAAGGACGTTACAGACAAAACTGGAGGAGGGGTACAGGTTACTGACAGCACTACAGGGCGCCTATGCATGTTAGTGGACCATGAATATAAGTACCCATATGTGTTAGGGCAAGGACAGGATACTTTAGCCCCAGAACTTCCTATTTGGGTATACTTTCCCCCACAATATGCTTACTTAACAGTAGGAGATGTTAACACACAAGGAATTTCTGGAGACAGCAAAAAATTAGCAAGTGAAGAATCAGCATTTTATGTTTTGGAACACAGTTCTTTTCAGCTTCTAGGTACAGGAGGTACAGCAACTATGTCTTATAAGTTTCCTCCAGTGCCCCCAGAAAATTTAGAGGGCTGCAGTCAACACTTTTATGAAATGTACAATCCCTTATACGGATCCCGCTTAGGGGTTCCTGACACATTAGGAGGGGACCCCAAATTTAGATCTTTAACACATGAAGACCATGCAATTCAGCCACAAAACTTCATGCCAGGGCCACTAGTAAACTCAGTGTCTACAAAGGAGGGAGACAGCTCTAATACTGGAGCTGGAAAAGCCTTAACAGGCCTTAGCACAGGTACCTCTCAAAACACTAGAATATCCCTACGCCCTGGGCCAGTGTCTCAGCCATACCACCACTGGGACACAGATAAATATGTCACAGGAATAAATGCCATTTCTCATGGTCAGACCACTTATGGTAATGCTGAAGACAAAGAGTATCAGCAAGGAGTGGGTAGATTTCCAAATGAAAAAGAGCAGCTAAAGCAGTTACAGGGTTTAAACATGCACACCTACTTTCCCAATAAAGGAACCCAGCAATATACAGATCAAATTGAGCGACCCCTAATGGTGGGTTCTGTATGGAACAGAAGAGCCCTTCACTATGAAAGCCAGCTGTGGAGTAAAATTCCAAATTTAGATGACAGTTTTAAAACTCAGTTTGCAGCCTTAGGAGGATGGGGTTTGCATCAGCCACCTCCTCAAATATTTTTAAAAATATTACCACAAAGTGGGCCAATTGGAGGTATTAAATCAATGGGTATTACTACCTTAGTTCAGTATGCTGTGGGCATTATGACAGTAACTATGACATTTAAATTGGGGCCCCGTAAAGCTACAGGACGGTGGAATCCTCAACCTGGAGTATATCCCCCGCACGCAGCAGGTCATTTACCATATGTACTATATGACCCCACAGCTACAGATGCAAAACAGCACCACAGACATGGATATGAAAAGCCTGAAGAATTGTGGACAGCCAAAAGCCGTGTGCACCCATTGTAA
1_KC013327_10_BRA_SouthAmerica_Human     ATGGAGCTATTTAGAGGGGTGCTTCAAGTTTCTTCTAATGTTCTAGACTGTGCTAACGATAACTGGTGGTGCTCTTTACTGGATTTAGACACTTCTGACTGGGAACCACTAACTCATACTAACAGACTAATGGCAATATACTTAAGCAGTGTGGCTTCTAAGCTTGACTTTACCGGGGGGCCACTGGCAGGGTGCTTGTACTTTTTTCAAGTAGAATGTAACAAATTTGAAGAAGGCTATCATATTCATGTGGTTATTGGGGGGCCAGGGTTAAACCCCAGAAACCTCACAGTGTGTGTAGAGGGGTTATTTAATAATGTACTTTATCACCTTGTAACTGAAAATGTGAAGCTAAAATTCTTGCCAGGAATGACTACAAAAGGCAAATACTTTAGAGATGGAGAGCAGTTTATAGAAAACTATTTAATGAAAAAAATACCTTTAAATGTTGTATGGTGTGTTACTAATATTGATGGATATATAGATACCTGTATTTCTGCTACTTTTAGAAGGGGAGCTTGCCATGCCAAGAAACCCCGCATTACCACAGTCATAAATGATACTAGTAGTGATGCTGGGGAGTCTAGCGGCACAGGGGCAGAGGTTGTGCCATTTAATGGGAAGGGAACTAAGGCTAGCATAAAGTTTCAAACTATGGTAAACTGGTTGTGTGAAAACAGAGTGTTTACAGAGGATAAGTGGAAACTAGTTGACTTTAACCAGTACACTTTACTAAGCAGTAGTCACAGTGGAAGTTTTCAAATTCAAAGTGCACTAAAACTAGCAATTTATAAAGCAACTAATTTAGTGCCTACTAGCACATTTTTATTGCATACAGACTTTGAACAGGTTATGTGTATTAAAGACAATAAAATTGTTAAATTGTTACTTTGTCAAAACTATGACCCCCTATTGGTGGGGCAGCATGTGTTAAAGTGGATTGATAAAAAATGTGGCAAGAAAAATACACTGTGGTTTTATGGGCCGCCAAGTACAGGAAAAACAAACTTGGCAATGGCCATTGCTAAAAGTGTTCCAGTATATGGCATGGTTAACTGGAATAATGAAAACTTTCCATTTAATGATGTAGCAGGGAAAAGCTTGGTGGTCTGGGATGAAGGTATTATTAAGTCAACAATTGTAGAAGCTGCAAAAGCCATTTTAGGCGGGCAACCCACCAGGGTAGATCAAAAAATGCGTGGAAGTGTAGCTGTGCCTGGAGTACCTGTGGTTATTACCAGCAATGGTGACATTACTTTTGTTGTAAGCGGGAACACTACAACAACTGTACATGCTAAAGCCTTAAAAGAGCGCATGGTAAAGTTAAACTTTACTGTAAGATGCAGCCCTGACATGGGGTTACTAACAGAGGCTGATGTACAACAGTGGCTTACATGGTGTAATGCACAAAGCTGGGACCACTATGAGAACTGGGCAATAAACTACACTTTTGATTTCCCTGGAATTAATGCAGATGCCCTCCACCCAGACCTCCAAACCACCCCAATTGTCACAGACACCAGTATCAGCAGCAGTGGTGGTGAAAGCTCTGAAGAACTCAGTGAAAGCAGCTTTTTTAACCTCATCACCCCAGGCGCCTGGAACACTGAAACCCCGCGCTCTAGTACGCCCATCCCCGGGACCAGTTCAGGAGAATCATTTGTCGGAAGCCCAGTTTCCTCCGAAGCTGTAGCTGCATCGTGGGAAGAAGCCTTCTACACACCTTTGGCAGACCTAATTCGTGAACTGTTAGTTGGGGTTGATTATGTGTGGGACGGTGTAAGGGGTTTACCTGTGTGTTGTGTGCAACATATTAACAATAGTGGGGGAGGCTTGGGACTTTGTCCCCATTGCATTAATGTAGGGGCTTGGTATAATGGATGGAAATTTCGAGAATTTACCCCAGATTTGGTGCGGTGTAGCTGCCATGTGGGAGCTTCTAATCCCTTTTCTGTGCTAACCTGTAAAAAATGTGCTTACCTGTCTGGATTGCAAAGCTTTGTAGATTATGAGTAAAGAAAGTGGCAAATGGTGGGAAAGTGATGATAAATTTGCTAAAGCTGTGTATGAGCAATTTGTGGAATTTTATGAGAAGGTTACTGGAACAGACTTAGAGCTTATTCAAATATTAAAAGATCATTATAATATTTCTTTAGATAATCCCCTAGAAAACCCATCCTCTCTGTTTGACTTAGTTGCTCGTATTAAAAATAACCTTAAAAACTCTCCAGACTTATATAGTCATCATTTTCAAAGTCATGGACAGTTATCTGACCACCCCCATGCCTTATCATCCAGTAGCAGTCATGCAGAACCTAGAGGAGAAAATGCAGTATTATCTAGTGAAGACTTACACAAGCCTGGGCACGTTAGCGTACAACTACCCGGTACTAACTATGTTGGGCCTGGCAATGAGCTACAAACTGGGCCCCCGCAAAGTGCTGTTGACAGTGCTGCAAGGATTCATGACTTTAGGTATAGCCAACTGGCTAAGTTGGGAATAAATCCATATACTCATTGGACTGTGGCAGATGAAGAGCTTTTAAAAAATATAAAAAATGAAACTGGGTTTCAAGCACAAGTAGTAAAAGACTACTTTACTTTAAAAGGTGCAGCTGCCCCTGTGGCCCATTTTCAAGGAAGTTTGCCGGAAGTTCCCGCTTACAACGCCTCAGAAAAATACCCAAGCATGACTTCAGTTAATTCTGCAGAAGCCAGCACTGGTGCAGGAGGGGGGGGCAGTAATCCTGTTAAAAGCATGTGGAGTGAGGGGGCCACTTTTAGTGCCAACTCTGTAACTTGTACATTTTCCAGACAGTTTTTAATTCCATATGACCCAGAGCACCATTATAAGGTATTTTCTCCCGCAGCAAGTAGCTGCCACAATGCCAGTGGAAAGGAGGCAAAGGTTTGCACCATTAGTCCCATAATGGGGTACTCAACCCCATGGAGATATTTAGATTTTAATGCATTAAATTTATTTTTTTCACCTTTAGAGTTTCAGCACTTAATTGAAAATTATGGCAGTATAGCTCCTGATGCTTTAACTGTAACCATATCAGAAATTGCTGTTAAGGACGTTACAGACAAAACTGGAGGAGGGGTGCAGGTTACTGACAGCACTACAGGGCGCCTATGCATGTTAGTGGACCATGAATATAAGTACCCATATGTGTTAGGACAAGGACAGGATACTTTAGCCCCAGAACTTCCTATTTGGGTATACTTTCCCCCACAATATGCTTACTTAACAGTAGGAGATGTTAACACACAAGGAATTTCTGGAGACAGCAAAAAATTAGCAAGTGAAGAATCAGCATTTTATGTTTTGGAACACAGTTCTTTTCAGCTTCTAGGTACAGGAGGTACAGCAACTATGTCTTATAAGTTTCCTCCAGTGCCCCCAGAAAATTTAGAGGGCTGCAGTCAACACTTTTATGAAATGTACAATCCCTTATATGGATCCCGCTTAGGGGTTCCTGACACATTAGGAGGGGACCCAAAATTTAGATCTTTAACACATGAAGACCATGCAATTCAGCCCCAAAACTTCATGCCAGGGCCACTAGTAAACTCAGTGTCTACAAAGGAGGGAGACAGCTCTAATACTGGAGCTGGAAAAGCCTTAACAGGCCTTAGCACAGGTACCTCTCAAAACACTAGAATATCCCTACGCCCTGGGCCAGTGTCTCAGCCATACCACCACTGGGACACAGATAAATATGTCACAGGAATAAATGCCATTTCTCATGGTCAGACCACTTATGGTAATGCTGAAGACAAAGAGTATCAGCAAGGAGTGGGTAGATTTCCAAATGAAAAAGAGCAGCTAAAGCAGTTACAGGGTTTAAACATGCACACCTACTTTCCCAATAAAGGAACCCAGCAATATACAGATCAAATTGAGCGACCCCTAATGGTGGGTTCTGTATGGAACAGAAGAGCGCTTCACTATGAAAGCCAGCTGTGGAGTAAAATTCCAAATTTAGATGACAGTTTTAAAACTCAGTTTGCAGCCTTAGGAGGATGGGGTTTGCATCAGCCACCTCCTCAAATATTTTTAAAAATATTACCACAAAGTGGGCCAATTGGAGGTATTAAATCAATGGGAATTACTACCTTAGTTCAGTATGCTGTGGGAATTATGACAGTAACTATGACATTTAAATTGGGGCCCCGTAAAGCTACAGGACGGTGGAATCCTCAACCTGGAGTATATCCCCCGCACGCAGCAGGTCATTTACCATATGTACTATATGACCCTACAGCTACAGATGCAAAACAGCACCACAGACATGGATATGAAAAGCCTGAAGAATTGTGGACAGCCAAAAGCCGTGTGCACCCATTGTAA
1_KC013312_12_BRA_SouthAmerica_Human     ATGGAGTTATTTAGAGGGGTGCTTCAAGTTTCTTCTAATGTTCTGGACTGTGCTAACGATAACTGGTGGTGCTCTTTACTGGATTTAGACACTTCTGACTGGGAACCACTAACTCATACTAACAGACTAATGGCAATATACTTAAGCAGTGTGGCTTCTAAGCTTGACTTTACCGGGGGGCCACTAGCAGGGTGCTTGTACTTTTTTCAAGTAGAATGTAACAAATTTGAAGAAGGCTATCATATTCATGTGGTTATTGGGGGGCCCGGGTTAAACCCCAGAAACCTTACAGTGTGTGTAGAGGGGTTATTTAATAATGTACTTTATCACCTTGTAACTGAAAATGTGAAGCTAAAATTTTTGCCAGGAATGACTACAAAAGGCAAATACTTTAGAGATGGAGAGCAGTTTATAGAAAACTATTTAATGAAAAAAATACCTTTAAATGTTGTATGGTGTGTTACTAATATTGATGGATATATAGATACCTGTATTTCTGCTACTTTTAGAAGGGGAGCTTGCCATGCCAAGAAACCCCGCATTACCACAGCCATAAATGATGCTAGTAGTGATCTGGGGGAGTCTAGCGGCACAGGGGCAGAGGTTGTGCCATTTAATGGGAAGGGAACTAAGGCTAGCATAAAGTTTCAAACTATGGTAAACTGGTTGTGTGAAAACAGAGTGTTTACAGAGGATAAGTGGAAACTAGTTGACTTTAACCAGTACACTTTACTAAGCAGTAGTCACAGTGGAAGTTTTCAAATTCAAAGTGCACTAAAACTAGCAATTTATAAAGCAACTAATTTAGTGCCTACTAGCACATTTTTATTGCATACAGACTTTGAGCAGGTTATGTGTATTAAAGACAATAAAATTGTTAAATTGTTACTTTGTCAAAACTATGACCCCCTATTGGTGGGGCAGCATGTGTTAAAGTGGATTGATAAAAAATGTGGCAAGAAAAATACACTGTGGTTTTATGGGCCGCCAAGTACAGGAAAAACAAACTTGGCAATGGCCATTGCTAAAAGTGTTCCAGTATATGGCATGGTTAACTGGAATAATGAAAACTTTCCATTTAATGATGTAGCAGGGAAAAGCTTGGTGGTCTGGGATGAAGGTATTATTAAGTCTACAATTGTAGAAGCTGCAAAAGCCATTTTAGGCGGGCAACCCACCAGGGTAGATCAAAAAATGCGTGGAAGTGTAGCTGTGCCTGGAGTACCTGTGGTTATAACCAGCAATGGTGACATTACTTTTGTTGTAAGCGGGAACACTACAACAACTGTACATGCTAAAGCCTTAAAAGAGCGCATGGTAAAGTTAAACTTTACTGTAAGATGCAGCCCTGACATGGGGTTACTAACAGAGGCTGATGTACAACAGTGGCTTACATGGTGTAATGCACAAAGCTGGGACCACTATGAGAACTGGGCAATAAACTACACTTTTGATTTCCCTGGAATTAATGCAGATGCCCTCCACCCAGACCTCCAAACCACCCCAATTGTCACAGACACCAGTATCAGCAGCAGTGGTGGTGAAAGCTCTGAAGAACTCAGTGAAAGCAGCTTTTTTAACCTCATCACCCCAGGCGCCTGGAACACTGAAACCCCGCGCTCTAGTACGCCCATCCCCGGGACCAGTTCAGGAGAATCATTTGTCGGAAGCTCAGTTTCCTCCGAAGTTGTAGCTGCATCGTGGGAAGAAGCCTTCTACACACCTTTGGCAGACCAGTTTCGTGAACTGTTAGTTGGGGTTGATTATGTGTGGGACGGTGTAAGGGGTTTACCTGTGTGTTGTGTGCAACATATTAACAATAGTGGGGGAGGTTTGGGACTTTGTCCCCATTGCATTAATGTAGGGGCTTGGTATAATGGATGGAAATTTCGAGAATTTACCCCAGATTTGGTGCGGTGTAGCTGCCATGTGGGAGCTTCTAATCCCTTTTCTGTGCTAACCTGTAAAAAATGTGCTTACCTGTCTGGATTACAAAGCTTTGTAGATTATGAGTAAAAACAGTGGCAAATGGTGGGAAAGTGATGATAAATTTGCTAAAGCTGTGTATCAGCAATTTGTGGAATTTTATGAGAAGGTTACTGGAACAGACTTAGAGCTTATTCAAATATTAAAAGATCATTATAATATTTCTTTAGATAATCCCCTAGAAAACCCATCCTCTCTGTTTGACTTAGTTGCTCGCATTAAAAATAACCTTAAAAACTCTCCAGACTTATATAGTCATCATTTTCAAAGTCATGGACAGTTATCTGACCACCCCCATGCCTTATCATCCAGTAGCAGTCATGCAGAACCTAGAGGAGAAAATGCAGTATTATCTAGTGAAGACTTACACAAGCCTGGGCAAGTTAGCGTACAACTACCCGGTACTAACTATGTTGGGCCTGGCAATGAGCTACAAGCTGGGCCCCCGCAAAGTGCTGTTGACAGTGCTGCAAGGATTCATGACTTTAGGTATAGCCAACTGGCTAAGTTGGGAATAAATCCATATACTCATTGGACTGTGGCAGATGAAGAGCTTTTAAAAAATATAAAAAATGAAACTGGGTTTCAAGCACAAGTAGTAAAAGACTACTTTACTTTAAAAGGTGCAGCTGCCCCTGTGGCCCATTTTCAAGGAAGTTTGCCGGAAGTTCCCGCTTACAACGCCTCAGAAAAATACCCAAGCATGACTTCAGTTAATTCTGCAGAAGCCAGCACTGGTGCAGGAGGGGGGGGCAGTAATCCTGTTAAAAGCATGTGGAGTGAGGGGGCCACTTTTAGTGCCAACTCTGTAACTTGTACATTTTCCAGACAGTTTTTAATTCCATATGACCCAGAGCACCATTATAAGGTATTTTCTCCCGCAGCAAGTAGCTGCCACAATGCCAGTGGAAAGGAGGCAAAGGTTTGCACCATTAGTCCCATAATGGGATACTCAACCCCATGGAGATATTTAGATTTTAATGCATTGAATTTATTTTTTTCACCTTTAGAGTTTCAGCACTTAATTGAAAATTATGGCAGTATAGCTCCTGATGCTTTAACTGTAACCATATCAGAAATTGCTGTTAAGGACGTTACAGACAAAACTGGAGGGGGGGTACAGGTTACTGACAGCACTACAGGGCGCCTATGCATGTTAGTGGACCATGAATACAAGTACCCATATGTGTTAGGGCAAGGTCAGGATACTTTAGCCCCAGAACTTCCTATTTGGGTATACTTTCCCCCTCAATATGCTTACTTAACAGTAGGAGATGTTAACACACAAGGAATTTCTGGAGACAGCAAAAAATTAGCAAGTGAAGAATCAGCATTTTATGTTTTGGAACACAGTTCTTTTCAGCTTCTAGGTACAGGAGGTACAGCAACTATGTCTTATAAGTTTCCTCCAGTGCCCCCAGAAAATTTAGAGGGCTGCAGTCAACACTTTTATGAAATGTACAACCCCTTATACGGATCTCGCTTAGGGGTTCCTGACACATTAGGAGGTGACCCAAAATTTAGATCTTTAACACATGAAGACCATGCAATTCAGCCCCAAAACTTTATGCCAGGGCCACTAGTAAACTCAGTGTCTACAAAGGAGGGAGACAGCTCTAATACTGGAGCTGGAAAAGCCTTAACAGGCCTTAGCACAGGTACCTCTCAAAACACCAGAATATCCCTACGCCCTGGGCCAGTGTCTCAGCCATACCACCACTGGGACACAGATAAATATGTCACAGGAATAAATGCCATTTCTCATGGTCAGACCACTTATGGTAACGCTGAAGACAAAGAGTACCAGCAAGGAGTGGGTAGATTTCCAAATGAAAAAGAGCAGCTAAAACAGTTACAGGGTTTAAACATGCACACCTACTTTCCCAATAAAGGAACCCAGCAATATACAGATCAAATTGAGCGCCCCCTAATGGTGGGTTCCGTATGGAACAGAAGAGCCCTTCACTATGAAAGTCAGCTGTGGAGTAAAATTCCAAATTTAGATGACAGTTTTAAAACTCAGTTTGCAGCCTTAGGAGGATGGGGTTTGCATCAGCCACCTCCTCAAATATTTTTAAAAATATTACCACAAAGTGGGCCAATTGGAGGTATTAAATCAATGGGGATTACTACCTTAGTTCAGTATGCTGTGGGAATTATGACAGTAACTATGACATTTAAATTGGGGCCCCGTAAAGCAACAGGACGGTGGAATCCTCAACCTGGAGTATATCCCCCGCACGCAGCAGGTCATTTACCATATGTACTATATGACCCCACAGCTACAGATGCAAAACAGCACCACAGACATGGATATGAAAAGCCTGAAGAATTGTGGACAGCCAAAAGCCGTGTGCACCCATTGTAA
1_KC013333_10_BRA_SouthAmerica_Human     ATGGAGTTATTTAGAGGGGTGCTTCAAGTTTCTTCTAATGTTCTGGACTGTGCTAACGATAACTGGTGGTGCTCTTTACTGGATTTAGACACTTCTGACTGGGAACCACTAACTCATACTAACAGACTAATGGCAATATACTTAAGCAGTGTGGCTTCTAAGCTTGACTTTACCGGGGGGCCACTAGCAGGGTGCTTGTACTTTTTTCAAGTAGAATGTAACAAATTTGAAGAAGGCTATCATATTCATGTGGTTATTGGGGGGCCCGGGTTAAACCCCAGAAACCTTACAGTGTGTGTAGAGGGGTTATTTAATAATGTACTTTATCACCTTGTAACTGAAAATGTAAAGCTAAAATTCTTGCCAGGAATGACTACAAAAGGCAAATACTTTAGAGATGGCGAGCAGTTTATAGAAAACTATTTAATGAAAAAAATACCTTTAAATGTTGTATGGTGTGTTACTAATATTGATGGATATATAGATACCTGTATTTCTGCTACTTTTAGAAGGGGAGCTTGCCATGCCAAGAAACCCCGCATTACCACAGCCATAAATGATACTAGTAATGATGGTGGGGAGTCTAGTGGCACAGGGGCAGAGGTTGTGCCATTTAATGGGAAGGGAACTAAGGCTAGCATAAAGTTTCAAACTATGGTAAACTGGTTGTGTCAAAACAGAGTGTTTACAGAGGATAAGTGGAAACTAGTTGACTTTAACCAGTACACTTTACTAAGCAGTAGTCACAGTGGAAGTTTTCAAATTCAAAGTGCACTAAAACTAGCAATTTATAAAGCAACTAATTTAGTGCCTACTAGCACATTTTTATTGCATACAGACTTTGAACAGGTTATGTGTATTAAAGACAATAAAATTGTTAAATTGTTACTTTGTCAAAACTATGACCCCCTATTGGTGGGGCAGCATGTGTTAAAGTGGATTGATAAAAAATGTGGCAAGAAAAATACACTGTGGTTTTATGGGCCGCCAAGTACAGGAAAAACAAACTTGGCAATGGCCATTGCTAAAAGTGTTCCAGTATATGGCATGGTTAACTGGAATAATGAAAACTTTCCATTTAATGATGTAGCAGGAAAAAGCTTGGTGGTCTGGGATGAAGGCATTATTAAGTCAACAATTGTAGAAGCTGCAAAAGCCATTTTAGGCGGGCAACCCACCAGGGTAGATCAAAAAATGCGTGGAAGTGTAGCTGTGCCTGGAGTACCTGTGGTTATAACCAGCAATGGTGACATTACTTTTGTTGTAAGTGGGAACACTACAACAACTGTACATGCTAAAGCCTTAAAAGAGCGCATGGTAAAGTTAAACTTTACTGTAAGATGCAGCCCTGACATGGGGTTACTAACAGAGGCTGATGTACAACAGTGGCTTACATGGTGTAATGCACAAAGCTGGGACCACTATGAGAACTGGGCAATAAACTACACTTTTGATTTCCCTGGAATTAATGCAGATGCCCTCCACCCAGACCTCCAAACCACCCCAATTGTCACAGACACCAGTATCAGCAGCAGTGGTGGTGAAAGCTCTGAAGAACTCAGTGAAAGCAGCTTTTTTAACCTCATCACCCCAGGCGCCTGGAACACTGAAACCCCGCGCTCTAGTACGCCCATCCCCGGGACCAGTTCAGGAGAATCATTTGTCGGAAGCCCAGTTTCCTCCGAAGTTGTAGCTGCATCGTGGGAAGAAGCCTTCTACACACCTTTGGCAGACCAGTTTCGTGAACTGTTAGTTGGGGTTGATTATGTGTGGGACGGTGTAAGGGGGTTACCTGTGTGTTGTGTGCAACATATTAACAATAGTGGGGGAGGTTTGGGACTTTGTCCCCATTGCATTAATGTAGGGGCTTGGTATAATGGATGGAAATTTCGAGAATTTACCCCAGATTTGGTTCGGTGCAGCTGCCATGTGGGAGCTTCTAATCCCTTTTCTGTGCTAACCTGTAAAAAATGTGCTTACCTGTCTGGATTACAAAGCTTTGTAGATTATGAGTAAAAACAGTGGCAAATGGTGGGAAAGTGATGATAAATTTGCTAAAGCTGTGTATCAGCAATTTGTGGAATTTTATGAGAAGGTTACTGGAACAGACTTAGAGCTTATTCAAATATTAAAAGATCATTATAATATTTCTTTAGATAATCCCCTAGAAAACCCATCCTCTCTGTTTGACTTAGTTGCTCGTATTAAAAATAACCTTAAAAACTCTCCAGACTTATATAGTCATCATTTTCAAAGTCATGGACAGTTATCTGACCACCCCCATGCCTTATCATCCAGTAGCAGTCATGCAGAACCTAGAGGAGAAAATGCAGTATTATCTAGTGAAGACTTACACAAGCCTGGGCAAGTTAGCGTACAACTACCCGGTACTAACTATGTTGGGCCTGGCAATGAGCTACAAGCTGGGCCCCCGCAAAGTGCTGTTGACAGTGCTGCAAGGATTCATGACTTTAGGTATAGCCAACTGGCTAAGTTGGGAATAAATCCATATACTCATTGGACTGTGGCAGATGAAGAGCTTTTAAAAAATATAAAAAATGAAACTGGGTTTCAAGCACAAGTAGTAAAAGACTACTTTACTTTAAAAGGTGCAGCTGCCCCTGTGGCCCATTTTCAAGGAAGTTTGCCGGAAGTTCCCGCTTACAACGCCTCAGAAAAATACCCAAGCATGACTTCAGTTAATTCTGCAGAAGCCAGCACTGGTGCAGGAGGGGGGGGCAGTAATCCTGTTAAAAGCATGTGGAGTGAGGGGGCCACTTTTAGTGCCAACTCTGTAACTTGTACATTTCCCAGACAGTTTTTAATTCCTTATGACCCAGAGCACCATTATAAGGTATTTTCTCCCGCAGCAAGTAGCTGCCACAATGCCAGTGGAAAGGAGGCAAAGGTTTGCACCATTAGTCCCATAATGGGATACTCAACCCCATGGAGATATTTAGATTTTAATGCATTGAATTTATTTTTTTCACCTTTAGAGTTTCAGCACTTAATTGAAAATTATGGCAGTATAGCTCCTGATGCTTTAACTGTAACCATATCAGAAATTGCTGTTAAGGACGTTACAGACAAAACTGGAGGGGGGGTACAGGTTACTGACAGCACTACAGGGCGCCTATGCATGTTAGTGGACCATGAATACAAGTACCCATATGTGTTAGGGCAAGGTCAGGATACTTTAGCCCCAGAACTTCCTATTTGGGTATACTTTCCCCCTCAATATGCTTACTTAACAGTAGGAGATGTTAACACACAAGGAATTTCTGGAGACAGCAAAAAATTAGCAAGTGAAGAATCAGCATTTTATGTTTTGGAACACAGTTCTTTTCAGCTTCTAGGTACAGGAGGTACAGCAACTATGTCTTATAAGTTTCCTCCAGTGCCCCCAGAAAATTTAGAGGGCTGCAGTCAACACTTTTATGAAATGTACAACCCCTTATACGGATCTCGCTTAGGGGTTCCTGACACATTAGGAGGTGACCCAAAATTTAGATCTTTAACACATGAAGACCATGCAATTCAGCCCCAAAACTTTATGCCAGGGCCACTAGTAAACTCAGTGTCTACAAAGGAGGGAGACAGCTCTAATACTGGAGCTGGAAAAGCCTTAACAGGCCTTAGCACAGGTACCTCTCAAAACACCAGAATATCCCTACGCCCTGGGCCAGTGTCTCAGCCATACCACCACTGGGACACAGATAAATATGTCACAGGAATAAATGCCATTTCTCATGGTCAGACCACTTATGGTAACGCTGAAGACAAAGAGTACCAGCAAGGAGTGGGTAGATTTCCAAAAAATGAAGAGCAGCTAAAACAGTTACAGGGTTTAAACATGCACACCTACTTTCCCAATAAAGGAACCCAGCAATATACAGATCAAATTGAGCGCCCCCTAATGGTGGGTTCCGTATGGAACAGAAGAGCCCTTCACTATGAAAGTCAGCTGTGGAGTAAAATTCCAAATTTAGATGACAGTTTTAAAACTCAGTTTGCAGCCTTAGGAGGATGGGGTTTGCATCAGCCACCTCCTCAAATATTTTTAAAAATATTACCACAAAGTGGGCCAATTGGAGGTATTAAATCAATGGGGATTACTACCTTAGTTCAGTATGCTGGGGGAATTATGACAGTAACTATGACATTTAAATTGGGGCCCCGTAAAGCAACAGGACGGTGGAATCCTCAACCTGGAGTATATCCCCCGGACGCAGCAGGTCATTTACCATATGTACTATATGACCCCACAGCTACAGATGCAAAACAGCACCACAGACATGGATATGAAAAGCCTGAAGAATTGTGGACAGCCAAAAGCCGTGTGCACCCATTGTAA
1_KC013314_11_BRA_SouthAmerica_Human     ATGGAGTTATTTAGAGGGGTGCTTCAAGTTTCTTCTAATGTTCTGGACTGTGCTAACGATAACTGGTGGTGCTCTTTACTGGATTTAGACACTTCTGACTGGGAACCACTAACTCATACTAACAGACTAATGGCAATATACTTAAGCAGTGTGGCTTCTAAGCTTGACTTTACCGGGGGGCCACTAGCAGGGTGCTTGTACTTTTTTCAAGTAGAATGTAACAAATTTGAAGAAGGCTATCATATTCATGTGGTTATTGGGGGGCCCGGGTTAAACCCCAGAAACCTTACAGTGTGTGTAGAGGGGTTATTTAATAATGTACTTTATCACCTTGTAACTGAAAATGTAAAGCTGAAATTCTTGCCAGGAATGACTACAAAAGGCAAATACTTTAGAGATGGAGAGCAGTTTATAGAAAACTATTTAATGAAAAAAATACCTTTAAATGTTGTATGGTGTGTTACTAATATTGATGGATATATAGATACCTGTATTTCTGCTACTTTTAGAAGGGGAGCTTGCCATGCCAAGAAACCCCGCATTACCACAGCCATAAATGATACTAGTAATGATGGTGGGGAGTCTAGTGGCACAGGGGCAGAGGTTGTGCCATTTAATGGGAAGGGAACTAAGGCTAGCATAAAGTTTCAAACTATGGTAAACTGGTTGTGTGAAAACAGAGTGTTTACAGAGGATAAGTGGAAACTAGTTGACTTTAACCAGTACACTTTACTAAGCAGTAGTCACAGTGGAAGTTTTCAAATTCAAAGTGCACTAAAACTAGCAATTTATAAAGCAACTAATTTAGTGCCTACTAGCACATTTTTATTGCATACAGACTTTGAACAGGTTATGTGTATTAAAGACAATAAAATTGTTAAATTGTTACTTTGTCAAAACTATGACCCCCTATTGGTGGGGCAGCATGTGTTAAAATGGATTGATAAAAAATGTGGCAAGAAAAATACACTGTGGTTTTATGGGCCGCCAAGTACAGGAAAAACAAACTTGGCAATGGCCATTGCTAAAAGTGTTCCAGTATATGGCATGGTTAACTGGAATAATGAAAACTTTCCATTTAATGATGTAGCAGGAAAAAGCTTGGTGGTCTGGGATGAAGGCATTATTAAGTCAACAATTGTAGAAGCTGCAAAAGCCATTTTAGGCGGGCAACCCACCAGGGTAGATCAAAAAATGCGTGGAAGTGTAGCTGCGCCTGGAGTACCTGTGGTTATAACCAGCAATGGTGACATTACTTTTGTTGTAAGTGGGAACACTACAACAACTGTACATGCTAAAGCCTTAAAAGAGCGCATGGTAAAGTTAAACTTTACTGTAAGATGCAGCCCTGACATGGGGTTACTAACAGAGGCTGATGTACAACAGTGGCTTACATGGTGTAATGCACAAAGCTGGGACCACTATGAGAACTGGGCAATAAATTACACTTTTGATTTCCCTGGAATTAATGCAGATGCCCTCCACCCAGACCTCCAAACCACCCCAATTGTCACAGACACCAGTATCAGCAGCAGTGGTGGTGAAAGCTCTGAAGAACTCAGTGAAAGCAGCTTTTTTAACCTCATCACCCCAGGCGCCTGGAACACTGAAACCCCGCGCTCTAGTACGCCCATCCCCGGGACCAGTTCAGGAGAATCATTTGTCGGAAGCCCAGTTTCCTCCGAAGTTGTAGCTGCATCGTGGGAAGAAGCCTTCTACACACCTTTGGCAGACCAGTTTCGTGAACTGTTAGTTGGGGTTGATTATGTGTGGGACGGTGTAAGGGGGTTACCGGTGTGTTGTGTGCAACATATTAACAATAGTGGGGGAGGTTTGGGACTTTGTCCCCATTGCATTAATGTAGGGGCTTGGTATAATGGATGGAAATTTCGAGAATTTACCCCAGATTTGGTGCGGTGCAGCTGCCATGTGGGAGCTTCTAATCCCTTTTCTGTGCTAACCTGTAAAAAATGTGCTTACCTGTCTGGATTACAAAGCTTTGTAGATTATGAGTAAAAACAGTGGCAAATGGTGGGAAAGTGATGATAAATTTGCTAAAGCTGTGTATCAGCAATTTGTGGAATTTTATGAGAAGGTTACTGGAACAGACTTAGAGCTTATTCAAATATTAAAAGATCATTATAATATTTCTTTAGATAATCCCCTAGAAAACCCATCCTCTCTGTTTGACTTAGTTGCTCGCATTAAAAATAACCTTAAAAACTCTCCAGACTTATATAGTCATCATTTTCAAAGTCATGGACAGTTATCTGACCACCCCCATGCCTTATCATCCAGTAGCAGTCATGCAGAACCTAGAGGAGAAAATGCAGTATTATCTAGTGAAGACTTACACAAGCCTGGGCAAGTTAGCGTACAACTACCCGGTACTAACTATGTTGGGCCTGGCAATGAGCTACAAGCTGGGCCCCCGCAAAGTGCTGTTGACAGTGCTGCAAGGATTCATGACTTTAGGTATAGCCAACTGGCTAAGTTGGGAATAAATCCATATACTCATTGGACTGTGGCAGATGAAGAGCTTTTAAAAAATATAAAAAATGAAACTGGGTTTCAAGCACAAGTAGTAAAAGACTACTTTACTTTAAAAGGTGCAGCTGCCCCTGTGGCCCATTTTCAAGGAAGTTTGCCGGAAGTTCCCGCTTACAACGCCTCAGAAAAATACCCAAGCATGACTTCAGTTAATTCTGCAGAAGCCAGCACTGGTGCAGGAGGGGGGGGCAGTAATCCTGTTAAAAGCATGTGGAGTGAGGGGGCCACTTTTAGTGCCAACTCTGTAACTTGTACATTTTCCAGACAGTTTTTAATTCCWTATGACCCAGAGCACCATTATAAGGTATTTTCTCCCGCAGCAAGTAGCTGCCACAATGCCAGTGGAAAGGAGGCAAAGGTTTGCACCATTAGTCCCATAATGGGATACTCAAC-CCATGGAGATATTTAGATTTTAATGCATTGAATTTATTTTTTTCACCTTTAGAGTTTCAGCACTTAATTGAAAATTATGGCAGTATAGCTCCTGATGCTTTAACTGTAACCATATCAGAAATTGCTGTTAAGGACGTTACAGACAAAACTGGAGGGGGGGTACAGGTTACTGACAGCACTACAGGGCGCCTATGCATGTTAGTGGACCATGAATACAAGTACCCATATGTGTTAGGGCAAGGTCAGGATACTTTAGCCCCAGAACTTCCTATTTGGGTATACTTTCCCCCTCAATATGCTTACTTAACAGTAGGAGATGTTAACACACAAGGAATTTCTGGAGACAGCAAAAAATTAGCAAGTGAAGAATCAGCATTTTATGTTTTGGAACACAGTTCTTTTCAGCTTCTAGGTACAGGAGGTACAGCAACTATGTCTTATAAGTTTCCTCCAGTGCCCCCAGAAAATTTAGAGGGCTGCAGTCAACACTTTTATGAAATGTACAACCCCTTATACGGATCTCGCTTAGGGGTTCCTGACACATTAGGAGGTGACCCAAAATTTAGATCTTTAACACATGAAGACCATGCAATTCAGCCCCAAAACTTTATGCCAGGGCCACTAGTAAACTCAGTGTCTACAAAGGAGGGAGACAGCTCTAATACTGGAGCTGGAAAAGCCTTAACAGGCCTTAGCACAGGTACCTCTCAAAACACCAGAATATCCCTACGCCCTGGGCCAGTGTCTCAGCCATACCACCACTGGGACACAGATAAATATGTCACAGGAATAAATGCCATTTCTCATGGTCAGACCACTTATGGTAACGCTGAAGACAAAGAGAACCAGCAAGGAGTGGGTAGATTTCCAAATGAAAAAGAGCAGCTAAAACAGTTACAGGGTTTAAACATGCACACCTACTTTCCCAATAAAGGAACCCAGCAATATACAGATCAAATTGAGCGCCCCCTAATGGTGGGTTCCGTATGGAACAGAAGAGCCCTTCACTATGAAAGTCAGCTGTGGAGTAAAATTCCAAATTTAGATGACAGTTTTAAAACTCAGTTTGCAGCCTTAGGAGGATGGGGTTTGCATCAGCCACCTCCTCAAATATTTTTAAAAATATTACCACAAAGTGGGCCAATTGGAGGTATTAAATCAATGGGGATTACTACCTTAGTTCAGTATGCTGTGGGAATTATGACAGTAACTATGACATTTAAATTGGGGCCCCGTAAAGCAACAGGACGGTGGAATCCTCAACCTGGAGTATATCCCCCGCACGCAGCAGGTCATTTACCATATGTACTATATGACCCCACAGCTACAGATGCAAAACAGCACCACAGACATGGATATGAAAAGCCTGAAGAATTGTGGACAGCCAAAAGCCGTGTGCACCCATTGTAA
1_KC013344_11_BRA_SouthAmerica_Human     ATGGAGTTATTTAGAGGGGTGCTTCAAGTTTCTTCTAATGTTCTGGACTGTGCTAACGATAACTGGTGGTGCTCTTTACTGGATTTAGACACTTCTGACTGGGAACCACTAACTCATACTAACAGACTAATGGCAATATACTTAAGCAGTGTGGCTTCTAAGCTTGACTTTACCGGGGGGCCACTAGCAGGGTGCTTGTACTTTTTTCAAGTAGAATGTAACAAATTTGAAGAAGGCTATCATATTCATGTGGTTATTGGGGGGCCCGGGTTAAACCCCAGAAACCTTACAGTGTGTGTAGAGGGGTTATTTAATAATGTACTTTATCACCTTGTAACTGAAAATGTAAAGCTAAAATTCTTGCCAGGAATGACTACAAAAGGCAAATACTTTAGAGATGGAGAGCAGTTTATAGAAAACTATTTAATGAAAAAAATACCTTTAAATGTTGTATGGTGTGTTACTAATATTGATGGATATATAGATACCTGTATTTCTGCTACTTTTAGAAGGGGAGCTTGCCATGCCAAGAAACCCCGCATTACCACAGCCATAAATGATACTAGTAATGATGGTGGGGAGTCTAGTGGCACAGGGGCAGAGGTTGTGCCATTTAATGGGAAGGGAACTAAGGCTAGCATAAAGTTTCAAACTATGGTAAACTGGTTGTGTAAAAACAGAGTGTTTACAGAGGATAAGTGGAAACTAGTTGACTTTAACCAGTACACTTTACTAAGCAGTAGTCACAGTGGAAGTTTTCAAATTCAAAGTGCACTAAAACTAGCAATTTATAAAGCAACTAATTTAGTGCCTACTAGCACATTTTTATTGCATACAGACTTTGAACAGGTTATGTGTATTAAAGACAATAAAATTGTTAAATTGTTACTTTGTCAAAACTACGACCCCCTATTGGTGGGGCAGCATGTGTTAAAGTGGATTGATAAAAAATGTGGCAAGAAAAATACACTGTGGTTTTATGGGCCGCCAAGTACAGGAAAAACAAACTTGGCAATGGCCATTGCTAAAAGTGTTCCAGTATATGGCATGGTTAACTGGAATAATGAAAACTTTCCATTTAATGATGTAGCAGGAAAAAGCTTGGTGGTCTGGGATGAAGGCATTATTAAGTCAACAATTGTAGAAGCTGCAAAAGCCATTTTAGGCGGGCAACCCACCAGGGTAGATCAAAAAATGCGTGGAAGTGTAGCTGTGCCTGGAGTACCTGTGGTTATAACCAGCAATGGTGACATTACTTTTGTTGTAAGTGGGAACACTACAACAACTGTACATGCTAAAGCCTTAAAAGAGCGCATGGTAAAGTTAAACTTTACTGTAAGATGCAGCCCTGACATGGGGTTACTAACAGAGGCTGATGTACAACAGTGGCTTACATGGTGTAATGCACAAAGCTGGGACCACTATGAGAACTGGGCAATAAACTACACTTTTGATTTCCCTGGAATTAATGCAGATGCCCTCCACCCAGACCTCCAAACCACCCCAATTGTCACAGACACCAGTATCAGCAGCAGTGGTGGTGAAAGCTCTGAAGAACTCAGTGAAAGCAGCTTTTTTAACCTCATCACCCCAGGCGCCTGGAACACTGAAACCCCGCGCTCTAGTACGCCCATCCCCGGGACCAGTTCAGGAGAATCATTTGTCGGAAGCCCAGTTTCCTCCGAAGTTGTAGCTGCATCGTGGGAAGAAGCCTTCTACACACCTTTGGCAGACCAGTTTCGTGAACTGTTAGTTGGGGTTGATTATGTGTGGGACGGTGTAAGGGGGTTACCTGTGTGTTGTGTGCAACATATTAACAATAGTGGGGGAGGTTTGGGACTTTGTCCCCATTGCATTAATGTAGGGGCTTGGTATAATGGATGGAAATTTCGAGAATTTACCCCAGATTTGGTGCGGTGCAGCTGCCATGTGGGAGCTTCTAATCCCTTTTCTGTGCTAACCTGTAAAAAATGTGCTTACCTGTCTGGATTACAAAGCTTTGTAGATTATGAGTAAAAACAGTGGCAAATGGTGGGAAAGTGATGATAAATTTGCTAAAGCTGTGTATCAGCAATTTGTGGAATTTTATGAGAAGGTTACTGGAACAGACTTAGAGCTTATTCAAATATTAAAAGATCATTATAATATTTCTTTAGATAATCCCCTAGAAAACCCATCCTCTCTGTTTGACTTAGTTGCTCGCATTAAAAATAACCTTAAAAACTCTCCAGACTTATATAGTCATCATTTTCAAAGTCATGGACAGTTATCTGACCACCCCCATGCCTTATCATCCAGTAGCAGTCATGCAGAACCTAGAGGAGAAAATGCAGTATTATCTAGTGAAGACTTACACAAGCCTGGGCAAGTTAGCGTACAACTACCCGGTACTAACTATGTTGGGCCTGGCAATGAGCTACAAGCTGGGCCCCCGCAAAGTGCTGTTGACAGTGCTGCAAGGATTCATGACTTTAGGTATAGCCAACTGGCTAAGTTGGGAATAAATCCATATACTCATTGGACTGTGGCAGATGAAGAGCTTTTAAAAAATATAAAAAATGAAACTGGGTTTCAAGCACAAGTAGTAAAAGACTACTTTACTTTAAAAGGTGCAGCTGCCCCTGTGGCCCATTTTCAAGGAAGTTTGCCGGAAGTTCCCGCTTACAACGCCTCAGAAAAATACCCAAGCATGACTTCAGTTAATTCTRCAGAAGCCAGCACTGGTGCAGGAGGGGGGGGCAGTAATCCTGTTAAAAGCATGTGGAGTGAGGGGGCCACTTTTAGTGCCAACTCTGTAACTTGTACATTTTCCAGACAGTTTTTAATTCCATATGACCCAGAGCACCATTATAAGGTATTTTCTCCCGCAGCAAGTAGCTGCCACAATGCCAGTGGAAAGGAGGCAAAGGTTTGCACCATTAGTCCCATAATGGGATACTCAACCCCATGGAGATATTTAGATTTTAATGCATTGAATTTATTTTTTTCACCTTTAGAGTTTCAGCACTTAATTGAAAATTATGGCAGTATAGCTCCTGATGCTTTAACTGTAACCATATCAGAAATTGCTGTTAAGGACGTTACAGACAAAACTGGAGGGGGGGTACAGGTTACTGACAGCACTACAGGGCGCCTATGCATGTTAGTGGACCATGAATACAAGTACCCATATGTGTTAGGGCAAGGTCAGGATACTTTAGCCCCAGAACTTCCTATTTGGGTATACTTTCCCCCTCAATATGCTTACTTAACAGTAGGAGATGTTAACACACAAGGAATTTCTGGAGACAGCAAAAAATTAGCAAGTGAAGAATCAGCATTTTATGTTTTGGAACACAGTTCTTTTCAGCTTCTAGGTACAGGAGGTACAGCAACTATGTCTTATAAGTTTCCTCCAGTGCCCCCAGAAAATTTAGAGGGCTGCAGTCAACACTTTTATGAAATGTACAACCCCTTATACGRATCTCGCTTAGGGGTTCCTGACACATTAGGAGGTGACCCAAAATTTAGATCTTTAACACATGAAGACCATGCAATTCAGCCCCAAAATTTTATGCCAGGGCCACTAGTAAACTCAGTGTCTACAAAGGAGGGAGACAGCTCTAATACTGGAGCTGGAAAAGCCTTAACAGGCCTTAGCACAGGTACCTCTCAAAACACCAGAATATCCCTACGCCCTGGGCCAGTGTCTCAGCCATACCACCACTGGGACACAGATAAATATGTCACAGGAATAAATGCCATTTCTCATGGTCAGACCACTTATGGTAACGCTGAAGACAAAGAGTACCAGCAAGGAGTGGGTAGATTTCCAAATGAAAAAGAGCAGCTAAAACAGTTACAGGGTTTAAACATGCACACCTACTTTCCCAATAAAGGAACCCAGCAATATACAGATCAAATTGAGCGCCCCCTAATGGTGGGTTCCGTATGGAACAGAAGAGCCCTTCACTATGAAAGTCAGCTGTGGAGTAAAATTCCAAATTTAGATGACAGTTTTAAAACTCAGTTTGCAGCCTTAGGAGGATGGGGTTTGCATCAGCCACCTCCTCAAATATTTTTAAAAATATTACCACAAAGTGGGCCAATTGGAGGTATTAAATCAATGGGGATTACTACCTTAGTTCAGTATGCTGTAGGAATTATGACAGTAACTATGACATTTAAATTGGGGCCCCGTAAAGCAACAGGACGGTGGAATCCTCAACCTGGAGTATATCCCCCGCACGCAGCAGGTCATTTACCATATGTACTATATGACCCCACAGCTACAGATGCAAAACAGCACCACAGACATGGATATGAAAAGCCTGAAGAATTGTGGACAGCCAAAAGCCGTGTGCACCCATTGTAA
1_KC013331_11_BRA_SouthAmerica_Human     ATGGAGTTATTTAGAGGGGTGCTTCAAGTTTCTTCTAATGTTCTGGACTGTGCTAACGATAACTGGTGGTGCTCTTTACTGGATTTAGACACTTCTGACTGGGAACCACTAACTCATACTAACAGACTAATGGCAATATACTTAAGCAGTGTGGCTTCTAAGCTTGACTTTACCGGGGGGCCACTAGCAGGGTGCTTGTACTTTTTTCAAGTAGAATGTAACAAATTTGAAGAAGGCTATCATATTCATGTGGTTATTGGGGGGCCTGGGTTAAACCCCAGAAACCTTACAGTGTGTGTAGAGGGGTTATTTAATAATGTACTTTATCACCTTGTAACTGAAAATGTAAAGCTAAAATTCTTGCCAGGAATGACTACAAAAGGCAAATACTTTAGAGATGGCGAGCAGTTTATAGAAAACTATTTAATGAAAAAAATACCTTTAAATGTTGTATGGTGTGTTACTAATATTGATGGATATATAGATACCTGTATTTCTGCTACTTTTAGAAGGGGAGCTTGCCATGCCAAGAAACCCCGCATTACCACAGCCATAAATGATACTAGTAATGATGGTGGGGAATCTAGTGGCACAGGGGCAGAGGTTGTGCCATTTAATGGGAAGGGAACTAAGGCTAGCATAAAGTTTCAAACTATGGTAAACTGGTTGTGTGAAAACAGAGTGTTTACAGAGGATAAGTGGAAACTAGTTGACTTTAACCAGTACACTTTACTAAGCAGTAGTCACAGTGGAAGTTTTCAAATTCAAAGTGCACTAAAACTAGCAATTTATAAAGCAACTAATTTAGTGCCTACTAGCACATTTTTATTGCATACAGACTTTGAACAGGTTATGTGTATTAAAGACAATAAAATTGTTAAATTGTTACTTTGTCAAAACTATGACCCCCTATTGGTGGGGCAGCATGTGTTAAAGTGGATTGATAAAAAATGTGGCAAGAAAAATACACTGTGGTTTTATGGGCCGCCAAGTACAGGAAAAACAAACTTGGCAATGGCCATTGCTAAAAGTGTTCCAGTATATGGCATGGTTAACTGGAATAATGAAAACTTTCCATTTAATGATGTAGCAGGAAAAAGCTTGGTGGTCTGGGATGAAGGCATTATTAAGTCAACAATTGTAGAAGCTGCAAAAGCCATTTTAGGCGGGCAACCCACCAGGGTAGATCAAAAAATGCGTGGAAGTGTAGCTGTGCCTGGAGTACCTGTGGTTATAACCAGCAATGGTGACATTACTTTTGTTGTAAGTGGGAACACTACAACAACTGTACATGCTAAAGCCTTAAAAGAGCGCATGGTAAAGTTAAACTTTACTGTAAGATGCAGCCCTGACATGGGGTTACTAACAGAGGCTGATGTACAACAGTGGCTTACATGGTGTAATGCACAAAGCTGGGACCACTATGAGAACTGGGCAATAAACTACACTTTTGATTTCCCTGGAATTAATGCAGATGCCCTCCACCCAGACCTCCAAACCACCCCAATTGTCACAGACACCAGTATCAGCAGCAGTGGTGGTGAAAGCTCTGAAGAACTCAGTGAAAGCAGCTTTTTTAACCTCATCACCCCAGGCGCCTGGAACACTGAAACCCCGCGCTCTAGTACGCCCATCCCCGGGACCAGTTCAGGAGAATCATTTGTCGGAAGCCCAGTTTCCTCCGAAGTTGTAGCTGCATCGTGGGAAGAAGCCTTCTACACACCTTTGGCAGACCAGTTTCGTGAACTGTTAGTTGGGGTTGATTATGTGTGGGACGGTGTAAGGGGGTTACCTGTGTGTTGTGTGCAACATATTAACAATAGTGGGGGAGGTTTGGGACTTTGTCCCCATTGCATTAATGTAGGGGCTTGGTATAATGGATGGAAATTTCGAGAATTTACCCCAGATTTGGTGCGGTGCAGCTGCCATGTGGGAGCTTCTAATCCCTTTTCTGTGCTAACCTGTAAAAAATGTGCTTACCTGTCTGGATTACAAAGCTTTGTAGATTATGAGTAAAAACAGTGGCAAATGGTGGGAAAGTGATGATAAATTTGCTAAAGCTGTGTATCAGCAATTTGTGGAATTTTATGAGAAGGTTACTGGAACAGACTTAGAGCTTATTCAAATATTAAAAGATCATTATAATATTTCTTTAGATAATCCCCTAGAAAACCCATCCTCTCTGTTTGACTTAGTTGCTCGTATTAAAAATAACCTTAAAAACTCTCCAGACTTATATAGTCATCATTTTCAAAGTCATGGACAGTTATCTGACCACCCCCATGCCTTATCATCCAGTAGCAGTCATGCAGAACCTAGAGGAGAAAATGCAGTATTATCTAGTGAAGACTTACACAAGCCTGGGCAAGTTAGCGTACAACTACCCGGTACTAACTATGTTGGGCCTGGCAATGAGCTACAAGCTGGGCCCCCGCAAAGTGCTGTTGACAGTGCTGCAAGGATTCATGACTTTAGGTATAGCCAACTGGCTAAGTTGGGAATAAATCCATATACTCATTGGACTGTGGCAGATGAAGAGCTTTTAAAAAATATAAAAAATGAAACTGGGTTTCAAGCACAAGTAGTAAAAGACTACTTTACTTTAAAAGGTGCAGCTGCCCCTGTGGCCCATTTTCAAGGAAGTTTGCCGGAAGTTCCCGCTTACAACGCCTCAGAAAAATACCCAAGCATGACTTCAGTTAATTCTGCAGAAGCCAGCACTGGTGCAGGAGGGGGGGGCAGTAATCCTGTTAAAAGCATGTGGAGTGAGGGGGCCACTTTTAGTGCCAACTCTGTAACTTGTACATTTTCCAGACAGTTTTTAATTCCATATGACCCAGAGCACCATTATAAGGTATTTTCTCCCGCAGCAAGTAGCTGCCACAATGCCAGTGGAAAGGAGGCAAAGGTTTGCACCATTAGTCCCATAATGGGATACTCAACCCCATGGAGATATTTAGATTTTAATGCATTGAATTTATTTTTTTCACCTTTAGAGTTTCAGCACTTAATTGAAAATTATGGCAGTATAGCTCCTGATGCTTTAACTGTAACCATATCAGAAATTGCTGTTAAGGACGTTACAGACAAAACTGGAGGGGGGGTACAGGTTACTGACAGCACTACAGGGCGCCTATGCATGTTAGTGGACCATGAATACAAGTACCCATATGTGTTAGGGCAAGGTCAGGATACTTTAGCCCCAGAACTTCCTATTTGGGTATACTTTCCCCCTCAATATGCTTACTTAACAGTAGGAGATGTTAACACACAAGGAATCTCTGGAGACAGCAAAAAATTAGCAAGTGAAGAATCAGCATTTTATGTTTTGGAACACAGTTCTTTTCAGCTTCTAGGTACAGGAGGTACAGCAACTATGTCTTATAAGTTTCCTCCAGTGCCCCCAGAAAATTTAGAGGGCTGCAGTCAACACTTTTATGAAATGTACAACCCCTTATACGGATCTCGCTTAGGGGTTCCTGACACATTAGGAGGTGACCCAAAATTTAGATCTTTAACACATGAAGACCATGCAATTCAGCCCCAAAACTTTATGCCAGGGCCACTAGTAAACTCAGTGTCTACAAAGGAGGGAGACAGCTCTAATACTGGAGCTGGAAAAGCCTTAACAGGCCTTAGCACAGGTACCTCTCAAAACACCAGAATATCCCTACGCCCTGGGCCAGTGTCTCAGCCATACCACCACTGGGACACAGATAAATATGTCACAGGAATAAATGCCATTTCTCATGGTCAGACCACTTATGGTAACGCTGAAGACAAAGAGTACCAGCAAGGAGTGGGTAGATTTCCAAATGAAAAAGAGCAGCTAAAACAGTTACAGGGTTTAAACATGCACACCTACTTTCCCAATAAAGGAACCCAGCAATATACAGATCAAATTGAGCGCCCCCTAATGGTGGGTTCCGTATGGAACAGAAGAGCCCTTCACTATGAAAGTCAGCTGTGGAGTAAAATTCCAAATTTAGATGACAGTTTTAAAACTCAGTTTGCAGCCTTAGGAGGATGGGGTTTGCATCAGCCACCTCCTCAAATATTTTTAAAAATATTACCACAAAGTGGGCCAATTGGAGGTATTAAATCAATGGGGATTACTACCTTAGTTCAGTATGCTGTGGGAATTATGACAGTAACTATGACATTTAAATTGGGGCCCCGTAAAGCAACAGGACGGTGGAATCCTCAACCTGGAGTATATCCCCCGCACGCAGCAGGTCATTTACCATATGTACTATATGACCCCACAGCTACAGATGCAAAACAGCACCACAGACATGGATATGAAAAGCCTGAAGAATTGTGGACAGCCAAAAGCCGTGTGCACCCATTGTAA
1_KC013338_11_BRA_SouthAmerica_Human     ATGGAGTTATTTAGAGGGGTGCTTCAAGTTTCTTCTAATGTTCTGGACTGTGCTAACGATAACTGGTGGTGCTCTTTACTGGATTTAGACACTTCTGACTGGGAACCACTAACTCATACTAACAGACTAATGGCAATATACTTAAGCAGTGTGGCTTCTAAGCTTGACTTTACCGGGGGGCCACTAGCAGGGTGCTTGTACTTTTTTCAAGTAGAATGTAACAAATTTGAAGAAGGCTATCATATTCATGTGGTTATTGGGGGGCCCGGGTTAAACCCCAGAAACCTTACAGTGTGTGTAGAGGGGTTATTTAATAATGTACTTTATCACCTTGTAACTGGAAATGTAAAGCTAAAATTCTTGCCAGGAATGACTACAAAAGGCAAATACTTTAGAGATGGCGAGCAGTTTATAGAAAACTATTTAATGAAAAAAATACCTTTAAATGTTGTATGGTGTGTTACTAATATTGATGGATATATAGATACCTGTATTTCTGCTACTTTTAGAAGGGGAGCTTGCCATGCCAAGAAACCCCGCATTACCACAGCCATAAATGATACTAGTAATGATGGTGGGGAGTCTAGTGGCACAGGGGCAGAGGTTGTGCCATTTAATGGGAAGGGAACTAAGGCTAGCATAAAGTTTCAAACTATGGTAAACTGGTTGTGTGAAAACAGAGTGTTTACAGAGGATAAGTGGAAACTAGTTGACTTTAACCAGTACACTTTACTAAGCAGTAGTCACAGTGGAAGTTTTCAAATTCAAAGTGCACTAAAACTAGCAATTTATAAAGCAACTAATTTAGTGCCTACTAGCATATTTTTATTGCATACAGACTTTGAACAGGTTATGTGTATTAAAGACAATAAAATTGTTAAATTGTTACTTTGTCAAAACTATGACCCCCTATTGGTGGGGCAGCATGTGTTAAAGTGGATTGATAAAAAATGTGGCAAGAAAAATACACTGTGGTTTTATGGGCCGCCAAGTACAGGAAAAACAAACTTGGCAATGGCCATTGCTAAAAGTGTTCCAGTATATGGCATGGTTAACTGGAATAATGAAAACTTTCCATTTAATGATGTAGCAGGAAAAAGCTTGGTGGTCTGGGATGAAGGCATTATTAAGTCAACAATTGTAGAAGCTGCAAAAGCCATTTTAGGCGGGCAACCCACCAGGGTAGATCAAAAAATGCGTGGAAGTGTAGCTGTGCCTGGAGTACCTGTGGTTATAACCAGCAATGGTGACATTACTTTTGTTGTAAGTGGGAACACTACAACAACTGTACATGCTAAAGCCTTAAAAGAGCGCATGGTAAAGTTAAACTTTACTGTAAGATGCAGCCCTGACATGGGGTTACTAACAGAGGCTGATGTACAACAGTGGCTTACATGGTGTAATGCACAAAGCTGGGACCACTATGAGAACTGGGCAATAAACTACACTTTTGATTTCCCTGGAATTAATGCAGATGCCCTCCACCCAGACCTCCAAACCACCCCAATTGTCACAGACACCAGTATCAGCAGCAGTGGTGGTGAAAGCTCTGAAGAACTCAGTGAAAGCAGCTTTTTTAACCTCATCACCCCAGGCGCCTGGAACACTGAAACCCCGCGCTCTAGTACGCCCATCCCCGGGACCAGTTCAGGAGAATCATTTGTCGGAAGCCCAGTTTCCTCCGAAGTTGTAGCTGCATCGTGGGAAGAAGCCTTCTACACACCTTTGGCAGACCAGTTTCGTGAACTGTTAGTTGGGGTTGATTATGTGTGGGACGGTGTAAGGGGGTTACCTGTGTGTTGTGTGCAACATATTAACAATAGTGGGGGAGGTTTGGGACTTTGTCCCCATTGCATTAATGTAGGGGCTTGGTATAATGGATGGAAATTTCGAGAATTTACCCCAGATTTGGTGCGGTGCAGCTGCCATGTGGGAGCTTCTAATCCCTTTTCTGTGCTAACCTGTAAGAAATGTGCTTACCTGTCTGGATTACAAAGCTTTGTAGATTATGAGTAAAAACAGTGGCAAATGGTGGGAAAGTGATGATAAATTTGCTAAAGCTGTGTATCAGCAATTTGTGGAATTTTATAAGAAGGTTACTGGAACAGACTTAGAGCTTATTCAAATATTAAAAGATCATTATAATATTTCTTTAGATAATCCCCTAGAAAACCCATCCTCTCTGTTTGACTTAGTTGCTCGTATTAAAAATAACCTTAAAAACTCTCCAGACTTATATAGTCATCATTTTCAAAGTCATGGACAGTTATCTGACCACCCCCATGCCTTATCATCCAGTAGCAGTCATGCAGAACCTAGAGGAGAAAATGCAGTATTATCTAGTAAAGACTTACACAAGCCTGGGCAAGTTAGCGTACAACTACCCGGTACTAACTATGTTGGGCCTGGCAATGAGCTACAAGCTGGGCCCCCGCAAAGTGCTGTTGACAGTGCTGCAAGGATTCATGACTTTAGGTATAGCCAACTGGCTAAGTTGGGAATAAATCCATATACTCATTGGACTGTGGCAGATGAAGAGCTTTTAAAAAATATAAAAAATGAATCTGGGTTTCAAGCACAAGTAGTAAAAGACTACTTTACTTTAAAAGGTGCAGCTGCCCCTGTGGCCCATTTTCAAGGAAGTTTGCCGGAAGTTCCCGCTTACAACGCCTCAGAAAAATACCCAAGCATGACTTCAGTTAATTCTGCAGAAGCCAGCACTGGTGCAGGAGGGGGGGGCAGTAATCCTGTTAAAAGCATGTGGAGTGAGGGGGCCACTTTTAGTGCCAACTCTGTAACTTGTACATTTTCCAGACAGTTTTTAATTCCATATGACCCAGAGCACCATTATAAGGTATTTTCTCCCGCAGCAAGTAGCTGCCACAATGCCAGTGGAAAGGAGGCAAAGGTTTGCACCATTAGTCCCATAATGGGATACTCAACCCCATGGAGATATTTAGATTTTAATGCATTGAATTTATTTTTTTCACCTTTAGAGTTTCAGCACTTAATTGAAAATTATGGCAGTATAGCTCCTGATGCTTTAACTGTAACCATATCAGAAATTGCTGTTAAGGACGTTACAGACAAAACTGGAGGGGGGGTACAGGTTACTGACAGCACTACAGGGCGCCTATGCATGTTAGTGGACCATGAATACAAGTACCCATATGTGTTAGGGCAAGGTCAGGATACTTTAGCCCCAGAACTTCCTATTTGGGTATACTTTCCCCCTCAATATGCTTACTTAACAGTAGGAGATGTTAACACACAAGGAATTTCTGGAGACAGCAAAAAATTAGCAAGTGAAGAATCAGCATTTTATGTTTTGGAACACAGTTCTTTTCAGCTTCTAGGTACAGGAGGTACAGCAACTATGTCTTATAAGTTTCCTCCAGTGCCCCCAGAAAATTTAGAGGGCTGCAGTCAACACTTTTATGAAATGTACAACCCCTTATACGGATCTCGCTTAGGGGTTCCTGACACATTAGGAGGTGACCCAAAATTTAGATCTTTAACACATGAAGACCATGCAATTCAGCCCCAAAACTTTATGCCAGGGCCACTAGTAAACTCAGTGTCTACAAAGGAGGGAGACAGCTCTAATACTGGAGCTGGAAAAGCCTTAACAGGCCTTAGCACAGGTACCTCTCAAAACACCAGAATATCCCTACGCCCTGGGCCAGTGTCTCAGCCATACCACCACTGGGACACAGATAAATATGTCACAGGAATAAATGCCATTTCTCATGGTCAGACCACTTATGGTAACGCTGAAGACAAAGAGTACCAGCAAGGAGTGGGTAGATTTCCAAATGAAAAAGAGCAGCTAAAACAGTTACAGGGTTTAAACATGCACACCTACTTTCCCAATAAAGGAACCCAGCAATATACAGATCAAATTGAGCGCCCCCTAATGGTGGGTTCCGTATGGAACAGAAGAGCCCTTCACTATGAAAGTCAGCTGTGGAGTAAAATTCCAAATTTAGATGACAGTTTTAAAACTCAGTTTGCAGCCTTAGGAGGATGGGGTTTGCATCAGCCACCTCCTCAAATATTTTTAAAAATATTACCACAAAGTGGGCCAATTGGAGGTATTAAATCAATGGGGATTACTACCTTAGTTCAGTATGCTGTGGGAATTATGACAGTAACTATGACATTTAAATTGGGGCCCCGTAAAGCAACAGGACGGTGGAATCCTCAACCTGGAGTATATCCCCCGCACGCAGCAGGTCATTTACCATATGTACTATATGACCCCACAGCTACAGATGCAAAACAGCACCACAGACATGGATATGAAAAGCCTGAAGAATTGTGGACAGCCAAAAGCCGTGTGCACCCATTGTAA
1_AB126265_17_JPN_EasternAsia_Human      ATGGAGCTATTTAGAGGGGTGCTTCAAGTTTCTTCTAATGTTCTGGACTCTGCTAACGATAACTGGTGGTGCTCTTTACTGGATTTAGACACTTCTGACTGGGAACCACTAACTCATACTAACAGACTAATGGCAATATACTTAAGCAGTGTGGCTTCTAAGCTTGACTTTACCGGGGGGCCGCTAGCAGGGTGCTTGTACTTTTTTCAAGTAGAATGTAACAAATTTGAAGAAGGCTATCATATTCATGTGGTTATTGGGGGGCCAGGGTTAAACCCCAGAAACTTAACAGTGTGTGTAGAGGGGTTATTTAATAATGTACTTTATCACCTTGTAACTGAAAATGTAAAGCTAAAATTTTTGCCAGGAATGACTACAAAAGGCAAATACTTTAGAGATGGAGAGCAGTTTATAGAAAACTATTTAATGAAAAAAATACCTTTAAATGTTGTATGGTGTGTAACTAATATTGATGGATATATAGATACCTGTATTTCTGCTACTTTTAGAAGGGGAGCTTGCCATGCCAAGAAACCCCGCATTACTGCAGCCATAAATGATGCTAGTAGTGATGCCGGGGAGTCTAGCGGCACAGGGGCAGAGGTTGTGCCATTTAATGGGAAGGGAACTAAAGCTAGCATAAAGTTTCAAACTATGGTAAACTGGTTGTGTGAAAACAGAGTGTTTACAGAGGATAAGTGGAAACTAGTTGACTTTAACCAGTACACTTTACTAAGCAGTAGTCATAGTGGAAGTTTTCAAATTCAAAGTGCACTAAAATTAGCAATTTATAAAGCAACTAATTTGGTGCCTACTAGCACATTTTTATTGCATACAGATTTTGAGCAGGTTATGTGTATTAAAGACAATAAAATTGTTAAATTGTTACTTTGTCAAAACTATGACCCCCTATTGGTGGGGCAGCATGTGTTAAAGTGGATTGATAAAAAATGTGGCAAGAAAAATACACTGTGGTTTTATGGGCCGCCAAGTACAGGGAAAACAAACTTGGCAATGGCCATTGCTAAAAGTGTTCCAGTATATGGCATGGTTAACTGGAATAATGAAAACTTTCCATTTAATGATGTAGCAGGGAAAAGCTTGGTGGTCTGGGATGAAGGTATTATTAAGTCTACAATTGTAGAAGCTGCAAAAGCCATTTTAGGCGGGCAACCCACCAGGGTAGATCAAAAAATGCGTGGAAGTGTAGCTGTGCCTGGAGTACCTGTGGTTATAACCAGCAATGGTGACATTACTTTTGTTGTAAGTGGGAACACTACAACAACTGTACATGCTAAAGCCTTAAAAGAGCGAATGGTAAAGTTAAACTTTACTGTAAGATGCAGCCCTGACATGGGGTTACTAACAGAGGCTGATGTACAACAGTGGCTTACATGGTGTAATGCACAAAGCTGGGACCACTATGAAAACTGGGCAATAAACTACACATTTGATTTCCCTGGAATTAATGCAGATGCCCTCCACCCAGACCTCCAAACCACCCCAATTGTCACAGACACCAGTATCAGCAGCAGTGGTGGTGAAAGCTCTGAAGAACTCAGTGAAAGCAGCTTTTTTAACCTCATCACCCCAGGCGCCTGGAACACTGAAACCCCGCGCTCTAGTACGCCCATCCCCGGGACCAGTTCAGGAGAATCATTTGTCGGAAGCTCAGTTTCCTCCGAAGCTGTAGCTGCATCGTGGGAAGAAGCTTTCTACACACCTTTGGCAGACCAGTTTCGTGAACTGTTAGTTGGGGTTGATTATGTGTGGGACGGTGTAAGGGGTTTACCTGTGTGTTGTGTGCAACATATTAACAATAGTGGGGGAGGCTTGGGACTTTGTCCCCACTGCATTAATGTAGGGGCTTGGTATAATGGATGGAAATTTCGAGAATTTACCCCAGATTTGGTGCGGTGTAGCTGCCATGTGGGAGCTTCTAATCCCTTTTCTGTGCTAACCTGTAAAAAATGTGCCTACCTGTCTGGATTGCAAAGCTTTGTAGATTATGAGTAAAGAAAGTGGCAAATGGTGGGAAAGTGATGATAAATTTGCTAAAGCTGTCTATGAGCAATTTGTAGAATTTTATGAAAAGGTTACTGGAACAGACTTAGAGCTTATTCAAATATTAAAAGATCATTATAATATTTCTTTAGATCATCCCCTAGAAAACCCATCCTCTCTGTTTGACTTAGTTGCTCGTATTAAAAATAACCTTAAAAACTCTCCAGACTTATATAGTCATCATTTTCAAAGTCATGGACAGTTATCTGACCACCCCCATGCCTTATCATCCAGTAGCAGTCATGCAGAACCTAGAGGAGAAAATGCAGTATTATCTAGTGAAGACTTACACAAGCCTGGGCAAGTTAGCGTACAACTACCCGGTACTAACTATGTTGGGCCTGGCAATGAGCTACAAGCTGGGCCCCCGCAAAGTGCTGTTGACAGTGCTGCAAGGATTCATGACTTTAGGTATAGCCAACTGGCTAAGTTGGGAATAAATCCATATACTCATTGGACTGTAGCAGATGAAGAGCTTTTAAAAAATATAAAAAATGAAACTGGGTTTCAAGCACAAGTAGTAAAAGACTACTTTACTTTAAAAGGTGCAGCTGCCCCTGTGGCCCATTTTCAAGGAAGTTTGCCGGAAGTTCCCGCTTACAACGCCTCAGAAAAATACCCAAGCATGACTTCAGTTAATTCTGCAGAAGCCAGCACTGGTGCAGGAGGGGGTGGCAGTAATCCTGCCAAAAGCATGTGGAGTGAGGGGGCCACTTTTACTGCCAACTCTGTAACTTGTACATTTTCCAGACAGTTTTTAATTCCATATGACCCAGAGCACCATTATAAGGTGTTTTCTCCCGCAGCTAGTAGCTGCCACAATGCCAGTGGGAAGGAGGCAAAGGTTTGCACCATTAGTCCCATAATGGGATACTCAACCCCATGGAGATATTTAGATTTTAATGCTTTAAATTTATTTTTTTCACCTTTAGAGTTTCAGCACTTAATTGAAAATTATGGAAGTATAGCTCCTGATGCTTTAACTGTAACTATATCAGAAATTGCTGTTAAGGATGTTACAGACAAAACTGGAGGGGGGGTACAGGTTACTGACAGCACTACAGGGCGCCTATGCATGTTAGTAGACCATGAATACAAGTACCCATATGTGTTAGGGCAAGGTCAGGATACTTTAGCCCCAGAACTTCCTATTTGGGTCTACTTTCCCCCGCAATATGCTTACTTAACAGTAGGAGATGTAAACACACAAGGGATTTCTGGAGACAGCAAAAAATTAGCAAGTGAAGAATCAGCATTTTATGTTTTGGAACACAGTTCTTTTCAGCTTTTAGGTACAGGAGGTACAGCAACTATGTCTTATAAGTTTCCTCCAGTGCCCCCAGAAAATTTAGAGGGCTGCAGTCAACACTTTTATGAAATGTACAATCCCTTATACGGATCCCGCTTAGGGGTTCCTGATACATTAGGAGGTGACCCAAAATTTAGATCTTTAACACATGAAGACCATGCAATTCAGCCCCAAAACTTTATGCCAGGGCCACTAGTAAACTCAGTGTCTACAAAGGAGGGAGATAGCTCTAATACTGGAGCTGCAAAAGCCTTAACAGGTCTTAGCACAGGTACCTCTCAAAACACTAGAATTTCCTTACGCCCTGGGCCAGTGTCTCAGCCATACCATCACTGGGACACAGATAAATATGTCACAGGAATAAATGCCATTTCTTATGGTCAGACCACTTATGGTAACGCTGAAGACAAAGAGTATCAGCAAGGAGTGGGTAGATTTCCAAATGAAAAAGACCAGCTAAACCAGTTACAGGGTTTAAACATGCACACCTATTTCCCCAATAAAGGAACCCAGCAATATACAGATCAAATTGAGCGCCCCCTAATGGTGGGTTCTGTATGGAACAGAAGAGCCCTTCACTATGAAAGCCAGCTGTGGAGTAAAATTCCAAATCTAGATGACAGTTTTAAAACTCAGTTTGCAGCCTTAGGAGGATGGGGTTTGCATCAGCCACCTCCTCAAATATTTTTAAAAATACTACCACAAAGTGGGCCAATTGGAGGTATTAAATCAATGGGAATTACTACCTTAGTTCAATATGCCGTGGGAATTATGACAGTAACTATGACATTTAAATTGGGGCCCCGTAAAGCTACAGGACGGTGGAATCCTCAACCTGGAGTATATCCCCCGCACGCAGCAGGTCATTTACCATATGTACTATATGACCCCACAGCTACAGATGCAAAACAACACCACAGACATGGATATGAAAAGCCTGAAGAATTGTGGACAGCCAAAAGCCGTGTGCACCCATTGTAA
1_KC013321_11_BRA_SouthAmerica_Human     ATGGAGCTATTTAGAGGGGTGCTTCAAGTTTCTTCTAATGTTTTGGACTGTGCTAACGATAACTGGTGGTGCTCTTTACTGGATTTAGACACTTCTGACTGGGAACCACTAACTCATACTAACAGACTAATGGCAATATACTTAAGCAGTGTGGCTTCTAAGCTTGACTTTACCGGGGGGCCACTAGCAGGGTGCTTGTACTTTTTTCAAGTAGAATGTAACAAATTTGAAGAAGGCTATCATATTCATGTGGTTATTGGGGGGCCAGGGTTAAACCCCAGAAACCTCACAGTGTGTGTAGAGGGGTTATTTAATAATGTACTTTATCACCTTGTAACTGAAAATGTGAAGCTAAAATTTTTGCCAGGAATGACTACAAAAGGCAAATACTTTAGAGATGGAGAGCAGTTTATAGAAAACTATTTAATGAAAAAAATACCTTTGAATGTTGTGTGGTGTGTTACTAATATTGATGGATACATAGATACCTGTATTTCTGCTACTTTTAGAAGGGGAGCTTGCCATGCCAAGAAACCCCGCATTACCACAGCCATAAATGATACTAGTAGTGATGCTGGGGAGGCTAGCGGCACAGGGGCAGAGGTTGTGCCATTCAATGGGAAGGGAACTAAGGCTAGCATAAAGTTTCAAACTATGGTAAACTGGTTGTGTGAAAACAGAGTGTTTACAGAGGATAAGTGGAAACTAGTTGACTTTAACCAGTACACTTTACTAAGCAGTAGTCACAGTGGAAGTTTTCAAATTCAAAGTGCACTAAAACTAGCAATTTATAAAGCAACTAATTTAGTGCCCACTAGCACATTTTTATTGCATACAGACTTTGAGCAGGTTATGTGTATTAAAGACAATAAAATTGTTAAATTGTTACTTTGTCAAAACTATGACCCCCTATTGGTGGGGCAGCATGTGTTAAAGTGGATTGATAAAAAATGTGGCAAGAAAAATACACTGTGGTTTTATGGGCCGCCAAGTACAGGAAAAACAAACTTGGCAATGGCCATTGCTAAAAGTGTCCCAGTATATGGCATGGTTAACTGGAATAATGAAAACTTTCCATTTAATGATGTAGCAGGAAAAAGCTTGGTGGTCTGGGATGAAGGTATTATTAAGTCTACAATTGTAGAAGCTGCAAAAGCCATTTTAGGCGGGCAACCCACCAGGGTAGATCAAAAAATGCGTGGAAGTGTAGCTGTGCCTGGAGTACCTGTGGTTATAACCAGCAATGGAGACATTACTTTTGTTGTAAGCGGGAACACTACAACAACTGTACATGCTAAAGCCTTAAAAGAGCGCATGGTAAAGTTAAACTTTACTGTAAGATGCAGCCCTGACATGGGGTTACTAACAGAGGCTGATGTACAACAGTGGCTTACATGGTGTAATGCACAAAGCTGGGACCACTATGAAAACTGGGCAATAAACTACACTTTCGATTTCCCTGGAATTAATGCAGATGCCCTCCACCCAGACCTCCAAACCACCCCAATTGTCACAGACACCAGTATCAGCAGCAGTGGTGGTGAAAGCTCTGAAGAACTCAGTGAAAGCAGCTTTTTTAACCTCATCACCCCAGGCGCCTGGAACACTGAAACCCCGCGCTCTAGTACGCCCATCCCCGGGACCAGTTCAGGAGAATCATTTGTCGGAAGCCCAGTTTCCTCCGAAGTTGTAGCTGCATCGTTAGAAGAAGCCTTCTACACACCTTTGGCAGACCAGTTTCGTGAACTGTTAGTTGGGGTTGATTATGTGTGGGACGGTGTAAGGGGCTTACCTGTGTGTTGCGTGCAACATATTAACAATAGTGGGGGAGGCTTGGGACTTTGTCCCCATTGCATTAATGTAGGGGCTTGGTATAATGGATGGAAATTTCGAGAATTTACCCCAGATTTGGTGCGATGTAGCTGCCATGTGGGAGCTTCTAATCCCTTTTCTGTGCTAACCTGCAAAAAATGTGCTTACCTGTCTGGATTGCAAAGCTTTGTAGATTATGAGTAAAGAAAGTGACAAATGGTGGGAAAGTGATGATAAATTTGCTAAAGCTGTGTATCAGCAATTTGTGGAATTTTATGAAAAAGTTACTGGAACAGACTTAGAGCTTATTCAGATATTAAAAGATCATTATAATATTTCTTTAGATAATCCCCTAGAAAACCCATCCTCTCTGTTTGACTTAGTTGCTCGTATTAAAAATAACCTTAAAAACTCTCCAGACTTATATAGTCATCATTTTCAGAGTCATGGACAGTTATCTGACCACCCCCATGCCTTATCATCCAGTAGCAGTCATGCAGAACCTAGAGGAGAAAATGCAGTATTATCTAGTGAAGACTTACACAAGCCTGGGCAAGTTAGCGTACAACTACCCGGTACTAACTATGTTGGGCCTGGCAATGAGCTACAAACTGGGCCCCCGCAAAGTGCTGTTGACAGTGCTGCAAGGATTCATGACTTTAGGTATAGCCAACTGGCTAAGTTGGGAATAAATCCATATACTCATTGGACTGTAGCAGATGAAGAGCTTTTAAAAAATATAAAAAATGAAACTGGGTTTCAAGCACAAGTAGTAAAAGACTACTTTACTTTAAAAGGTGCAGCTGCCCCTGTGGCCCATTTTCAAGGAAGTTTGCCGGAAGTTCCCGCTTACAACGTCTCAGAAAAATACCCAAGCATGACTTCAGTTAATTCTGCAGAAGCCAGCACTGGTGCAGGAGGGGGGGGCAGTAATCCTGTCAAAAGCATGTGGAGTGAGGGGGCCACTTTTAGTGCCAACTCTGTAACTTGCACATTTTCCAGACAGTTTTTAATTCCATATGACCCAGAGCACCATTATAAGGTGTTTTTTCCCGCAGCAAGTAGCTGCCACAATGCCAGTGGAAAGGAGGCAAAGGTTTGCACCATTAGTCCCATAATGGGATACTCAACCCCATGGAGATATTTAGATTTTAATGCTTTAAATTTATTTTTTTCACCTTTAGAGTTTCAGCACTTAATTGAAAATTATGGAAGTATAGCTCCTGATGCTTTAACTGTAACCATATCAGAAATTGCTGTTAAGGATGTTACAGACAAAACTGGAGGGGGGGTACAGGTTACTGACAGCACTACAGGGCGCCTATGCATGTTAGTAGACCATGAATACAAGTACCCATATGTGTTAGGGCAAGGTCAAGATACTTTAGCTCCAGAACTTCCTATTTGGGTATACTTTCCCCCTCAATATGCTTACTTAACAGTAGGAGATGTTAACACACAAGGAATTTCTGGAGACAGCAAAAAATTAGCAAGTGAAGAATCAGCATTTTATGTTTTAGAACACAGTTCTTTTCAGCTTTTAGGTACAGGAGGTACAGCAACTATGTCTTATAAGTTTCCTCCAGTGCCCCCAGAAAATTTAGAGGGCTGCAGTCAACACTTTTATGAAATGTACAATCCCTTATACGGATCCCGCTTAGGGGTTCCTGACACACTAGGAGGTGACCCAAAATTTAGATCTTTAACACATGAAGACCATGCAATTCAGCCCCAAAACTTCATGCCCGGGCCCCTAGTAAACTCAGTGTCTACAAAGGAGGGAGACAGCTCTAATACTGGAGCTGGAAAAGCCTTAACAGGCCTTAGCACAGGTACCTCTCAAAACACTAGAATATCCTTACGCCCTGGGCCAGTGTCTCAGCCATACCACCACTGGGACACAGATAAATATGTCACAGGAATAAATGCCATTTCTCATGGTCAGACCACTTATGGTAACGCTGAAGACAAAGAGTATCAGCAAGGAGTGGGTAGATTTCCAAATGAAAAAGAACAGCTAAAACAGTTACAGGGTTTAAACATGCACACCTACTTTCCCAATAAAGGAACCCAGCAATATACAGATCAAATTGAGCGCCCCTTAATGGTGGGTTCTGTATGGAACAGAAGAGCCCTTCACTATGAAAGCCAGCTGTGGAGTAAAATTCCAAATTTAGATGACAGTTTTAAAACTCAGTTTGCAGCCTTAGGAGGTTGGGGTTTGCATCAGCCACCTCCTCAAATATTTTTAAAAATATTGCCACAAAGTGGGCCAATTGGAGGTATTAAATCAATGGGAATTACTACCTTAGTTCAGTATGCTGTGGGAATTATGACAGTAACCATGACATTTAAATTGGGGCCCCGTAAAGCTACGGGACGGTGGAATCCTCAACCTGGAGTATATCCCCCGCACGCAGCAGGTCATTTACCATATGTACTATATGACCCCACAGCTACAGATGCAAAACAGCACCACAGACATGGATATGAAAAGCCTGAAGAATTGTGGACAGCCAAAAGCCGTGTGCACCCATTGTAA
1_DQ293995_20_BEL_WesternEurope_Human    ATGGAGCTATTTAGAGGGGTGCTTCAAGTGTCTTCTAATGTTCTGGACTGTGCTAACGATAACTGGTGGTGCTCTTTACTGGATTTAGACACTTCTGACTGGGAACCACTAACTCATACTAACAGACTAATGGCAATATACTTAAGCAGTGTGGCTTCTAAGCTTGACTTTACCGGGGGGCCACTAGCAGGGTGCTTGTACTTTTTTCAAGTAGAGTGTAACAAATTTGAAGAAGGCTATCATATTCATGTGGTTATTGGGGGGCCAGGGTTAAACCCCAGAAACCTCACAATGTGTGTAGAGGGGTTATTTAATAATGTACTTTATCACCTTGTAACTGAAAATGTAAAGCTAAAATTTTTGCCAGGAATGACTACAAAAGGCAAATACTTTAGAGATGGAGAGCAGTTTATAGAAAACTATTTAATGAAAAAAATACCTTTAAATGTTGTATGGTGTGTTACTAATATTGATGGATATATAGATACATGTATTTCTGCTACTTTTAGAAGGGGAGCTTGCCATGCCAAGAAACCCCGCATTACCCCAGCCATAAATGATACTAGTAGTGATGCTGGGGAGTCTAGCGGCACAGGGGCAGAGGTTGTGCCATTTAATGGGAAGGGAACTAAGGCTAGCATAAAGTTTCAAACTATGGTAAACTGGTTGTGTGAAAACAGAGTGTTTACAGAGGATAAGTGGAAACTAGTTGACTTTAACCAGTACACTTTACTAAGCAGTAGTCACAGTGGAAGTTTTCAAATTCAAAGTGCACTAAAGCTAGCAATTTATAAAGCAACTAATTTAGTGCCTACTAGCACATTTTTATTGCATACAGACTTTGAGCAGGTTATGTGTATTAAAGAAAATAAAATTGTTAAATTGTTACTTTGTCAAAACTATGACCCCCTACTGGTGGGGCAGCATGTGTTAAAGTGGATTGATAAGAAATGTGGCAAGAAAAATACACTGTGGTTCTATGGGCCGCCAAGTACAGGAAAAACAAACTTGGCAATGGCCATTGCTAAGAGTGTTCCAGTATATGGCATGGTTAACTGGAATAATGAAAACTTTCCATTTAATGATGTAGCAGGGAAAAGCTTGGTGGTCTGGGATGAAGGTATTATTAAGTCTACAATTGTAGAAGCTGCAAAAGCCATTTTAGGCGGGCAACCTACCAGGGTAGATCAAAAAATGCGTGGAAGTGTAGCTGTGCCTGGGGTACCTGTGGTTATAACCAGCAATGGTGACATTACTTTTGTTGTAAGCGGGAACACTACAACAACTGTACATGCTAAAGCCTTAAAAGAGCGCATGGTAAAGTTAAACTTTACTGTAAGATGCAGCCCTGACATGGGGTTACTAACAGAGGCTGATGTACAACAGTGGCTTACATGGTGTAATGCACAAAGCTGGGACCACTATGAAAGCTGGGCAATAAACTACACTTTTGATTTCCCTGGAATTAATGCAGATGCCCTCCACCCAGACCTCCAAACCACCCCAATTGTCACAGACACCAGTGTCAGCAGCAGTGGTGGTGAAAGCTCTGAAGAACTCAGTGAAAGCAGCTTTTTTAACCTCATCACCCCAGGCGCCTGGAACACTGAAACCCCGCGCTCTAGTACGCCCGTCCCCGGGACCAGTTCAGGAGAATCATTTGTCGGAAGCCCAGTTTCCTCCGAAGTTGTAGCTGCATCGTGGGAAGAAGCCTTCTACACACCTTTGGCAGACCAGTTTCGTGAACTGTTAGTTGGGGTTGATTATGTGTGGGACGGTGTAAGGGGTTTACCTGTGTGTTGTGTGCAACATATTAACAATAGTGGGGGAGGCTTGGGACTTTGTCCCCATTGCATTAATGTAGGGGCTTGGTATAATGGATGGAAATTTCGAGAATTTACCCCAGATTTGGTGCGATGTAGCTGCCATGTGGGAGCTTCTAATCCCTTTTCTGTGCTGACCTGCAAAAAATGTGCTTACCTGTCTGGATTACAAAGTTTTGTAGATTATGAGTAAAGAAAGTGGTAAATGGTGGGAAAGTGATGATAAATTTGCTAAAGCTGTGTATCAGCAATTTGTGGAATTTTATGAAAAGGTTACTGGAGCAGACTTAGAGCTTATTCAAATATTAAAAGATCATTATAATATTTCTTTAGATAATCCCCTAGAAAACCCATCCTCTCTGTTTGACTTAGTTGCTCGTATTAAAAATAACCTTAAAAACTCTCCAGACTTATATAGTCATCATTTTCAAAGTCATGGACAGTTATCTGACCACCCCCATGCCTTATCATCCAGTAGCAGTCATGCAGAACCTAGAGGAGAAAATGCAGTATTATCTAGTGAAGACTTACACAAGCCTGGGCAAGTTAGCGTACAACTACCCGGTACTAACTATGTTGGGCCTGGCAATCAGTTACAAGCTGGGCCCCCGCAAAGTGCTGTTGACAGTGCTGCAAGGATTCATGACTTTAGGTATAGCCAATTGGCTAAGTTGGGAATAAATCCATATACTCATTGGACTGTAGCAGATGAAGAGCTTTTAAAAAATATAAAAAATGAAACTGGGTTTCAAGCACAAGTAGTAAAAGACTACTTTACTTTAAAAGGTGCAGCTGCCCCTGTGGCCCATTTTCAAGGAAGTTTGCCGGAAGTTCCCGCTTACAACGCCTCAGAAAAATACCCAAGCATGACTTCAGTTAATTCTGCAGAAGCCAGCACTGGTGCAGGAGGGGGGGGCAGTAATCCTGTGAAAAGCATGTGGAGTGAAGGGGCCACTTTTAGTGCCAACTCTGTAACTTGTACATTTTCCAGACAGTTTTTAATTCCATATGACCCAGAGCACCATTATAAGGTGTTTTCTCCCGCAGCAAGTAGCTGCCACAATGCCAGTGGAAAGGAGGCAAAGGTTTGCACCATTAGTCCCATAATGGGATACTCAACCCCATGGAGATATTTAGATTTTAATGCTTTAAATTTATTTTTTTCACCTTTAGAGTTTCAGCACTTAATTGAAAATTATGGAAGTATAGCTCCTGATGCTTTAACTGTAACTATATCAGAAATTGCTGTTAAAGATGTTACAGACAAAACTGGAGGGGGGGTACAGGTTACTGACAGCACTACAGGGCGCCTATGCATGTTAGTAGACCATGAATACAAGTACCCATATGTGTTAGGGCAAGGTCAGGATACTTTAGCCCCAGAACTTCCTATTTGGGTATACTTTCCCCCTCAATATGCTTACTTAACAGTAGGAGATGTTAACACACAAGGAATTTCTGGAGACAGCAAAAAATTAGCAAGTGAAGAATCAGCATTTTATGTTTTGGAACACAGTTCTTTTCAGCTTTTAGGTACAGGAGGTACAGCAACTATGTCTTATAAGTTTCCTCCAGTGCCCCCAGAAAATTTAGAGGGCTGCAGTCAACACTTTTATGAAATGTACAATCCCTTATACGGATCCCGCTTAGGGGTTCCTGACACATTAGGAGGTGACCCAAAATTTAGATCTTTAACACATGAAGACCATGCAATTCAGCCCCAAAACTTCATGCCAGGGCCCCTAGTAAACTCAGTGTCTACAAAGGAGGGAGACAGTTCTAATACTGGAGCTGGAAAAGCCTTAACAGGCCTTAGCACAGGTACCTCTCAAAACACTAGAATATCCTTACGCCCTGGGCCAGTGTCTCAGCCATACCACCACTGGGACACAGATAAATATGTCACAGGAATAAATGCCATTTCTCATGGTCAGACCACTTATGGTAACGCTGAAGACAAAGAGTATCAGCAAGGAGTGGGTAGATTTCCAAATGAAAAAGAACAGCTAAAACAGTTACAGGGTTTAAACATGCACACCTATTTTCCAAATAAAGGAACCCAGCAATATACAGATCAAATTGAGCGTCCCCTAATGGTGGGTTCTGTATGGAACAGAAGAGCCCTTCACTATGAAAGCCAGCTGTGGAGTAAAATTCCAAATTTAGATGACAGTTTTAAAACTCAGTTTGCAGCCTTAGGAGGATGGGGTTTGCATCAGCCACCTCCTCAAATATTTTTAAAAATATTACCACAAAGTGGGCCAATTGGAGGTATTAAATCAATGGGAATTACTACCCTAGTTCAGTATGCCGTGGGAATTATGACAGTAACTATGACATTTAAGTTGGGGCCCCGTAAAGCTACGGGACGGTGGAACCCTCAACCTGGAGTATATCCCCCGCACGCAGCAGGTCATTTACCATATGTACTATATGACCCCACAGCTACAGATGCAAAACAACACCACAGACATGGATATGAAAAGCCTGAAGAATTGTGGACAGCCAAAAGCCGTGTGCACCCATTGTAA
1_KM393169_7_USA_NorthernAmerica_Human   ATGGAGCTATTTAGAGGGGTGCTTCAAGTTTCTTCTAATGTTCTGGACTGTGCTAACGATAACTGGTGGTGCTCTTTACTGGATTTAGACACTTCTGACTGGGAACCACTAACTCATACTAACAGACTAATGGCAATATACTTAAGCAGTGTGGCTTCTAAGCTTGACTTTACCGGGGGGCCGCTAGCAGGGTGCTTGTACTTTTTTCAAGTAGAATGTAACAAATTTGAAGAAGGCTATCATATTCATGTGGTTATTGGGGGGCCAGGGTTAAACCCCAGAAACCTCACAGTGTGTGTAGAGGGGTTATTTAACAATGTACTTTATCATCTTGTAACTGAAAATGTAAAGCTAAAATTTTTGCCAGGAATGACTACAAAAGGCAAATACTTTAGAGATGGAGAGCAGTTTATAGAAAACTATTTAATGAAAAAAATACCTTTAAATGTTGTATGGTGTGTAACTAATATTGATGGATATATAGATACCTGTATTTCTGCTACTTTTAGAAGGGGAGCTTGCCATGCCAAGAAACCCCGCATTACTGCAGCCATAAATGATGCTAGTAGTGAGCCGGGGGAGTCTAGCGGCACAGGGGCAGAGGTTGTGCCATTTAATGGAAAGGGAACTAAAGCTAGCATAAAGTTTCAAACTATGGTAAACTGGTTGTGTGAAAACAGAGTGTTTACAGAGGATAAGTGGAAACTAGTTGACTTTAACCAGTACACTTTACTAAGCAGTAGTCATAGTGGAAGTTTTCAAATTCAAAGTGCACTAAAATTAGCAATTTATAAAGCAACTAATTTGGTGCCTACTAGCACATTTTTATTGCATACAGACTTTGAGCAGGTTATGTGTATTAAAGACAATAAAATTGTTAAATTGTTACTTTGTCAAAACTATGACCCCCTATTGGTGGGGCAGCATGTGTTAAAGTGGATTGATAAAAAATGTGGCAAGAAAAATACACTGTGGTTTTATGGGCCGCCAAGTACAGGAAAAACAAACTTGGCAATGGCCATTGCTAAAAGTGTTCCAGTATATGGCATGGTTAACTGGAATAATGAAAACTTTCCATTTAATGATGTAGCAGGGAAAAGCTTGGTGGTCTGGGATGAAGGTATTATTAAGTCTACAATTGTAGAAGCTGCAAAAGCCATTTTAGGCGGGCAACCCACCAGGGTAGATCAAAAAATGCGTGGAAGTGTAGCTGTGCCTGGAGTACCTGTGGTTATAACCAGCAATGGTGACATTACTTTTGTTGTAAGTGGGAATACTACAACAACTGTACATGCTAAAGCCTTAAAAGAGCGAATGGTAAAGTTAAACTTTACTGTAAGATGTAGCCCTGACATGGGGTTACTAACAGAGGCTGATGTACAACAGTGGCTTACATGGTGTAATGCACAAAGCTGGGACCACTATGAAAACTGGGCAATAAACTACACTTTTGATTTCCCTGGAATTAATGCAGATGCCCTCCACCCAGACCTCCAAACCACCCCAATTGTCACAGACACCAGTATCAGCAGCAGTGGTGGTGAAAGCTCTGAAGAACTCAGTGAAAGCAGCTTTTTTAACCTCATCACCCCAGGCGCCTGGAACACTGAAACCCCGCGCTCTAGTACGCCCATCCCCGGGACCAGTTCAGGAGAATCATTTGTCGGAAGCTCAGTTTCCTCCGAAGCTGTAGCTGCATCGTGGGAAGAAGCCTTCTACACACCTTTGGCAGACCAGTTTCGTGAACTGTTAGTTGGGGTTGATTATGTGTGGGACGGTGTAAGGGGTTTACCTGTGTGTTGTGTGCAACATATTAACAATAGTGGGGGAGGCTTGGGACTTTGTCCCCACTGCATTAATGTAGGGGCTTGGTATAATGGATGGAAATTTCGAGAATTTACCCCAGATTTGGTGCGGTGTAGCTGCCATGTGGGAGCTTCTAATCCCTTTTCTGTGCTAACCTGTAAAAAATGTGCCTACCTGTCTGGATTGCAAAGCTTTGTAGATTATGAGTAAAGAAAGTGGCAAATGGTGGGAAAGTGATGATAAATTTGCTAAAGCTGTGTATCAGCAATTTGTAGAATTTTATGAAAAGGTTACTGGAACAGACTTAGAGCTTATTCAAATATTAAAAGATCATTATAATATTTCTTTAGATCATCCCCTAGAAAACCCATCCTCTCTGTTTGACTTAGTTGCTCGCATTAAAAATAACCTTAAAAACTCTCCAGACTTATATAGTCATCATTTTCAAAGTCATGGACAGTTATCTGACCACCCCCATGCCTTATCATCCAGTAGCAGTCATGCAGAACCTAGAGGAGAAAATGCAGTATTATCTAGTGAAGACTTACACAAGCCTGGGCAAGTTAGCGTACAACTACCCGGTACTAACTATGTTGGGCCTGGCAATGAGCTACAAGCTGGGCCCCCGCAAAGTGCTGTTGACAGTGCTGCAAGGATTCATGACTTTAGGTATAGCCAACTGGCTAAGTTGGGAATAAATCCATATACTCATTGGACTGTAGCATATGAAGAGCTTTTAAAAAATATAAAAAATGAAACTGGGTTTCAAGCACAAGTAGTAAAAGACTACTTTACTTTAAAAGGTGCAGCTGCCCCTGTGGCCCATTTTCAAGGAAGTTTGCCGGAAGTTCCCGCTTACAACGCCTCAGAAAAATACCCAAGCATGACTTCAGTTAATTCTGCAGAAGCCAGCACTGGTGCAGGAGGGGGTGGCAGTAATCCTGCCAAAAGCATGTGGAGTGAGGGGGCCACTTTTACTGCCAACTCTGTAACTTGTACATTTTCCAGACAGTTTTTAATTCCATATGACCCAGAGCACCATTATAAGGTGTTTTCTCCCGCAGCTAGTAGCTGCCACAATGCCAGTGGAAAGGAGGCAAAGGTTTGCACCATTAGTCCCATAATGGGATACTCAACCCCATGGAGATATTTAGATTTTAATGCTTTAAATTTATTTTTTTCACCTTTAGAGTTTCAGCACTTAATTGAAAATTATGGAAGTATAGCTCCTGATGCTTTAACTGTAACTATATCAGAAATTGCTGTTAAGGATGTTACAGACAAAACTGGAGGGGGGGTACAGGTTACTGACAGCACTACAGGGCGCCTATGCATGTTAGTAGACCATGAATACAAGTACCCATATGTGTTAGGGCAAGGTCAGGATACTTTAGCCCCAGAACTTCCAATTTGGGTGTACTTTCCCCCTCAATATGCTTACTTAACAGTAGGAGATGTAAACACACAAGGAATCTCTGGAGACAGCAAAAAATTAGCAAGTGAAGAATCAGCATTTTATGTTTTGGAACACAGTTCTTTTCAACTTTTAGGTACAGGAGGTACAGCAACTATGTCTTATAAGTTTCCTCCAGTGCCCCCAGAAAATTTAGAGGGCTGCAGTCAACACTTTTATGAAATGTACAATCCCTTATACGGATCCCGCTTAGGGGTTCCTGACACATTAGGAGGTGACCCAAAATTTAGATCTTTAACACATGAAGACCATGCAATTCAGCCCCAAAACTTTATGCCAGGGCCACTAGTAAACTCAGTGTCTACAAAGGAGGGAGATAGCTCTAATACTGGAGCTGGAAAAGCCTTAACAGGCTTTAGCACAGGTACCTCTCAAAACACTAGAATTTCCTTACGCCCTGGGCCAGTGTCTCAGCCATACCATCACTGGGACACAGATAAATATGTCACAGGAATAAATGCCATTTCTCATGGCCAGACCACTTATGGTAACGCTGAAGACAAAGAGTATCAGCAAGGAGTGGGTAGATTTCCAAATGAAAAAGAACAGCTAAAACAGTTACAGGGTTTAAACATGCACACCTATTTCCCCAATAAAGGAACCCAGCAATATACAGATCAAATTGAGCGCCCCCTAATGGTGGGTTCTGTATGGAACAGAAGAGCCCTTCACTATGAAAGCCAGCTGTGGAGTAAAATTCCAAATCTAGATGACAGTTTTAAAACTCAGTTTGCAGCCTTAGGAGGATGGGGTTTGCATCAGCCACCTCCGCAAATATTTTTAAAAATATTACCACAAAGTGGGCCAATTGGAGGTATTAAATCAATGGGAATTACTACCTTAGTTCAATATGCCGTGGGAATTATGACAGTAACTATGACATTTAAATTGGGGCCCCGTAAAGCTACAGGACGATGGAATCCTCAACCTGGAGTATATCCCCCGCACGCAGCAGGTCATTTACCATATGTACTATATGACCCCACAGCTACAGATGCAAAACAACACCACAGACATGGATATGAAAAGCCTGAAGAATTGTGGACAGCCAAAAGCCGTGTGCACCCATTGTAA
1_AY504945_17_GBR_NorthernEurope_Human   ATGGAGCTATTTAGAGGGGTGCTTCAAGTTTCTTCTAATGTTCTGGACTGTGCTAACGATAACTGGTGGTGCTCTTTACTGGATTTAGACACTTCTGACTGGGAACCACTAACTCATACTAACAGACTAATGGCAATATACTTAAGCAGTGTGGCTTCTAAGCTTGACTTTACCGGGGGCCCACTAGCAGGGTGCTTGTACTTTTTCCAAGTAGAATGTAACAAATTTGAAGAAGGCTATCATATTCATGTGGTTATTGGGGGGCCAGGGTTAAATCCCAGAAACCTTACTGTGTGTGTAGAGGGGTTATTTAATAATGTACTTTATCACCTTGTAACTGAAAATGTAAAGCTAAAATTTTTGCCAGGAATGACTACAAAAGGCAAATACTTTAGAGATGGAGAGCAGTTTATAGAAAACTATTTAATGAAAAAAATACCTTTAAATGTTGTATGGTGTGTTACCAATATTGATGGATATATAGATACCTGTATTTCTGCTACTTTTAGAAGGGGAGCTTGCCATGCCAAAAAACCCCGCATTACCGCAGCCATAAATGATACTAGTAGTGATGCTGGGGAGTCTAGCGGCACAGGGGCAGAGGTTGTGCCATTTAATGGGAAGGGAACTAAGGCTAGCATAAAGTTTCAAACTATGGTAAACTGGTTGTGTGAAAACAGAGTGTTTACAGAGGATAAGTGGAAACTAGTTGACTTTAACCAGTACACTCTACTAAGCAGTAGTCACAGTGGAAGTTTTCAAATTCAAAGTGCACTAAAACTAGCAATTTATAAAGCAACTAATTTAGTGCCTACCAGCACATTTTTATTGCATACAGACTTTGAGCAGGTTATGTGTATTAAAGACAATAAAATTGTTAAATTGTTACTTTGTCAAAACTATGACCCCCTATTGGTGGGGCAGCATGTGTTAAAGTGGATTGATAAAAAATGTGGCAAAAAAAATACACTGTGGTTTTATGGGCCGCCAAGTACAGGAAAAACAAACTTGGCAATGGCCATTGCTAAAAGTGTTCCAGTATATGGCATGGTTAACTGGAATAATGAAAACTTTCCATTTAATGATGTAGCAGGGAAAAGTTTGGTGGTCTGGGATGAAGGTATTATTAAGTCTACAATTGTAGAAGCTGCAAAAGCCATTTTAGGCGGGCAACCCACCAGGGTAGATCAAAAAATGCGTGGAAGTGTAGCTGTGCCTGGAGTACCTGTGGTTATAACCAGCAATGGTGACATTACTTTTGTTGTAAGCGGGAACACTACAACAACTGTACATGCTAAAGCCTTAAAAGAGCGCATGGTAAAGTTAAACTTTACTGTAAGATGCAGCCCTGACATGGGGTTACTAACAGAGGCTGATGTACAACAGTGGCTTACATGGTGTAATGCACAAAGCTGGGACCACTATGAAAACTGGGCAATAAACTACACTTTTGATTTCCCTGGAATTAATGCAGATGCCCTCCACCCAGACCTCCAAACCACCCCAATTGTCACAGACACCAGTATCAGCAGCAGTGGTGGTGAAAGCTCTGAAGAACTCAGTGAAAGCAGCTTTCTTAACCTCATCACCCCAGGCGCCTGGAACACTGAAACCCCGCGCTCTAGTACGCCCATCCCCGGGACCAGTTCAGGAGAATCATTTGTCGGAAGCCCAGTTTCCTCCGAAGTTGTAGCTGCATCGTGGGAAGAAGCCTTCTACACACCTTTGGCAGACCAGTTTCGTGAACTGTTAGTTGGGGTTGATTATGTGTGGGACGGTGTAAGGGGTTTACCTGTGTGTTGTGTGCAACATATTAACAATAGTGGGGGAGGCTTGGGACTTTGTCCCCATTGCATTAATGTAGGGGCTTGGTATAATGGATGGAAATTTCGAGAATTTACCCCAGATTTGGTGCGGTGTAGCTGCCATGTGGGAGCTTCTAATCCCTTTTCTGTGCTAACCTGCAAAAAATGTGCTTACCTGTCTGGATTGCAAAGCTTTGTAGATTATGAGTAAAGAAAGTGGCAAATGGTGGGAAAGTGATGATAAATTTGCTAAAGCTGTGTATCAGCAATTTGTGGAATTTTATGAAAAGGTTACTGGTACAGACTTAGAGCTTATTCAAATATTAAAAGATCATTATAATATTTCTTTAGATAATCCCCTAGAAAACCCATCCTCTCTGTTTGACTTAGTTGCTCGTATTAAAAATAACCTTAAAAACTCTCCAGACTTATATAGTCATCATTTTCAAAGTCATGGACAGTTATCTGACCACCCCCATGCCTTATCATCCAGTAGCAGTCATGCAGAACCTAGAGGAGAAAATGCAGTATTATCTAGTGAAGACTTACACAAGCCTGGGCAAGTTAGCGTACAACTACCCGGTACTAACTATGTTGGGCCTGGTAATGAGCTACAAGCTGGGCCCCCGCAAAGTGCTGTTGACAGTGCTGCAAGGATTCATGACTTTAGGTATAGCCAACTGGCTAAGTTGGGAATAAATCCATATACTCATTGGACTGTAGCAGATAAAGAGCTTTTAAAAAATATAAAAAATGAAACTGGGTTTCAAGCACAAGTAGTAAAAGACTACTTTACTTTAAAAGGTGCAGCTGCCCCTGTGGCCCATTTTCAAGGAAGTTTGCCGGAAGTTCCCGCTTACAACGCCTCAGAAAAATACCCAAGCATGACTTCAGTTAATTCTGCAGAAGCCAGCACTGGTGCAGGAGGGGGGGGCAGTAATCCTGTCAAAAGCATGTGGAGTGAGGGGGCCACTTTTAGTGCCAACTCTGTAACTTGTACATTTTCCAGACAGTTTTTAATTCCATATGACCCAGAGCACCATTATAAAGTGTTTTCTCCCGCAGCTAGTAGCTGCCACAATGCCAGTGGAAAGGAGGCAAAGGTTTGCACCATTAGTCCCATAATGGGATACTCAACCCCATGGAGATATTTAGATTTTAATGCTTTAAATCTATTTTTTTCACCTTTAGAGTTTCAGCACTTAATTGAAAATTATGGAAGCATAGCTCCTGATGCTTTAACTGTAACCATATCAGAAATTGCTGTTAAGGATGTTACAGACAAAACTGGAGGGGGGGTACAGGTTACTGACAGCACTACAGGGCGCCTATGCATGTTAGTAGACCATGAATATAAGTACCCATATGTGTTGGGGCAAGGTCAGGATACTTTAGCCCCAGAACTTCCTATTTGGGTATACTTTCCCCCTCAGTATGCTTACTTAACAGTAGGAGATGTTAACACACAAGGAATTTCTGGAGACAGCAAAAAATTAGCAAGTGAAGAATCAGCATTTTATGTTTTGGAACACAGTTCTTTTCAGCTTTTAGGTACAGGAGGTACAGCAACTATGTCTTATAAGTTTCCTCCAGTGCCCCCAGAAAATTTAGAGGGCTGCAGTCAACACTTTTATGAAATGTACAATCCCTTATACGGATCCCGCTTAGGAGTTCCTGACACATTAGGAGGTGATCCAAAATTTAGATCTTTAACACATGAAGACCATGCAATTCAGCCCCAAAACTTTATGCCAGGGCCACTAGTAAACTCAGTGTCTACAAAGGAGGGAGACAGCTCTAATACTGGAGCTGGAAAAGCCTTAACAGGCCTTAGCACAGGTACCTCTCAAAACACTAGAATATCCTTACGCCCTGGGCCAGTGTCTCAGCCATACCACCACTGGGACACAGATAAATATGTCACAGGAATAAATGCCATTTCTCATGGTCAGACCACTTATGGTAACGCTGAAGACAAAGAGTATCAGCAAGGAGTGGGTAGATTTCCAAATGAAAAAGAACAGCTAAAACAGTTACAGGGTTTAAACATGCACACCTATTTTCCCAATAAAGGAACCCAGCAATATACAGATCAAATTGAGCGCCCCCTAATGGTGGGTTCTGTATGGAACAGAAGAGCCCTTCACTATGAAAGCCAGCTGTGGAGTAAAATTCCAAATTTAGATGATAGTTTTAAAACTCAGTTTGCAGCCTTAGGAGGATGGGGTTTGCATCAGCCACCTCCTCAAATATTTTTAAAAATATTACCACAAAGCGGGCCAATTGGAGGTATTAAATCAATGGGAATTACTACCTTAGTTCAGTATGCTGTGGGAATCATGACAGTAACTATGACATTTAAATTGGGGCCCCGTAAAGCTACGGGGCGGTGGAATCCTCAACCTGGAGTATATCCCCCGCACGCAGCAGGTCATTTACCATATGTACTATATGACCCCACAGCTACAGATGCAAAACAACACCACAGACATGGATATGAAAAGCCTGAAGAATTGTGGACAGCCAAAAGCCGTGTGCACCCATTGTAA
1_DQ225151_15_GER_WesternEurope_Human    ATGGAGCTATTTAGAGGGGTGCTTCAAGTTTCTTCTAATGTTCTGGACTGTGCTAACGATAACTGGTGGTGCTCTTTACTGGATTTAGACACTTCTGACTGGGAACCACTAACTCATACTAACAGACTAATGGCAATATACTTAAGCAGTGTGGCTTCTAAGCTTGACTTTACCGGGGAGCCACTAGCGGGGTGCTTGTACTTTTTTCAAGTAGAATGTAACAAATTTGAAGAAGGCTATCATATTCATGTGGTTATTGGGGGGCCAGGGTTAAACCCCAGAAACCTCACAGTGTGTGTAGAGGGGTTATTTAATAATGTACTTTATCACCTTGTAACTGAAAATGTGAAGCTAAAATTTTTGCCAGGAATGACTACAAAAGGCAAATACTTTAGAGATGGAGAACAGTTTATAGAAAACTATTTAATGAAAAAAATACCTTTAAATGTTGTATGGTGTGTTACTAATATTGATGGATATATAGATACCTGTATTTCTGCTACTTTTAGAAGGGGAGCTTGCCATGCCAAGAAACCCCGCATTACCACAGCCATAAATGATACTAGTAGTGATGCTGGGGAGTCTAGCGGCACAGGGGCAGAGGTTGTGCCATTTAATGGAAAGGGAACTAAGGCTAGCATAAAGTTTCAAACTATGGTAAACTGGTTGTGTGAAAACAGAGTGTTTACAGAGGATAAGTGGAAACTAGTTGACTTTAACCAGTACACTTTACTAAGCAGTAGTCACAGTGGAAGTTTTCAAATTCAAAGTGCACTAAAACTAGCAATTTATAAAGCAACTAATTTAGTGCCTACTAGCACATTTTTATTGCATACAGACTTTGAGCAGGTTATGTGTATTAAAGACAATAAAATTGTTAAATTGTTACTTTGTCAAAACTATGACCCCCTATTGGTGGGGCAGCATGTGTTAAAGTGGATTGATAAAAAATGTGGCAAGAAAAACACACTGTGGTTTTATGGGCCGCCAAGTACAGGAAAAACAAACTTGGCAATGGCCATTGCTAAAAGTGTTCCAGTATATGGCATGGTTAACTGGAATAATGAAAACTTTCCATTTAATGATGTAGCAGGGAAAAGCTTGGTGGTCTGGGATGAAGGTATTATTAAGTCTACAATTGTAGAAGCTGCAAAAGCCATTTTAGGCGGGCAACCCACCAGGGTAGATCAAAAAATGCGTGGAAGTGTAGCTGTGCCTGGAGTACCTGTGGTTATAACCAGCAATGGTGACATTACTTTTGTTGTAAGCGGGAACACTACAACAACTGTACATGCTAAAGCCTTAAAAGAGCGCATGGTAAAGTTAAACTTTACTGTAAGATGCAGCCCTGACATGGGGTTACTAACAGAGGCTGATGTACAACAGTGGCTTACATGGTGTAATGCACAAAGCTGGGACCACTATGAAAACTGGGCAATAAACTACACTTTTGATTTCCCTGGAATTAATGCACATGCCCTCCACCCAGACCTCCAAACCACCCCAATTGTCACAGACACCAGTATCAGCAGCAGTGGTGGTGAAAGCTCTGAAGAACTCAGTGAAAGCAGCTTTTTTAACCTCATCACCCCAGGCGCCTGGAACACTGAAACCCCGCGCTCTAGTACGCCCATCCCCGGGACCAGTTCAGGAGAATCATTTGTCGGAAGCCCAGTTTCCTCCGAAGTTGTAGCTGCATCGTGGGAAGAAGCCTTCTACACACCTTTGGCAGACCAGTTTCGTGAACTGTTAGTTGGGGTTGATTATGTGTGGGACGGTGTAAGGGGTTTACCTGTGTGTTGTGTGCAACATATTAACAATAGTGGGGGAGGCTTGGGACTTTGTCCCCATTGCATTAATGTAGGGGCTTGGTATAATGGATGGAAATTTCGAGAATTTACCCCAGATTTGGTGCGGTGTAGCTGCCATGTGGGAGCTTCTAATCCCTTTTCTGTGCTAACCTGCAAAAAATGTGCTTACCTGTCTGGATTGCAAAGCTTTGTAGATTATGAGTAAAGAAAGTGGCAAATGGTGGGAAAGTGATGATAAATTTGCTAAAGCTGTGTATCAGCAATTAGTGGAATTTTATGAAAAGGTTACTGGAACAGACTTAGAGCTTATTCAAATATTAAAAGATCATTACAATATTTCTTTAGATAATCCCCTAGAAAACCCATCCTCTCTGTTTGACTTAGTTGCTCGTATTAAAAATAACCTTAAAAACTCTCCAGACTTATATAGTCATCATTTTCAAAGTCATGGACAGTTATCTGACCACCCCCATGCCTTATCATCCAGTAGCAGTCATGCAGAACCTAGAGGAGAAAATGCAGTATTATCTAGTGAAGACTTACACAAGCCTGGGCAAGTTAGCGTACAACTACCCGGTACTAACTATGTTGGGCCTGGCAATGAGCTACAAGCTGGGCCCCCGCAAAGTGCTGTTGACAGTGCTGCAAGGATTCATGACTTTAGGTATAGCCAACTGGCTAAGTTGGGAATAAATCCATATACTCATTGGACTGTGGCAGATGAAGAGCTTTTAAAAAATATAAAAAATGAAACTGGGTTTCAAGCACAAGTAGTAAAAGACTACTTTACTTTAAAAGGTGCAGCTGCCCCTGTGGCCCATTTTCAAGGAAGTTTGCCGGAAGTTCCCGCTTACAACGCCTCAGAAAAATACCCAAGCATGACTTCAGTTAATTCTGCAGAAGCCAGCACTGGTGCAGGAGGGGGGGGCAGTAATCCTGTCAAAAGCATGTGGAGTGAGGGGGCCACTTTTAGTGCCAACTCTGTAACTTGTACATTTTCCAGACAGTTTTTAATTCCATATGACCCAGAGCACTATTATAAGGTGTTTTCTCCCGCAGCAAGTAGCTGCCACAATGCCAGTGGAAAGGAGGCAAAGGTTTGCACCATTAGTCCCATAATGGGATACTCAACCCCATGGAGATATTTAGATTTTAATGCTTTAAATTTGTTTTTTTCACCTTTAGAGTTTCAGCATTTAATTGAAAACTATGGAACTATAGCTCCTGATGCTTTAACTGTAACCATATCAGAAATTGCTGTTAAGGATGTTACAGACAAAACTGGAGGGGGGGTACAGGTTACTGACAGCACTACAGGGCGCCTATGCATGTTAGTGGACCATGAATACAAGTACCCATATGTGTTAGGGCAAGGTCAGGATACTTTAGCCCCAGAACTTCCTATTTGGGTATACTTTCCCCCTCAATATGCTTACTTGACAGTAGGAGATGTTAACACACAAGGAATTTCTGGAGACAGCAAAAAATTAGCAAGTGAAGAATCAGCATTTTATGTTTTGGAACACAGTTCTTTTCAGCTTTTAGGTACAGGAGGTACAGCAACTATGTCCTATAAGTTTCCTCCAGTGCCCCCAGAAAATTTAGAGGGCTGCAGTCAACACTTTTATGAAATGTACAATCCCTTATACGGATCCCGCTTAGGGGTCCCTGACACATTAGGAGGTGACCCAAAATTTAGATCTTTAACACATGAAGACCATGCAATTCAGCCCCAAAACTTTATGCCAGGGCCACTAGTAAACTCAGTGTCTACAAAGGAGGGAGACAGCTCTAATACTGGAGCTGGAAAAGCCTTAACAGGCCTTAGCACAGGCACCTCTCAAAACACTAGAATATCCTTACGCCCTGGGCCAGTGTCACAGCCATACCACCACTGGGACACAGATAAATATGTTCCAGGAATAAATGCCATTTCTCATGGTCAGACCACTTATGGTAACGCTGAAGACAAAGAGTATCAGCAAGGAGTGGGTAGATTTCCAAATGAAAAAGAGCAGCTAAAACAGTTACAGGGTTTAAACATGCACACCTACTTTCCCAATAAAGGAACCCAGCAATATACAGATCAAATTGAGCGCCCCCTAATGGTGGGTTCTGTATGGAACAGAAGAGCCCTTCACTATGAAAGCCAGGTGTGGAGTAAAATTCCAAATTTAGATGACAGTTTTAAAACTCAGTTTGCAGCCTTAGGAGGATGGGGTTTGCATCAGCCACCTCCTCAAATATTTTTAAAAATATTACCACAAAGTGGGCCCATTGGAGGTATTAAATCAATGGGAATTACTACCTTAGTTCAGTATGCCGTGGGAATTATGACAGTAACTATGACATTTAAATTGGGGCTCCGTAAAGCTACGGGACGGTGGAATCCTCAACCTGGAGTATATCCCCCTCACGCAGCAGGTCATTTACCATATGTACTATATGACCCCACAGCTACAGATGCAAAACAACACCACAGACATGGATATGAAAAGCCTGAAGAATTGTGGACAGCCAAAAGCCGTGTGCACCCATTGTAA
1_FJ591158_12_USA_NorthernAmerica_Human  ATGGAGCTATTTAGAGGGGTGCTTCAGGTTTCTTCTAATGTTCTGGACTGTGCTAACGATAACTGGTGGTGCTCTTTACTAGATTTGGACACTTCTGACTGGGAACCACTAACTCATACTAACAGACTAATGGCAATATACTTAAGCAGTGTGGCTTCTAAGCTTGACTTTACCGGGGGGCCACTAGCAGGATGCTTGTACTTTTTTCAAGTAGAATGTAACAAATTTGAAGAAGGCTATCATATTCATGTGGTTATTGGGGGGCCAGGGTTAAACCCCAGAAACCTCACAGTGTGTGTAGAGGGGTTATTTAATAATGTACTTTATCACCTTGTAACTGAAAATGTGAAGCTAAAATTTTTGCCAGGAATGACTACAAAAGGCAAATACTTTAGAGATGGAGAGCAGTTTATAGAAAACTATTTAATGAAAAAAATACCTTTAAATGTTGTATGGTGTGTTACTAATATTGATGGATATATAGATACCTGTATTTCTGCTACTTTTAGAAGGGGAGCTTGCCATGCCAAGAAACCCCGCATTACTACAGCCATAAATGATACTAGTAGTGATGCTGGGGAGTCTAGCGGCACAGGGGCAGAGGTTGTGCCATTTAATGGGAAGGGAACTAAGGCTAGCATAAAGTTTCAAACTATGGTAAACTGGTTGTGTGAAAACAGAGTATTTACGGAGGATAAGTGGAAACTAGTTGACTTTAACCAGTACACTTTACTAAGCAGCAGTCACAGTGGAAGTTTTCAAATTCAAAGTGCACTAAAACTAGCAATTTATAAAGCAACTAATTTAGTGCCTACTAGCACATTTTTATTGCATACAGACTTTGAGCAGGTTATGTGTATTAAAGACAATAAAATTGTTAAATTGTTACTTTGTCAAAACTATGACCCCCTATTGGTGGGGCAGCATGTGTTAAAGTGGATTGATAAAAAATGTGGCAAAAAAAATACACTGTGGTTTTATGGGCCGCCAAGTACAGGAAAAACAAACTTGGCAATGGCCATTGCTAAAAGTGTTCCAGTATATGGCATGGTTAACTGGAATAATGAAAACTTTCCATTTAATGATGTAGCAGGAAAAAGCTTGGTGGTCTGGGATGAAGGTATTATTAAGTCTACAATTGTAGAAGCTGCAAAAGCCATTTTAGGCGGGCAACCCACCAGGGTAGATCAAAAAATGCGTGGAAGTGTAGCTGTGCCTGGAGTACCTGTGGTTATAACCAGCAATGGTGACATTACTTTTGTTGTAAGCGGGAACACTACAACAACTGTACATGCTAAAGCCTTAAAAGAGCGCATGGTAAAGTTAAACTTTACTGTAAGATGCAGCCCTGACATGGGGTTACTAACAGAGGCTGATGTACAACAGTGGCTTACATGGTGTAATGCACAAAGCTGGGACCACTATGAAAACTGGGCAATAAACTACACTTTTGATTTCCCTGGAATTAATGCAGATGCCCTCCACCCAGACCTCCAAACCACCCCAATTGTCACAGACACCAGTATCAGCAGCAGTGGTGGTGAAAGCTCTGAAGAACTCAGTGAAAGCAGCTTTTTTAACCTCATCACCCCAGGCGCCTGGAACACTGAAACCCCGCGCTCTAGTACGCCCATCCCCGGGACCAGTTCAGGAGAATCATCTGTCGGAAGCCCAGTTTCCTCCGAAGCTGTAGCTGCATCGTGGGAAGAGGCCTTCTACACACCTTTGGCAGACCAGTTTCGTGAACTGTTAGTTGGGGTTGATTATGTGTGGGACGGTGTAAGGGGTTTACCTGTGTGTTGTGTGCAACATATTAACAATAGTGGGGGAGGCTTGGGACTTTGTCCCCATTGCATTAATGTAGGGGCTTGGTATAATGGATGGAAATTTCGAGAATTTACCCCAGATTTGGTGCGATGTAGCTGCCATGTGGGAGCTTCTAATCCCTTTTCTGTGCTAACCTGCAAAAAATGTGCTTACCTGTCTGGATTGCAAAGCTTTGTAGATTATGAGTAAAGAAAGTGGCAAATGGTGGGAAAGTGATGATAAATTTGCTAAAGCTGTGTATCAGCAATTTGTGGAATTTTATGAAAAGGTTACTGGAACAGACTTAGAGCTTATTCAAATACTAAAAGATCATTATAATATTTCTTTAGATAATCCCCTAGAAAACCCATCCTCTCTGTTTGACTTAGTTGCTCGCATTAAAAATAACCTTAAAAACTCTCCAGACTTATATAGTCATCATTTTCAAAGTCATGGACAGTTATCTGACCACCCCCATGCCTTATCATCCAGTAGCAGTCATGCAGAACCTAGAGGAGAAGATGCAGTATTATCTAGTGAAGACTTACACAAGCCTGGGCAAGTTAGCGTACAACTACCCGGTACTAACTATGTTGGGCCTGGCAATGAGCTACAAGCTGGGCCCCCGCAAAGTGCTGTTGACAGTGCTGCAAGGATTCATGACTTTAGGTATAGCCAACTGGCTAAGTTGGGAATAAATCCATATACTCATTGGACTGTAGCAGATGAAGAACTTTTAAAAAATATAAAAAATGAAACTGGGTTTCAAGCACAAGTAGTAAAAGACTACTTTACTTTAAAAGGTGCAGCTGCCCCTGTGGCCCATTTTCAAGGAAGTTTGCCGGAAGTTCCCGCTTACAACGCCTCAGAAAAATACCCAAGCATGACTTCAGTTAATTCTGCAGAAGCCAGCACTGGTGCAGGAGGGGGGGGCAGTAATCCTGTCAAAAGCATGTGGAGTGAGGGGGCCACTTTTAGTGCCAACTCTGTGACTTGTACATTTTCTAGACAGTTTTTAATTCCATATGACCCAGAGCACCATTATAAGGTGTTTTCTCCCGCAGCAAGTAGCTGCCACAATGCCAGTGGAAAGGAGGCAAAGGTTTGCACCATTAGTCCCATAATGGGATACTCAACCCCATGGAGATATTTAGATTTTAATGCTTTAAACTTATTTTTTTCACCTTTAGAGTTTCAGCACTTAATTGAAAATTATGGAAGTATAGCTCCTGATGCTTTAACTGTAACCATATCAGAAATTGCTGTTAAGGATGTTACAGACAAAACTGGAGGAGGGGTGCAGGTTACTGACAGCACTACAGGGCGTCTATGCATGTTAGTAGACCATGAATACAAGTACCCATATGTGTTAGGGCAAGGTCAAGATACTTTAGCCCCAGAACTTCCCATTTGGGTGTACTTTCCCCCTCAATATGCTTACTTAACAGTAGGAGATGTTAACACACAAGGAATTTCTGGAGACAGCAAAAAATTGGCAAGTGAAGAATCAGCATTTTATGTTTTAGAACACAGTTCTTTTCAGCTTTTAGGTACAGGAGGTACAGCAACTATGTCTTATAAGTTTCCTCCAGTGCCCCCAGAAAATTTAGAGGGCTGCAGTCAACACTTTTATGAAATGTACAATCCCTTATACGGATCCCGCTTAGGGGTTCCTGACACATTAGGAGGTGACCCAAAATTTAGATCTTTAACACATGAAGACCATGCAATTCAGCCCCAAAACTTTATGCCAGGGCCACTAGTAAACTCAGTGTCTACAAAGGAGGGAGACAGCTCTAGTACTGGAGCTGGAAAAGCCTTAACAGGCCTTAGCACAGGTACCTCTCAAAACACCAGAATATCCTTACGCCCTGGGCCAGTGTCTCAGCCGTACCACCACTGGGACACAGATAAATATGTCACAGGAATAAATGCCATTTCTCATGGTCAAACCACTTATGGTAACGCTGAAGACAAAGAGTATCAGCAAGGAGTGGGTAGATTTCCAAATGAAAAAGAACAGCTAAAACAGTTACAGGGTTTAAACATGCACACCTACTTTCCCAATAAAGGAACCCAGCAATATACAGATCAAATTGAGCGCCCCTTAATGGTGGGTTCTGTATGGAACAGAAGAGCCCTTCACTATGAAAGCCAGCTGTGGAGTAAAATTCCAAATTTGGATGACAGTTTTAAAACTCAGTTTGCAGCCTTAGGAGGATGGGGTTTGCATCAGCCACCTCCTCAAATATTTTTAAAAATATTACCACAAAGTGGGCCAATTGGAGGTATTAAATCAATGGGAATTACTACCTTAGTTCAGTATGCGGTGGGAATTATGACAGTAACCATGACATTTAAATTGGGTCCCCGTAAAGCTACGGGACGGTGGAATCCTCAACCTGGAGTATATCCCCCGCACGCAGCAGGTCATTTACCATATGTACTATATGACCCCACAGCTACAGATGCAAAACAACACCACAGACATGGATATGAAAAGCCTGAAGAATTGTGGACAGCCAAAAGCCGTGTGCACCCATTGTAA
1_KC013332_12_BRA_SouthAmerica_Human     ATGGAGCTATTTAGAGGGGTGCTTCAAGTTTCTTCTAATGTTCTGGACTGTGCTAACGATAACTGGTGGTGCTCTTTACTGGATTTAGACACTTCTGACTGGGAACCACTAACTCATACTAACAGACTAATGGCAATATACTTAAGCAGTGTGGCTTCTAAGCTTGACTTTACCGGGGGGTCACTAGCAGGGTGCTTGTACTTTTTTCAAGTAGAATGTAACAAATTTGAAGAAGGCTATCATATTCATGTGGTTATTGGAGGGCCAGGGTTAAACCCCAGAAACCTTACAGTGTGTGTAGAGGGGTTATTTAATAATGTACTTTATCACCTTGTAACTGAAAATGTGAAGCTAAAATTTTTGCCAGGAATGACTACAAAAGGCAAATACTTTAGAGATGGAGAGCAGTTTATAGAAAACTATTTAATGAAAAAAATACCTTTAAATGTTGTGTGGTGTGTTACTAATATTGATGGATATATAGATACCTGTATTTCTGCTACTTTTAGAAGGGGAGCTTGCCATGCCAAGAAACCCCGCATTACCACAGCCATAAATGATACTAGTAGTGATGGTGGGGAGGCTAGCGGCACAGGGGCAGAGGTTGTGCCATTTAATGGGAAGGGAACTAAGGCTAGCATAAAGTTTCAAACTATGGTAAACTGGTTGTGTGAAAACAGAGTGTTTACAGAGGATAAGTGGAAACCAGTTGGA--CAACCAGTACACTTTACTAAGCAGTAGTCACAGTGGAAGTTTTCAAATTCAAAGTGCACTAAAACTAGCAATTTATAAAGCAACTAATTTAGTGCCTACTAGCACATTTTTATTGCATACAGACTTTGAGCAGGTTATGTGTATTAAAGACAATAAAATTGTTAAATTGTTACTTTGTCAAAACTATGACCCCCTATTGGTGGGGCAGCATGTGTTAAAGTGGATTGATAAAAAATGCGGCAAGAAAAATACACTGTGGTTTTATGGGCCGCCAAGTACAGGAAAAACAAACTTGGCAATGGCCATTGCTAAAAGTGTTCCAGTATATGGCATGGTTAACTGGAATAATGAAAACTTTCCATTTAATGATGTAGCAGGAAAAAGCTTGGTGGTCTGGGATGAAGGTATTATTAAGTCTACAATTGTAGAAGCTGCAAAAGCCATTTTAGGCGGGCAACCCACCAGGGTAGATCAAAAAATGCGTGGAAGTGTAGCTGTGCCTGGAGTACCTGTGGTTATAACCAGCAATGGTGACATTACTTTTGTTGTAAGCGGGAACACTACAACAACTGTACATGCTAAAGCCTTAAAAGAGCGCATGGTAAAGTTAAACTTTACTGTAAGATGCAGCCCTGACATGGGGTTACTAACAGAGGCTGATGTACAACAGTGGCTTACATGGTGTAATGCACAAAGCTGGGACCACTATGAAAACTGGGCAATAAACTACACTTTTGATTTCCCTGGAATTAATGCAGATGCCCTCCACCCAGACCTCCAAACCACCCCAATTGTCACAGACACCAGTATCAGCAGCAGTGGTGGTGAAAGCTCTGAAGAACTCAGTGAAAGCAGCTTTTTTAACCTCATCACCCCAGGCGCCTGGAACACTGAAACCCCGCGCTCTAGTACGCCCATCCCCGGGACCAGTTCAGGAGAATCATCTGTCGGAAGCCCAGTTTCCTCCGAAGTTGTAGCTGCATCGTGGGAAGAAGCCTTCTACACACCTTTGGCAGACCAGTTTCGTGAACTGTTAGTTGGGGTTGATTATGTGTGGGACGGTGTAAGGGGCTTACCTGTGTGTTGTGTGCAACATATTAACAATAGTGGGGGAGGCTTGGGACTTTGTCCCCATTGCATTAATGTAGGGGCTTGGTATAATGGATGGAAATTTCGAGAATTTACTCCAGATTTGGTGCGATGTAGCTGCCATGTGGGAGCTTCTAATCCCTTTTCTGTGCTAACCTGCAAAAAATGTGCTTACCTGTCTGGATTGCAAAGCTTTGTAGATTATGAGTAAAGAAAGTGGCAAATGGTGGGAAAGTAATGATAAATTTGCTAAAGCTGTGTATCAGCAATTTGTGGAATTTTATGAAAAAGTTACTGGAACAGACTTAGAGCTTATTCAAATATTAAAAGATCATTATAATATTTCTTTAGATAATCCCCTAGAAAACCCATCCTCTTTGTTTGACTTAGTTGCTCGTATTAAAAATAACCTTAAAAACTCTCCAGACTTATATAGTCATCATTTTCAAAGTCATGGACAGTTATCTGACCACCCCCATGCCTTATCATCCAGTAGCAGTCATGCAGAACCTAGAGGAGAAAATGCAGTATTATCTAGTGAAGACTTACACAAGCCTGGGCAAGTTAGCGTACAACTACCCGGTACTAACTATGTTGGGCCTGGCAATGAGCTACAAGCTGGGCCCCCGCAAAGTGCTGTTGACAGTGCTGCAAGGATTCATGACTTTAGGTATAGCCAACTGGCTAAGTTGGGAATAAATCCATATACTCATTGGACTGTAGCAGATGAAGAGCTTTTAAAAAATATAAAAAATGAAACTGGGTTTCAAGCACAGGTAGTAAAAGACTACTTTACTTTAAAAGGTGCAGCTGCCCCTGTGGCCCATTTTCAAGGAAGTTTGCCGGAAGTTCCCGCTTACAACGCCTCAGAAAAATACCCAAGCATGACTTCAGTTAATTCTGCAGAAGCCAGCACTGGTGCAGGAGGGGGGGGCAGTAATCCTGTCAAAAGCATGTGGAGTGAGGGGGCCACTTTTAGTGCCAACTCTGTAACTTGTACATTTTCCAGACAGTTTTTAATTCCATATGACCCAGAACACCATTATAAGGTGTTTTCTCCCGCAGCAAGTAGCTGCCACAATGCCAGTGGAAAGGAGGCAAAGGTTTGCACCATTAGTCCCATAATGGGATACTCAACCCCATGGAGATATTTAGATTTTAATGCTTTAAATTTATTTTTTTCACCTTTAGAGTTTCAGCACTTAATTGAAAATTATGGAAGTATAGCTCCTGATGCTTTAACTGTAACCATATCAGAAATTGCTGTTAAGGATGTTACAGACAAAACTGGAGGGGGGGTACAGGTTACTGACAGCACTACAGGGCGCCTATGCATGTTAGTAGACCATGAATACAAGTACCCATATGTGTTAGGGCAAGGTCAAGATACTTTAGCCCCAGAACTTCCTATTTGGGTATACTTTCCCCCTCAATATGCTTACTTAACAGTAGGAGATGTTAACACACAAGGAATTTCTGGAGACAGCAAAAAATTAGCAAGTGAAGAATCAGCATTTTATGTTTTGGAACACAGTTCTTTTCAGCTTTTAGGTACAGGAGGTACAGCAACTATGTCTTATAAGTTTCCTCCAGTGCCCCCAGAAAATTTAGAGGGCTGTAGTCAACACTTTTATGAAATGTACAATCCCTTATACGGATCCCGCTTAGGGGTTCCTGACACATTAGGAGGTGACCCAAAATTTAGATCTTTAACACATGAAGACCATGCAATTCAGCCCCAAAACTTCATGCCAGGGCCACTAGTAAACTCAGTGTCTACAAAGGAGGGAGACAGCTCTAATACTGGAGCTGGAAAAGCCTTAACAGGCCTTAGCACAGGTACCTCTCAAAACACTAGAATATCCTTACGCCCTGGGCCAGTGTCTCAGCCATACCACCACTGGGACACAGATAAATATGTCACAGGAATAAATGCCATTTCTCATGGTCAGACCACTTATGGTAACGCTGAAGACAAAGAGTATCAGCAAGGAGTGGG-AGATTTCCAAATGAAAAAGAACAGCTAAAACAGTTACAGGGTTTAAACATGCACACCTACTTTACCAATAAAGGAACCCAGCAATATACAGATCAAATTGAGCGCCCCCTAATGGTGGGTTCTGTATGGAACAGAAGAGCCCTTCACTATGAAAGCCAGCTGTGGAGTAAAATTCCAAATTTAGATGACAGTTTTAAAACTCAGTTTGCAGCCTTAGGAGGATGGGGTTTGCATCAGCCACCTCCTCAAATATTTTTGAAAATATTGTCACAAAGTGGGCCAATTGGAGGTATTAAATCAATGGGAATTACTACCTTAGTTCAGTATGCTGTGGGAATTATGACAGTAACTATGACATTTAAATTGGGGCCCCGTAAAGCTACGGGACGGTGGAATCCTCAACCTGGAGTATATCCACCGCACGCAGCAGGTCATTTATCATATGTACTATATGACCCCACAGCTACAGATGCAAAACAACACCACAGACATGGATATGAAAAGCCTGAAGAATTGTGGACAGCCAAAAGCCGTGTGCACCCATTGTAA
1_AB030694_33_NA_NA_Human                ATGGAGCTATTTAGAGGGGTGCTTCAAGTTTCTTCTAATGTTCTGGACTGTGCTAACGATAACTGGTGGTGCTCTTTACTGGATTTAGACACTTCTGACTGGGAACCACTAACTCATACTAACAGACTAATGGCAATATACTTAAGCAGTGTGGCTTCTAAGCTTGACTTTACCGGGGGGCCGCTAGCAGGGTGCTTGTACTTTTTTCAAGTAGAATGTAACAAATTTGAAGAAGGCTATCATATTCATGTGGTTATTGGGGGGCCAGGGTTAAACCCCAGAAACCTCACAGTGTGTGTAGAGGGGTTATTTAATAATGTACTTTATCACCTTGTAACTGAAAATGTAAAGCTAAAATTTTTGCCAGGAATGACTACAAAAGGCAAATACTTTAGAGATGGAGAGCAGTTTATAGAAAACTATTTAATGAAAAAAATACCTTTAAATGTTGTATGGTGTGTAACTAATATTGATGGATATATAGATACCTGTATTTCTGCTACTTTTAGAAGGGGAGCTTGCCATGCCAAGAAACCCCGCATTACCGCAGCCATAAATGATACTAGTAGTGATCCGGGGGAGTCTAGCGGTACAGGGGCAGAGGTTGTGCCATTTAATGGGAAGGGAACTAAGGCTAGCATAAAGTTTCAAACTATGGTAAACTGGTTGTGTGAAAACAGAGTGTTTACAGAGGATAAGTGGAAACTAGTTGACTTTAACCAGTACACTTTACTAAGCAGTAGTCACAGTGGAAGTTTTCAAATTCAAAGTGCACTAAAACTAGCAATTTATAAAGCAACTAATTTGGTGCCTACTAGCACATTTTTATTGCATACAGACTTTGAGCAGGTTATGTGTATTAAAGACAATAAAATTGTTAAATTGTTACTTTGTCAAAACTATGACCCCCTATTGGTGGGGCAGCATGTGTTAAAGTGGATTGATAAAAAATGTGGCAAGAAAAATACACTGTGGTTTTATGGGCCGCCAAGTACAGGAAAAACAAACTTGGCAATGGCCATTGCTAAAAGTGTTCCAGTATATGGCATGGTTAACTGGAATAATGAAAACTTTCCATTTAATGATGTAGCAGGGAAAAGCTTGGTGGTCTGGGATGAAGGTATTATTAAGTCTACAATTGTAGAAGCTGCAAAAGCCATTTTAGGCGGGCAACCCACCAGGGTAGATCAAAAAATGCGTGGAAGTGTAGCTGTGCCTGGAGTACCTGTGGTTATAACCAGCAATGGTGACATTACTTTTGTTGTAAGTGGGAACACTACAACAACTGTACATGCTAAAGCCTTAAAAGAGCGAATGGTAAAGTTAAACTTTACTGTAAGATGCAGCCCTGACATGGGGTTACTAACAGAGGCTGATGTACAACAGTGGCTTACATGGTGTAATGCACAAAGCTGGAACCACTATGAAAACTGGGCAATAAACTACACTTTTGATTTCCCTGGAATTAATGCAGATGCCCTCCACCCAGACCTCCAAACCACCCCAATTGTCACAGACACCAGTATCAGCAGCAGTGGTGGTGAAAGCTCTGAAGAACTCAGTGAAAGCAGCTTTTTTAACCTCATCACCCCAGGCGCCTGGAACACTGAAACCCCGCGCTCTAGTACGCCCATCCCCGGGACCAGTTCAGGAGAATCATTTGTCGGAAGCTCAGTTTCCTCCGAAGCTGTAGCTGCATCGTGGGAAGAAGCCTTCTACACACCTTTGGCAGACCAGTTTCGTGAACTGTTAGTTGGGGTTGATTATGTGTGGGACGGTGTAAGGGGTTTACCTGTGTGTTGTGTGCAACATATTAACAATAGTGGGGGAGGCTTGGGACTTTGTCCCCACTGCATTAATGTAGGGGCTTGGTATAATGGATGGAAATTTCGAGAATTTACCCCAGATTTGGTGCGGTGTAGCTGCCATGTGGGAGCTTCTAATCCCTTTTCTGTGCTAACCTGCAAAAAATGTGCTTACCTGTCTGGATTGCAAAGCTTTGTAGATTATGAGTAAAGAAAGTGGCAAATGGTGGGAAAGTGATGATAAATTTGCTAAAGCTGTGTATCAGCAATTTGTGGAATTTTATGAAAAGGTTACTGGAACAGACTTAGAGCTTATTCAAATATTAAAAGATCATTATAATATTTCTTTAGATCATCCCCTAGAAAACCCATCCTCTCTGTTTGACTTAGTTGCTCGTATTAAAAATAACCTTAAAAACTCTCCAAACTTATATAGTCATCATTTTCAAAGTCATGGACAGTTATCTGACCACCCCCATGCCTTATCATCCAGTAGCAGTCATGCAGAACCTAGAGGAGAAAATGCAGTATTATCTAGTGAAGACTTACACAAGCCTGGGCAAGTTAGCGTACAACTACCCGGTACTAACTATGTTGGGCCTGGCAATGAGCTACAAGCTGGGCCCCCGCAAAGTGCTGTTGACAGTGCTGCAAGGATTCATGACTTTAGGTATAGCCAACTGGCTAAGTTGGGAATAAATCCATATACTCATTGGACTGTAGCAGATGAAGAGCTTTTAAAAAATATAAAAAATGAAACTGGGTTTCAAGCACAAGTAGTAAAAGACTACTTTACTTTAAAAGGTGCAGCTGCCCCTGTGGCCCATTTTCAAGGAAGTTTGCCGGAAGTTCCCGCTTACAACGCCTCAGAAAAATACCCAAGCATGACTTCAGTTAATTCTGCAGAAGCCAGCACTGGTGCAGGAGGGGGTGGCAGTAATCCTGCCAAAAGCATGTGGAGTGAGGGGGCCACTTTTACTGCCAACTCTGTAACTTGTACATTTTCCAGACAGTTTTTAATTCCATATGACCCAGAGCACCATTATAAGGTGTTTTCTCCCGCAGCTAGTAGCTGCCACAATGCCAGTGGAAAGGAGGCAAAGGTTTGCACCATTAGTCCCATAATGGGATACTCAACCCCATGGAGATACTTAGATTTTAATGCTTTAAATTTATTTTTTTCACCTTTAGAGTTTCAGCACTTAATTGAAAATTATGGAAGTATAGCTCCTGATGCTTTAACTGTAACTATATCAGAAATTGCTGTTAAGGATGTCACAGACAAAACTGGAGGGGGGGTACAGGTTACTGACAGCACTACAGGGCGCCTATGCATGTTAGTAGACCATGAATACAAGTACCCATATGTGTTAGGGCAAGGTCAGGATACTTTAGCCCCAGAACTTCCTATTTGGGTATACTTTCCCCCTCAATATGCTTACTTAACAGTAGGAGATGTAAACACACAAGGAATCTCTGGAGACAGCAAAAAATTAGCAAGTGAAGAATCAGCATTTTATGTTTTGGAACACAGTTCTTTTCAGCTTTTAGGTACAGGAGGTACAGCAACTATGTCTTATAAGTTTCCTCCAGTGCCCCCAGAAAATTTAGAGGGCTGCAGTCAACACTTTTATGAAATGTACAATCCCTTATACGGATCCCGCTTAGGGGTTCCTGACACATTAGGAGGTGACCCAAAATTTAGATCTTTAACACATGAAGACCATGCAATTCAGCCCCAAAACTTCATGCCAGGGCCACTAGTAAACTCAGTGTCTACAAAGGAGGGAGACAGCTCTAATACTGGAGCTGGAAAAGCCTTAACAGGCCTTAGCACAGGTACCTCTCAAAACACTAGAATATCCTTACGCCCTGGGCCAGTGTCTCAGCCATACCACCACTGGGACACAGATAAATATGTCACAGGAATAAATGCCATTTCTCATGGTCAGACCACTTATGGTAACGCTGAAGACAAAGAGTATCAGCAAGGAGTGGGTAGATTTCCAAATGAAAAAGAACAGCTAAAACAGTTACAGGGTTTAAACATGCACACCTATTTCCCCAATAAAGGAACCCAACAATATACAGATCAAATTGAGCGCCCCCTAATGGTGGGTTCTGTATGGAACAGAAGAGCCCTTCACTATGAAAGCCAGCTGTGGAGTAAAATTCCAAATTTAGATGACAGTTTTAAAACTCAGTTTGCAGCCTTAGGAGGATGGGGTTTGCATCAGCCACCTCCTCAAATATTTTTAAAAATATTACCACAAAGTGGGCCAATTGGAGGTATTAAATCAATGGGAATTACTACCTTAGTTCAATATGCCGTGGGAATTATGACAGTAACTATGACATTTAAATTGGGGCCCCGTAAAGCTACGGGACGGTGGAATCCTCAACCTGGAGTATATCCCCCGCACGCAGCAGGTCATTTACCATATGTACTATATGACCCCACAGCTACAGATGCAAAACAACACCACAGACATGGATATGAAAAGCCTGAAGAATTGTGGACAGCCAAAAGCCGTGTGCACCCATTGTAA
1_KC013346_10_BRA_SouthAmerica_Human     ATGGAGCTATTTAGAGGGGTGCTTCAAGTTTCTTCTAATGTTCTGGACTGTGCTAACGATAACTGGTGGTGCTCTTTACTGGATTTAGACACTTCTGACTGGGAACCACTAACTCATACTAACAGACTAATGGCAATATACTTAAGCAGTGTGGCTTCTAAGCTTGACTTTACCGGGGGGCCACTAGCAGGGTGCTTGTACTTTTTTCAAGTAGAATGTAACAAATTTGAAGAAGGCTATCATATTCATGTGGTTATTGGGGGGCCAGGGTTAAACCCCAGAAACCTTACAGTGTGTGTAGAGGGGTTATTTAATAATGTACTTTATCACCTTGTAACTGAAAATGTGAAGCTAAAATTCTTGCCAGGAATGACTACAAAAGGCAAATACTTTAGAGATGGAGAGCAGTTTATAGAAAACTATTTAATGAAAAAAATACCTTTAAATGTTGTATGGTGTGTTACTAATATTGATGGATATATAGATACCTGTATTTCTGCTACTTTTAGAAGGGGAGCTTGCCATGCCAAGAAACCCCGTATTACCCCAGCCATAAATGATACTAGTAGTGATGCTGGGGAGTCTAGCGGCACAGGGGCAGAGGTTGTGCCATTTAATGGGAAGGGAACTAAGGCTAGCATAAAGTTTCAAACTATGGTAAACTGGTTGTGTGAAAACAGAGTGTTTACAGAGGATAAGTGGAAACTAGTTGACTTTAACCAGTACACGTTACTAAGCAGTAGTCACAGTGGAAGTTTTCAAATTCAAAGTGCACTAAAACTAGCAATTTATAAAGCAACTAATTTAGTGCCTACTAGCACATTTTTATTGCATACAGACTTTGAACAGGTTATGTGTATTAAAGACAATAAAATTGTTAAATTGTTACTTTGTCAAAACTATGACCCCCTATTGGTGGGGCAGCATGTTTTAAAGTGGATTGATAAAAAATGTGGCAAGAAAAATACACTGTGGTTTTATGGGCCGCCAAGTACAGGAAAAACAAACTTGGCAATGGCCATTGCTAAAAGTGTTCCAGTATATGGCATGGTTAACTGGAATAATGAAAACTTTCCATTTAATGATGTAGCAGGGAAAAGCTTGGTGGTCTGGGATGAAGGTATTATTAAGTCAACAATTGTAGAAGCTGCAAAAGCCATTTTAGGCGGGCAACCCACCAGGGTAGATCAAAAAATGCGTGGAAGTGTAGCTGTGCCTGGAGTACCTGTGGTTATAACCAGCAATGGTGACATTACTTTTGTTGTAAGCGGGAACACTACAACAACTGTACATGCTAAAGCCTTAAAAGAGCGCATGGTAAAGCTAAACTTTACTGTAAGATGCAGCCCTGACATGGGGTTACTAACAGAGGCTGATGTACAACAGTGGCTTACATGGTGTAATGCACAAAGCTGGGACCACTATGAAAACTGGGCAATAAACTACACTTTTGATTTCCCTGGAATTAATGCAGATGCCCTCCACCCAGACCTCCAAACCACCCCAATTGTCACAGACACCAGTATCAGCAGCAGTGGTGGTGAAAGCTCTGAAGAACTCAGTGAAAGCAGCTTTTTTAACCTCATCACCCCAGGCGCCTGGAACACTGAAACCCCGCGCTCTAGTACGCCCATCCCCGGGACCAGTTCAGGAGAATCATTTGTCGGAAGCCCAGTTTCCTCCGAAGTTGTAGCTGCATCGTGGGAAGAAGCCTTCTACACACCTTTGGCAGACCAGTTTCGTGAACTGTTAGTTGGGGTTGATTATGTGTGGGACGGTGTAAGGGGTTTACCTGTGTGTTGTGTGCAACATATTAACAATAGTGGGGGAGGCTTGGGACTTTGTCCCCATTGCATTAATGTAGGGGCTTGGTATAATGGATGGAAATTTCGAGAATTTACCCCAGATTTGGTGCGCTGTAGCTGCCATGTGGGAGCTTCTAATCCCTTTTCTGTGCTAACCTGTAAAAAATGTGCTTACCTGTCTGGATTGCAAAGCTTTGTAGATTATGAGTAAAGAAAGTGGCAAATGGTGGGAAAGTGATGATAAATTTGCTAAAGCTGTGTATCAGCAATTTGTGGAATTTTATGAGAAGGTTACTGGAACAGACTTAGAGCTTATTCAAATATTAAAAGATCATTATAATATTTCTTTAGATAATCCCCTAGAAAACCCATCTTCTCTGTTTGACTTAGTTGCTCGTATTAAAAATAACCTTAAAAACTCTCCAGACTTATATAGTCATCATTTTCAAAGTCATGGACAGTTATCTGACCACCCCCATGCCTTATCATCCAGTAGCAGTGATGCAGAACCTAGAGGAGAAAATGCAGTATTATCTAGTGAAGACTTACACAAGCCTGGGCAAGTTAGCGTACAACTACCCGGTACTAACTATGTTGGGCCTGGCAATGAGCTACAAGCTGGGCCCCCGCAAAGTGCTGTTGACAGTGCTGCAAGGATTCATGACTTTAGGTATAGCCAACTGGCTAAGTTGGGAATAAATCCATATACTCATTGGACTGTGGCAGATGAAGAGCTTTTAAAAAATATAAAAAATGAAACTGGGTTTCAAGCACAAGTAGTAAAAGACTACTTTACTTTAAAAGGTGCAGCTGCCCCTGTGGCCCATTTTCAAGGAAGTTTGCCGGAAGTTCCCGCTTACAACGCCTCAGAAAAATACCCAAGCATGACTTCAGTTAATTCTGCAGAAGCCAGCACTGGTGCAGGAGGGGGGGGCAGTAATCCTGTTAAAAGCATGTGGAGTGAGGGGGCCACTTTTAGTGCCAACTCTGTAACTTGTACATTTTCCAGACAGTTTTTAATTCCATATGACCCAGAGCACCATTATAAGGTATTTTCTCCCGCAGCAAGTAGCTGCCACAATGCCAGTGGAAAGGAGGCAAAGGTTTGCACCATTAGTCCCATAATGGGATACTCAACCCCATGGAGATATTTAGATTTTAATGCTTTAAATTTATTTTTTTCACCTTTAGAGTTTCAGCACTTAATTGAAAATTATGGAAGTATAGCTCCTGATGCTTTAACTGTAACCATATCAGAAATTGCTGTTAAGGATGTTACAGACAAAACTGGAGGGGGGGTACAGGTTACTGACAGCACTACAGGGCGCCTATGCATGTTAGTGGACCATGAATACAAGTACCCATATGTGTTAGGGCAAGGTCAGGATACTTTAGCCCCAGAACTTCCTATTTGGGTATACTTTCCCCCTCAATATGCTTACTTAACAGTAGGAGATGTTAACACACAAGGAATTTCTGGAGACAGCAAAAAATTAGCAAGTGAAGAATCAGCATTTTATGTTTTGGAACACAGTTCTTTTCAGCTTTTAGGTACAGGAGGTACAGCAACTATGTCTTATAAGTTTCCTCCAGTGCCCCCAGAAAATTTAGAAGGCTGCAGTCAACACTTTTATGAAATGTACAATCCCTTGTACGGATCCCGCTTAGGGGTTCCTGACACATTAGGAGGTGACCCAAAATTTAGATCTTTAACACATGAAGACCATGCAATTCAGCCCCAAAACTTCATGCCAGGGCCACTAGTAAACTCAGTGTCTACAAAGGAGGGAGACAGCTCTAATACTGGAGCTGGAAAAGCCTTAACAGGCCTTAGCACAGGTACCTCTCAAAACACTAGAATATCCCTACGCCCTGGGCCAGTGTCTCAGCCATACCACCACTGGGACACAGATAAATATGTCACAGGAATAAATGCCATTTCTCATGGTCAGACCACCTATGGTAACGCTGAAGACAAAGAGTATCAGCAAGGAGTGGGTAGATTTCCAAATGAAAAAGAGCAGCTGAAACAGTTACAGGGTTTAAACATGCACACCTACTTTCCCAATAAAGGAACCCAACAATATACAGATCAAATTGAGCGCCCCCTAATGGTGGGTTCTGTATGGAACAGAAGAGCCCTTCACTATGAAAGCCAGCTGTGGAGTAAAATTCCAAATTTAGATGACAGTTTTAAAACTCAGTTTGCAGCCTTAGGAGGATGGGGTTTGCATCAGCCACCTCCTCAAATATTTTTAAAAATTTTGCCACAAAGTGGGCCAATTGGAGGTATTAAATCAATGGGAATTACTACCTTAGTTCAGTATGCTGTGGGAATTATGACAGTAACTATGACATTTAAATTGGGGCCCCGTAAAGCTACAGGACGGTGGAATCCTCAACCTGGAGTATATCCCCCACACGCAGCAGGTCATTTACCATATGTACTATATGACCCCACAGCTACAGATGCAAAACAACACCACAGACATGGATATGAAAAGCCTGAAGAATTGTGGACAGCCAAAAGCCGTGTGCACCCATTGTAA
1_KC013305_10_BRA_SouthAmerica_Human     ATGGAGCTATTTAGAGGGGTGCTTCAAGTTTCTTCTAATGTTCTGGACTGTGCTAACGATAACTGGTGGTGCTCTTTACTGGATTTAGACACTTCTGACTGGGAACCACTAACTCATACTAACAGACTAATGGCAATATACTTAAGCAGTGTGGCTTCTAAGCTTGACTTTACCGGGGGGCCACTAGCAGGGTGCTTGTACTTTTTTCAAGTAGAATGTAACAAATTTGAAGAAGGCTATCATATTCATGTGGTTATTGGGGGGCCAGGGTTAAACCCCAGAAACCTCACAGTGTGTGTAGAAGGGTTATTTAATAATGTACTTTATCACCTTGTAACTGAAAATGTGAAGCTAAAATTCTTGCCAGGAATGACTACAAAAGGCAAATACTTTAGAGATGGAGAGCAGTTTATAGAAAACTACTTAATGAAAAAAATACCTTTAAATGTTGTATGGTGTGTTACTAATATTGATGGATATATAGATACCTGTATTTCTGCTACTTTTAGAAGGGGAGCTTGCCATGCCAAGAAACCCCGCATTACCACAGCCATAAATGATACTAGTAGTAATGCTGAGGAGTCTAGCGGCACAGGGGCAGAGGTTGTGCCATTTAATGGGAAGGGAACTAAGGCTAGCATAAAGTTTCAAACTATGGTAAACTGGTTATGTGAAAACAGAGTGTTTACAGAGGATAAGTGGAAACTAGTTGACTTTAACCAGTACACTTTACTAAGCAGTAGTCACAGTGGAAGCTTTCAAATTCAAAGTGCACTAAAACTAGCAATTTATAAAGCAACTAATTTAGTGCCTACTAGCACATTTTTATTGCATACAGACTTTGAACAGGTTATGTGTATTAAAGACAATAAAATTGTTAAATTGTTACTTTGTCAAAACTATGACCCCCTATTGGTGGGGCAGCATGTGTTAAAGTGGATTGATAAAAAATGTGGCAAAAAAAATACACTGTGGTTTTATGGGCCGCCAAGTACAGGAAAAACAAACTTGGCAATGGCCATTGCTAAAAGTGTTCCAGTATATGGCATGGTTAACTGGAATAATGAAAACTTTCCATTTAATGATGTGGCAGGGAAAAGCTTGGTGGTCTGGGATGAAGGTATTATTAAGTCAACAATTGTAGAAGCTGCAAAAGCCATTTTAGGCGGGCAACCCACCAGGGTAGATCAAAAAATGCGTGGAAGTGTAGCTGTGCCTGGAGTACCTGTGGTTATAACCAGCAACGGTGACATTACTTTTGTTGTAAGCGGGAACACCACAACAACTGTACATGCTAAAGCCTTAAAAGAGCGCATGGTAAAGTTAAACTTTACTGTAAGATGCAGCCCTGACATGGGGTTACTAACAGAGGCTGATGTACAACAGTGGCTTACATGGTGTAATGCACAAAGCTGGGACCACTATGAAAACTGGGCAATAAACTACACTTTTGATTTCCCTGGAATTAATGCAGATGCCCTCCACCCAGACCTCCAAACCACCCCAATTGTCACAGACACCAGTATCAGCAGCAGTGGTGGTGAAAGCTCTGAAGAACTCAGTGAAAGCAGCTTTTTTAACCTCATCACCCCAGGCGCCTGGAACACTGAAACCCCGCGCTCTAGTACGCCCATCCCCGGGACCAGTTCAGGAGAATCATTTGTCGGAAGCCCAGTTTCCTCCGAAGTTGTAGCTGCATCGTGGGAAGAAGCCTTCTACACACCTTTGGCAGACCAGTTTCGTGAACTGTTAGTTGGGGTTGATTATGTGTGGGACGGTGTAAGGGGTTTACCTGTGTGTTGTGTGCAACATATTAACAATAGTGGGGGAGGCTTGGGACTTTGTCCCCATTGCATTAATGTAGGGGCTTGGTATAATGGATGGAAATTTCGAGAATTTACCCCAGATTTGGTGCGGTGTAGCTGCCATGTGGGAGCTTCTAATCCCTTTTCTGTGTTAACTTGTAAAAAATGTGCTTACCTGTCTGGATTGCAAAGCTTTGTAGATTATGAGTAAAGAAAGTGGCAAATGGTGGGAAAGTGATGATAAATTTGCTAAAGCTGTGTATCAGCAATTTGTGGAATTTTATGAGAAGGTTACTGGAACAGACTTAGAGCTTATTCAAATATTAAAAGATCATTATAATATTTCTTTAGATAATCCCCTAGAAAACCCATCCTCTCTGTTTGACTTAGTTGCTCGTATTAAAAATAACCTTAAAAACTCTCCAGACTTATATAGTCATCATTTTCAAAGTCATGGACAGTTATCTGACCACCCCCATGCCTTATCATCCAGTAGCAGTCATGCAGAACCTAGAGGAGAAAATGCAGTATTATCTAGTGAAGACTTACACAAGCCTGGGCAAGTTAGCGTACAACTACCCGGTACTAACTATGTTGGGCCTGGCAATGAGCTACAAGCTGGGCCCCCGCAAAGTGCTGTTGACAGTGCTGCAAGGATTCATGACTTTAGGTATAGCCAACTGGCTAAGTTGGGAATAAATCCATATACTCATTGGACTGTGGCAGATGAAGAGCTTTTAAAAAATATAAAAAATGAAACTGGGTTTCAAGCACAAGTAGTAAAAGACTACTTTACTTTAAAAGGTGCAGCTGCCCCTGTGGCCCATTTTCAAGGAAGTTTGCCGGAAGTTCCCGCTTACAACGCCTCAGAAAAATACCCAAGCATGACTTCAGTTAATTCTGCAGAAGCCAGCACTGGTGCAGGAGGGGGGGGCAGTAATCCTGTTAAAAGCATGTGGAGTGAGGGGGCCACTTTTAGTGCCAACTCTGTAACTTGTACATTTTCCAGACAGTTTTTAATTCCATATGACCCAGAGCACCATTATAAGGTATTTTCTCCCGCAGCAAGTAGCTGCCACAATGCCAGTGGAAAGGAGGCAAAGGTTTGCACCATTAGTCCCATAATGGGATACTCAACCCCATGGAGATATTTAGATTTTAATGCTTTAAATTTATTTTTTTCACCTTTAGAGTTTCAGCACTTAATTGAAAATTATGGAAGTATAGCTCCTGATGCTTTAACTGTAACCATATCAGAAATTGCTGTTAAGGATGTTACAGACAAAACTGGAGGGGGGGTACAGGTTACTGACAGCACTACAGGGCGCCTATGCATGTTAGTGGACCATGAATACAAGTACCCATATGTGTTAGGGCAAGGTCAGGATACTTTAGCCCCAGAACTTCCTATTTGGGTATACTTTCCCCCTCAATATGCTTACTTAACAGTAGGAGATGTTAACACACAAGGAATTTCTGGAGACAGCAAAAAATTAGCAAGTGAAGAATCAGCATTTTATGTTTTGGAACACAGTTCTTTTCAGCTTTTAGGTACAGGAGGTACAGCAACTATGTCTTATAAGTTTCCTCCAGTGCCCCCAGAAAATTTAGAGGGCTGCAGTCAACACTTTTATGAAATGTACAATCCCTTATACGGATCCCGCTTAGGGGTTCCTGACACATTAGGAGGTGACCCAAAATTTAGATCTTTAACACATGAAGACCATGCAATTCAGCCCCAAAACTTCATGCCAGGGCCACTAGTAAACTCAGTATCTACAAAGGAGGGAGACAGCTCTAATACTGGAGCTGGAAAAGCCTTAACAGGCCTTAGCACAGGTACCTCTCAAAACACTAGAATATCCCTACGCCCTGGGCCAGTGTCTCAGCCATACCACCACTGGGACACAGATAAATATGTCACAGGAATAAATGCCATTTCTCATGGTCAGACCACTTATGGTAACGCTGAAGACAAAGAGTATCAGCAAGGAGTGGGTAGATTTCCAAATGAAAAAGAGCAGCTAAAACAGTTACAGGGTTTAAACATGCACACCTACTTTCCCAATAAAGGAACCCAGCAATATACAGATCAAATTGAGCGCCCCCTAATGGTGGGTTCCGTATGGAACAGAAGAGCCCTTCACTATGAAAGCCAGCTGTGGAGTAAAATTCCAAATTTAGATGACAGTTTTAAAACTCAGTTTGCAGCCTTAGGAGGATGGGGTTTGCATCAGCCACCTCCTCAAATATTTTTAAAAATATTACCACAAAGTGGGCCAATTGGAGGTATTAAATCAATGGGAATTACTACCTTAGTTCAGTATGCTGTGGGAATTATGACAGTAACTATGACATTTAAATTGGGGCCCCGTAAAGCTACAGGACGGTGGAATCCTCAACCTGGAGTATATCCCCCGCACGCAGCAGGTCATTTACCATATGTACTATATGACCCCACAGCTACAGATGCAAAACAACACCACAGACATGGATATGAAAAGCCTGAAGAATTGTGGACAGCCAAAAGCCGTGTGCACCCATTGTAA
1_AY028237_19_NA_NA_Human                ATGGAGCTATTTAGAGGGGTGCTTCAAGTTTCTTCTAATGTTCTGGACTGTGCTAACGATAACTGGTGGTGCTCTTTACTGGATTTAGACACTTCTGACTGGGAACCACTAACTCATACTAACAGACTAATGGCAATATACTTAAGCAGTGTGGCTTCTAAGCTTGACTTTACCGGGGGGCCACTAGCAGGGTGCTTGTACTTTTTTCAAGTAGAATGTAACAAGTTTGAAGAAGGCTATCATATTCATGTGGTTATTGGGGGGCCAGGGTTAAACCCCAGAAACCTCACAGTGTGTGTAGAGGGGTTATTTAATAATGTACTTTATCACCTTGTAACTGAAAATGTGAAGCTGAAATTTTTGCCAGGAATGACTACAAAAGGCAAATACTTTAGAGATGGAGAGCAGTTTATAGAAAACTATTTAATGAAAAAAATACCTTTAAATGTTGTATGGTGTGTTACTAATATTGATGGATATATAGATACCTGTATTTCTGCTACTTTTAGAAGGGGAGCTTGCCATGCCAAGAAACCCCGCATTACCACAGCCATAAATGATACTAGTAGTGATGCTGGGGAGTCTAGCAGCACAGGGGCAGAGGTTGTGCCATTTAATGGGAAGGGAACTAAGGCTAGCATAAAGTTTCAAACTATGGTAAACTGGTTGTGTGAAAACAGAGTGTTTACAGAGGATAAGTGGAAACTAGTTGACTTTAACCAGTACACTTTACTAAGCAGTAGTCACAGTGGAAGTTTTCAAATTCAAAGTGCACTAAAACTAGCAATTTACAAAGCAACTAATTTAGTGCCTACTAGCACATTTTTATTGCATACAGACTTTGAGCAGGTTATGTGTATTAAAGACAATAAAATTGTTAAATTGTTACTTTGTCAAAACTATGACCCCCTATTGGTGGGGCAGCATGTGTTAAAGTGGATTGATAAAAAATGTGGCAAGAAAAATACACTGTGGTTTTATGGGCCGCCAAGTACAGGAAAAACAAACTTGGCAATGGCCATTGCTAAAAGTGTTCCAGTATATGGCATGGTTAACTGGAATAATGAAAACTTTCCATTTAATGATGTAGCAGGGAAAAGCTTGGTGGTCTGGGATGAAGGTATTATTAAGTCAACAATTGTAGAAGCTGCAAAAGCCATTTTAGGCGGGCAACCCACCAGGGTAGATCAAAAAATGCGTGGAAGTGTAGCTGTGCCTGGAGTACCTGTGGTTATAACCAGCAATGGTGACATTACTTTTGTTGTAAGCGGGAACACTACAACAACTGTACATGCTAAAGCCTTAAAAGAGCGCATGGTAAAGTTAAACTTTACTGTAAGATGCAGCCCTGACATGGGGTTACTAACAGAGGCTGATGTACAACAGTGGCTTACATGGTGTAATGCACAAAGCTGGGACCACTATGAAAACTGGGCAATAAACTACACTTTTGATTTCCCTGGAATTAATGCAGATGCCCTCCACCCAGACCTCCAAACCACCCCAATTGTCACAGACACCAGTATCAGCAGCAGTGGTGGTGAAAGCTCTGAAGAACTCAGTGAAAGCAGCTTTTTTAACCTCATCACCCCAGGCGCCTGGAACACTGAAACCCCGCGCTCTAGTACGCCCATCCCCGGGACCAGTTCAGGAGAATCATTTGTCGGAAGCCCAGTTTCCTCCGAAGTTGTAGCTGCATCGTGGGAAGAAGCCTTCTACACACCTTTGGCAGACCAATTTCGTGAACTGTTAGTTGGGGTTGATTATGTGTGGGACGGTGTAAGGGGTTTACCTGTGTGTTGTGTGCAACATATTAACAATAGTGGGGGAGGCTTGGGACTTTGTCCCCATTGCATTAATGTAGGGGCTTGGTATAATGGATGGAAATTTCGAGAATTTACCCCAGATTTGGTGCGGTGTAGCTGCCATGTGGGAGCTTCTAATCCCTTTTCTGTGCTAACCTGTAAAAAATGTGCTTACCTGTCTGGATTGCAAAGCTTTGTAGATTATGAGTAAAGAAAGTGGCAAATGGTGGGAAAGTGATGATAAATTTGCTAAAGCTGTGTATCAGCAATTTGTGGAATTTTATGAAAAGGTTACTGGAACAGACTTAGAGCTTATTCAAATATTAAAAGATCATTATAATATTTCTTTAGATAATCCCCTAGAAAACCCATCCTCTCTGTTTGACTTAGTTGCTCGTATTAAAAATAACCTTAAAAACTCTCCAGACTTATATAGTCATCATTTTCAAAGTCATGGACAGTTATCTGACCACCCCCATGCCTTATCATCCAGTAGCAGTCATGCAGAACCTAGAGGAGAAAATGCAGTATTATCTAGTGAAGACTTACACAAGCCTGGGCAAGTTAGCGTACAACTACCCGGTACTAACTATGTTGGGCCTGGCAATGAGCTACAAGCTGGGCCCCCGCAAAGTGCTGTTGACAGTGCTGCAAGGATTCATGACTTTAGGTATAGCCAACTGGCTAAGTTGGGAATAAATCCATATACTCATTGGACTGTGGCAGATGAAGAGCTTTTAAAAAATATAAAAAATGAAACTGGGTTTCAAGCACAAGTAGTAAAAGACTACTTTACTTTAAAAGGTGCAGCTGCCCCTGTGGCCCATTTTCAAGGAAGTTTGCCGGAAGTTCCCGCTTACAACGCCTCAGAAAAATACCCAAGCATGACTTCAGTTAATTCTGCAGAAGCCAGCACTGGTGCAGGAGGGGGGGGCAGTAATCCTGTCAAAAGCATGTGGAGTGAGGGGGCCACTTTTAGTGCCAACTCTGTAACTTGTACATTTTCCAGACAGTTTTTAATTCCATATGACCCAGAGCACCATTATAAGGTGTTTTCTCCCGCAGCAAGTAGCTGCCACAATGCCAGTGGAAAGGAGGCAAAGGTTTGCACCATTAGTCCCATAATGGGATACTCAACCCCATGGAGATATTTAGATTTTAATGCTTTAAATTTATTTTTTTCACCTTTAGAGTTTCAGCACTTAATTGAAAATTATGGAAGTATAGCTCCTGATGCTTTAACTGTAACCATATCAGAAATTGCTGTTAAGGATGTTACAGACAAAACTGGAGGGGGGGTACAGGTCACTGACAGCACTACAGGGCGCCTATGCATGTTAGTGGACCATGAATACAAGTACCCATATGTGTTAGGGCAAGGTCAGGACACTTTAGCCCCAGAACTTCCTATTTGGGTATACTTTCCCCCTCAATATGCTTACTTAACAGTAGGAGATGTTAACACACAAGGAATTTCTGGAGACAGCAAAAAATTAGCAAGTGAAGAATCAGCATTTTATGTTTTGGAACACAGTTCTTTTCAGCTTTTAGGTACAGGAGGTACAGCAACTATGTCTTATAAGTTTCCTCCAGTGCCCCCAGAAAATTTAGAGGGCTGTAGTCAACACTTTTATGAAATGTACAATCCCTTATACGGATCCCGCTTAGGGGTTCCTGACACATTAGGAGGTGACCCAAAATTCAGATCTTTAACACATGAAGACCATGCAATTCAGCCCCAAAACTTCATGCCAGGGCCACTAGTAAACTCAGTGTCTACAAAGGAGGGAGACAGCTCTAATACTGGAGCTGGAAAAGCCTTAACAGGCCTTAGCACAGGTACCTCTCAAAACACTAGAATATCCCTCCGCCCTGGGCCAGTGTCTCAGCCATACCACCACTGGGACACAGATAAATATGTCACAGGAATAAATGCCATTTCTCATGGTCAGACCACTTATGGTAACGCTGAAGACAAAGAGTATCAGCAAGGAGTGGGTAGATTTCCAAATGAAAAAGAGCAGCTAAAACAGTTACAGGGTTTAAACATGCACACCTACTTTCCCAATAAAGGAACCCAGCAATATACAGATCAAATTGAGCGCCCCCTAATGGTGGGTTCTGTATGGAACAGAAGAGCCCTTCACTATGAAAGCCAGCTGTGGAGTAAAATTCCAAATTTAGATGACAGTTTTAAAACTCAGTTTGCAGCCTTAGGAGGATGGGGTTTGCATCAGCCACCTCCTCAAATATTTTTAAAAATATTACCACAAAGTGGGCCAATTGGAGGTATTAAATCAATGGGAATTACTACCTTAGTTCAGTATGCTGTGGGAATTATGACAGTAACTATGACATTTAAATTGGGGCCCCGTAAAGCTACAGGACGGTGGAATCCTCAACCTGGAGTATATCCCCCGCACGCAGCAGGTCATTTACCATATGTACTATATGACCCCACAGCTACAGATGCAAAACAACACCACAGACATGGATATGAAAAGCCTGAAGAATTGTGGACAGCCAAAAGCCGTGTGCACCCATTGTAA
1_KT268312_5_BRA_SouthAmerica_Human      ATGGAGCTATTTAGAGGGGTGCTTCAAGTTTCTTCTAATGTTCTGGACTGTGCTAACGATAACTGGTGGTGCTCTTTACTGGATTTAGACACTTCTGACTGGGAACCACTAACTCATACTAACAGACTAATGGCAATATACTTAAGCAGTGTGGCTTCTAAGCTTGACTTTACCGGGGGGCCACTAGCAGGGTGCTTGTACTTTTTTCAAGTAGAATGTAACAAATTTGAAGAAGGCTATCATATTCATGTGGTTATTGGGGGGCCAGGGTTAAACCCCAGAAACCTCACAGTGTGTGTAGAGGGGTTATTTAATAATGTACTTTATCACCTTGTAACTGAAAATGTGAAGCTAAAATTCTTGCCAGGAATGACTACAAAAGGCAAATACTTTAGAGATGGAGAGCAGTTTATAGAAAACTATTTAATGAAAAAAATACCTTTAAATGTTGTATGGTGTGTTACTAATATTGATGGATATATAGATACCTGTATTTCTGCTACTTTTAGAAGGGGAGCTTGCCATGCCAAGAAACCCCGCATTACCACAGCCATAAATGATACTAGTAGTGATGCTGGGGAGTCTAGCGGCACAGGGGCAGAGGTTGTGCCATTTAATGGGAAGGGAACTAAGGCCAGCATAAAGTTTCAAACTATGGTAAACTGGTTGTGTGAAAACAGAGTGTTTACAGAGGATAAGTGGAAACTAGTTGACTTTAACCAGTACACTTTACTAAGCAGTAGTCACAGTGGAAGTTTTCAAATTCAAAGTGCACTAAAACTAGCAATTTATAAAGCAACTAATTTAGTGCCTACTAGCACATTTTTATTGCATACAGACTTTGAACAGGTTATGTGTATTAAAGACAATAAAATTGTTAAATTGTTACTTTGTCAAAACTATGACCCCCTATTGGTGGGGCAGCATGTGTTAAAGTGGATTGATAAAAAATGTGGCAAGAAAAATACACTGTGGTTTTATGGGCCGCCAAGTACAGGAAAAACAAACTTGGCAATGGCCATTGCTAAAAGTGTTCCAGTATATGGCATGGTTAACTGGAATAATGAAAACTTTCCCTTTAATGATGTAGCAGGGAAAAGCTTGGTGGTCTGGGATGAAGGTATTATTAAGTCAACAATTGTAGAAGCTGCAAAAGCCATTTTAGGCGGGCAACCCACCAGGGTAGATCAAAAAATGCGTGGAAGTGTAGCTGTGCCTGGAGTACCTGTGGTTATAACCAGCAATGGTGACATTACTTTTGTTGTAAGCGGGAACACTACAACAACTGTACATGCTAAAGCCTTAAAAGAGCGCATGGTAAAGTTAAACTGTACCGTAAGATGCAGCCCTGACATAGGGTTACTAACAGAGGCTGATGTACAACAGTGGCTTACATGGTGTAATGCACAAAGCTGGGACCACTATGAAAACTGGGCAATAAACTACACTTTTGATTTCCCTGGAATTAATGCAGATGCCCTCCACCCAGACCTCCAAACCACCCCAATTGTCACAGACACCAGTATCAGCAGCAGTGGTGGTGAAAGCTCTGAAGAACTCAGTGAAAGCAGCTTTTTTAACCTCATCACCCCAGGCGCCTGGAACACTGAAACCCCGCGCTCTAGTACGCCCATCCCCGGGACCAGTTCAGGAGAATCATTTGTCGGAAGCCCAGTTTCCTCCGAAGTTGTAGCTGCATCGTGGGAAGAAGCCTTCTACACACCTTTGGCAGACCAGTTTCGTGAACTGTTAGTTGGGGTTGATTATGTGTGGGACGGTGTAAGGGGTTTACCTGTGTGTTGTGTGCAACATATTAACAATAGTGGGGGAGGCTTGGGACTTTGTCCCCATTGCATTAATGTAGGGGCTTGGTATAATGGATGGAAATTTCGAGAATTTACCCCAGATTTGGTGCGGTGTAGCTGCCATGTGGGAGCTTCTAATCCCTTTTCTGTGCTAACCTGTAAAAAATGTGCTTACCTGTCTGGATTGCAAAGCTTTGTGGATTATGAGTAAAGAAAGTGGCAAATGGTGGGAAAGTGATGATAAATTTGCTAAAGCTGTGTATCAGCAATTTGTGGAATTTTATGAGAAGGTTACTGGAACAGACTTAGAGCTTATTCAAATATTAAAAGATCATTATAATATTTCTTTAGATAATCCCCTAGAAAACCCATCCTCTCTGTTTGACTTAGTTGCTCGTATTAAAAATAACCTTAAAAACTCTCCAGACTTATATAGTCATCATTTTCAAAGTCATGGACAGTTATCTGACCACCCCCATGCCTTATCATCCAGTAGCAGTCATGCAGAACCTAGAGGAGAAAATGCAGTATTATCTAGTGAAGACTTACACAAGCCTGGGCAAGTTAGCGTACAACTACCCGGTACTAACTATGTTGGGCCTGGCAATGAGCTACAAGCTGGGCCCCCGCAAAGTGCTGTTGACAGTGCTGCAAGGATTCATGACTTTAGGTATAGCCAACTGGCTAAGTTGGGAATAAATCCATATACTCATTGGACTGTGGCAGATGAAGAGCTTTTAAAAAATATAAAAAATGAAACTGGGTTTCAAGCACAAGTAGTAAAAGACTACTTTACTTTAAAAGGTGCAGCTGCCCCTGTGGCCCATTTTCAAGGAAGTTTGCCGGAAGTTCCCGCTTACAACGCCTCAGAAAAATACCCAAGCATGACTTCAGTTAATTCTGCAGAAGCCAGCACTGGTGCAGGAGGGGGGGGCAGTAATCCTGTTAAAAGCATGTGGAGTGAGGGGGCCACTTTTAGTGCCAACTCTGTAACTTGTACATTTTCCAGACAGTTTTTAATTCCATATGACCCAGAGCACCATTATAAGGTATTTTCTCCCGCAGCAAGTAGCTGCCACAATGCCAGTGGAAAGGAGGCAAAGGTTTGCACCATTAGTCCCATAATGGGATACTCAACCCCATGGAGATATTTAGATTTTAATGCTTTAAATTTATTTTTTTCACCTTTAGAGTTTCAGCACTTAATTGAAAATTATGGAAGTATAGCTCCTGATGCTTTAACTGTAACCATATCAGAAATTGCTGTTAAGGATGTTACAGACAAAACTGGAGGGGGGGTACAGGTTACTGACAGCACTACAGGGCGCCTATGCATGTTAGTGGACCATGAATACAAGTACCCATATGTGTTAGGGCAAGGTCAGGATACTTTAGCCCCAGAACTTCCTATTTGGGTATACTTTCCCCCTCAATATGCTTACTTAACAGTGGGAGATGTTAACACACAAGGAATTTCTGGAGACAGCAAAAAATTAGCAAGTGAAGAATCAGCATTTTATGTTTTGGAACACAGTTCTTTTCAGCTTTTAGGTACAGGAGGTACAGCAACTATGTCTTATAAGTTTCCTCCAGTGCCCCCAGAAAATTTAGAGGGCTGCAGTCAACACTTTTATGAAATGTACAATCCCTTATACGGATCCCGCTTAGGGGTTCCTGACACATTAGGAGGTGACCCAAAATTTAGATCTTTAACACATGAAGACCATGCAATTCAGCCCCAAAACTTCATGCCAGGGCCACTAGTAAACTCAGTGTCTACAAAGGAGGGAGACAGCTCTAATACTGGAGCTGGAAAAGCCTTAACAGGCCTTAGCACAGGTACCTCTCAAAACACTAGAATATCCCTACGCCCTGGGCCAGTGTCTCAGCCATACCACCACTGGGACACAGATAAATATGTCACAGGAATAAATGCCATTTCTCATGGTCAGACCACTTATGGTAACGCTGAAGACAAAGAGTATCAGCAAGGAGTGGGTAGATTTCCAAATGAAAAAGAGCAGCTAAAACAGTTACAGGGTTTAAACATGCACACCTACTTTCCCAATAAAGGAACCCAGCAATATACAGATCAAATTGAGCGCCCCCTAATGGTGGGTTCTGTATGGAACAGAAGAGCCCTTCACTATGAAAGCCAGCTGTGGAGTAAAATTCCAAATTTAGATGACAGTTTTAAAACTCAGTTTGCAGCCTTAGGAGGATGGGGTTTGCATCAGCCACCTCCTCAAATATTTTTAAAAATATTACCACAAAGTGGGCCAATTGGAGGTATTAAATCAATGGGAATTACTACCTTAGTTCAGTATGCTGTGGGAATTATGACAGTAACTATGACATTTAAATTGGGGCCCCGTAAAGCTACAGGACGGTGGAATCCTCAACCTGGAGTATATCCCCCGCACGCAGCAGGTCATTTACCATATGTACTATATGACCGCCCAGCTACAGATGCAAAACAACACCACAGACATGGATATGAAAAGCCTGAAGAATTGTGGACAGCCAAAAGCCGTGTGCACCCATTGTAA
1_KC013329_11_BRA_SouthAmerica_Human     ATGGAGCTATTTAGAGGGGTGCTTCAAGTTTCTTCTAATGTTCTGGACTGTGCTAACGATAACTGGTGGTGCTCTTTACTGGATTTAGACACTTCTGACTGGGAACCACTAACTCATACTAACAGACTAATGGCAATATACTTAAGCAGTGTGGCTTCTAAGCTTGACTTTACCGGGGGGCCACTAGCAGGGTGCTTGTACTTTTTTCAAGTAGAATGTAACAAATTTGAAGAAGGCTATCATATTCATGTGGTTATTGGGGGGCCAGGGTTAAACCCCAGAAACCTCACAGTGTGTGTAGAGGGGTTATTTAATAATGTACTTTATCACCTTGTAACTGAAAATGTGAAGCTAAAATTCTTGCCAGGAATGACTACAAAAGGCAAATACTTTAGAGATGGAGAGCAGTTTATAGAAAACTATTTAATGAAAAAAATACCTTTAAATGTTGTATGGTGTGTTACTAATATTGATGGATATATAGATACCTGTATTTCTGCTACTTTTAGAAGGGGAGCTTGCCATGCCAAGAAACCCCGCATTACCACAGCCATAAATGATACTAGTAGTGATGCTGGGGAGTCTAGCGGCACAGGGGCAGAGGTTGTGCCATTTAATGGGAAGGGAACTAAGGCTAGCATAAAGTTTCAAACTATGGTAAACTGGTTGTGTGAAAACAGAGTGTTTACAGAGGATAAGTGGAAACTAGTTGACTTTAACCAGTACACTTTACTAAGCAGTAGTCACAGTGGAAGTTTTCAAATTCAAAGTGCACTAAAACTAGCAATTTATAAAGCAACTAATTTAGTGCCTACTAGCACATTTTTATTGCATACAGACTTTGAACAGGTTATGTGTATTAAAGACAATAAAATTGTTAAATTGTTACTTTGTCAAAACTATGACCCCCTATTGGTGGGGCAGCATGTGTTAAAGTGGATTGATAAAAAATGTGGCAAGAAAAATACACTGTGGTTTTATGGACCGCCAAGTACAGGAAAAACAAACTTGGCAATGGCCATTGCTAAAAGTGTTCCAGTATATGGCATGGTTAACTGGAATAATGAAAACTTTCCATTTAATGATGTAGCAGGGAAAAGCTTGGTGGTCTGGGATGAAGGTATTATTAAGTCAACAATTGTAGAAGCTGCAAAAGCCATTTTAGGCGGGCAGCCCACCAGGGTAGATCAAAAAATGCGTGGAAGTGTAGCTGTGCCTGGAGTACCTGTGGTTATAACCAGCAATGGTGACATTACTTTTGTTGTAAGCGGGAACACTACAACAACTGTACATGCTAAAGCCTTAAAAGAGCGCATGGTAAAGTTAAACTTTACTGTAAGATGCAGCCCTGACATGGGGTTACTAACAGAGGCTGATGTACAACAGTGGCTTACATGGTGTAATGCACAAAGCTGGGACCACTATGAAAACTGGGCAATAAACTACACTTTTGATTTCCCTGGAATTAATGCAGATGCCCTCCACCCAGACCTCCAAACCACCCCAATTGTCACAGACACCAGTATCAGCAGCAGTGGTGGTGAAAGCTCTGAAGAACTCAGTGAAAGCAGCTTTTTTAACCTCATCACCCCAGGCGCCTGGAACACTGAAACCCCGCGCTCTAGTACGCCCATCCCCGGGACCAGTTCAGGAGAATCATTTGTCGGAAGCCCAGTTTCCTCCGAAGTTGTAGCTGCATCGTGGGAAGAAGCCTTCTACACACCTTTGGCAGACCAGTTTCGTGAACTGTTAGTTGGGGTTGATTATGTGTGGGACGGTGTAAGGGGTTTGCCTGTGTGTTGTGTGCAACATATTAACAATAGTGGGGGAGGCTTGGGACTTTGTCCCCATTGCATTAATGTAGGGGCTTGGTATAATGGATGGAAATTTCGAGAATTTACCCCAGATTTGGTGCGGTGTAGCTGCCATGTTGGAGCTTCTAATCCCTTTTCTGTGCTAACCTGTAAAAAATGTGCTTACCTGTCTGGATTGCAAAGCTTTGTAGATTATGAGTAAAGAAAGTGGCAAATGGTGGGAAAGTGATGATAAATTTGCTAAAGCTGTGTATCAGCAATTTGTGGAATTTTATGAGAAGGTTACTGGAACAGACTTAGAGCTTATTCAAATATTAAAAGATCATTATAATATTTCTTTAGATAATCCCCTAGAAAACCCATCCTCTCTGTTTGACTTAGTTGCTCGTATTAAAAATAACCTTAAAAACTCTCCAGACTTATATAGTCATCATTTTCAAAGTCATGGACAGTTATCTGACCACCCCCATGCCTTATCATCCAGTAGCAGTCATGCAGAACCTAGAGGAGAAAATGCAGTATTATCTAGTGAAGACTTACACAAGCCTGGGCAAGTTAGCGTACAACTACCCGGTACTAACTATGTTGGGCCTGGCAATGAGCTACAAGCTGGGCCCCCGCAAAGTGCTGTTGACAGTGCTGCAAGGATTCATGACTTTAGGTATAGCCAACTGGCTAAGTTGGGAATAAATCCATATACTCATTGGACTGTGGCAGATGAAGAGCTTTTAAAAAATATAAAAAATGAAACTGGGTTTCAAGCACAAGTAGTAAAAGACTACTTTACTTTAAAAGGTGCAGCTGCCCCTGTGGCCCATTTTCAAGGAAGTTTGCCGGAAGTTCCCGCTTACAACGCCTCAGAAAAATACCCAAGCATGACTTCAGTTAATTCTGCAGAAGCCAGCACTGGTGCAGGAGGGGGGGGCAGTAATCCTGTTAAAAGCATGTGGAGTGAGGGGGCCACTTTTAGTGCCAACTCTGTAACTTGTACATTTTCCAGACAGTTTTTAATTCCATATGACCCAGAGCACCATTATAAAGTATTTTCTCCCGCAGCAAGTAGCTGCCACAATGCCAGTGGAAAGGAGGCAAAGGTTTGCACCATTAGTCCCATAATGGGATACTCAACCCCATGGAGATATTTAGATTTTAATGCTTTAAATTTATTTTTTTCACCTTTAGAGTTTCAGCACTTAATTGAAAATTATGGAAGTATAGCTCCTGATGCTTTAACTGTAACCATATCAGAAATAGCTGTTAAGGATGTTACAGACAAAACTGGAGGGGGGGTACAGGTTACTGACAGCACTACAGGGCGCCTATGCATGTTAGTGGACCATGAATACAAGTACCCGTATGTGTTAGGGCAAGGTCAGGATACTTTAGCCCCAGAACTTCCTATTTGGGTATACTTTCCCCCTCAATATGCTTACTTAACAGTGGGAGATGTTAACACACAAGGAATTTCTGGAGACAGCAAAAAATTAGCAAGTGAAGAATCAGCATTTTATGTTTTGGAACACAGTTCTTTTCAGCTTTTAGGTACAGGAGGTACAGCAACTATGTCTTATAAGTTTCCTCCAGTGCCCCCAGAAAATTTAGAGGGCTGCAGTCAACACTTTTATGAAATGTACAATCCCTTATACGGATCCCGCTTAGGGGTTCCTGACACATTAGGAGGTGACCCAAAATTTAGATCTTTAACACATGAAGACCATGCAATTCAGCCCCAAAACTTCATGCCTGGGCCACTAGTAAACTCAGTGTCTACAAAGGAGGGAGACAGCTCTAATACTGGAGCTGGAAAAGCCTTAACAGGCCTTAGCACAGGTACCTCTCAAAACACTAGAATATCCCTACGCCCTGGGCCAGTGTCTCAGCCATACCACCACTGGGACACAGATAAATATGTCACAGGAATAAATGCCATTTCTCATGGTCAGACCACTTATGGTAACGCTGAAGACAAAGAGTATCAGCAAGGAGTGGGTAGATTTCCAAATGAAAAAGAGCAGCTAAAACAGTTACAGGGTTTAAACATGCACACCTACTTTCCCAATAAAGGAACCCAGCAATATACAGATCAAATTGAGCGCCCCCTAATGGTGGGTTCTGTATGGAACAGAAGAGCCCTTCACTATGAAAGCCAGCTGTGGAGTAAAATTCCAAATTTAGATGACAGTTTTAAAACTCAGTTTGCAGCCTTAGGAGGATGGGGTTTGCATCAGCCACCTCCTCAAATATTTTTAAAAATATTACCACAAAGTGGGCCAATTGGAGGTATTAAATCAATGGGAATTACTACCTTAGTTCAGTATGCTGTGGGAATTATGACAGTAACTATGACATTTAAATTGGGGCCCCGTAAAGCTACAGGACGGTGGAATCCTCAACCTGGAGTATATCCCCCGCACGCAGCAGGTCATTTACCATATGTACTATATGACCCCACAGCTACAGATGCAAAACAACACCACAGACATGGATATGAAAAGCCTGAAGAATTGTGGACAGCCAAAAGCCGTGTGCACCCATTGTAA
1_KC013325_10_BRA_SouthAmerica_Human     ATGGAGCTATTTAGAGGGGTGCTTCAAGTTTCTTCTAATGTTCTGGACTGTGCTAACGATAACTGGTGGTGCTCTTTACTGGATTTAGACACTTCTGACTGGGAACCACTAACTCATACTAACAGACTAATGGCAATATACTTAAGCAGTGTGGCTTCTAAGCTTGACTTTACCGGGGGGCCACTAGCAGGGTGCTTGTACTTTTTTCAAGTAGAATGTAACAAATTTGAAGAAGGCTATCATATTCATGTGGTTATTGGGGGGCCAGGGTTAAACCCCAGAAACCTCACAGTGTGTGTAGAGGGGTTATTTAATAATGTACTTTATCACCTTGTAACTGAAAATGTGAAGCTAAAATTCTTGCCAGGAATGACTACAAAAGGCAAATACTTTAGAGATGGAGAGCAGTTTATAGAAAACTATTTAATGAAAAAAATACCTTTAAATGTTGTATGGTGTGTTACTAATATTGATGGATATATAGATACCTGTATTTCTGCTACTTTTAGAAGGGGAGCTTGCCATGCCAAGAAACCCCGCATTACCACAGCCATAAATGATACTAGTAGTGATGCTGGGGAGTCTAGCGGCACAGGGGCAGAGGTTGTGCCATTTAATGGGAAGGGAACTAAGGCTAGCATAAAGTTTCAAACTATGGTAAACTGGTTGTGTGAAAACAGAGTGTTTACAGAGGATAAGTGGAAACTAGTTGACTTTAACCAGTACACTTTACTAAGCAGTAGTCACAGTGGAAGTTTTCAAATTCAAAGTGCACTAAAACTAGCAATTTATAAAGCAACTAATTTAGTGCCTACTAGCACATTTTTATTGCATACAGACTTTGAACAGGTTATGTGTATTAAAGACAATAAAATTGTTAAATTGTTACTTTGTCAAAACTATGACCCCCTATTGGTGGGGCAGCATGTGTTAAAGTGGATTGATAAAAAATGTGGCAAGAAAAATACACTGTGGTTTTATGGGCCGCCAAGTACAGGAAAAACAAACTTGGCAATGGCCATTGCTAAAAGTGTTCCAGTATATGGCATGGTTAACTGGAATAATGAAAACTTTCCATTTAATGATGTAGCAGGGAAAAGCTTGGTGGTCTGGGATGAAGGTATTATTAAGTCAACAATTGTAGAAGCTGCAAAAGCCATTTTAGGCGGGCAACCCACCAGGGTAGATCAAAAAATGCGTGGAAGTGTAGCTGTGCCTGGAGTACCTGTGGTTATAACCAGCAATGGTGACATTACTTTTGTTGTAAGCGGGAACACTACAACAACTGTACATGCTAAAGCCTTAAAAGAGCGCATGGTAAAGTTAAACTTTACTGTAAGATGCAGCCCTGACATGGGGTTACTAACAGAGGCTGATGTACAACAGTGGCTTACATGGTGTAATGCACAAAGCTGGGACCACTATGAAAACTGGGCAATAAACTACACTTTTGATTTCCCTGGAATTAATGCAGATGCCCTCCACCCAGACCTCCAAACCACCCCAATTGTCACAGACACCAGTATCAGCAGCAGTGGTGGTGAAAGCTCTGAAGAACTCAGTGAAAGCAGCTTTTTTAACCTCATCACCCCAGGCGCCTGGAACACTGAAACCCCGCGCTCTAGTACGCCCATCCCCGGGACCAGTTCAGGAGAATCATTTGTCGGAAGCCCAGTTTCCTCCGAAGTTGTAGCTGCATCGTGGGAAGAAGCCTTCTACACACCTTTGGCAGACCAGTTTCGTGAACTGTTAGTTGGGGTTGATTATGTGTGGGACGGTGTAAGGGGTTTACCTGTGTGTTGTGTGCAACATATTAACAATAGTGGGGGAGGCTTGGGACTTTGTCCCCATTGCATTAATGTAGGGGCTTGGTATAATGGATGGAAATTTCGAGAATTTACCCCAGATTTGGTGCGGTGTAGCTGCCATGTGGGAGCTTCTAATCCCTTTTCTGTGCTAACCTGTAAAAAATGTGCTTACCTGTCTGGATTGCAAAGCTTTGTAGATTATGAGTAAAGAAAGTGGCAAATGGTGGGAAAGTGATGATAAATTTGCTAAAGCTGTGTATCAGCAATTTGTGGAATTTTATGAGAAGGTTACTGGAACAGACTTAGAGCTTATTCAAATATTAAAAGATCATTATAATATTTCTTTAGATAATCCCCTAGAAAACCCATCCTCTCTGTTTGACTTAGTTGCTCGTATTAAAAATAACCTTAAAAACTCTCCAGACTTATATAGTCATCATTTTCAAAGTCATGGACAGTTATCTGACCACCCCCATGCCTTATCATCCAGTAGCAGTCATGCAGAACCTAGAGGAGAAAATGCAGTATTATCTAGTGAAGACTTACACAAGCCTGGGCAAGTTAGCGTACAACTACCCGGTACTAACTATGTTGGGCCTGGCAATGAGCTACAAGCTGGGCCCCCGCAAAGTGCTGTTGACAGTGCTGCAAGGATTCATGACTTTAGGTATAGCCAACTGGCTAAGTTGGGAATAAATCCATATACTCATTGGACTGTGGCAGATGAAGAGCTTTTAAAAAATATAAAAAATGAAACTGGGTTTCAAGCACAAGTAGTAAAAGACTACTTTACTTTAAAAGGTGCAGCTGCCCCTGTGGCCCATTTTCAAGGAAGTTTGCCGGAAGTTCCCGCTTACAACGCCTCAGAAAAATACCCAAGCATGACTTCAGTTAATTCTGCAGAAGCCAGCACTGGTGCAGGAGGGGGGGGCAGTAATCCTGTTAAAAGCATGTGGAGTGAGGGGGCCACTTTTAGTGCCAACTCTGTAACTTGTACATTTTCCAGACAGTTTTTAATTCCATATGACCCAGAGCACCATTATAAGGTATTTTCTCCCGCAGCAAGTAGCTGCCACAATGCCAGTGGAAAGGAGGCAAAGGTTTGCACCATTAGTCCCATAATGGGATACTCAACCCCATGGAGATATTTAGATTTTAATGCTTTAAATTTATTTTTTTCACCTTTAGAGTTTCAGCACTTAATTGAAAATTATGGAAGTATAGCTCCTGATGCTTTAACTGTAACCATATCAGAAATTGCTGTTAAGGATGTTACAGACAAAACTGGAGGGGGGGTACAGGTTACTGACAGCACTACAGGGCGCCTATGCATGTTAGTGGACCATGAATACAAGTACCCATATGTGTTAGGGCAAGGTCAGGATACTTTAGCCCCAGAACTTCCTATTTGGGTATACTTTCCCCCTCAATATGCTTACTTAACAGTAGGAGATGTTAACACACAAGGAATTTCTGGAGACAGCAAAAAATTAGCAAGTGAAGAATCAGCATTTTATGTTTTGGAACACAGTTCTTTTCAGCTTTTAGGTACAGGAGGCACAGCAACTATGTCTTACAAGTTTCCTCCAGTGCCCCCAGAAAATTTAGAGGGCTGTAGTCAACACTTTTATGAAATGTACAATCCCTTATACGGATCCCGCTTAGGGGTTCCTGACACATTAGGAGGTGACCCAAAATTTAGATCTTTAACACATGAAGACCATGCAATTCAGCCCCAAAACTTCATGCCAGGGCCACTAGTAAACTCAGTGTCTACAAAGGAGGGAGACAGCTCTAATACTGGAGCTGGAAAAGCCTTAACAGGCCTTAGCACAGGTACCTCTCAAAACACTAGAATATCCCTACGCCCTGGGCCAGTGTCTCAGCCATACCACCACTGGGACACAGATAAATATGTCACAGGAATAAATGCCATTTCTCATGGTCAGACCACTTATGGTAACGCTGAAGACAAAGAGTATCAGCAAGGAGTGGGTAGATTTCCAAATGAAAAAGAGCAGCTAAAACAGTTACAGGGTTTAAACATGCACACCTACTTTCCGAATAAAGGAACCCAGCAATATACAGATCAAATTGAGCGCCCCCTAATGGTGGGTTCTGTATGGAACAGAAGAGCCCTTCACTATGAAAGCCAGCTGTGGAGTAAAATTCCAAATTTAGATGACAGTTTTAAAACTCAGTTTGCAGCCTTAGGAGGATGGGGTTTGCATCAGCCACCTCCTCAAATATTTTTAAAAATATTACCACAAAGTGGGCCAATTGGAGGTATTAAATCAATGGGAATTACTACCTTAGTTCAGTATGCTGTGGGAATTATGACAGTAACTATGACATTTAAATTGGGGCCCCGTAAAGCTACAGGACGGTGGAATCCTCAACCTGGAGTATATCCCCCGCACGCAGCAGGTCATTTACCATATGTACTATATGACCCCACAGCTACAGATGCAAAACAACACCACAGACATGGATATGAAAAGCCTGAAGAATTGTGGACAGCCAAAAGCCGTGTGCACCCATTGTAA
1_KC013322_11_BRA_SouthAmerica_Human     ATGGAGCTATTTAGAGGGGTGCTTCAAGTTTCTTCTAATGTTCTGGACTGTGCTAACGATAACTGGTGGTGCTCTTTACTGGATTTAGACACTTCTGACTGGGAACCACTAACTCATACTAACAGACTAATGGCAATATACTTAAGCAGTGTGGCTTCTAAGCTTGACTTTACTGGGGGGCCACTAGCAGGGTGTTTGTACTTTTTTCAAGTAGAATGTAACAAATTTGAAGAAGGCTATCATATTCATGTGGTTATTGGGGGGCCAGGGTTAAACCCCAGAAACCTCACAGTGTGTGTAGAGGGGTTATTTAATAATGTACTTTATCACCTTGTAACTGAAAATGTAAAGCTAAAATTTTTGCCAGGAATGACTACAAAAGGCAAATACTTTAGAGATGGAGAGCAGTTTATAGAAAACTATTTAATGAAAAAAATTCCTTTAAATGTTGTATGGTGTGTTACTAATATTGATGGATATATAGATACCTGTATTTCTGCTACTTTTAGAAGGGGAGCTTGCCATGCCAAGAAACCCCGCATTACCACAGCCATTAATGATACTAGTAGTGATGCTGGGGAGTCTAGCGGCACAGGGGCAGAGGTGGTGCCATTTAATGGGAAGGGAACTAAGGCTAGCATAAAGTTTCAAACTATGGTAAACTGGTTGTGTGAAAACAGAGTATTTACAGAGGATAAGTGGAAACTAGTTGACTTTAACCAGTACACTTTACTAAGCAGCAGTCACAGTGGAAGTTTTCAAATTCAAAGTGCACTAAAACTAGCAATTTATAAAGCAACTAATTTAGTGCCTACTAGCACATTTTTATTGCATACAGACTTTGAGCAGGTTATGTGTATTAAAGACAATAAAATTGTTAAATTGTTACTTTGTCAAAACTATGACCCCCTATTGGTGGGGCAGCATGTGTTAAAGTGGATTGATAAAAAATGTGGCAAGAAAAATACACTGTGGTTTTATGGGCCGCCAAGTACAGGAAAAACAAACTTGGCAATGGCCATTGCTAAAAGTGTTCCAGTATATGGCATGGTTAACTGGAATAATGAAAACTTTCCATTTAATGATGTGGCAGGAAAAAGCTTGGTGGTCTGGGATGAAGGTATTATTAAGTCTACAATTGTAGAAGCTGCAAAAGCCATTTTAGGCGGGCAACCCACCAGGGTAGATCAAAAAATGCGTGAAAGTGTAGCTGTGCCTGGAGTACCTGTGGTTATAACCAGCAATGGTGACATTACTTTTGTTGTAAGCGGGAACACTACAACAACTGTACATGCTAAAGCCTTAAAAGAGCGCATGGTAAAGTTAAACTTTACTGTAAGATGCAGCCCTGACATGGGGTTACTAACAGAGGCTGATGTACAACAGTGGCTTACATGGTGTAATGCACAAAGCTGGGACCACTATGAAAACTGGGCAATAAACTACACTTTTGATTTTCCTGGAATTAATGCAGATGCCCTCCACCCAGACCTCCAAACCACCCCAATTGTCACAGACACCAGTATCAGCAGCAGTGGTGGTGAAAGCTCTGAAGAACTCAGTGAAAGCAGCTTTTTTAACCTCATCACCCCAGGCGCCTGGAACACTGAAACCCCGCGCTCTAGTACGCCCATCCCCGGGACCAGTTCAGGAGAATCATCTGTCGGAAGCCCAG-TTCCTCCGAAGTTGTAGCTGCATCGTGGGAAGAA-CCTTACACACACCTTTAGCAGACCAGTTTCGTGACCTGTTAGTTGGGGTTGATTATGTGTGGGACGGTGTAAGGGGTTTACCTGTGTGTTGTGTGCAACATATTAACAATAGTGGGGGAGGCTTGGGACTTTGTCCCCATTGCATTAATGTAGGGGCTTGGTATAATGGATGGAAATTTCGAGAATTTACCCCAGATTTGGTGCGATGTAGCTGCCATGTGGGAGCTTCTAATCCCTTTTCTGTGCTAACCTGCAAAAAATGTGCTTACCTGTCTGGATTGCAAAGCTTTGTAGATTATGAGTAAAGAAAGTGGCAAATGGTGGGAAAGTGATGATAAATTTGCTAAAGCTGTGTATCAGCAATTTGTGGAATTTTATGAAAAGGTTACTGGAACAGACTTAGAGCTTATTCAAATATTAAAAGATCATTATAATATTTCTTTAGATAATCCCCTAGAAAACCCATCCTCTCTGTTTGACTTAGTTGCTCGTATTAAAAATAACCTTAAAAACTCTCCAGACTTATATAGTCATCATTTTCAAAGTCATGGACAGTTATCTGACCACCCCCATGCCTTATCATCCAGTAGCAGTCATGCAGAACCTAGAGGAGAAGATGCAGTATTATCTAGTGAAGACTTACACAAGCCTGGGCAAGTTAGCGTACAACTACCCGGTACTAACTATGTTGGGCCTGGCAATGAGCTACAAGCTGGGCCCCCGCAAAGTGCTGTTGACAGTGCTGCAAGGATTCATGACTTTAGGTATAGCCAACTGGCTAAGTTGGGAATAAATCCATATACTCATTGGACTGTAGCAGATGAAGAGCTTTTAAAAAATATAAAAAATGAAACTGGGTTTCAAGCACAAGTAGTAAAAGACTACTTTACTTTAAAAGGTGCAGCTGCCCCTGTGGCCCATTTTCAAGGAAGTTTGCCGGAAGTTCCCGCTTACAACGCCTCAGAAAAATACCCAAGCATGACTTCAGTTAATTCTGCAGAAGCCAGCACTGGTGCAGGAGGGGGGGGCAGTAATCCTGTCAAAAGCATGTGGAGTGAGGGGGCCACTTTTAGTGCCAACTCTGTAACTTGTACATTTCCAGACAAGGTTTTAATTCCTTATGACCCAGAGCACCATTATAAGGTGTTTTCTCCCGCAGCAAGTAGCTGCCACAATGCCAGTGGAAAAGAGGCAAAGGTTTGCACCATTAGTCCCATAATGGGATACTCAACCCCATGGAGATATTTAGATTTTAATGCTTTAAATTTATTTTTTTCACCTTTAGAGTTTCAGCACTTAATTGAAAATTATGGAAGTATAGCTCCTGATGCTTTAACTGTAACCATTTCAGAAATTGCTGTTAAGGATGTTACAGACAAAACTGGAGGGGGGGTGCAGGTTACTGACAGCACTACAGGGCGCCTATGCATGTTAGTAGACCATGAATACAAGTACCCATATGTGTTAGGGCAAGGTCAAGATACTTTAGCCCCAGAACTTCCTATTTGGGTATACTTTCCCCCTCAATATGCTTACTTAACAGTAGGAGATGTTAACACACAAGGAATTTCTGGAGACAGCAAAAAATTAGCAAGTGAAGAATCAGCGTTTTATGTTTTGGAACACAGTTCTTTTCAGCTTTTAGGTACAGGAGGTACAGCAACTATGTCTTATAAGTTTCCTCCAGTGCCCCCAGAAAATTTAGAGGGCTGCAGTCAACACTTTTATGAAATGTACAATCCCTTATACGGATCCCGCTTAGGGGTTCCTGACACATTAGGAGGTGACCCAAAATTTAGATCTTTAACACATGAAGACCATGCAATTCAGCCCCAAAACTTCATGCCGGGGCCACTAGTAAACTCAGTGTCTACAAAGGAGGGAGACAGCTCTAATACTGGAGCTGGAAAAGCCTTAACAGGCCTTAGCACCGGTACCTCTCAAAACACTAGAATATCCTTACGCCCTGGGCCAGTGTCTCAGCCTTACCACCACTGGGACACAGATAAATATGTCACAGGAATAAATGCCAT-TCTCATGGTCAAACCACTTATGGTAACGCTGAAGACAAAGAGTATCAGCAAGGAGTGGGTAGATTTCCAAATGAAAAAGAACAGCTAAAACAGTTACAGGGTTTAAACATGCACACCTACTTTCCCAATAAAGGAACCCAGCAATATACAGATCAAATTGAGCGCCCCCTAATGGTGGGTTCTGTATGGAACAGAAGAGCCCTTCACTATGAAAGCCAGCTGTGGAGTAAAATTCCAAATTTAGATGACAGTTTTAAAACTCAGTTTGCAGCCTTAGGAGGATGGGGTTTACATCAGCCACCTCCTCAAATATTTTTAAAAATATTACCACAAAGTGGGCCAATTGGAGGTATTAAATCAATGGGAATTACTACCTTAGTTCAGTATGCCGTGGGAATTATGACAGTAACCATGACATTTAAATTGGGTCCCCGTAAAGCTACGGGACGGTGGAATCCTCAACCTGGAGTATATCCCCCGCACGCAGCAGGTCATTTACCATATGTACTATATGACCCCACAGCTACAGATGCAAAACAACACCACAGACATGGATATGAAAAGCCTGAAGAATTGTGGACAGCCAAAAGCCGTGTGCACCCATTGTAA
1_KC013308_11_BRA_SouthAmerica_Human     ATGGAGCTATTTAGAGGGGTGCTTCAAGTTTCTTCTAATGTTCTGGACTGTGCTAACGATAACTGGTGGTGCTCTTTACTGGATTTAGACACTTCTGACTGGGAACCACTAACTCATACTAACAGACTAATGGCAATATACTTAAGCAGTGTGGCTTCTAAGCTTGACTTTACCGGGGGGCCACTAGCAGGGTGCTTGTACTTTTTTCAAGTAGAATGTAACAAATTTGAAGAAGGCTATCATATTCATGTGGTTATTGGGGGGCCAGGGTTAAACCCCAGAAACCTTACAGTGTGTGTAGAGGGGTTATTTAATAATGTACTTTATCACCTTGTAACTGAAAATGTGAAGCTAAAATTTTTGCCAGGAATGACTACAAAAGGCAAATACTTTAGAGATGGAGAGCAGTTTATAGAAAACTATTTAATGAAAAAAATACCTTTAAATGTTGTATGGTGTGTTACTAATATTGATGGATATATAGATACCTGTATTTCTGCTACTTTTAGAAGGGGAGCTTGCCATGCCAAGAAACCCCGCATTACCACAGCCATAAATGATGCTAGTAGTGATCTGGGGGAGTCTAGCGGCACAGGGGCAGAGGTTGTGCCATTTAATGGGAAGGGAACTAAGGCTAGCATAAAGTTTCAAACTATGGTAAACTGGTTGTGTGAAAACAGAGTGTTTACAGAGGATAAGTGGAAACTAGTTGACTTTAACCAGTACACTTTACTAAGCAGTAGTCACAGTGGAAGTTTTCAAATTCAAAGTGCACTAAAACTAGCAATTTATAAAGCAACTAATTTAGTGCCTACTAGCACATTTTTATTGCATACAGACTTTGAGCAGGTTATGTGTATTAAAGACAATAAAATTGTTAAATTGTTACTTTGTCAAAACTATGACCCCCTATTGGTGGGGCAGCATGTGTTAAAGTGGATTGATAAAAAATGTGGCAAGAAAAATACACTGTGGTTTTATGGGCCGCCAAGTACAGGAAAAACAAACTTGGCAATGGCCATTGCTAAAAGTGTTCCAGTATATGGCATGGTTAACTGGAATAATGAAAACTTTCCATTTAATGATGTAGCAGGGAAAAGCTTGGTGGTCTGGGATGAAGGTATTATTAAGTCTACAATTGTAGAAGCTGCAAAAGCCATTTTAGGCGGGCAACCCACCAGGGTAGATCAAAAAATGCGTGGAAGTGTAGCTGTGCCTGGAGTACCTGTGGTTATAACCAGCAATGGTGACATTACTTTTGTTGTAAGCGGGAACACTACAACAACTGTACATGCTAAAGCCTTAAAAGAGCGAATGGTAAAGTTAAACTTTACTGTAAGATGCAGCCCTGACATGGGGTTACTAACAGAGGCTGATGTACAACAGTGGCTTACATGGTGTAATGCACAAAGCTGGGACCACTATGAAAACTGGGCAATAAACTACACTTTTGATTTCCCTGGAATTAATGCAGATGCCCTCCACCCAGACCTCCAAACCACCCCAATTGTCACAGACACCAGTATCAGCAGCAGTGGTGGTGAAAGCTCTGAAGAACTCAGTGAAAGCAGCTTTTTTAACCTCATCACCCCAGGCGCCTGGAACACTGAAACCCCGCGCTCTAGTACGCCCATCCCCGGGACCAGTTCAGGAGAATCATTTGTCGGAAGCTCAGTTTCCTCCGAAGTTGTAGCTGCATCGTGGGAAGAAGCCTTCTACACACCTTTGGCAGACCAGTTTCGTGAACTGTTAGTTGGGGTTGATTATGTGTGGGACGGTGTAAGGGGTTTACCTGTGTGTTGTGTGCAACATATTAACAATAGTGGGGGAGGCTTGGGACTTTGTCCCCATTGCATTAATGTAGGGGCTTGGTATAATGGATGGAAATTTCGAGAATTTACCCCAGATTTGGTGCGGTGTAGCTGCCATGTGGGAGCTTCTAATCCCTTTTCTGTGCTAACCTGCAAAAAATGTGCTTACTTGTCTGGATTGCAAAGCTTTGTAGATTATGAGTAAAGAAAGTGGCAAATGGTGGGAAAGTGATGATAAATTTGCTAAAGCTGTGTATCAGCAATTTGTGGAATTTTATGAAAAGGTTACTGGAACAGACTTAGAGCTTATTCAAATATTAAAAGATCATTATAATATTTCTTTAGATCATCCCCTAGAAAACCCATCCTCTCTGTTTGACTTAGTTGCTCGTATTAAAAATAACCTTAAAAACTCTCCAGACTTATATAGTCATCATTTTCAAAGTCATGGACAGTTATCTGACCACCCCCATGCCTTATCATCCAGTAGCAGTCATGCAGAACCTAGAGGAGAAAATGCAGTATTATCTAGTGAAGACTTACACAAGCCTGGGCAAGTTAGCGTACAACTACCCGGTACTAACTATGTTGGGCCTGGCAATGAGCTACAAGCTGGGCCCCCGCAAAGTGCTGTTGACAGTGCTGCAAGGATTCATGACTTTAGGTATAGCCAACTGGCTAAGTTGGGAATAAATCCATATACTCATTGGACTGTAGCAGATGAAGAGCTTTTAAAAAATATAAAAAATGAAACTGGGTTTCAAGCACAAGTAGTAAAAGACTACTTTACTTTAAAAGGTGCAGCTGCCCCTGTGGCCCATTTTCAAGGAAGTTTGCCGGAAGTTCCCGCTTACAACGCCTCAGAAAAATACCCAAGCATGACTTCAGTTAATTCTGCAGAAGCCAGCACTGGTGCAGGAGGGGGTGGCAGTAATCCTGTCAAAAGCATGTGGAGTGAGGGGGCCACTTTTAGTGCCAACTCTGTAACTTGTACATTTTCCAGACAGTTTTTAATTCCATATGACCCAGAGCACCATTATAAGGTGTTTTCTCCCGCAGCGAGTAGCTGCCACAATGCCAGTGGAAAGGAGGCAAAGGTTTGCACCATTAGTCCCATAATGGGATACTCAACCCCATGGAGATATTTAGATTTTAATGCTTTAAATTTATTTTTCTCCCCTTTAGAGTTTCAGCACTTAATTGAAAATTATGGAAGTATAGCTCCTGATGCTTTAACTGTAACCATATCAGAAATTGCTGTTAAGGATGTTACAGACAAAACTGGAGGGGGGGTACAGGTTACTGACAGCACTACAGGGCGCCTATGCATGTTAGTAGACCATGAATACAAGTACCCATATGTGTTAGGGCAAGGTCAGGATACTTTAGCCCCAGAACTTCCTATTTGGGTATACTTTCCCCCTCAATATGCTTACTTAACAGTGGGAGACGTCAACACACAAGGAATCTCTGGAGACAGCAAAAAATTAGCAAGTGAAGAATCAGCATTTTATGTTTTGGAACACAGTTCTTTTCAGCTTTTAGGTACAGGGGGTACAGCAACTATGTCTTATAAGTTTCCTCCAGTGCCCCCAGAAAATTTAGAGGGCTGCAGTCAACACTTTTATGAAATGTACAATCCCTTATACGGATCCCGCTTAGGGGTTCCTGACACATTAGGAGGTGACCCAAAATTTAGATCTTTAACACATGAAGACCATGCAATTCAGCCCCAAAACTTCATGCCAGGGCCACTAGTGAACTCAGTGTCTACAAAGGAGGGAGACAGCTCTAATACTGGAGCTGGAAAAGCCTTAACAGGCCTTAGCACAGGTACCTCACAAAACACTAGAATATCCTTACGCCCTGGACCAGTGTCTCAGCCATACCACCACTGGGACACAGATAAATATGTCACGGGAATAAATGCCATTTCTCATGGTCAGACCACTTATGGTAACGCTGAAGACAAAGAGTATCAGCAAGGAGTGGGTAGATTTCCCAATGAAAAAGAACAGCTAAAACAGTTACAGGGTTTAAACATGCACACCTATTTCCCCAATAAAGGAACCCAGCAATATACAGATCAAATTGAGCGCCCCCTAATGGTGGGTTCTGTATGGAACAGAAGAGCCCTTCACTATGAAAGCCAGCTGTGGAGTAAAATTCCAAATTTAGATGACAGTTTTAAAACTCAGTTTGCAGCCTTAGGAGGATGGGGTTTGCATCAACCACCTCCTCAAATATTTTTAAAAATATTACCACAAAGTGGGCCAATTGGAGGTATTAAATCAATGGGAATTACTACCTTAGTTCAGTATGCCGTGGGAATTATGACAGTAACTATGACATTTAAATTGGGGCCCCGTAAAGCTACGGGACGGTGGAATCCTCAACCTGGAGTATATCCCCCGCACGCAGCAGGTCATTTACCATATGTGCTATATGACCCCACAGCTACAGATGCAAAACAACACCACAGACATGGATATGAAAAGCCTGAAGAATTGTGGACAGCCAAAAGCCGTGTGCACCCATTGTAA
1_Z70599_24_NA_NA_Human                  ATGGAGCTATTTAGAGGGGTGCTTCAAGTTTCTTCTAATGTTCTGGACTGTGCTAACGATAACTGGTGGTGCTCTTTACTGGATTTAGACACTTCTGACTGGGAACCACTAACTCATACTAACAGACTAATGGCAATATACTTAAGCAGTGTGGCTTCTAAGCTTGACTTTACCGGGGGGCCACTAGCAGGGTGCTTGTACTTTTTTCAAGTAGAATGTAACAAATTTGAAGAAGGCTATCATATTCATGTGGTTATTGGGGGGCCAGGGTTAAACCCCAGAAACCTCACTATGTGTGTAGAGGGGTTATTTAATAATGTACTTTATCACCTTGTAACTGAAAATGTGAAGCTAAAATTTTTGCCAGGAATGACTACAAAAGGGAAATACTTTAGAGATGGAGAGCAGTTTATAGAAAACTATTTAATAAAAAAAATACCTTTAAATGTTGTATGGTGTGTTACTAATATTGATGGATATATAGATACCTGTATTTCTGCTACTTTTAGAAGGGGAGCTTGCCATGCCAAGAAACCCCGCATTACCACAGCCATAAATGATACTAGTAGTGATGCTGGGGAGTCTAGCGGCACAGGGGCAGAGGTTGTGCCATTTAATGGGAAGGGAACTAAGGCTAGCATAAAGTTTCAAACTATGGTAAACTGGTTGTGTGAAAACAGAGTGTTTACAGAGGATAAGTGGAAACTAGTTGACTTTAACCAGTACACTTTACTAAGCAGTAGTCACAGTGGAAGTTTTCAAATTCAAAGTGCACTAAAACTAGCAATTTATAAAGCAACTAATTTAGTGCCTACTAGCACATTTTTATTGCATACAGACTTTGAGCAGGTTATGTGTATTAAAGACAATAAAATTGTTAAATTGTTACTTTGTCAAAACTATGACCCCCTATTGGTGGGGCAGCATGTGTTAAAGTGGATTGATAAAAAATGTGGCAAAAAAAATACACTGTGGTTTTATGGGCCGCCAAGTACAGGAAAAACAAACTTGGCAATGGCCATTGCTAAAAGTGTTCCAGTATATGGCATGGTTAATTGGAATAATGAAAACTTTCCATTTAATGATGTAGCAGGGAAAAGCTTGGTGGTCTGGGATGAAGGTATTATTAAGTCTACAATTGTAGAAGCTGCAAAAGCCATTTTAGGCGGGCAACCCACCAGGGTAGATCAAAAAATGCGTGGAAGTGTAGCTGTGCCTGGAGTACCTGTGGTTATAACCAGCAATGGTGACATTACTTTTGTTGTAAGCGGGAACACTACAACAACTGTACATGCTAAAGCCTTAAAAGAGCGCATGGTAAAGTTAAACTTTACTGTAAGATGCAGCCCTGACATGGGGTTACTAACAGAGGCTGATGTACAACAGTGGCTTACATGGTGTAATGCACAAAGCTGGGACCACTATGAAAACTGGGCAATAAACTACACTTTTGATTTCCCTGGAATTAATGCAGATGCCCTCCACCCAGACCTCCAAACCACCCCAATTGTCACAGACACCAGTATCAGCAGCAGTGGTGGTGAAAGCTCTGAAGAACTCAGTGAAAGCAGCTTTCTTAACCTCATCACCCCAGGCGCCTGGAACACTGAAACCCCGCGCTCTAGTACGCCCATCCCCGGGACCAGTTCAGGAGAATCATTTGTCGGAAGCCCAGTTTCCTCCGAAGTTGTAGCTGCATCGTGGGAAGAAGCTTTCTACACACCTTTGGCAGACCAGTTTCGTGAACTGTTAGTTGGGGTTGATTATGTGTGGGACGGTGTAAGGGGTTTACCTGTGTGTTGTGTGCAACATATTAACAATAGTGGGGGAGGCTTGGGACTTTGTCCCCATTGCATTAATGTAGGGGCTTGGTATAATGGATGGAAATTTCGAGAATTTACCCCAGATTTGGTGCGGTGTAGCTGCCATGTGGGAGCTTCTAATCCCTTTTCTGTGCTAACCTGCAAAAAATGTGCTTACCTGTCTGGATTGCAAAGCTTTGTAGATTATGAGTAAAGAAAGTGGCAAATGGTGGGAAAGTGATGATAAATTTGCTAAAGCTGTGTATCAGCAATTCGTGGAATTTTATGAAAAGGTTACTGGTACAGACTTAGAGCTTATTCAAATATTAAAAGATCATTATAATATTTCTTTAGATAATCCCCTAGAAAACCCATCCTCTCTGTTTGACTTAGTTGCTCGTATTAAAAATAACCTTAAAAACTCTCCAGACTTATATAGTCATCATTTTCAGAGTCATGGACAGTTATCTGACCACCCCCATGCCTTATCATCCAGTAGCAGTCATGCAGAACCTAGAGGAGAAAATGCAGTATTATCTAGTGAAGACTTACACAAGCCTGGGCAAGTTAGCGTACAACTACCCGGTACTAACTATGTTGGGCCTGGCAATGAGCTACAAGCTGGGCCCCCGCAAAGTGGTGTTGACAGTGCTGCGAGGATTCATGACTTTAGGTATAGCCAACTGGCTAAGTTGGGAATAAATCCATATACTCATTGGACTGTAGCAGATGAAGAGCTTTTAAAAAATATAAAAAATGAAACTGGGTTTCAAGCACAAGTAGTAAAAGACTACTTTACTTTAAAAGGTGCAGCTGCCCCTGTGGCCCATTTTCAAGGAAGTTTGCCGGAAGTTCCCGCTTACAACGCTTCAGAAAAATACCCAAGCATGACTTCAGTTAATTCTGCAGAAGCCAGCACTGGTGCAGGAGGGGGGGGCAGTAATCCTGTAAAAAGCATGTGGAGTGAGGGGGCCACTTTTAGTGCCAACTCTGTAACTTGTACATTTTCCAGACAGTTTTTAATTCCATATGACCCAGAGCACCATTATAAAGTGTTTTCTCCCGCAGCGAGTAGCTGCCACAATGCCAGTGGAAAGGAGGCAAAGGTTTGCACCATTAGTCCCATAATGGGATACTCAACCCCATGGAGATATTTAGATTTTAATGCTTTAAATTTATTTTTTTCACCTTTAGAGTTTCAGCACTTAATTGAAAATTATGGAAGTATAGCTCCTGATGCTTTAACTGTAACCATATCAGAAATTGCTGTTAAGGATGTTACAGACAAAACTGGAGGGGGGGTACAGGTTACTGACAGCACTACAGGGCGCCTATGCATGTTAGTAGACCATGAATACAAGTACCCATATGTGTTAGGACAAGGTCAGGATACTTTAGCCCCAGAACTTCCTATTTGGGTATACTTTCCCCCTCAATATGCTTACTTAACAGTAGGAGATGTTAACACACAAGGAATCTCTGGAGACAGCAAAAAATTAGCAAGTGAAGAATCAGCATTTTATGTTTTGGAACACAGTTCTTTTCAGCTTTTAGGTACAGGAGGTACAGCAACTATGTCTTATAAGTTTCCTCCAGTGCCCCCAGAAAATTTAGAGGGCTGCAGTCAACACTTTTATGAAATGTACAATCCCTTATACGGATCCCGCTTAGGGGTTCCTGACACATTAGGAGGTGACCCCAAATTTAGATCTTTAACACATGAAGACCATGCAATTCAGCCCCAAAACTTCATGCCAGGGCCACTAGTAAACTCAGTGTCTACAAAGGAGGGAGACAGCTCTAATACTGGAGCTGGAAAAGCCTTAACAGGCCTTAGCACAGGCACCTCTCAAAACACTAGAATATCCTTACGCCCTGGGCCAGTGTCACAGCCATACCACCACTGGGACACAGATAAATATGTCACAGGAATAAATGCCATTTCTCATGGTCAGACCACTTATGGTAACGCTGAAGACAAAGAGTATCAGCAAGGAGTGGGTAGATTTCCAAATGAAAAAGAACAGCTAAAACAGTTACAGGGTTTAAACATGCACACCTATTTTCCCAATAAAGGAACCCAGCAATATACAGATCAAATTGAGCGCCCCCTAATGGTGGGTTCTGTATGGAACAGAAGAGCCCTTCACTATGAAAGCCAGCTGTGGAGTAAAATTCCAAATTTAGATGACAGTTTTAAAACTCAGTTTGCAGCCTTAGGAGGATGGGGTTTGCATCAGCCACCTCCTCAAATATTTTTAAAAATATTACCACAAAGTGGGCCAATTGGAGGTATTAAATCAATGGGAATTACTACCTTAGTTCAGTATGCTGTGGGAATTATGACAGTAACTATGACATTTAAATTGGGGCCCCGTAAAGCTACGGGACGGTGGAATCCTCAACCTGGAGTATATCCCCCGCACGCAGCAGGTCATTTACCATATGTACTATATGACCCCACAGCTACAGATGCAAAACAACACCACAGACATGGATATGAAAAGCCTGAAGAATTGTGGACAGCCAAAAGCCGTGTGCACCCATTGTAA
1_KC013324_11_BRA_SouthAmerica_Human     ATGGAGCTATTTAGAGGGGTGCTTCAAGTTTCTTCTAATGTTCTGGACTGTGCTAACGATAACTGGTGGTGCTCTTTACTGGATTTAGACACTTCTGACTGGGAACCACTAACTCATACTAACAGACTAATGGCAATATACTTAAGCAGTGTGGCTTCTAAGCTTGACTTTACCGGGGGGCCACTAGCAGGGTGCTTGTACTTTTTTCAAGTAGAATGTAACAAATTTGAGGAAGGCTATCATATTCATGTGGTTATTGGGGGGCCAGGGTTAAACCCCAGAAACCTCACAGTGTGTGTAGAGGGGTTATTTAATAATGTACTTTATCACCTTGTAACTGAAAATGTGAAGCTAAAATTTTTGCCAGGAATGACTACAAAAGGCAAATACTTTAGAGATGGAGAGCAGTTTATAGAAAACTATTTAATGAAAAAAATACCTTTAAATGTTGTATGGTGTGTTACTAATATTGATGGATATATAGATACCTGTATTTCTGCTACTTTTAGAAGGGGAGCTTGCCATGCCAAGAAACCCCGCATTACCACAGCCATAAATGATACTAGCAGTGATGCTGGGGAGTCTAGCGGCACAGGGGCAGAGGTTGTGCCATTTAATGGGAAGGGAACTAAGGCTAGCATAAAGTTTCAAACTATGGTAAACTGGTTGTGTGAAAACAGAGTGTTTACAGAGGATAAGTGGAAACTAGTTGACTTTAACCAGTACACTTTACTGAGCAGTAGTCACAGTGGAAGTTTTCAAATTCAAAGTACATTAAAACTAGCAATTTATAAAGCAACTAATTTAGTGCCTACTAGCACATTTTTATTGCATACAGACTTTGAGCAGGTTATGTGTATTAAAGACAATAAAATTGTTAAACTGTTACTTTGTCAAAACTATGATCCCCTATTGGTGGGGCAGCATGTGTTAAAGTGGATTGATAAAAAATGTGGCAAGAAAAATACACTGTGGTTTTATGGGCCGCCAAGTACAGGAAAAACAAACTTGGCAATGGCCATTGCTAAAAGTGTTCCAGTGTATGGCATGGTTAACTGGAATAATGAAAACTTTCCATTTAATGATGTAGCAGGAAAAAGCTTGGTGGTCTGGGATGAAGGTATTATTAAGTCTACAATTGTAGAAGCTGCAAAAGCCATTTTAGGCGGGCAACCCACCAGGGTAGATCAAAAAATGCGTGGAAGTGTAGCTGTGCCTGGAGTACCTGTGGTTATAACCAGTAATGGTGACATTACTTTTGTTGTAAGCGGGAACACTACAACAACTGTACATGCTAAAGCCTTAAAAGAGCGCATGGTAAAGTTAAACTTTACTGTAAGATGCAGCCCTGACATGGGGTTACTAACAGAGGCTGATGTACAACAGTGGCTTACATGGTGTAATGCACAAAGCTGGGACCACTATGAAAACTGGGCAATAAACTACACTTTTGATTTCCCTGGAATTAATGCAGATGCCCTCCACCCAGACCTCCAAACCACCCCAATTGTCACAGACACCAGTGTCAGCAGCAGTGGTGGTGAAAGCTCTGAAGAATTCAGTGAAAGCAGCTTTTTTAACCTCATCACCCCAGGCGCCTGGAACACTGAAACCCCGCGCTCTAGTACGCCCATCCCCGGGACCAGTTCAGGAGAATCATTTGTCGGAAGCCCAGTTTCCTCCGAAGTTGTAGCTGCATCGTGGGAAGAAGCCTTCTACACACCTTTGGCAGACCAGTTTCGTGAACTGTTAGTTGGGGTTGATTATGTGTGGGACGGTGTAAGGGGTTTACCTGTGTGTTGTGTGCAGCATATTAACAATAGTGGGGGAGGCTTGGGACTTTGTCCCCATTGCATTAATGTAGGGGCTTGGTATAATGGATGGAAATTTCGAGAATTTACCCCAGATTTGGTGCGATGTAGCTGCCATGTGGGAGCTTCTAATCCCTTTTCTGTGCTAACCTGCAAAAAATGTGCTTACCTGTCTGGATTGCAAAGCTTTGTAGATTATGAGTAAAGAAAGTGGCAAATGGTGGGAAAGTAATGATAAATTTGCTAAAGCTGTGTATCAGCAATTTGTGGAATTTTATGAAAAGGTTACTGGAACAGACTTAGAGCTTATTCAAATATTAAAAGATCATTATAATATTTCTTTAGATAATCCCCTAGAAAACCCATCCTCTCTGTTTGACTTAGTTGCTCGTATTAAAAATAACCTTAAAAACTCTCCAGACTTATATAGTCATCATTTTCAAAGTCATGGACAGTTATCTGACCACCCCCATGCCTTATCATCCAGTAGCAGTCATGCAGAACCTAGAGGAGAAAATGCAGTATTATCTAGTGAAGACTTACACAAGCCTGGGCAAGTTAGCGTACAACTACCCGGTACTAACTATGTTGGGCCTGGCAATGAGCTACAAGCTGGGCCCCCGCAAAGTGCTGTTGACAGTGCTGCAAGGATTCATGACTTTAGGTATAGCCAACTGGCTAAGTTGGGAATAAATCCATATACTCATTGGACTGTAGCAGATGAAGAGCTTTTAAAAAATATAAAAAATGAAACTGGGTTTCAAGCACAAGTAGTAAAAGACTACTTTACTTTAAAAGGTGCAGCTGCCCCTGTGGCCCATTTTCAAGGAAGTTTGCCGGAAGTTCCCGCTTACAACGCCTCAGAAAAATACCCAAGCATGACTTCAGTTAATTCTGCAGAAGCCAGCACTGGTGCAGGAGGGGGGGGCAGTAATCCTGTCAAAAGCATGTGGAGTGAGGGGGCCACTTTTAGTGCCAACTCTGTAACTTGTACATTTTCCAGACAATTTTTAATTCCATATGACCCAGAGCACCATTATAAGGTGTTTTCTCCAGCAGCAAGTAGCTGCCACAATGCCAGTGGAAAGGAGGCAAAGGTTTGCACCATTAGTCCCATAATGGGATACTCAACCCCATGGAGATATTTAGATTTTAATGCTTTAAATTTATTTTTTTCACCTTTAGAGTTTCAGCACTTAATTGAAAATTATGGAAGTATAGCTCCTGATGCTTTAACTGTAACCATATCAGAAATTGCTGTTAAGGATGTTACAGACAAAACTGGAGGGGGGGTACAGGTTACTGACAGCACTACAGGGCGCCTATGCATGTTAGTAGACCATGAATACAAGTACCCATATGTGTTAGGGCAAGGTCAGGATACTTTAGCCCCAGAACTTCCTATTTGGGTATACTTTCCCCCTCAATATGCTTACTTAACAGTAGGAGATGTTAACACACAAGGAATTTCTGGAGACAGCAAAAAATTAGCAAGTGAAGAATCAGCATTTTATGTTTTGGAACACAGTTCTTTTCAGCTTTTAGGTACAGGAGGTACAGCAACTATGTCTTATAAGTTTCCTTCAGTGCCCCCAGAAAATTTAGAGGGCTGCAGTCAACACTTTTATGAAATGTATAATCCCTTATACGGATCCCGTTTAGGGGTTCCTGACACATTAGGAGGTGACCCAAAATTTAGATCTTTAACACATGAAGACCATGCCATTCAGCCCCAAAACTTCATGCCAGGGCCACTAGTAAACTCAGTGTCTACAAAGGAGGGAGACAGCTCTAATACTGGAGCTGGAAAAGCCTTAACAGGCCTTAGCACAGGTACCTCTCAAAACACTAGAATATCCTTACGCCCTGGGCCAGTGTCTCAGCCATACCACCACTGGGACACAGATAAATATGTCACAGGAATAAATGCCATTTCTCATGGTCAAACCACTTATGGTAACGCTGAAGACAAAGAGTATCAGCAAGGAGTGGGTAGATTTCCAAATGAAAAAGAACAGCTAAAACAGTTACAGGGTTTAAACATGCACACCTACTTTCCCAATAAAGGAACCCAGCAATATACAGATCAAATTGAGCGCCCCCTAATGGTAGGTTCTGTATGGAACAGAAGAGCCCTTCACTATGAAAGCCAGCTGTGGAGTAAAATTCCAAATTTAGATGACAGTTTTAAAACTCAGTTTGCAGCCTTAGGAGGATGGGGTTTGCATCAGCCACCTCCTCAAATATTTTTAAAAATATTACCACAAAGTGGGCCAATTGGAGGTATTAAATCAATGGGAACTACTACCTTAGTTCAGTATGCCGTGGGAATTATGACAGTAACTATGACATTTAAATTGGGGCCCCGTAAAGCTACGGGACGGTGGAATCCTCAACCTGGAGTATATCCCCCGCACGCAGCAGGTCATTTACCATATGTACTATATGACCCCACAGCTACAGATGCAAAACAACACCACAGACATGGATATGAAAAGCCTGAAGAATTGTGGACAGCCAAAAGCCGTGTGCACCCATTGTAA
1_AB126269_17_JPN_EasternAsia_Human      ATGGAGCTATTTAGAGGGGTGCTTCAAGTTTCTTCTAATGTTCTGGACTGTGCTAACGATAACTGGTGGTGCTCTTTACTGGATTTAGACACTTCTGACTGGGAACCACTAACTCATACTAACAGACTAATGGCAATATACTTAAGCAGTGTGGCTTCTAAGCTTGACTTTACCGGGGGGCCACTAGCAGGGTGCTTGTACTTTTTTCAAGTAGAATGTAACAAATTTGAAGAAGGCTATCATATTCATGTGGTTATTGGAGGGCCAGGGTTAAACCCCAGAAACCTCACAGTGTGTGTAGAGGGGTTATTTAACAATGTACTTTATCACCTTGTAACTGAAAATGTAAAGCTAAAATTTTTGCCAGGAATGACTACAAAAGGCAAATACTTTAGAGATGGAGAGCAGTTTATAGAAAACTATTTAATGAAAAAAATACCTTTAAATGTTGTGTGGTGTGTTACTAATATTGATGGATATATAGATACCTGTATTTCTGCTACTTTTAGAAGGGGAGCTTGCCATGCCAAGAAACCCCGCATTACCACAGCCATAAATGATACTAGTAGTGATGCTGGGGAGGCTAGCGGCACAGGGGCAGAGGTTGTGCCATTTAATGGGAAGGGAACTAAGGCTAGCATAAAGTTTCAAACTATGGTAAACTGGTTGTGTGAAAACAGAGTGTTTACAGAGGATAAGTGGAAACTAGTTGACTTTAACCAGTACACTTTACTAAGCAGTAGTCACAGTGGAAGTTTTCAAATTCAAAGTGCACTAAAACTAGCAATTTATAAAGCAACTAATTTAGTGCCTACTAGCACATTCTTATTGCATACAGACTTTGAGCAGGTTATGTGTATTAAAGACAATAAAATTGTTAAATTGTTACTTTGTCAAAACTATGACCCCCTATTGGTGGGGCAGCATGTGTTAAAGTGGATTGATAAAAAATGTGGCAAGAAAAATACACTGTGGTTTTATGGGCCGCCAAGTACAGGAAAAACAAACTTGGCAATGGCCATTGCTAAAAGTGTTCCAGTATATGGCATGGTTAACTGGAATAATGAAAACTTTCCATTTAATGATGTAGCAGGAAAAAGCTTGGTGGTCTGGGATGAAGGTATTATTAAGTCTACAATTGTAGAAGCTGCAAAAGCCATTTTAGGCGGGCAACCCACCAGGGTAGATCAAAAAATGCGTGGAAGTGTAGCTGTGCCTGGAGTACCTGTGGTTATAACCAGCAATGGTGACATTACTTTTGTTGTAAGCGGGAACACTACAACAACTGTACATGCTAAAGCCTTAAAAGAGCGCATGGTAAAGTTAAACTTTACTGTCAGATGCAGCCCTGACATGGGGTTACTAACAGAGGCTGATGTACAACAGTGGCTTACATGGTGTAATGCACAAAGCTGGGACCACTATGAAAACTGGGCAATAAACTACACTTTTGATTTCCCTGGAATTAATGCAGATGCCCTCCACCCAGACCTCCAAACCACCCCAATTGTCACAGACACCAGTATCAGCAGCAGTGGTGGTGAAAGCTCTGAAGAACTCAGTGAAAGCAGCTTTTTTAACCTCATCACCCCAGGCGCCTGGAACACTGAAACCCCGCGCTCTAGTACGCCCATCCCCGGGACCAGTTCAGGAGAATCATCTGTCGGAAGCCCAGTTTCCTCCAAAGTTGTAGCTGCATCGTGGGAAGAAGCCTTCTACACACCTTTGGCAGACCAGTTTCGTGAACTGTTAGTTGGGGTTGATTATGTGTGGGACGGTGTAAGGGGCTTACCTGTGTGTTGTGTGCAACATATTAACAATAGTGGGGGAGGCTTGGGACTTTGTCCCCATTGCATTAATGTAGGGGCTTGGTATAATGGATGGAAATTTCGAGAATTTACTCCAGATTTGGTGCGATGTAGCTGCCATGTGGGAGCTTCTAATCCCTTTTCTGTGCTAACCTGCAAAAAATGTGCTTACCTGTCTGGATTGCAAAGCTTTGTAGATTATGAGTAAAGAAAGTGGCAAATGGTGGGAAAGTAATGATAAATTTGCTAAAGCTGTGTATCAGCAATTTGTGGAGTTTTATGAAAAAGTTACTGGAACAGACTTAGAGCTTATTCAAATATTAAAAGACCATTATAATATTTCTTTAGATAATCCCCTAGAAAACCCATCCTCTCTGTCTGACTTAGTTGCTCGTATTAAAAATAACCTTAAAAACTCTCCAGACTTATATAGTCATCATTTTCAAAGTCATGGACAGTTATCTGACCACCCCCATGCCTTATCATCCAGTAGCAGTCATGCAGAACCTAGAGGAGAAAATGCAGTATTATCTAGTGAAGACTTACACAAGCCTGGGCAAGTTAGCGTACAACTACCCGGTACTAACTATGTTGGGCCTGGCAATGAGCTACAAGCTGGGCCCCCGCAAAGTGCTGTTGACAGTGCTGCAAGGATTCATGACTTTAGGTATAGCCAACTGGCTAAGTTGGGAATAAATCCATATACTCATTGGACTGTAGCAGATGAAGAGCTTTTAAAAAATATAAAAAATGAAACTGGGTTTCAAGCACAAGTAGTAAAAGACTACTTTACTTTAAAAGGTGCAGCTGCCCCTGTGGCCCATTTTCAAGGAAGTTTGCCGGAAGTTCCCGCTTACAACGCCTCAGAAAAATACCCAAGCATGACTTCAGTTAATTCTGCAGAAGCCACCAGTGGTGCAGGAGGGGGGGGCAGTAATCCTGTCAAAAGCATGTGGAGTGAGGGGGCCACTTTTAGTGCCAACTCTGTAACTTGTACATTTTCCAGACAGTTTTTAATTCCATATGACCCAGAACACCATTATAAGGTGTTTTCTCCCGCAGCAAGTAGCTGCCACAATGCCAGTGGAAAGGAGGCAAAGGTTTGCACCATTAGTCCCATAATGGGATACTCAACCCCATGGAGATATTTAGATTTTAATGCTTTAAATTTATTTTTTTCACCTTTAGAGTTTCAGCACTTAATTGAAAATTATGGAAGTATAGCTCCTGATGCTTTAACTGTAACCATATCAGAAATTGCTGTTAAGGATGTTACAGACAAAACTGGAGGGGGGGTACAGGTTACTGACAGCACTACAGGGCGCCTATGCATGTTAGTAGACCATGAATACAAGTACCCATATGTGTTAGGGCAAGGTCAAGATACTTTAGCCCCAGAACTTCCTATTTGGGTATACTTTCCCCCTCAATATGCTTACTTAACAGTAGGAGATGTTAACACACAAGGAATTTCTGGAGACAGCAAAAAATTAGCAAGTGAAGAATCAGCATTTTATGTTTTGGAACACAGTTCTTTTCAGCTTTTAGGTACAGGAGGTACAGCAACTATGTCTTATAAGTTTCCTCCAGTGCCCCCAGAAAATTTAGAGGGCTGTAGTCAACACTTTTATGAAATGTACAATCCCTTATACGGATCCCGCTTAGGGGTTCCTGACACATTAGGAGGTGATCCAAAATTTAGATCTTTAACACATGAAGACCATGCAATTCAGCCCCAAAACTTCATGCCAGGGCCACTAGTAAACTCAGTGTCTACAAAGGAGGGAGACAGCTCTAATACCGGAGCTGGAAAAGCCTTAACAGGCCTTAGCACAGGTACCTCTCAAAACACTAGAATATCCTTACGCCCTGGGCCAGTGTCTCAGCCATACCACCACTGGGACACAGATAAATATGTCACAGGAATAAATGCCATTTCTCATGGTCAGACCACTTATGGTAACGCTGAAGACAAAGAGTATCAGCAAGGAGTGGGTAGATTTCCAAATGAAAAAGAACAGCTAAAACAGTTACAGGGTTTAAACATGCACACCTACTTTCCCAATAAAGGAACCCAGCAATATACAGATCAAATTGAGCGCCCCCTAATGGTGGGTTCTGTATGGAACAGAAGAGCCCTTCACTATGAAAGCCAGCTGTGGAGTAAAATTCCAAATTTAGATGACAGTTTTAAAACTCAGTTTGCAGCCTTAGGAGGATGGGGTTTGCATCAGCCACCTCCTCAAATATTTTTAAAAATATTACCACAAAGTGGGCCAATTGGAGGTATTAAATCAATGGGAATTACTACCTTAGTTCAGTATGCTGTGGGAATTATGACAGTAACTATGACATTTAAATTGGGGCCCCGTAAAGCTACGGGACGGTGGAATCCTCAACCTGGAGTATATCCCCCGCACGCAGCAGGTCATTTACCATATGTACTATATGACCCCACAGCTACAGATGCAAAACAACACCACAGACATGGATATGAAAAGCCTGAAGAATTGTGGACAGCCAAAAGCCGTGTGCACCCATTGTAA
1_KC013316_11_BRA_SouthAmerica_Human     ATGGAGCTATTTAGAGGGGTGCTTCAAGTTTCTTCTAATGTTCTGGACTGTGCTAACGATAACTGGTGGTGCTCTTTACTGGATTTAGACACTTCTGACTGGGAACCTCTAACTCATACTAACAGACTAATGGCAATATACTTAAGCAGTGTGGCTTCTAAGCTTGACTTTACCGGGGGGCCACTAGCAGGGTGCTTGTACTTTTTTCAAGTGGAATGTAACAAATTTGAAGAAGGCTATCATATACATGTGGTTATTGGGGGGCCAGGGTTAAACCCCAGAAACCTCACAGTGTGTGTAGAGGGGTTATTTAATAATGTACTTTATCACCTTGTAACTGAAAATGTGAAGCTAAAATTTTTGCCAGGAATGACTACAAAAGGCAAATACTTTAGAGATGGAGAGCAGTTTATAGAAAACTATTTAATGAAAAAAATACCTTTAAATGTTGTATGGTGTGTTACTAATATTGATGGGTATATAGATACCTGTATTTCTGCTACTTTTAGAAGGGGAGCTTGCCATGCCAAGAAACCCCGCATTGCTACAGCCATAAATGATACCAGTAGTGATGCTGGGGAGTCTAGCGGCACAGGGGTAGAGGTTGTGCCATTTAATGGGAAGGGAACTAAGGCTAGCATAAAGTTTCAAACTATGGTAAACTGGTTGTGTGAAAACAGAGTGTTTACAGAGGATAAGTGGAAACTAGTTGACTTTAACCAGTACACTTTACTAAGCAGTAGTCACAGTGGAAGTTTCCAAATTCAAAGCGCACTAAAACTAGCAATTTATAAAGCAACTAATTTAGTGCCTACTAGCACATTTTTATTGCATACAGACTTTGAGCAGGTTATGTGTATTAAAGACAATAAAATTGTTAAATTGTTACTTTGTCAAAACTATGACCCCCTATTGGTGGGGCAGCATGTGTTAAAGTGGATTGATAAGAAATGTGGCAAGAAAAATACACTGTGGTTTTATGGGCCGCCAAGTACAGGAAAAACAAACTTGGCAATGGCCATTGCTAAAAGTGTTCCAGTATATGGCATGGTTAACTGGAATAATGAAAACTTTCCATTTAATGATGTAGCAGGAAAAAGCTTGGTGGTCTGGGATGAAGGTATTATTAAGTCTACAATTGTAGAAGCTGCAAAAGCCATTTTAGGCGGGCAACCCACCAGGGTAGATCAAAAAATGCGTGGAAGTGTAGCTGTGCCTGGAGTACCTGTGGTTATAACCAGCAATGGTGACATTACTTTTGTTGTAAGCGGGAACACTACAACAACTGTACATGCTAAAGCCTTAAAAGAGCGCATGGTAAAGTTAAACTTTACTGTAAGATGCAGCCCTGACATGGGGTTACTAACAGAGGCTGATGTACAACAGTGGCTTACATGGTGTAATGCACAAAGCTGGGACCACTATGAAAACTGGGCAATAAACTACACTTTTGATTTCCCTGGAATTAATGCAGATGCCCTCCACCCAGACCTCCAAACCACCCCAATTGTCACAGACACCAGTATCAGCAGCAGTGGTGGTGAAAGCTCTGAAGAACTCAGTGAAAGCAGCTTTTTTAACCTCATCACCCCAGGCGCCTGGAACACTGAAACCCCGCGCTCTAGTACGCCCATCCCCGGGACCAGTTCAGGAGAATCATTTGTCGGAAGCCCAGTTTCCTCCGAAGTTGTAGCTGCATCGTGGGAAGAAGCCTTCTACACACCTTTGGCAGACCAGTTTCGTGAACTGTTAGTTGGGGTTGATTATGTGTGGGACGGTGTAAGGGGTTTACCTGTGTGTTGTGTGCAACATATTAACAATAGTGGGGGAGGCTTGGGACTTTGTCCCCATTGCATTAATGTAGGGGCTTGGTATAATGGATGGAAATTTCGAGAATTTACCCCAGATTTGGTGCGATGTAGCTGCCATGTGGGAGCTTCTAATCCCTTTTCTGTGCTAACCTGCAAAAAATGTGCTTACCTGTCTGGATTGCAGAGCTTTGTAGATTATGRGTAAAGAAAGTGGCAAATGGTGGGAAAGTGATGATAAGTTTGCTAAAGCTGTGTATCAGCAATTTGTGGAATTTTATGAAAAGGTTACTGGAACAGACTTAGAGCTTATTCAAATATTAAAAGATCATTATAATATTTCTTTAGATAATCCCCTAGAAAACCCATCCTCTCTGTTTGACTTAGTTGCTCGTATTAAAAATAACCTTAAAAACTCTCCAGACTTATATAGTCATCATTTTCAAAGTCATGGACAGTTATCTGACCACCCCCATGCCTTATCATCCAGTAGCAGTCATGCAGAACCTAGAGGAGAAAATGCAGTATTATCTAGTGAAGACTTACACAAGCCTGGGCAAGTTAGCGTACAACTACCCGGTACTAACTATGTTGGGCCTGGCAATGAGCTACAAGCTGGGCCCCCGCAAAGTGCTGTTGACAGTGCTGCAAGGATTCATGACTTTAGGTATAGCCAACTGGCTAAGTTGGGAATAAATCCATATACTCATTGGACTGTAGCAGATGAAGAGCTTTTAAAAAATATAAAAAATGAAACTGGGTTTCAAGCACAAGTAGTAAAAGACTACTTTACTTTAAAAGGTGCAGCTGCCCCTGTGGCCCATTTTCAAGGAAGTTTGCCGGAAGTTCCCGCTTACAACGCCTCAGAAAAATACCCAAGCATGACTTCAGTTAATTCTGCAGAAGCCAGCACTGGTGCAGGAGGGGGGGGCAGTAATCCTGTTAAAAGCATGTGGAGTGAGGGGGCCACTTTTAGTGCCAACTCTGTAACTTGTACATTTTCCAGACAGTTTTTAATTCCATATGACCCAGAGCACCATTATAAGGTGTTTTCTCCCGCAGCAAGTAGCTGCCACAATGCCAGTGGAAAGGAGGCAAAGGTTTGCACCATTAGTCCCATAATGGGATACTCAACCCCATGGAGATATTTAGATTTTAATGCTTTAAATTTATTTTTTTCACCTTTAGAGTTTCAGCACTTAATTGAAAATTATGGAAGTATAGCCCCTGATGCTTTAACTGTAACCATATCAGAAATTGCTGTTAAGGATGTTACAGACAAAACTGGAGGGGGGGTACAGGTTACTGACAGCACTACAGGGCGCCTATGCATGTTAGTAGACCATGAATACAAGTACCCATATGTGTTAGGGCAAGGTCAGGATACTTTAGCCCCAGAACTTCCTATTTGGGTATACTTTCCCCCTCAATATGCTTACTTAACAGTGGGAGATGTTAACACACAAGGAATTTCTGGAGACAGCAAAAAATTAGCAAGTGAAGAATCAGCATTTTATGTTTTGGAACACAGTTCTTTTCAGCTTTTAGGTACAGGAGGTACAGCAACTATGTCTTATAAGTTTCCTTCAGTGCCCCCAGAAAATTTAGAGGGCTGCAGTCAACACTTTTATGAAATGTACAACCCCTTATACGGATCCCGCTTAGGGGTTCCTGACACATTAGGAGGTGACCCAAAATTTAGATCTTTAACACATGAAGACCATGCAATTCAGCCCCAAAACTTCATGCCAGGGCCACTAGTAAACTCAGTGTCTACAAAGGAGGGAGACAGCTCTAATACTGGAGCTGGAAAAGCCTTAACAGGTCTTAGCACAGGTACCTCTCAAAACACTAGAATATCCTTACGCCCTGGGCCAGTGTCTCAGCCATACCACCACTGGGACACAGATAAATATGTCACAGGAATAAATGCCATTTCTCATGGTCAGACCACTTATGGTAACGCTGAAGACAAAGAGTATCAGCAAGGAGTGGGTAGATTTCCAAATGAAAAAGAACAGCTAAAACAGTTACAGGGTTTAAACATGCACACCTACTTTCCCAATAAAGGAACCCAGCAATATACAGATCAAATTGAGCGCCCCCTAATGGTGGGTTCTGTATGGAACAGAAGAGCCCTTCACTATGAAAGCCAGCTGTGGAGTAAAATTCCAAATTTAGATGACAGTTTTAAAACTCAGTTTGCAGCCTTAGGAGGATGGGGTTTGCATCAGCCACCTCCTCAAATATTTTTAAAAATATTACCACAAAGTGGGCCAATTGGAGGTATTAAATCAATGGGAATTACTACCTTAGTTCAGTATGCTGTGGGAATTATGACAGTAACTATGACATTTAAATTGGGGCCCCGTAAAGCTACAGGACGGTGGAATCCTCAACCTGGAGTATATCCCCCGCACGCAGCAGGTCATTTACCATATGTACTATATGACCCCACAGCTACAGATGCAAAACAACACCACAGACATGGATATGAAAAGCCTGAAGAATTGTGGACAGCCAAAAGCCGTGTGCACCCATTGTAA
1_AF162273_21_NA_NA_Human                ATGGAGCTATTTAGAGGGGTGCTTCAAGTTTCTTCTAATGTTCTGGACTGTGCTAACGATAACTGGTGGTGCTCTTTACTGGATTTAGACACTTCTGACTGGGAACCACTAACTCATACTAACAGACTAATGGCAATATACTTAAGCAGTGTGGCTTCTAAGCTTGACTTTACCGGGGGGCCACTAGCGGGGTGCTTGTACTTTTTTCAAGTAGAATGTAACAAATTTGAAGAAGGCTATCATATTCATGTGGTTATTGGGGGGCCAGGGTTAAACCCCAGAAACCTCACAGTGTGTGTAGAGGGGTTATTTAATAATGTACTTTATCACCTTGTAACTGAAAATGTAAAGCTAAAATTTTTGCCAGGAATGACTACAAAAGGCAAATACTTTAGAGATGGAGAGCAGTTTATAGAAAACTATTTAATGAAAAAAATACCTTTAAATGTTGTATGGTGTGTTACTAATATTGATGGATATATAGATACCTGTATTTCTGCTACTTTTAGAAGGGGAGCTTGCCATGCCAAGAAACCCCGCATTACCACAGCCATAAATGACACTAGTAGTGATGCTGGGGAGTCTAGCGGCACAGGGGCAGAGGTTGTGCCAATTAATGGGAAGGGAACTAAGGCTAGCATAAAGTTTCAAACTATGGTAAACTGGTTGTGTGAAAACAGAGTGTTTACAGAGGATAAGTGGAAACTAGTTGACTTTAACCAGTACACTTTACTAAGCAGTAGTCACAGTGGAAGTTTTCAAATTCAAAGTGCACTAAAACTAGCAATTTATAAAGCAACTAATTTAGTGCCTACAAGCACATTTCTATTGCATACAGACTTTGAGCAGGTTATGTGTATTAAAGACAATAAAATTGTTAAATTGTTACTTTGTCAAAACTATGACCCCCTATTAGTGGGGCAGCATGTGTTAAAGTGGATTGATAAAAAATGTGGCAAGAAAAATACACTGTGGTTTTATGGGCCGCCAAGTACAGGAAAAACAAACTTGGCAATGGCCATTGCTAAAAGTGTTCCAGTATATGGCATGGTTAACTGGAATAATGAAAACTTTCCATTTAATGATGTAGCAGGGAAAAGCTTGGTGGTCTGGGATGAAGGTATTATTAAGTCTACAATTGTAGAAGCTGCAAAAGCCATTTTAGGCGGGCAACCCACCAGGGTAGATCAAAAAATGCGTGGAAGTGTAGCTGTGCCTGGAGTACCTGTGGTTATAACCAGCAATGGTGACATTACTTTTGTTGTAAGCGGGAACACTACAACAACTGTACATGCTAAAGCCTTAAAAGAGCGAATGGTAAAGTTAAACTTTACTGTAAGATGCAGCCCTGACATGGGGTTACTAACAGAGGCTGATGTACAACAGTGGCTTACATGGTGTAATGCACAAAGCTGGGACCACTATGAAAACTGGGCAATAAACTACACTTTTGATTTCCCTGGAATTAATGCAGATGCCCTCCACCCAGACCTCCAAACCACCCCAATTGTCACAGACACCAGTATCAGCAGCAGTGGTGGTGAAAGCTCTGAAGAACTCAGTGAAAGCAGCTTTTTTAACCTCATCACCCCAGGCGCCTGGAACACTGAAACCCCGCGCTCTAGTACGCCCATCCCCGGGACCAGTTCAGGAGAATCATTTGTCGGAAGCTCAGTTTCCTCCGAAGTTGTAGCTGCATCGTGGGAAGAAGCCTTCTACACACCTTTGGCAGACCAGTTTCGTGAACTGTTAGTTGGGGTTGATTATGTGTGGGACGGTGTAAGGGGTTTACCTGTGTGTTGTGTGCAACATATTAACAATAGTGGGGGAGGCTTGGGACTTTGTCCCCATTGCATTAATGTAGGGGCTTGGTATAATGGATGGAAATTTCGAGAATTTACCCCAGATTTGGTGCGGTGTAGCTGCCATGTGGGAGCTTCTAATCCCTTTTCTGTGCTAACCTGCAAAAAATGTGCTTACCTGTCTGGATTGCAAAGCTTTGTAGATTATGAGTAAAGAAAGTGGCAAATGGTGGGAAAGTGATGATAAATTTGCTAAAGCTGTGTATCAGCAATTTGTGGAATTTTATGAAAAGGTTACTGGAACAGACTTAGAGCTTATTCAAATATTAAAAGATCACTATAATATTTCTTTAGATAATCCCCTAGAAAACCCATCCTCTCTGTTTGACTTAGTTGCTCGTATTAAAAATAACCTTAAAAACTCTCCAGACTTATATAGTCATCATTTTCAAAGTCATGGACAGTTATCTGACCACCCCCATGCCTTATCATCCAGTAGCAGTCATGCAGAACCTAGAGGAGAAAATGCAGTATTATCTAGTGAAGACTTACACAAGCCTGGGCAAGTTAGCGTACAACTACCCGGTACTAACTATGTTGGGCCTGGCAATGAGCTACAAGCTGGGCCCCCGCAAAGTGCTGTTGACAGTGCTGCAAGGATTCATGACTTTAGGTATAGCCAACTGGCTAAGTTGGGAATAAATCCATATACTCATTGGACTGTAGCAGATGAAGAGCTTTTAAAAAATATAAAAAATGAAACTGGGTTTCAAGCACAAGTAGTAAAAGACTACTTTACTTTAAAAGGTGCAGCTGCCCCTGTGGCCCATTTTCAAGGAAGTTTGCCGGAAGTTCCCGCTTACAACGCCTCAGAAAAATACCCAAGCATGACTTCAGTTAATTCTGCAGAAGCCAGCACTGGTGCAGGAGGGGGTGGCAGTAATCCTGTCAAAAGCATGTGGAGTGAGGGGGCCACTTTTAGTGCCAACTCTGTAACTTGTACATTTTCCAGACAGTTTTTAATTCCTTATGACCCAGAGCACCATTATAAGGTGTTTTCTCCCGCAGCAAGCAGCTGCCACAATGCCAGTGGAAAGGAGGCAAAGGTTTGCACAATTAGTCCCATAATGGGATACTCAACCCCATGGAGATATTTAGATTTTAATGCTTTAAATTTATTTTTTTCACCTTTAGAGTTTCAGCACTTAATTGAAAATTATGGAAGTATAGCTCCTGATGCTTTAACTGTAACCATATCAGAAATTGCTGTTAAGGATGTTACAGACAAAACTGGAGGGGGGGTACAGGTTACTGACAGCACTACAGGGCGCCTATCCATGTTAGTAGACCATGAATACAAGTACCCATATGTGTTAGGACAAGGTCAGGATACTTTAGCCCCAGAACTTCCTATTTGGGTATACTTTCCCCCTCAATATGCTTACTTAACAGTAGGAGATGTTAACACACAAGGAATCTCTGGAGACAGCAAAAAATTAGCAAGTGAAGAATCAGCATTTTATGTTTTGGAACACAGTTCTTTTCAGCTTTTAGGTACAGGAGGTACAGCAACTATGTCTTATAAGTTTCCTCCAGTGCCCCCAGAAAATTTAGAGGGCTGCAGTCAACACTTTTATGAAATGTACAATCCCTTATACGGATCCCGCTTAGGGGTTCCTGACACATTAGGAGGTGACCCAAAATTTAGATCTTTAACACATGAAGACCATGCAATTCAGCCCCAAAACTTCATGCCAGGGCCACTAGTAAACTCAGTGTCTACAAAGGAGGGAGACAGCTCTAATACTGGAGCTGGAAAAGCCTTAACAGGCCTTAGCACAGGCACCTCTCAAAACACTAGAATATCCTTACGCCCTGGGCCAGTGTCACAGCCATACCACCACTGGGACACAGATAAATATGTTCCAGGAATAAATGCCATTTCTCATGGTCAGACCACTTATGGTAACGCTGAAGACAAAGAGTATCAGCAAGGAGTGGGTAGATTTCCAAATGAAAAAGAACAGCTAAAACAGTTACAGGGTTTAAACATGCACACCTATTTCCCCAATAAAGGAACCCAGCAATATACAGATCAAATTGAGCGCCCCCTAATGGTGGGTTCTGTATGGAACAGAAGAGCCCTTCACTATGAAAGCCAGCTGTGGAGTAAAATTCCAAATTTAGATGACAGTTTTAAAACTCAGTTTGCAGCCTTAGGAGGATGGGGTTTGCATCAGCCACCTCCTCAAATATTTTTAAAAATATTACCACAAAGTGGGCCAATTGGAGGTATTAAATCAATGGGAATTACTACCTTAGTTCAGTATGCCGTGGGAATTATGACAGTAACTATGACATTTAAATTGGGGCCCCGTAAAGCTACGGGACGGTGGAATCCTCAACCTGGAGTATATCCCCCGCACGCAGCAGGTCATTTACCATATGTACTATATGACCCCACAGCTACAGATGCAAAACAACACCACAGGCATGGATACGAAAAGCCTGAAGAATTGTGGACAGCCAAAAGCCGTGTGCACCCATTGTAA
1_AY386330_17_NA_NA_Human                ATGGAGCTATTTAGAGGGGTGCTTCAAGTTTCTTCTAATGTTCTGGACTGTGCTAACGATAACTGGTGGTGCTCTTTACTAGATTTAGACACTTCTGACTGGGAACCACTAACTCATACTAACAGACTAATGGCAATATACTTAAGCAGTGTGGCTTCTAAGCTTGACCTTACCGGGGGGCCACTAGCAGGGTGCTTGTACTTTTTTCAAGCAGAATGTAACAAATTTGAAGAAGGCTATCATATTCATGTGGTTATTGGGGGGCCAGGGTTAAACCCCAGAAACCTCACAGTGTGTGTAGAGGGGTTATTTAATAATGTACTTTATCACTTTGTAACTGAAAATGTGAAGCTAAAATTTTTGCCAGGAATGACTACAAAAGGCAAATACTTTAGAGATGGAGAGCAGTTTATAGAAAACTATTTAATGAAAAAAATACCTTTAAATGTTGTATGGTGTGTTACTAATATTGATGGATATATAGATACCTGTATTTCTGCTACTTTTAGAAGGGGAGCTTGCCATGCCAAGAAACCCCGCATTACCACAGCCATAAATGATACTAGTAGCGATGCTGGGGAGTCTAGCGGCACAGGGGCAGAGGTTGTGCCATTTAATGGGAAGGGAACTAAGGCTAGCATAAAGTTTCAAACTATGGTAAACTGGTTGTGTGAAAACAGAGTGTTTACAGAGGATAAGTGGAAACTAGTTGACTTTAACCAGTACACTTTACTAAGCAGTAGTCACAGTGGAAGTTTTCAAATTCAAAGTGCACTAAAACTAGCAATTTATAAAGCAACTAATTTAGTGCCTACTAGCACATTTTTATTGCATACAGACTTTGAGCAGGTTATGTGTATTAAAGACAATAAAATTGTTAAATTGTTACTTTGTCAAAACTATGACCCCCTATTGGTGGGGCAGCATGTGTTAAAGTGGATTGATAAAAAATGTGGCAAGAAAAATACACTGTGGTTTTATGGGCCGCCAAGTACAGGAAAAACAAACTTGGCAATGGCCATTGCTAAAAGTGTTCCAGTATATGGCATGGTTAACTGGAATAATGAAAACTTTCCATTTAATGATGTAGCAGGAAAAAGCTTGGTGGTCTGGGATGAAGGTATTATTAAGTCTACAATTGTAGAAGCTGCAAAAGCCATTTTAGGCGGGCAACCCACCAGGGTAGATCAAAAAATGCGTGGAAGTGTAGCTGTGCCTGGAGTACCTGTGGTTATAACCAGCAATGGTGACATTACTTTTGTTGTAAGCGGGAACACTACAACAACTGTACATGCTAAAGCCTTAAAAGAGCGCATGGTAAAGTTAAACTTTACTGTAAGATGCAGCCCTGACATGGGGTTACTAACAGAGGCTGATGTACAACAGTGGCTTACATGGTGTAATGCACAAAGCTGGGACCACTATGAAAACTGGGCAATAAACTACACTTTTGATTTCCCTGGAATTAATGCAGATGCCCTCCACCCAGACCTCCAAACCACCCCAATTGTCACAGACACCAGTATCAGCAGCAGTGGTGGTGAAAGCTCTGAAGAACTCAGTGAAAGCAGCTTTTTTAACCTCATCACCCCAGGCGCCTGGAACACTGAAACCCCGCGCTCTAGTACGCCCATCCCCGGGACCAGTTCAGGAGAATCATTTGTCGGAAGCCCAGTTTCCTCCGAAGTTGTAGCTGCATCGTGGGAAGAAGCCTTCTACACACCTTTGGCAGACCAGTTTCGTGAACTGTTAGTTGGGGTTGATTATGTGTGGGACGGTGTAAGGGGTTTACCTGTGTGTTGTGTGCAACATATTAACAATAGTGGGGGAGGCTTGGGACTTTGTCCCCATTGCATTAATGTAGGGGCTTGGTATAATGGATGGAAATTTCGAGAATTTACCCCAGATTTGGTGCGATGTAGCTGCCATGTGGGAGCTTCTAATCCCTTTTCTGTGCTAACCTGCAAAAAATGTGCTTACCTGTCTGGATTGCAAAGCTTTGTAGATTATGAGTAAAGAAAGTGGCAAATGGTGGGAAAGTGATGATGAATTTGCTAAAGCTGTGTATCAGCAATTTGTGGAATTTTATGAAAAGGTTACTGGAACAGACTTAGAGCTTATTCAAATATTAAAAGATCATTATAATATTTCTTTAGATAATCCCCTAGAAAACCCATCCTCTCTGTTTGACTTAGTTGCTCGCATTAAAAATAACCTTAAAAATTCTCCAGACTTATATAGTCATCATTTTCAAAGTCATGGACAGTTATCTGACCACCCCCATGCCTTATCATCCAGTAGCAGTCATGCAGAACCTAGAGGAGAAGATGCAGTATTATCTAGTGAAGACTTACACAAGCCTGGGCAAGTTAGCGTACAACTACCCGGTACTAACTATGTTGGGCCTGGCAATGAGCTACAAGCTGGGCCCCCGCAAAGTGCTGTTGACAGTGCTGCAAGGATTCATGACTTTAGGTATAGCCAACTGGCTAAGTTGGGAATAAATCCATATACTCATTGGACTGTAGCAGATGAAGAGCTTTTAAAAAATATAAAAAATGAAACTGGGTTTCAAGCACAAGTAGTAAAAGACTACTTTACTTTAAAAGGTGCAGCTGCCCCTGTGGCCCATTTTCAAGGAAGTTTGCCGGAAGTTCCCGCTTACAACGCCTCAGAAAAATACCCAAGCATGACTTCAGTTAATTCTGCAGAAGCCAGCACTGGTGCAGGAGGGGGGGGCAGTAATCCTGTCAAAAGCATGTGGAGTGAGGGGGCCACTTTTAGTGCCAACTCTGTGACTTGTACATTTTCTAGACAGTTTTTAATTCCATATGACCCAGAGCACCATTATAAGGTGTTTTCTCCCGCAGCAAGTAGCTGCCACAATGCCAGTGGAAAGGAGGCAAAGGTTTGCACCATTAGTCCCATAATGGGATACTCAACCCCATGGAGATATTTAGATTTTAATGCTTTAAACTTATTTTTTTCACCTTTAGAGTTTCAGCACTTAATTGAAAATTATGGAAGTATAGCTCCTGATGCTTTAACTGTAACCATATCAGAAATTGCTGTTAAGGATGTTACAGACAAAACTGGAGGGGGGGTGCAGGTTACTGACAGCACTACAGGGCGCCTATGCATGTTAGTAGACCATGAATACAAGTACCCATATGTGTTAGGGCAAGGTCAAGATACTTTAGCCCCAGAACTTCCTATTTGGGTATACTTTCCCCCTCAATATGCTTACTTAACAGTAGGAGATGTTAACACACAAGGAATTTCTGGAGACAGCAAAAAATTAGCAAGTGAAGAATCAGCATTTTATGTTTTGGAACACAGTTCTTTTCAGCTTTTAGGTACAGGAGGTACAGCAACTATGTCTTATAAGTTTCCTCCAGTGCCCCCAGAAAATTTAGAGGGCTGCAGTCAACACTTTTATGAGATGTACAATCCCTTATACGGATCCCGCTTAGGGGTTCCTGACACATTAGGAGGTGACCCAAAATTTAGATCTTTAACACATGAAGACCATGCAATTCAGCCCCAAAACTTCATGCCAGGGCCACTAGTAAACTCAGTGTCTACAAAGGAGGGAGACAGCTCTAATACTGGAGCTGGGAAAGCCTTAACAGGCCTTAGCACAGGTACCTCTCAAAACACTAGAATATCCTTACGCCCGGGGCCAGTGTCTCAGCCGTACCACCACTGGGACACAGATAAATATGTCACAGGAATAAATGCTATTTCTCATGGTCAGACCACTTATGGTAACGCTGAAGACAAAGAGTATCAGCAAGGAGTGGGTAGATTTCCAAATGAAAAAGAACAGCTAAAACAGTTACAGGGTTTAAACATGCACACCTACTTTCCCAATAAAGGAACCCAGCAATATACAGATCAAATTGAGCGCCCCCTAATGGTGGGTTCTGTATGGAACAGAAGAGCCCTTCACTATGAAAGCCAGCTGTGGAGTAAAATTCCAAATTTAGATGACAGTTTTAAAACTCAGTTTGCAGCCTTAGGAGGATGGGGTTTGCATCAGCCACCTCCTCAAATATTTTTAAAAATATTACCACAAAGTGGGCCAATTGGAGGTATTAAATCAATGGGAATTACTACCTTAGTTCAGTATGCCGTGGGAATTATGACAGTAACCATGACATTTAAATTGGGGCCCCGTAAAGCTACGGGACGGTGGAATCCTCAACCTGGAGTATATCCCCCGCACGCAGCAGGTCATTTACCATATGTACTATATGACCCTACAGCTACAGATGCAAAACAACACCACAGACATGGATATGAAAAGCCTGAAGAATTGTGGACAGCCAAAAGCCGTGTGCACCCATTGTAA
1_NC000883_6_NA_NA_Human                 ATGGAGCTATTTAGAGGGGTGCTTCAAGTTTCTTCTAATGTTCTGGACTGTGCTAACGATAACTGGTGGTGCTCTTTACTAGATTTAGACACTTCTGACTGGGAACCACTAACTCATACTAACAGACTAATGGCAATATACTTAAGCAGTGTGGCTTCTAAGCTTGACCTTACCGGGGGGCCACTAGCAGGGTGCTTGTACTTTTTTCAAGCAGAATGTAACAAATTTGAAGAAGGCTATCATATTCATGTGGTTATTGGGGGGCCAGGGTTAAACCCCAGAAACCTCACAGTGTGTGTAGAGGGGTTATTTAATAATGTACTTTATCACTTTGTAACTGAAAATGTGAAGCTAAAATTTTTGCCAGGAATGACTACAAAAGGCAAATACTTTAGAGATGGAGAGCAGTTTATAGAAAACTATTTAATGAAAAAAATACCTTTAAATGTTGTATGGTGTGTTACTAATATTGATGGATATATAGATACCTGTATTTCTGCTACTTTTAGAAGGGGAGCTTGCCATGCCAAGAAACCCCGCATTACCACAGCCATAAATGATACTAGTAGCGATGCTGGGGAGTCTAGCGGCACAGGGGCAGAGGTTGTGCCATTTAATGGGAAGGGAACTAAGGCTAGCATAAAGTTTCAAACTATGGTAAACTGGTTGTGTGAAAACAGAGTGTTTACAGAGGATAAGTGGAAACTAGTTGACTTTAACCAGTACACTTTACTAAGCAGTAGTCACAGTGGAAGTTTTCAAATTCAAAGTGCACTAAAACTAGCAATTTATAAAGCAACTAATTTAGTGCCTACTAGCACATTTTTATTGCATACAGACTTTGAGCAGGTTATGTGTATTAAAGACAATAAAATTGTTAAATTGTTACTTTGTCAAAACTATGACCCCCTATTGGTGGGGCAGCATGTGTTAAAGTGGATTGATAAAAAATGTGGCAAGAAAAATACACTGTGGTTTTATGGGCCGCCAAGTACAGGAAAAACAAACTTGGCAATGGCCATTGCTAAAAGTGTTCCAGTATATGGCATGGTTAACTGGAATAATGAAAACTTTCCATTTAATGATGTAGCAGGAAAAAGCTTGGTGGTCTGGGATGAAGGTATTATTAAGTCTACAATTGTAGAAGCTGCAAAAGCCATTTTAGGCGGGCAACCCACCAGGGTAGATCAAAAAATGCGTGGAAGTGTAGCTGTGCCTGGAGTACCTGTGGTTATAACCAGCAATGGTGACATTACTTTTGTTGTAAGCGGGAACACTACAACAACTGTACATGCTAAAGCCTTAAAAGAGCGCATGGTAAAGTTAAACTTTACTGTAAGATGCAGCCCTGACATGGGGTTACTAACAGAGGCTGATGTACAACAGTGGCTTACATGGTGTAATGCACAAAGCTGGGACCACTATGAAAACTGGGCAATAAACTACACTTTTGATTTCCCTGGAATTAATGCAGATGCCCTCCACCCAGACCTCCAAACCACCCCAATTGTCACAGACACCAGTATCAGCAGCAGTGGTGGTGAAAGCTCTGAAGAACTCAGTGAAAGCAGCTTTTTTAACCTCATCACCCCAGGCGCCTGGAACACTGAAACCCCGCGCTCTAGTACGCCCATCCCCGGGACCAGTTCAGGAGAATCATTTGTCGGAAGCCCAGTTTCCTCCGAAGTTGTAGCTGCATCGTGGGAAGAAGCCTTCTACACACCTTTGGCAGACCAGTTTCGTGAACTGTTAGTTGGGGTTGATTATGTGTGGGACGGTGTAAGGGGTTTACCTGTGTGTTGTGTGCAACATATTAACAATAGTGGGGGAGGCTTGGGACTTTGTCCCCATTGCATTAATGTAGGGGCTTGGTATAATGGATGGAAATTTCGAGAATTTACCCCAGATTTGGTGCGATGTAGCTGCCATGTGGGAGCTTCTAATCCCTTTTCTGTGCTAACCTGCAAAAAATGTGCTTACCTGTCTGGATTGCAAAGCTTTGTAGATTATGAGTAAAGAAAGTGGCAAATGGTGGGAAAGTGATGATGAATTTGCTAAAGCTGTGTATCAGCAATTTGTGGAATTTTATGAAAAGGTTACTGGAACAGACTTAGAGCTTATTCAAATATTAAAAGATCATTATAATATTTCTTTAGATAATCCCCTAGAAAACCCATCCTCTCTGTTTGACTTAGTTGCTCGCATTAAAAATAACCTTAAAAATTCTCCAGACTTATATAGTCATCATTTTCAAAGTCATGGACAGTTATCTGACCACCCCCATGCCTTATCATCCAGTAGCAGTCATGCAGAACCTAGAGGAGAAGATGCAGTATTATCTAGTGAAGACTTACACAAGCCTGGGCAAGTTAGCGTACAACTACCCGGTACTAACTATGTTGGGCCTGGCAATGAGCTACAAGCTGGGCCCCCGCAAAGTGCTGTTGACAGTGCTGCAAGGATTCATGACTTTAGGTATAGCCAACTGGCTAAGTTGGGAATAAATCCATATACTCATTGGACTGTAGCAGATGAAGAGCTTTTAAAAAATATAAAAAATGAAACTGGGTTTCAAGCACAAGTAGTAAAAGACTACTTTACTTTAAAAGGTGCAGCTGCCCCTGTGGCCCATTTTCAAGGAAGTTTGCCGGAAGTTCCCGCTTACAACGCCTCAGAAAAATACCCAAGCATGACTTCAGTTAATTCTGCAGAAGCCAGCACTGGTGCAGGAGGGGGGGGCAGTAATCCTGTCAAAAGCATGTGGAGTGAGGGGGCCACTTTTAGTGCCAACTCTGTGACTTGTACATTTTCTAGACAGTTTTTAATTCCATATGACCCAGAGCACCATTATAAGGTGTTTTCTCCCGCAGCAAGTAGCTGCCACAATGCCAGTGGAAAGGAGGCAAAGGTTTGCACCATTAGTCCCATAATGGGATACTCAACCCCATGGAGATATTTAGATTTTAATGCTTTAAACTTATTTTTTTCACCTTTAGAGTTTCAGCACTTAATTGAAAATTATGGAAGTATAGCTCCTGATGCTTTAACTGTAACCATATCAGAAATTGCTGTTAAGGATGTTACAGACAAAACTGGAGGGGGGGTGCAGGTTACTGACAGCACTACAGGGCGCCTATGCATGTTAGTAGACCATGAATACAAGTACCCATATGTGTTAGGGCAAGGTCAAGATACTTTAGCCCCAGAACTTCCTATTTGGGTATACTTTCCCCCTCAATATGCTTACTTAACAGTAGGAGATGTTAACACACAAGGAATTTCTGGAGACAGCAAAAAATTAGCAAGTGAAGAATCAGCATTTTATGTTTTGGAACACAGTTCTTTTCAGCTTTTAGGTACAGGAGGTACAGCAACTATGTCTTATAAGTTTCCTCCAGTGCCCCCAGAAAATTTAGAGGGCTGCAGTCAACACTTTTATGAGATGTACAATCCCTTATACGGATCCCGCTTAGGGGTTCCTGACACATTAGGAGGTGACCCAAAATTTAGATCTTTAACACATGAAGACCATGCAATTCAGCCCCAAAACTTCATGCCAGGGCCACTAGTAAACTCAGTGTCTACAAAGGAGGGAGACAGCTCTAATACTGGAGCTGGGAAAGCCTTAACAGGCCTTAGCACAGGTACCTCTCAAAACACTAGAATATCCTTACGCCCGGGGCCAGTGTCTCAGCCGTACCACCACTGGGACACAGATAAATATGTCACAGGAATAAATGCTATTTCTCATGGTCAGACCACTTATGGTAACGCTGAAGACAAAGAGTATCAGCAAGGAGTGGGTAGATTTCCAAATGAAAAAGAACAGCTAAAACAGTTACAGGGTTTAAACATGCACACCTACTTTCCCAATAAAGGAACCCAGCAATATACAGATCAAATTGAGCGCCCCCTAATGGTGGGTTCTGTATGGAACAGAAGAGCCCTTCACTATGAAAGCCAGCTGTGGAGTAAAATTCCAAATTTAGATGACAGTTTTAAAACTCAGTTTGCAGCCTTAGGAGGATGGGGTTTGCATCAGCCACCTCCTCAAATATTTTTAAAAATATTACCACAAAGTGGGCCAATTGGAGGTATTAAATCAATGGGAATTACTACCTTAGTTCAGTATGCCGTGGGAATTATGACAGTAACCATGACATTTAAATTGGGGCCCCGTAAAGCTACGGGACGGTGGAATCCTCAACCTGGAGTATATCCCCCGCACGCAGCAGGTCATTTACCATATGTACTATATGACCCTACAGCTACAGATGCAAAACAACACCACAGACATGGATATGAAAAGCCTGAAGAATTGTGGACAGCCAAAAGCCGTGTGCACCCATTGTAA
1_KR005642_9_SRB_SouthernEurope_Human    ATGGAGCTATTTAGAGGGGTGCTTCAGGTTTCTTCTAATGTTCTGGACTGTGCTAACGATAACTGGTGGTGCTCTTTACTGGATTTAGACACTTCTGACTGGGAACCACTAACTCATACTAACAGACTAATGGCAATATACTTAAGCAGTGTGGCCTCTAAGCTTGACTTTACCGGGGGGCCACTAGCAGGGTGCTTGTACTTTTTTCAGGTAGAATGTAACAAATTTGAAGAAGGCTATCATATTCATGTGGTTATTGGGGGGCCAGGGTTAAACCCCAGAAACCTCACAGTGTGTGTAGAGGGGTTATTTAATAATGTACTTTATCACCTTGTAACTGAAAATGTAAAGCTAAAATTTTTGCCAGGAATGACTACAAAAGGCAAATACTTTAGAGATGGAGAACAGTTTATAGAAAACTATTTAATGAAAAAAATACCTTTGAATGTTGTATGGTGTGTTACTAATATTGATGGATATATAGATACCTGTATTTCTGCTACTTTTAGAAGGGGAGCTTGCCATGCCAAGAAACCCCGCATTACTACAGCCATAAATGACACTAGTAGTGATGCTGGGGAGTCTAGCGGCACAGGGGCAGATGTTCTGCCATTTAATGGGAAGGGAACTAAGGCTAGCATAAAGTTTCAAACTATGGTAAACTGGTTGTGTGAAAACAGAGTATTTACAGAGGATAAGTGGAAACTAGTTGACTTTAACCAGTACACTTTACTAAGCAGCAGTCACAGTGGAAGTTTTCAAATTCAAAGTGCACTAAAACTAGCAATTTATAAAGCAACTAATTTAGTGCCTACTAGCACATTTTTATTGCATACAGACTTTGAGCAGGTTATGTGTATTAAAGACAATAAGATTGTTAAATTGTTACTTTGTCAAAACTATGACCCCCTATTGGTGGGGCAACATGTGTTAAAGTGGATTGATAAAAAATGTGGCAAGAAAAATACACTGTGGTTTTATGGGCCGCCAAGTACAGGGAAAACAAACTTGGCAATGGCCATTGCTAAAAGTGTTCCAGTATATGGCATGGTTAACTGGAATAATGAAAACTTTCCATTTAATGATGTAGCAGGAAAAAGCTTGGTGGTCTGGGATGAAGGTATTATTAAGTCTACAATTGTAGAAGCTGCAAAAGCCATTTTAGGCGGGCAACCCACCAGGGTAGATCAAAAAATGCGTGGAAGTGTAGCTGTGCCTGGAGTACCTGTGGTTATAACCAGCAATGGTGACATTACTTTTGTTGTAAGCGGGAACACTACAACAACTGTACATGCTAAAGCCTTAAAAGAGCGCATGGTAAAGTTAAACTTTACTGTAAGATGCAGCCCTGACATGGGGTTACTAACAGAGGCTGATGTACAACAGTGGCTTACATGGTGTAATGCACAAAGCTGGGACCACTATGAAAACTGGGCAATAAACTACACTTTTGATTTCCCTGGAATTAATGCAGATGCCCTCCACCCAGACCTCCAAACCACCCCAATTGTCACAGACACCAGTATCAGCAGCAGTGGTGGTGAAAGCTCTGAAGAACTCAGTGAAAGCAGCTTTTTTAACCTCATCACCCCAGGCGCCTGGAACACTGAAACCCCGCGCTCTAGTACGCCCATCCCCGGGACCAGTTCAGGAGAATCATCTGTCGGAAGCCCAGTTTCCTCCGAAGTTGTAGCTGCATCCTGGGAAGAGGCCTTCTACACACCTTTGGCAGACCAGTTTCGTGAACTGTTAGTTGGGGTTGATTATGTGTGGGACGGTGTAAGGGGTTTACCTGTGTGTTGTGTGCAACATATTAACAATAGTGGGGGAGGCTTGGGACTTTGTCCCCATTGCATTAATGTAGGGGCTTGGTATAATGGATGGAAATTTCGAGAATTTACCCCAGATTTGGTGCGATGTAGCTGCCATGTGGGAGCTTCTAATCCCTTTTCTGTGCTAACCTGCAAAAAATGTGCTTACCTGTCTGGATTGCAAAGCTTTGTAGATTATGAGTAAAGAAAGTGGCAAATGGTGGGAAAGTGATGATAAATTTGCTAAAGCTGTGTATCAGCAATTTGTGGAATTTTATGAAAAGGTTACTGGAACAGACTTAGAGCTTATTCAAATATTAAAAGATCATTATAATATTTCTTTAGATAATCCCCTAGAAAACCCATCCTCTCTGTTTGACTTAGTTGCTCGTATTAAAAATAACCTTAAAAACTCTCCAGACTTATATAGTCATCATTTTCAAAGTCATGGACAGTTATCTGACCACCCCCATGCCTTATCATCCAGTAGCAGTCATGCAGAACCTAGAGGAGAAGATGCAGTATTATCTAGTGAAGACTTACACAAGCCTGGGCAAGTTAGCGTACAACTACCCGGTACTAACTATGTTGGGCCTGGCAATGAGCTACAAGCTGGGCCCCCGCAAAGTGCTGTTGACAGTGCTGCAAGGATTCATGACTTTAGGTATAGCCAACTGGCTAAGTTGGGAATAAATCCATATACTCATTGGACTGTAGCAGATGAAGAGCTTTTAAAAAATATAAAAAATGAAACTGGGTTTCAAGCACAAGTAGTAAAAGACTACTTTACTTTAAAAGGTGCAGCTGCCCCTGTGGCCCATTTTCAAGGAAGTTTGCCGGAAGTTCCCGCTTACAACGCCTCAGAAAAATACCCAAGCATGACTTCAGTTAATTCTGCAGAAGCCAGCACTGGTGCAGGAGGGGGGGGCAGTAATCCTGTTAAAAGCATGTGGAGTGAGGGGGCCACTTTTAGTGCCAACTCTGTAACTTGTACATTTTCCAGACAGTTTTTAATTCCATATGACCCAGAGCACCATTATAAGGTGTTTTCTCCCGCAGCAAGTAGCTGCCACAATGCCAGTGGAAAAGAGGCAAAGGTTTGCACCATTAGTCCCATAATGGGATACTCAACCCCATGGAGATATTTAGATTTTAATGCTTTAAATTTATTTTTTTCACCTTTAGAGTTTCAGCACTTAATTGAAAATTATGGAAGTATAGCTCCTGATGCTTTAACTGTAACCATATCAGAAATTGCTGTTAAGGATGTAACAGACAAAACTGGAGGAGGGGTGCAGGTTACTGACAGCACTACAGGGCGCCTATGCATGTTAGTAGACCATGAATACAAGTACCCATATGTGTTAGGGCAAGGTCAAGATACTTTAGCCCCAGAACTTCCCATTTGGGTATACTTTCCCCCTCAATATGCTTACTTAACAGTAGGAGATGTTAACACACAAGGAATTTCTGGAGACAGCAAAAAATTAGCAAGTGAAGAATCAGCATTTTATGTTTTGGAACACAGTTCTTTTCAGCTTTTAGGTACAGGAGGTACAGCAACTATGTCTTATAAGTTTCCTCCAGTGCCCCCAGAAAATTTAGAGGGTCTCAGTCAACACTTTTATGAAATGTACAATCCCTTATACGGATCCCGCTTAGGGGTTCCTGACACATTAGGAGGTGACCCAAAATTTAGATCTTTAACACATGAAGACCATGCAATTCAGCCCCAAAACTTCATGCCAGGGCCACTAGTAAACTCAGTGTCTACAAAGGAGGGAGACAGCTCTAATACTGGAGCTGGAAAAGCCTTAACAGGCCTTAGTACAGGTACCTCTCAAAACACTAGAATATCCTTACGCCCTGGGCCAGTGTCTCAGCCGTACCACCACTGGGACACAGATAAATATGTCACTGGAATAAATGCCATTTCTCATGGTCAAACCACTTATGGTAACGCTGAAGACAAAGAGTATCAGCAAGGAGTGGGTAGATTTCCAAATGAAAAAGAACAGCTAAAACAGTTACAGGGTTTAAACATGCACACCTACTTTCCCAATAAAGGAACCCAGCAATATACAGATCAAATTGAGCGCCCCCTAATGGTGGGTTCTGTATGGAACAGAAGAGCCCTTCACTATGAAAGCCAGCTGTGGAGTAAAATTCCAAATTTGGATGACAGTTTTAAAACTCAGTTTGCAGCCTTAGGAGGATGGGGTTTGCATCAGCCACCTCCTCAAATATTTTTAAAAATATTACCACAAAGTGGGCCAATTGGAGGAATTAAATCAATGGGAATTACTACCTTAGTTCAGTATGCTGTGGGAATTATGTCAGTAACCATGACATTTAAATTGGGTCCCCGTAAAGCTACGGGACGGTGGAATCCTCAACCTGGAGTATATCCCCCGCACGCAGCAGGTCATTTACCATATGTACTATATGACCCCACAGCTACAGATGCAAAACAACACCACAGACATGGATATGAAAAGCCTGAAGAATTGTGGACAGCCAAAAGCCGTGTGCACCCATTGTAA
1_KR005644_8_SRB_SouthernEurope_Human    ATGGAGCTATTTAGAGGGGTGCTTCAGGTTTCTTCTAATGTTCTGGACTGTGCTAACGATAACTGGTGGTGCTCTTTACTGGATTTAGACACTTCTGACTGGGAACCACTAACTCATACTAACAGACTAATGGCAATATACTTAAGCAGTGTGGCCTCTAAGCTTGACTTTACCGGGGGGCCACTAGCAGGGTGCTTGTACTTTTTTCAGGTAGAATGTAACAAATTTGAAGAAGGCTATCATATTCATGTGGTTATTGGGGGGCCAGGGTTAAACCCCAGAAACCTCACAGTGTGTGTAGAGGGGTTATTTAATAATGTACTTTATCACCTTGTAACTGAAAATGTAAAGCTAAAATTTTTACCAGGAATGACTACAAAAGGCAAATACTTTAGAGATGGAGAACAGTTTATAGAAAACTATTTAATGAAAAAAATACCTTTGAATGTTGTATGGTGTGTTACTAATATTGATGGATATATAGATACCTGTATTTCTGCTACTTTTAGAAGGGGAGCTTGCCATGCCAAGAAACCCCGCATTACTACAGCCATAAATGACACTAGTAGTGATGCTGGGGAGTCTAGCGGCACAGGGGCAGAGGTTGTGCCATTTAATGGGAAGGGAACTAAGGCTAGCATAAAGTTTCAAACTATGGTAAACTGGTTGTGTGAAAACAGAGTATTTACAGAGGATAAGTGGAAACTAGTTGACTTTAACCAGTACACTTTACTAAGCAGCAGTCACAGTGGAAGTTTTCAAATTCAAAGTGCACTAAAACTAGCAATTTATAAAGCAACTAATTTAGTGCCTACTAGCACATTTTTATTGCATACAGACTTTGAGCAGGTTATGTGTATTAAAGACAATAAAATTGTTAAATTGTTACTTTGTCAAAACTATGACCCCCTATTGGTGGGGCAACATGTGTTAAAGTGGATTGATAAAAAATGTGGCAAGAAAAATACACTGTGGTTTTATGGGCCGCCAAGTACAGGGAAAACAAACTTGGCAATGGCCATTGCTAAAAGTGTTCCAGTATATGGCATGGTTAACTGGAATAATGAAAACTTTCCATTTAATGATGTAGCAGGAAAAAGCTTGGTGGTCTGGGATGAAGGTATTATTAAGTCTACAATTGTAGAAGCTGCAAAAGCCATTTTAGGCGGGCAACCCACCAGGGTAGATCAAAAAATGCGTGGAAGTGTAGCTGTGCCTGGAGTACCTGTGGTTATAACCAGCAATGGTGACATTACTTTTGTTGTAAGCGGGAACACTACAACAACTGTACATGCTAAAGCCTTAAAAGAGCGCATGGTAAAGTTAAACTTTACTGTAAGATGCAGCCCTGACATGGGGTTACTAACAGAGGCTGATGTACAACAGTGGCTTACATGGTGTAATGCACAAAGCTGGGACCACTATGAAAACTGGGCAATAAACTACACTTTTGATTTCCCTGGAATTAATGCAGATGCCCTCCACCCAGACCTCCAAACCACCCCAATTGTCACAGACACCAGTATCAGCAGCAGTGGTGGTGAAAGCTCTGAAGAACTCAGTGAAAGCAGCTTTTTTAACCTCATCACCCCAGGCGCCTGGAACACTGAAACCCCGCGCTCTAGTACGCCCATCCCCGGGACCAGTTCAAGAGAATCATCTGTCGGAAGCCCAGTTTCCTCCGAAGTTGTAGCTGCATCCTGGGAAGAGGCCTTCCACACACCTTTGGCAGACCAGTTTCGTGAACTGTTAGTTGGGGTTGATTATGTGTGGGACGGTGTAAGGGGTTTACCTGTGTGTTGTGTGCAACATATTAACAATAGTGGGGGAGGCTTGGGACTTTGTCCCCATTGCATTAATGTAGGGGCTTGGTATAATGGATGGAAATTTCGAGAATTTACCCCAGATTTGGTGCGATGTAGCTGCCATGTGGGAGCTTCTAATCCCTTTTCTGTGCTAACCTGCAAAAAATGTGCTTACCTGTCTGGATTGCAAAGCTTTGTAGATTATGAGTAAAGAAAGTGGCAAATGGTGGGAAAGTGATGATAAATTTGCTAAAGCTGTGTATCAGCAATTTGTGGAATTTTATGAAAAGGTTACTGGAACAGACTTAGAGCTTATTCAAATATTAAAAGATCATTATAATATTTCTTTAGATAATCCCCTAGAAAACCCATCCTCTCTGTTTGACTTAGTTGCTCGTATTAAAAATAACCTTAAAAACTCTCCAGACTTATATAGTCATCATTTTCAAAGTCATGGACAGTTATCTGACCACCCCCATGCCTTATCATCCAGTAGCAGTCATGCAGAACCTAGAGGAGAAGATGCAGTATTATCTAGTGAAGACTTACACAAGCCTGGGCAAGTTAGCGTACAACTACCCGGTACTAACTATGTTGGGCCTGGCAATGAGCTACAAGCTGGGCCCCCGCAAAGTGCTGTTGACAGTGCTGCAAGGATTCATGACTTTAGGTATAGCCAACTGGCTAAGTTGGGAATAAATCCATATACTCATTGGACTGTAGCAGATGAAGAGCTTTTAAAAAATATAAAAAATGAAACTGGGTTTCAAGCACAAGTAGTAAAAGACTACTTTACTTTAAAAGGTGCAGCTGCCCCTGTGGCCCATTTTCAAGGAAGTTTGCCGGAAGTTCCCGCTTACAACGCCTCAGAAAAATACCCAAGCATGACTTCAGTTAATTCTGCAGAAGCCAGCACTGGTGCAGGAGGGGGGGGCAGTAATCCTGTTAAAAGCATGTGGAGTGAGGGGGCCACTTTTAGTGCCAACTCTGTAACTTGTACATTTTCCAGACAGTTTTTAATTCCATATGACCCAGAGCACCATTATAAGGTGTTTTCTCCCGCAGCAAGTAGCTGCCACAATGCCAGTGGAAAAGAGGCAAAGGTTTGCACCATTAGTCCCATAATGGGATACTCAACCCCATGGAGATATTTAGATTTTAATGCTTTAAATTTATTTTTTTCACCTTTAGAGTTTCAGCACTTAATTGAAAATTATGGAAGTATAGCGCCTGATGCTTTAACTGTAACCATATCAGAAATTGCTGTTAAGGATGTAACAGACAAAACTGGAGGAGGGGTGCAGGTTACTGACAGCACTACAGGGCGCCTATGCATGTTAGTAGACCATGAATACAAGTACCCATATGTGTTAGGGCAAGGTCAAGATACTTTAGCCCCAGAACTTCCCATTTGGGTATACTTTCCCCCTCAATATGCTTACTTAACAGTAGGAGATGTTAACACACAAGGAATTTCTGGAGACAGCAAAAAATTAGCAAGTGAAGAATCAGCATTTTATGTTTTGGAACACAGTTCTTTTCAGCTTTTAGGTACAGGAGGTACAGCAACTATGTCTTATAAGTTTCCTCCAGTGCCCCCAGAAAATTTAGAGGGCTGCAGTCAACACTTTTATGAAATGTACAATCCCTTATACGGATCCCGCTTAGGGGTTCCTGACACATTAGGAGGTGACCCAAAATTTAGATCTTTAACACATGAAGACCATGCAATTCAGCCCCAAAACTTCATGCCAGGGCCACTAGTAAACTCAGTGTCTACAAAGGAGGGAGACAGCTCTAATACTGGAGCTGGAAAAGCCTTAACAGGCCTTAGTACAGGTACCTCTCAAAACACTAGAATATCCTTACGCCCTGGGCCAGTGTCTCAGCCGTACCACCACTGGGACACAGATAAATATGTCACTGGAATAAATGCCATTTCTCATGGTCAAACCACTTATGGTAACGCTGAAGACAAAGAGTATCAGCAAGGAGTGGGTAGATTTCCAAATGAAAAAGAACAGCTAAAACAGTTACAGGGTTTAAACATGCACACCTACTTTCCCAATAAAGGAACCCAGCAATATACAGATCAAATTGAGCGCCCCCTAATGGTGGGTTCTGTATGGAACAGAAGAGCCCTTCACTATGAAAGCCAGCTGTGGAGTAAAATTCCAAATTTGGATGACAGTTTTAAAACTCAGTTTGCAGCCTTAGGAGGATGGGGTTTGCATCAGCCACCTCCTCAAATATTTTTAAAAATATTACCACAAAGTGGGCCAATTGGAGGTATTAAATCAATGGGAATTACTACCTTAGTTCAGTATGCTGTGGGAATTATGACAGTAACCATGACATTTAAATTGGGTCCCCGTAAAGCTACGGGACGGTGGAATCCTCAACCTGGAGTATATCCCCCGCACGCAGCAGGTCATTTACCATATGTACTATATGACCCCACAGCTACAGATGCAAAACAACACCACAGACATGGATATGAAAAGCCTGAAGAATTGTGGACAGCCAAAAGCCGTGTGCACCCATTGTAA
1_KR005640_9_SRB_SouthernEurope_Human    ATGGAGCTATTTAGAGGGGTGCTTCAGGTTTCTTCTAATGTTCTGGACTGTGCTAACGATAACTGGTGGTGCTCTTTACTGGATTTAGACACTTCTGACTGGGAACCACTAACTCATACTAACAGACTAATGGCAATATACTTAAGCAGTGTGGCCTCTAAGCTTGACTTTACCGGGGGGCCACTAGCAGGGTGCTTGTACTTTTTTCAGGTAGAATGTAACAAATTTGAAGAAGGCTATCATATTCATGTGGTTATTGGGGGGCCAGGGTTAAACCCCAGAAACCTCACAGTGTGTGTAGAGGGGTTATTTAATAATGTACTTTATCACCTTGTAACTGAAAATGTAAAGCTAAAATTTTTGCCAGGAATGACTACAAAAGGCAAATACTTTAGAGATGGAGAACAGTTTATAGAAAACTATTTAATGAAAAAAATACCTTTGAATGTTGTATGGTGTGTTACTAATATTGATGGATATATAGATACCTGTATTTCTGCTACTTTTAGAAGGGGAGCTTGCCATGCCAAGAAACCCCGCATTACTACAGCCATAAATGACACTAGTAGTGATGCTGGGGAGTCTAGCGGCACAGGGGCAGAGGTTGTGCCATTTAATGGGAAGGGAACTAAGGCTAGCATAAAGTTTCAAACTATGGTAACCTGGTTGTGTGAAAACAGAGTATTTACAGAGGATAAGTGGAAACTAGTTGACTTTAACCAGTACACTTTACTAAGCAGCAGTCACAGTGGAAGTTTTCAAATTCAAAGTGCACTAAAACTAGCAATTTATAAAGCAACTAATTTAGTGCCTACTAGCACATTTTTATTGCATACAGACTTTGAGCAGGTTATGTGTATTAAAGACAATAAAATTGTTAAATTGTTACTTTGTCAAAACTATGACCCCCTATTGGTGGGGCAACATGTGTTAAAGTGGATTGATAAAAAATGTGGCAAGAAAAATACACTGTGGTTTTATGGGCCGCCAAGTACAGGGAAAACAAACTTGGCAATGGCCATTGCTAAAAGTGTTCCAGTATATGGCATGGTTAACTGGAATAATGAAAACTTTCCATTTAATGATGTAGCAGGAAAAAGCTTGGTGGTCTGGGATGAAGGTATTATTAAGTCTACAATTGTAGAAGCTGCAAAAGCCATTTTAGGCGGGCAACCCACCAGGGTAGATCAAAAAATGCGTGGAAGTGTAGCTGTGCCTGGAGTACCTGTGGTTATAACCAGCAATGGTGACATTACTTTTGTTGTAAGCGGGAACACTACAACAACTGTACATGCTAAAGCCTTAAAAGAGCGCATGGTAAAGTTAAACTTTACTGTAAGATGCAGCCCTGACATGGGGTTACTAACAGAGGCTGATGTACAACAGTGGCTTACATGGTGTAATGCACAAAGCTGGGACCACTATGAAAACTGGGCAATAAACTACACTTTTGATTTCCCTGGAATTAATGCAGATGCCCTCCACCCAGACCTCCAAACCACCCCAATTGTCACAGACACCAGTATCAGCAGCAGTGGTGGTGAAAGCTCTGAAGAACTCAGTGAAAGCAGCTTTTTTAACCTCATCACCCCAGGCGCCTGGAACACTGAAACCCCGCGCTCTAGTACGCCCATCCCCGGGACCAGTTCAGGAGAATCATCTGTCGGAAGCCCAGTTTCCTCCGAAGTTGTAGCTGCATCCTGGGAAGAGGCCTTCTACACACCTTTGGCAGACCAGTTTCGTGAACTGTTAGTTGGGGTTGATTATGTGTGGGACGGTGTAAGGGGTTTACCTGTGTGTTGTGTGCAACATATTAACAATAGTGGGGGAGGCTTGGGACTTTGTCCCCATTGCATTAATGTAGGGGCTTGGTATAATGGATGGAAATTTCGAGAATTTACCCCAGATTTGGTGCGATGTAGCTGCCATGTGGGAGCTTCTAATCCCTTTTCTGTGCTAACCTGCAAAAAATGTGCTTACCTGTCTGGATTGCAAAGCTTTGTAGATTATGAGTAAAGAAAGTGGCAAATGGTGGGAAAGTGATGATAAATTTGCTAAAGCTGTGTATCAGCAATTTGTGGAATTTTATGAAAAGGTTACTGGAACAGACTTAGAGCTTATTCAAATATTAAAAGATCATTATAATATTTCTTTAGATAATCCCCTAGAAAACCCATCCTCTCTGTTTGACTTAGTTGCTCGTATTAAAAATAACCTTAAAAACTCTCCAGACTTATATAGTCATCATTTTCAAAGTCATGAACAGTTATCTGACCACCCCCATGCCTTATCATCCAGTAGCAGTCATGCAGAACCTAGAGGAGAAGATGCAGTATTATCTAGTGAAGACTTACACAAGCCTGGGCAAGTTAGCGTACAACTACCCGGTACTAACTATGTTGGGCCTGGCAATGAGCTACAAGCTGGGCCCCCGCAAAGTGCTGTTGACAGTGCTGCAAGGATTCATGACTTTAGGTATAGCCAACTGGCTAAGTTGGGAATAAATCCATATACTCATTGGACTGTAGCAGATGAAGAGCTTTTAAAAAATATAAAAAATGAAACTGGGTTTCAAGCACAAGTAGTAAAAGACTACTTTACTTTAAAAGGTGCAGCTGCCCCTGTGGCCCATTTTCAAGGAAGTTTGCCGGAAGTTCCCGCTTACAACGCCTCAGAAAAATACCCAAGCATGACTTCAGTTAATTCTGCAGAAGCCAGCACTGGTGCAGGAGGGGGGGGCAGTAATCCTGTTAAAAGCATGTGGAGTGAGGGGGCCACTTTTAGTGCCAACTCTGTAACTTGTACATTTTCCAGACAGTTTTTAATTCCATATGACCCAGAGCACCATTATAAGGTGTTTTCTCCCGCAGCAAGTAGCTGCCACAATGCCAGTGGAAAAGAGGCAAAGGTTTGCACCATTAGTCCCATAATGGGATACTCAACCCCATGGAGATATTTAGATTTTAATGCTTTAAATTTATTTTTTTCACCTTTAGAGTTTCAGCACTTAATTGAAAATTATGGAAGTATAGCTCCTGATGCTTTAACTGTAACCATATCAGAAATTGCTGTTAAGGATGTAACAGACAAAACTGGAGGAGGGGTGCAGGTTACTGACAGCACTACAGGGCGCCTATGCATGTTAGTAGACCATGAATACAAGTACCCATATGTGTTAGGGCAAGGTCAAGATACTTTAGCCCCAGAACTTCCCATTTGGGTATACTTTCCCCCTCAATATGCTTACTTAACAGTAGGAGATGTTAACACACAAGGAATTTCTGGAGACAGCAAAAAATTAGCAAGTGAAGAATCAGCATTTTATGTTTTGGAACACAGTTCTTTTCAGCTTTTAGGTACAGGAGGTACAGCAACTATGTCTTATAAGTTTCCTCCAGTGCCCCCAGAAAATTTAGAGGGCTTCAGTCAACACTTTTATGAAATGTACAATCCCTTATACGGATCCCGCTTAGGGGTTCCTGACACATTAGGAGGTGACCCAAAATTTAGATCTTTAACACATGAAGACCATGCAATTCAGCCCCAAAACTTCATGCCAGGGCCACTAGTAAACTCAGTGTCTACAAAGGAGGGAGACAGCTCTAATACTGGAGCTGGAAAAGCCTTAACAGGCCTTAGTACAGGTACCTCTCAAAACACTAGAATATCCTTACGCCCTGGGCCAGTGTCTCAGCCGTACCACCACTGGGACACAGATAAATATGTCACTGGAATAAATGCCATTTCTCATGGTCAAACCACTTATGGTAACGCTGAAGACAAAGAGTATCAGCAAGGAGTGGGTAGATTTCCAAATGAAAAAGAACAGCTAAAACAGTTACAGGGTTTAAACATGCACACCTACTTTCCCAATAAAGGAACCCAGCAATATACAGATCAAATTGAGCGCCCCCTAATGGTGGGTTCTGTATGGAACAGAAGAGCCCTTCACTATGAAAGCCAGCTGTGGAGTAAAATTCCAAATTTGGATGACAGTTTTAAAACTCAGTTTGCAGCCTTAGGAGGATGGGGTTTGCATCAGCCACCTCCTCAAATATTTTTAAAAATATTACCACAAAGTGGGCCAATTGGAGGTATTAAATCAATGGGAATTACTACCTTAGTTCAGTATGCTGTGGGAATTATGACAGTAACCATGACATTTAAATTGGGTCCCCGTAAAGCTACGGGACGGTGGAATCCTCAACCTGGAGTATATCCCCCGCACGCAGCAGGTCATTTACCATATGTACTATATGACCCCACAGCTACAGATGCAAAACAACACCACAGACATGGATATGAAAAGCCTGAAGAATTGTGGACAGCCAAAAGCCGTGTGCACCCATTGTAA
1_KR005641_9_SRB_SouthernEurope_Human    ATGGAGCTATTTAGAGGGGTGCTTCAGGTTTCTTCTAATGTTCTGGACTGCGCTAACGATAACTGGTGGTGCTCTTTACTGGATTTAGACACTTCTGACTGGGAACCACTAACTCATACTAACAGACTAATGGCAATATACTTAAGCAGTGTGGCCTCTAAGCTTGACTTTACCGGGGGGCCACTAGCAGGGTGCTTGTACTTTTTTCAGGTAGAATGTAACAAATTTGAAGAAGGCTATCATATTCATGTGGTTATTGGGGGGCCAGGGTTAAACCCCAGAAACCTCACAGTGTGTGTAGAGGGGTTATTTAATAATGTACTTTATCACCTTGTAACTGAAAATGTAAAGCTAAAATTTTTGCCAGGAATGACTACAAAAGGCAAATACTTTAGAGATGGAGAACAGTTTATAGAAAACTATTTAATGAAAAAAATACCTTTGAATGTTGTATGGTGTGTTACTAATATTGATGGATATATAGATACCTGTATTTCTGCTACTTTTAGAAGGGGAGCTTGCCATGCCAAGAAACCCCGCATTACTACAGCCATAAATGACACTAGTAGTGATGCTGGGGAGTCTAGCGGCACAGGGGCAGAGGTTGTGCCATTTAATGGGAAGGGAACTAAGGCTAGCATAAAGTTTCAAACTATGGTAAACTGGTTGTGTGAAAACAGAGTATTTACAGAGGATAAGTGGAAACTAGTTGACTTTAACCAGTACACTTTACTAAGCAGCAGTCACAGTGGAAGTTTTCAAATTCAAAGTGCACTAAAACTAGCAATTTATAAAGCAACTAATTTAGTGCCTACTAGCACATTTTTATTGCATACAGACTTTGAGCAGGTTATGTGTATTAAAGACAATAAAATTGTTAAATTGTTACTTTGTCAAAACTATGACCCCCTATTGGTGGGGCAACATGTGTTAAAGTGGATTGATAAAAAATGTGGCAAGAAAAATACACTGTGGTTTTATGGGCCGCCAAGTACAGGGAAAACAAACTTGGCAATGGCCATTGCTAAAAGTGTTCCAGTATATGGCATGGTTAACTGGAATAATGAAAACTTTCCATTTAATGATGTAGCAGGAAAAAGCTTGGTGGTCTGGGATGAAGGTATTATTAAGTCTACAATTGTAGAAGCTGCAAAAGCCATTTTAGGCGGGCAACCCACCAGGGTAGATCAAAAAATGCGTGGAAGTGTAGCTGTGCCTGGAGTACCTGTGGTTATAACCAGCAATGGTGACATTACTTTTGTTGTAAGCGGGAACACTACAACAACTGTACATGCTAAAGCCTTAAAAGAGCGCATGGTAAAGTTAAACTTTACTGTAAGATGCAGCCCTGACATGGGGTTACTAACAGAGGCTGATGTACAACAGTGGCTTACATGGTGTAATGCACAAAGCTGGGACCACTATGAAAACTGGGCAATAAACTACACTTTTGATTTCCCTGGAATTAATGCAGATGCCCTCCACCCAGACCTCCAAACCACCCCAATTGTCACAGACACCAGTATCAGCAGCAGTGGTGGTGAAAGCTCTGAAGAACTCAGTGAAAGCAGCTTTTTTAACCTCATCACCCCAGGCGCCTGGAACACTGAAACCCCGCGCTCTAGTACGCCCATCCCCGGGACCAGTTCAGGAGAATCATCTGTCGGAAGCCCAGTTTCCTCCGAAGTTGTAGCTGCATCCTGGGAAGAGGCCTTCTACACACCTTTGGCAGACCAGTTTCGTGAACTGTTAGTTGGGGTTGATTATGTGTGGGACGGTGTAAGGGGTTTACCTGTGTGTTGTGTGCAACATATTAACAATAGTGGGGGAGGCTTGGGACTTTGTCCCCATTGCATTAATGTAGGGGCTTGGTATAATGGATGGAAATTTCGAGAATTTACCCCAGATTTGGTGCGATGTAGCTGCCATGTGGGAGCTTCTAATCCCTTTTCTGTGCTAACCTGCAAAAAATGTGCTTACCTGTCTGGATTGCAAAGCTTTGTAGATTATGAGTAAAGAAAGTGGCAAATGGTGGGAAAGTGATGATAAATTTGCTAAAGCTGTGTATCAGCAATTTGTGGAATTTTATGAAAAGGTTACTGGAACAGACTTAGAGCTTATTCAAATATTAAAAGATCATTATAATATTTCTTTAGATAATCCCCTAGAAAACCCATCCTCTCTGTTTGACTTAGTTGCTCGTATTAAAAATAACCTTAAAAACTCTCCAGACTTATATAGTCATCATTTTCAAAGTCATGGACAGTTATCTGACCACCCCCATGCCTTATCATCCAGTAGCAGTCATGCAGAACCTAGAGGAGAAGATGCAGTATTATCTAGTGAAGACTTACACAAGCCTGGGCAAGTTAGCGTACAACTACCCGGTACTAACTATGTTGGGCCTGGCAATGAGCTACAAGCTGGGCCCCCGCAAAGTGCTGTTGACAGTGCTGCAAGGATTCATGACTTTAGGTATAGCCAACTGGCTAAGTTGGGAATAAATCCATATACTCATTGGACTGTAGCAGATGAAGAGCTTTTAAAAAATATAAAAAATGAAACTGGGTTTCAAGCACAAGTAGTAAAAGACTACTTTACTTTAAAAGGTGCAGCTGCCCCTGTGGCCCATTTTCAAGGAAGTTTGCCGGAAGTTCCCGCTTACAACGCCTCAGAAAAATACCCAAGCATGACTTCAGTTAATTCTGCAGAAGCCAGCACTGGTGCAGGAGGGGGGGGCAGTAATCCTGTTAAAAGCATGTGGAGTGAGGGGGCCACTTTTAGTGCCAACTCTGTAACTTGTACATTTTCCAGACAGTTTTTAATTCCATATGACCCAGAGCACCATTATAAGGTGTTTTCTCCCGCAGCAAGTAGCTGCCACAATGCCAGTGGAAAAGAGGCAAAGGTTTGCACCATTAGTCCCATAATGGGATACTCAACCCCATGGAGATATTTAGATTTTAATGCTTTAAATTTATTTTTTTCACCTTTAGAGTTTCAGCACTTAATTGAAAATTATGGAAGTATAGCTCCTGATGCTTTAACTGTAACCATATCAGAAATTGCTGTTAAGGATGTAACAGACAAAACTGGAGGAGGGGTGCAGGTTACTGACAGCACTACAGGGCGCCTATGCATGTTAGTAGACCATGAATACAAGTACCCATATGTGTTAGGGCAAGGTCAAGATACTTTAGCCCCAGAACTTCCCATTTGGGTATACTTTCCCCCTCAATATGCTTACTTAACAGTAGGAGATGTTAACACACAAGGAATTTCTGGAGACAGCAAAAAATTAGCAAGTGAAGAATCAGCATTTTATGTTTTGGAACACAGTTCTTTTCAGCTTTTAGGTACAGGAGGTACAGCAACTATGTCTTATAAGTTTCCTCCAGTGCCCCCAGAAAATTTAGAGGGCTGCAGTCAACACTTTTATGAAATGTACAATCCCTTATACGGATCCCGCTTAGGGGTTCCTGACACATTAGGAGGTGACCCAAAATTTAGATCTTTAACACATGAAGACCATGCAATTCAGCCCCAAAACTTCATGCCAGGGCCACTAGTAAACTCAGTGTCTACAAAGGAGGGAGACAGCTCTAATACTGGAGCTGGAAAAGCCTTAACAGGCCTTAGTACAGGTACCTCTCAAAACACTAGAATATCCTTACGCCCTGGGCCAGTGTCTCAGCCGTACCACCACTGGGACACAGATAAATATGTCACTGGAATAAATGCCATTTCTCATGGTCAAACCACTTATGGTAACGCTGAAGACAAAGAGTATCAGCAAGGAGTGGGTAGATTTCCAAATGAAAAAGAACAGCTAAAACAGTTACAGGGTTTAAACATGCACACCTACTTTCCCAATAAAGGAACCCAGCAATATACAGATCAAATTGAGCGCCCCCTAATGGTGGGTTCTGTATGGAACAGAAGAGCCCTTCACTATGAAAGCCAGCTGTGGAGTAAAATTCCAAATTTGGATGACAGTTTTAAAACTCAGTTTGCAGCCTTAGGAGGATGGGGTTTGCATCAGCCACCTCCTCAAATATTTTTAAAAATATTACCACAAAGTGGGCCAATTGGAGGTATTAAATCAATGGGAATTACTACCTTAGTTCAGTATGCTGTGGGAATTATGACAGTAACCATGACATTTAAATTGGGTCCCCGTAAAGCTACGGGACGGTGGAATCCTCAACCTGGAGTATATCCCCCGCACGCAGCAGGTCATTTACCATATGTACTATATGACCCCACAGCTACAGATGCAAAACAACACCACAGACATGGATATGAAAAGCCTGAAGAATTGTGGACAGCCAAAAGCCGTGTGCACCCATTGTAA
1_M24682_33_NA_NA_Human                  ATGGAGCTATTTAGAGGGGTGCTTCAAGTTTCTTCTAATGTTCTGGACTGTGCTAACGATAACTGGTGGTGCTCTTTACTGGATTTAGACACTTCTGACTGGGAACCACTAACTCATACTAACAGACTAATGGCAATATACTTAAGCAGTGTGGCTTCTAAGCTTGACTTTACCGGGGGGCCACTAGCAGGGTGCTTGTACTTTTTTCAAGTAGAATGTAACAAATTTGAAGAAGGCTATCATATTCATGTGGTTATTGGGGGGCCAGGGTTAAACCCCAGAAACCTCACAGTGTGTGTAGAGGGGTTATTTAATAATGTACTTTATCACCTTGTAACTGAAAATGTGAAGCTAAAATTTTTGCCAGGAATGACTACAAAAGGCAAATACTTTAGAGATGGAGAGCAGTTTATAGAAAACTATTTAATGAAAAAAATACCTTTAAATGTTGTATGGTGTGTTACTAATATTGATGGATATATAGATACCTGTATTTCTGCTACTTTTAGAAGGGGAGCTTGCCATGCCAAGAAACCCCGCATTACCACAGCCATAAATGATGCTAGTAGTGATCCGGGGGAGTCTAGCGGCACAGGGGCAGAGGTTGTGCCATTTAATGGGAAGGGAACTAAGGCTAGCATAAAGTTTCAAACTATGGTAAACTGGTTGTGTGAAAACAGAGTGTTTACAGAGGATAAGTGGAAACTAGTTGACTTTAACCAGTACACTTTACTAAGCAGTAGTCACAGTGGAAGTTTTCAAATTCAGAGTGCACTAAAACTAGCAATTTATAAAGCAACTAATTTAGTGCCTACTAGCACATTTTTATTGCATACAGACTTTGAGCAGATTATGTGTATTAAAGACAATAAAATTGTTAAATTGTTACTTTGTCAAAACTATGACCCCCTATTGGTGGGGCAGCATGTGTTAAAGTGGATTGATAAAAAATGTGGCAAGAAAAATACACTGTGGTTTTATGGGCCGCCAAGTACAGGAAAAACAAACTTGGCAATGGCCATTGCTAAAAGTGTTCCAGTATATGGCATGGTTAACTGGAATAATGAAAACTTTCCATTTAATGATGTAGCAGGGAAAAGCTTGGTGGTCTGGGATGAAGGTATTATTAAGTCTACAATTGTGGAAGCTGCAAAAGCCATTTTAGGCGGGCAACCCACCAGGGTAGATCAAAAAATGCGTGGAAGTGTAGCTGTGCCTGGAGTACCTGTGGTTATAACCAGCAATGGTGACATTACTTTTGTTGTAAGCGGGAACACTACAACAACTGTACATGCTAAAGCCTTAAAAGAGCGAATGGTAAAGTTAAACTTTACTGTAAGATGCAGCCCTGACATGGGGTTACTAACAGAGGCTGATGTACAACAGTGGCTTACATGGTGTAATGCACAAAGCTGGGACCACTATGAAAACTGGGCAATAAACTACACTTTTGATTTCCCTGGAATTAATGCAGATGCCCTCCACCCAGACCTCCAAACCACCCCAATTGTCACAGACACCAGTATCAGCAGCAGTGGTGGTGAAAGCTCTGAAGAACTCAGTGAAAGCAGCTTTTTTAACCTCATCACCCCAGGCGCCTGGAACACTGAAACCCCGCGCTCTAGTACGCCCATCCCCGGGACCAGTTCAGGAGAATCATTTGTCGGAAGCTCAGTTTCCTCCGAAGTTGTAGCTGCATCGTGGGAAGAAGCCTTCTACACACCTTTGGCAGACCAGTTTCGTGAACTGTTAGTTGGGGTTGATTATGTGTGGGACGGTGTAAGGGGTTTACCTGTGTGTTGTGTGCAACATATTAACAATAGTGGGGGAGGCTTGGGACTTTGTCCCCATTGCATTAATGTAGGGGCTTGGTATAATGGATGGAAATTTCGAGAATTTACCCCAGATTTGGTGCGGTGTAGCTGCCATGTGGGAGCTTCTAATCCCTTTTCTGTGCTAACCTGCAAAAAATGTGCTTACCTGTCTGGATTGCAAAGCTTTGTAGATTATGAGTAAAGAAAGTGGCAAATGGTGGGAAAGTGATGATAAATTTGCTAAAGCTGTGTATCAGCAATTTGTGGAATTTTATGAGAAGGTTACTGGAACAGACTTAGAGCTTATTCAAATATTAAAAGATCATTATAATATTTCTTTAGATCATCCCCTAGAAAACCCATCCTCTCTGTTTAACTTAGTTGCTCGTATTAAAAATAACCTTAAAAACTCTCCAGACTTATATAGTCATCATTTTCAAAGTCATGGACAGTTATCTGACCACCCCCATGCCTTATCATCCAGTAGCAGTCATGCAGAACCTAGAGGAGAAAATGCAGTATTATCTAGTGAAGACTTACACAAGCCTGGGCAAGTTAGCGTACAACTACCCGGTACTAACTATGTTGGGCCTGGCAATGAGCTACAAGCTGGGCCCCCGCAAAGTGCTGTTGACAGTGCTGCAAGGATTCATGACTTTAGGTATAGCCAACTGGCTAAGTTGGGAATAAATCCATATACTCATTGGACTGTAGCAGATGAAGAGCTTTTAAAAAATATAAAAAATGAAACTGGGTTTCAAGCACAAGTAGTAAAAGACTACTTTACTTTAAAAGGTGCAGCTGCCCCTGTGGCCCATTTTCAAGGAAGTTTGCCGGAAGTTCCCGCTTACAACGCCTCAGAAAAATACCCAAGCATGACTTCAGTTAATTCTGCAGAAGCCAGCACTGGTGCAGGAGGGGGTGGCAGTAATCCTGTCAAAAGCATGTGGAGTGAGGGGGCCACTTTTAGTGCCAACTCTGTAACTTGTACATTTTCCAGACAGTTTTTAATTCCATATGACCCAGAGCACCATTATAAGGTGTTTTCTCCCGCAGCAAGTAGCTGCCACAATGCCAGTGGAAAGGAGGCAAAGGTTTGCACCATTAGTCCCATAATGGGATACTCAACCCCATGGAGATATTTAGATTTTAATGCTTTAAATTTATTTTTTTCACCTTTAGAGTTTCAGCACTTAATTGAAAATTATGGAAGTATAGCTCCTGATGCTTTAACTGTAACCATATCAGAAATTGCTGTTAAGGATGTTACAGACAAAACTGGAGGGGGGGTACAGGTTACTGACAGCACTACAGGGCGCCTATGCATGTTAGTAGACCATGAATACAAGTACCCATATGTGTTAGGGCAAGGTCAGGATACTTTAGCCCCAGAACTTCCTATTTGGGTATACTTTCCCCCTCAATATGCTTACTTAACAGTGGGAGATGTCAACACACAAGGAATCTCTGGAGACAGCAAAAAATTAGCAAGTGAAGAATCAGCATTTTATGTTTTGGAACACAGTTCCTTTCAGCTTTTAGGTACAGGAGGTACAGCAACTATGTCTTATAAGTTTCCTCCAGTGCCCCCAGAAAATTTAGAGGGCTGCAGTCAACACTTTTATGAAATGTACAATCCCTTATACGGATCCCGCTTAGGGGTTCCTGACACATTAGGAGGTGACCCAAAATTTAGATCTTTAACACATGAAGACCATGCAATTCAGCCCCAAAACTTTATGCCAGGGCCACTAGTAAACTCAGTGTCTACAAAGGAGGGAGACAGCTCTAATACTGGAGCTGGAAAAGCCTTAACAGGCCTTAGCACAGGTACCTCTCAAAACACTAGAATATCCTTACGCCCTGGGCCAGTGTCTCAGCCATACCACCACTGGGACACAGATAAATATGTTACAGGAATAAATGCCATTTCTCATGGTCAAACCACTTATGGTAACGCTGAAGACAAAGAGTATCAGCAAGGAGTGGGTAGATTTCCAAATGAAAAAGAACAGCTAAAACAGTTACAGGGTTTAAACATGCACACCTATTTCCCCAATAAAGGAACCCAGCAATATACAGATCAAATTGAGCGCCCCCTAATGGTGGGTTCTGTATGGAACAGAAGAGCCCTTCACTATGAAAGCCAGCTGTGGAGTAAAATTCCAAATTTAGATGACAGTTTTAAAACTCAGTTTGCAGCCTTAGGAGGATGGGGTTTGCATCAGCCACCTCCTCAAATATTTTTAAAAATATTACCACAAAGTGGGCCAATTGGAGGTATTAAATCAATGGGAATTACTACCTTAGTTCAGTACGCCGTGGGAATTATGACAGTAACTATGACATTTAAATTGGGGCCCCGTAAAGCTACGGGACGGTGGAATCCTCAACCTGGAGTATATCCCCCGCACGCAGCAGGTCATTTACCATATGTACTATATGACCCCACAGCTACAGATGCAAAACAACACCACAGACATGGATATGAAAAGCCTGAAGAATTGTGGACAGCCAAAAGCCGTGTGCACCCATTGTAA
1_AF113323_22_NA_NA_Human                ATGGAGCTATTTAGAGGGGTGCTTCAAGTTTCTTCTAATGTTCTGGACTGTGCTAACGATAACTGGTGGTGCTCTTTACTGGATTTAGACACTTCTGACTGGGAACCACTAACTCATACTAACAGACTAATGGCAATATACTTAAGCAGTGTGGCTTCTAAGCTTGACTTTACCGGGGGGCCACTAGCAGGGTGTTTGTACTTTTTTCAAGTAGAATGTAACAAATTTGAAGAAGGCTATCATATTCATGTGGTTATTGGGGGGCCAGGGTTAAACCCTAGAAACCTTACAGTGTGTGTAGAGGGGTTATTTAATAATGTACTTTATCACCTTGTAACTGAAAATGTAAAGCTAAAATTTTTGCCAGGAATGACTACAAAAGGCAAATACTTCAGAGATGGAGAGCAGTTTATAGAAAACTATTTAATGAAAAAAATACCTTTAAATGTTGTATGGTGTGTTACTAATATTGATGGATATATAGATACCTGTATTTCTGCTACTTTTAGAAAGGGAGCTTGCCATGCCAAGAAACCCCGCATTACCACAGCCATAAATGATACTAGTAGTGATGCTGGGGAGTCTAGCGGCACAGGGGCAGAGGTTGTGCCATTTAATGGGAAGGGAACTAAGGCTAGCATAAAGTTTCAAACTATGGTAAACTGGTTGTGTGAAAACAGAGTATTTACAGAGGATAAGTGGAAACTAGTTGACTTTAACCAGTACACTTTACTAAGCAGTAGTCACAGTGGAAGTTTTCAAATTCAAAGTGCACTAAAACTAGCAATTTATAAAGCAACTAATTTAGTACCTACTAGTACATTTTTATTGCATACAGACTTTGAGCAGGTTATGTGTATTAAAGACAATAAAATTGTTAAATTGTTACTTTGTCAAAACTATGACCCCCTATTGGTGGGGCAGCATGTGTTAAAGTGGATTGATAAAAAATGTGGCAAAAAAAATACACTGTGGTTTTATGGGCCGCCAAGTACAGGAAAAACAAACTTGGCAATGGCCATTGCTAAAAGTGTTCCAGTATATGGCATGGTTAACTGGAATAATGAAAACTTTCCATTTAATGATGTAGCAGGAAAAAGCTTGGTGGTCTGGGATGAAGGTATTATTAAGTCTACAATTGTAGAAGCTGCAAAAGCCATTTTAGGCGGGCAACCCACCAGGGTAGATCAAAAAATGCGTGGAAGTGTAGCTGTGCCTGGAGTACCTGTGGTTATAACCAGCAATGGTGACATTACTTTTGTTGTAAGTGGGAACACTACAACAACTGTACATGCTAAAGCCTTAAAAGAGCGTATGGTAAAGTTAAACTTTACTGTAAGATGCAGCCCTGACATGGGGTTACTAACAGAGGCTGATGTACAACAGTGGCTTACATGGTGTAATGCACAAAGCTGGGACCACTATGAAAACTGGGCAATAAACTACACTTTTGATTTCCCTGGAATTAATGCAGATGCCCTCCACCCAGACCTCCAAACCACCCCAATTGTCACAGACACCAGTATCAGCAGCAGTGGTGGTGAAAGCTCTGAAGAACTCAGTGAAAGCAGCTTTTTTAACCTCATCACCCCAGGCGCCTGGAACACTGAAACCCCGCGCTCTAGTACGCCCATCCCCGGGACCAGTTCAGGAGAATCATCTGTCGGAAGCCCAGTTTCCTCCGAAGTTGTAGCTGCATCGTGGGAAGAAGCCTTCTACACACCTTTGGCAGACCAGTTTCGTGAACTGTTAGTTGGGGTTGATTATGTGTGGGACGGTGTAAGGGGTTTACCTGTGTGTTGTGTGCAACATATTAACAATAGTGGGGGAGGCTTGGGACTTTGTCCCCATTGCATTAATGTAGGGGCTTGGTATAATGGATGGAAATTTCGAGAATTTACCCCAGATTTGGTGCGATGTAGCTGCCATGTGGGAGCTTCTAATCCCTTTTCTGTGCTAACCTGCAAAAAATGTGCTTACCTTTCTGGATTGCAAAGCTTTGTAGATTATGAGTAAAGAAAGTGGCAAATGGTGGGAAAGTGATGATAAATTTGCTAAAGCTGTGTATCAGCAATTTGTGGAATTTTATGAAAAGGTTACTGGAACAGACTTAGAGCTTATTCAAATATTAAAAGATCATTATAATATTTCTTTAGATAATCCCCTAGAAAACCCATCCTCTCTGTTTGACTTAGTTGCTCGTATTAAAAATAACCTTAAAAACTCTCCAGACTTATATAGTCATCATTTTCAAAGTCATGGACAGTTATCTGACCACCCCCATGCCTTATCATCCAGTAGCAGTCATGCAGAACCTAGAGGAGAAGATGCAGTATTATCTAGTGGAGACTTACACAAGCCTGGGCAAGTTAGCGTACAACTACCCGGTACTAACTATGTTGGGCCTGGCAATGAGCTACAAGCTGGGCCCCCGCAAAGTGCTGTTGACAGTGCTGCAAGGATTCATGACTTTAGGTATAGCCAACTGGCTAAGTTGGGAATAAATCCATATACTCATTGGACTGTAGCAGATGAAGAGCTTTTAAAAAATATAAAAAATGAAACTGGGTTTCAAGCACAAGTAGTAAAAGACTACTTTACTTTAAAAGGTGCAGCTGCCCCTGTGGCCCATTTTCAAGGAAGTTTGCCGGAAGTTCCCGCTTACAACGCCTCAGAAAAATACCCAAGCATGACTTCAGTTAATTCTGCAGAAGCCAGCACTGGTGCAGGAGGGGGGGGCAGTAATCCTGTCAAAAGCATGTGGAGTGAGGGGGCCACTTTTAGTGCCAACTCTGTAACTTGTACATTTTCCAGACAGTTTTTAATTCCATATGATCCAGAGCACCATTATAAGGTGTTTTCTCCCGCAGCAAGTAGCTGCCACAATGCCAGTGGAAAGGAGGCAAAGGTTTGCACCATTAGTCCCATAATGGGATACTCAACCCCATGGAGATATTTAGATTTTAATGCTTTAAATTTATTTTTTTCACCTTTAGAGTTTCAGCACTTAATTGAAAATTATGGAAGTATAGCTCCTGATGCTTTAACTGTAACCATATCAGAAATTGCTGTTAAGGATGTTACAGACAAAACTGGAGGGGGGGTGCAGGTTACTGACAGCACTACAGGGCGCCTATGCATGTTAGTAGACCATGAATACAAGTACCCATATGTGTTAGGGCAAGGTCAAGATACTTTAGCCCCAGAACTTCCTATTTGGGTATACTTTCCCCCTCAATATGCTTACTTAACAGTAGGAGATGTTAACACACAAGGAATTTCTGGAGACAGCAAAAAATTAGCAAGTGAAGAATCAGCATTTTATGTTTTGGAACACAGTTCTTTTCAGCTTTTAGGTACAGGAGGTACAGCAACTATGTCTTATAAGTTTCCTCCAGTGCCCCCAGAAAATTTAGAGGGCTGCAGTCAACACTTTTATGAAATGTACAATCCCTTATACGGATCCCGCTTAGGGGTTCCTGACACATTAGGAGGTGACCCAAAATTTAGATCTTTAACACATGAAGACCATGCAATTCAGCCCCAAAACTTCATGCCAGGGCCACTAGTAAACTCAGTGTCTACAAAGGAGGGAGACAGCTTTAATACTGGAGCTGGAAAAGCCTTAACAGGCCTTAGTACAGGTACCTCTCAAAACACTAGAATATCCTTACGCCCTGGGCCAGTGTCTCAGCCGTACCACCACTGGGACACAGATAAATATGTCACAGGAATAAATGCCATTTCTCATGGTCAGACTACTTATGGTAACGCTGAAGACAAAGAGTATCAGCAAGGAGTGGGTAGATTTCCAAATGAAAAAGAACAGCTAAAACAGTTACAGGGTTTAAACATGCACACCTACTTTCCCAATAAAGGAACCCAGCAATATACAGATCAAATTGAGCGCCCCCTAATGGTGGGTTCTGTATGGAATAGAAGAGCCCTTCACTATGAAAGCCAGTTGTGGAGTAAAATTCCAAATTTAGATGACAGTTTTAAAACTCAGTTTGCAGCCTTAGGAGGATGGGGTTTGCATCAGCCACCTCCTCAAATATTTTTAAAAATATTACCACAAAGTGGGCCAATTGGAGGTATTAAATCAATGGGAATTACTACCTTAGTGCAGTATGCCGTGGGAATTATGACAGTAACCATGACATTTAAATTGGGTCCCCGTAAAGCTACGGGACGGTGGAATCCTCAACCTGGAGTATATCCCCCGCACGCAGCAGGTCATTTACCATATGTACTATATGACCCCACAGCTACAGATGCAAAACAACACCACAGACATGGATATGAAAAGCCTGAAGAATTGTGGACAGCCAAAAGCCGTGTGCACCCATTGTAA
1_KM065414_6_NA_NA_Human                 ATGGAGCTATTTAGAGGGGTGCTTCAAGTTTCTTCTAATGTTCTGGACTGTGCTAACGATAACTGGTGGTGCTCTTTACTGGATTTAGACACTTCTGACTGGGAACCACTAACTCATACTAACAGACTAATGGCAATATACTTAAGCAGTGTGGCTTCTAAGCTTGACTTTACCGGGGGGCCACTAGCAGGGTGCTTGTACTTTTTTCAAGTAGAATGTAACAAATTTGAAGAAGGCTATCATATTCATGTGGTTATTGGGGGGCCAGGGTTAAACCCCAGAAACCTCACAGTGTGTGTAGAGGGGTTATTTAATAATGTACTTTATCACCTTGTAACTGAAAATGTAAAGCTAAAATTTTTGCCAGGAATGACTACAAAAGGCAAATACTTTAGAGATGGAGAGCAGTTTATAGAAAACTATTTAATGAAAAAAATACCTTTAAATGTTGTATGGTGTGTTACTAATATTGATGGATATATAGATACCTGTATTTCTGCTACTTTTAGAAGGGGAGCTTGCCATGCCAAGAAACCCCGCATTACCACAGCCATAAATGATACTAGTAGTGATGCTGGGGAGTCTAGCGGCACAGGGGCAGAGGTTGTGCCATTTAATGGGAAGGGAACTAAGGCTAGCATAAAGTTTCAAACTATGGTAAACTGGTTGTGTGAAAACAGAGTGTTTACAGAGGATAAGTGGAAACTAGTTGACTTTAACCAGTACACTTTACTAAGCAGTAGTCACAGTGGAAGTTTTCAAATTCAAAGTGCACTAAAACTAGCAATTTATAAAGCAACTAATTTAGTGCCTACTAGTACATTTTTATTGCATACAGACTTTGAGCAGGTTATGTGTATTAAAGACAATAAAATTGTTAAATTGTTACTTTGTCAAAACTATGACCCCCTATTGGTGGGGCAGCATGTGTTAAAGTGGATTGATAAAAAATGTGGCAAGAAAAATACACTGTGGTTTTATGGGCCGCCAAGTACAGGAAAAACAAACTTGGCAATGGCCATTGCTAAAAGTGTTCCAGTATATGGCATGGTTAACTGGAATAATGAAAACTTTCCATTTAATGATGTAGCAGGAAAAAGCTTGGTGGTCTGGGATGAAGGTATTATTAAGTCTACAATTGTAGAAGCTGCAAAAGCCATTTTAGGCGGGCAACCCACCAGGGTAGATCAAAAAATGCGTGGAAGTGTAGCTGTGCCTGGAGTACCTGTGGTTATAACCAGCAATGGTGACATTACTTTTGTTGTAAGCGGGAACACTACAACAACTGTACATGCTAAAGCCTTAAAAGAGCGCATGGTAAAGTTAAACTTTACTGTAAGATGCAGCCCTGACATGGGGTTACTAACAGAGGCTGATGTACAACAGTGGCTTACATGGTGTAATGCACAAAGCTGGGACCACTATGAAAACTGGGCAATAAACTACACTTTTGATTTCCCTGGAATTAATGCAGATGCCCTCCACCCAGACCTCCAAACCACCCCAATTGTCACAGACACCAGTATCAGCAGCAGTGGTGGTGAAAGCTCTGAAGAACTCAGTGAAAGCAGCTTTTTTAACCTCATCACCCCAGGCGCCTGGAACACTGAAACCCCGCGCTCTAGTACGCCCATCCCCGGGACCAGTTCAGGAGAATCATTTGTCGGAAGCCCAGTTTCCTCCGAAGTTGTAGCTGCATCGTGGGAAGAAGCCTTCTACACACCTTTGGCAGACCAGTTTCGTGAACTGTTAGTTGGGGTTGATTATGTGTGGGACGGTGTAAGGGGTTTACCTGTGTGTTGTGTGCAACATATTAACAATAGTGGGGGAGGCTTGGGACTTTGTCCCCATTGCATTAATGTAGGGGCTTGGTATAATGGATGGAAATTTCGAGAATTTACCCCAGATTTGGTGCGATGTAGCTGCCATGTGGGAGCTTCTAATCCCTTTTCTGTGCTAACCTGCAAAAAATGTGCTTACCTGTCTGGATTGCAAAGCTTTGTAGATTATGAGTAAAGAAAGTGGCAAATGGTGGGAAAGTGATGATAAATTTGCTAAAGCTGTGTATCAGCAATTTGTGGAATTTTATGAAAAGGTTACTGGAACAGACTTAGAGCTTATTCAAATATTAAAAGATCATTATAATATTTCTTTAGATAATCCCCTAGAAAACCCATCCTCTCTGTTTGACTTAGTTGCTCGTATTAAAAATAACCTTAAAAACTCTCCAGACTTATATAGTCATCATTTTCAAAGTCATGGACAGTTATCTGACCACCCCCATGCCTTATCATCCAGTAGCAGTCATGCAGAACCTAGAGGAGAAGATGCAGTATTATCTAGTGAAGACTTACACAAGCCTGGGCAAGTTAGCGTACAACTACCCGGTACTAACTATGTTGGGCCTGGCAATGAGCTACAAGCTGGGCCCCCGCAAAGTGCTGTTGACAGTGCTGCAAGGATTCATGACTTTAGGTATAGCCAACTGGCTAAGTTGGGAATAAATCCATATACTCATTGGACTGTAGCAGATGAAGAGCTTTTAAAAAATATAAAAAATGAAACCGGGTTTCAAGCACAAGTAGTAAAAGACTACTTTACTTTAAAAGGTGCAGCTGCCCCTGTGGCCCATTTTCAAGGAAGTTTGCCGGAAGTTCCCGCTTACAACGCCTCAGAAAAATACCCAAGCATGACTTCAGTTAATTCTGCAGAAGCCAGCACTGGTGCAGGAGGGGGGGGCAGTAATCCTGTCAAAAGCATGTGGAGTGAGGGGGCCACTTTTAGTGCCAACTCTGTGACTTGTACATTTTCCAGACAGTTTTTAATTCCATATGACCCAGAGCACCATTATAAGGTGTTTTCTCCCGCAGCAAGTAGCTGCCACAATGCCAGTGGAAAGGAGGCAAAGGTTTGCACCATTAGTCCCATAATGGGATACTCAACCCCATGGAGATATTTAGATTTTAATGCCTTAAATTTATTTTTTTCACCTTTAGAGTTTCAGCACTTAATTGAAAATTATGGAAGTATAGCTCCTGATGCTTTAACTGTAACCATATCAGAAATTGCTGTTAAGGATGTTACAGACAAAACTGGAGGGGGGGTGCAAGTTACTGACAGCACTACAGGGCGCCTATGCATGTTAGTAGACCATGAATACAAGTACCCATATGTGTTAGGGCAAGGTCAAGATACTTTAGCCCCAGAACTTCCTATTTGGGTATACTTTCCCCCTCAATATGCTTACTTAACAGTAGGAGATGTTAACACACAAGGAATTTCTGGAGACAGCAAAAAATTAGCAAGTGAAGAATCAGCATTTTATGTTTTGGAACACAGTTCTTTTCAGCTTTTAGGTACAGGAGGTACAGCAACTATGTCTTATAAGTTTCCTCCAGTACCCCCAGAAAATTTAGAGGGCTGCAGTCAACACTTTTATGAGATGTACAATCCCTTATACGGATCCCGCTTAGGGGTTCCTGACACATTAGGAGGTGACCCGAAATTTAGATCTTTAACACATGAAGACCATGCAATTCAGCCCCAAAACTTTATGCCAGGGCCACTAGTAAACTCAGTGTCTACAAAGGAGGGAGACAGCTCTAATACTGGAGCTGGAAAAGCTTTAACAGGCCTTAGCACAGGTACCTCTCAAAACACTAGAATATCCTTACGCCCTGGGCCAGTGTCTCAGCCGTACCACCACTGGGACACAGATAAATATGTCACAGGAATAAATGCCATTTCTCATGGTCAGACCACTTATGGTAACGCTGAAGACAAAGAGTATCAGCAAGGAGTGGGTAGATTTCCGAATGAAAAAGAACAGCTAAAACAGTTACAGGGTTTAAACATGCACACCTACTTTCCCAATAAAGGAACCCAGCAATATACAGATCAAATTGAGCGCCCCCTAATGGTGGGCTCTGTATGGAACCGAAGAGCCCTTCACTATGAAAGCCAGCTGTGGAGTAAAATTCCAAATTTAGATGACAGTTTTAAAACTCAGTTTGCAGCCTTAGGAGGATGGGGTTTGCATCAGCCACCTCCTCAAATATTTTTAAAAATATTACCACAAAGTGGGCCAATTGGAGGTATTAAATCAATGGGAATTACTACCTTAGTTCAGTATGCCGTGGGAATTATGACAGTAACCATGACATTTAAATTGGGGCCCCGTAAAGCTACGGGACGGTGGAATCCTCAACCTGGAGTATATCCCCCGCACGCAGCAGGTCATTTACCATATGTACTATATGACCCCACAGCTACAGATGCAAAACAACACCACAGACATGGATATGAAAAGCCTGAAGAATTGTGGACAGCCAAAAGCCGTGTGCACCCATTGTAA
1_KM393164_7_USA_NorthernAmerica_Human   ATGGAGCTATTTAGAGGGGTGCTTCAAGTTTCTTCTAATGTTCTGGACTGTGCTAACGATAACTGGTGGTGCTCTTTACTGGATTTAGACACTTCTGACTGGGAACCACTAACTCATACTAACAGACTAATGGCAATATACTTAAGCAGTGTGGCTTCTAAGCTTGACTTTACCGGGGGGCCACTAGCAGGGTGCTTGTACTTTTTTCAAGTAGAATGTAACAAATTTGAAGAAGGCTATCATATTCATGTGGTTATTGGGGGGCCAGGGTTAAACCCCAGAAACCTCACAGTGTGTGTAGAGGGGTTATTTAATAATGTACTTTATCACCTTGTAACTGAAAATGTGAAGCTAAAATTTTTGCCAGGAATGACTACAAAAGGCAAATACTTTAGAGATGGAGAGCAGTTTATAGAAAACTATTTAATGAAAAAAATACCTTTAAATGTTGGGTGGTGTGTGACTAATATTGATGGATATATAGACACCTGTATTTCTGCTACTTTTAGAAGGGGAGCTTGCCATGCCAAGAAACCCCGCATTACCACAGCCATAAATGATACTAGTAGGGATGCTGGGGAGGCTAGCGGCACAGGGGCAGAGGTTGTGCCATTTAATGGAAAGGGAACTAAGGCTAGCATAAAGTTTCAAACTATGGTAAACTGGTTGTGTGAAAACAGAGTGTTTACAGAGGATAAGTGGAAACTAGTTGACTTTAACCAGTACACTTTACTAAGCAGTAGTCACAGTGGAAGTTCTCAAATTCAAAGTGCACTAAAACTAGCAATTTATAAAGCAACTAATTTAGTGCCTACTAGCACATTTTTATTGCATACAGACTTTGAGCAGGTTATGTGTATTAAAGACAATAAAATTGTTAAATTGTTACTTTGTCAAAACTATGACCCCCTATTGGTGGGGCAGCATGTGTTAAAGTGGATTGATAAAAAATGTGGCAAGAAAAATACACTGTGGTTTTATGGGCCGCCAAGTACAGGAAAAACAAACTTGGCAATGGCCATTGCTAAAAGTGTTCCAGTATATGGCATGGTTAACTGGAATAATGAAAACTTTCCATTTAATGATGTAGCAGGAAAAAGCTTGGTGGTCTGGGATGAAGGTATTATTAAGTCTACAATTGTAGAAGCTGCAAAAGCCATTTTAGGCGGGCAACCCACCAGGGTAGATCAAAAAATGCGTGGAAGTGTAGCTGTGCCTGGAGTACCTGTGGTTATAACCAGCAATGGTGACATTACTTTTGTTGTAAGCGGGAACACTACAACAACTGTACATGCTAAAGCCTTAAAAGAGCGCATGGTAAAGTTAAACTTTACTGTAAGATGCAGCCCTGACATGGGGTTACTAACAGAGGCTGATGTACAACAGTGGCTTACATGGTGTAATGCACAAAGCTGGGACCACTATGAAAACTGGGCAATAAACTACACTTTTGATTTCCCTGGAATTAATGCAGATGCCCTCCACCCAGACCTCCAAACCACCCCAATTGTCACAGACACCAGTATCAGCAGCAGTGGTGGTGAAAGCTCTGAAGAACTCAGTGAAAGCAGCTTTTTTAACCTCATCACCCCAGGCGCCTGGAACACTGAAACCCCGCGCTCTAGTACGCCCATCCCCGGGACCAGTTCAGGAGAATCATTTGTCGGAAGCCCAGTTTCCTCCGAAGTTGTAGCTGCATCGTGGGAAGAAGCCTTCTACACACCTTTGGCAGACCAGTTTCGTGAACTGTTAGTTGGGGTTGATTATGTGTGGGACGGTGTAAGGGGCTTACCTGTGTGTTGTGTGCAACATATTAACAATAGTGGGGGAGGCTTGGGACTTTGTCCCCATTGCATTAATGTAGGGGCTTGGTATAATGGATGGAAATTTCGAGAATTTACCCCAGATTTGGTGCGATGTAGCTGCCATGTGGGAGCTTCTAATCCCTTTTCTGTGCTAACCTGCAAAAAATGTGCTTACCTGTCTGGATTGCAAAGCTTTGTAGATTATGAGTAAAGAAAGTGGCAAATGGTGGGAAAGTGATGATAAATTTGCTAAAGCTGTGTATCAGCAATTTGTGGAATTTTATGAAAAAGTTACTGGAACAGCCTTAGAGCTTATTCAAATATTAAAAGATCATTATAATATTTCTCTAGATAATCCCCTAGAAAACCCATCCTCTCTGTTTGACTTAGTTGCTCGTATTAAAAATAACCTTAAAAACTCTCCAGACTTATATAGTCATCATTTTCAAAGTCATGGACAGTTATCTGACCACCCCCATGCCTTATCATCCAGTAGCAGTCATGCAGAACCTAGAGGAGAAAATGCAGTATTATCTAGTGAAGACTTACACAAGCCTGGGCAAGTTAGCGTACAACTACCCGGTACTAACTATGTTGGGCCTGGCAATGAGCTACAAGCTGGGCCCCCGCAAAGTGCTGTTGACAGTGCTGCAAGGATTCATGACTTTAGGTATAGCCAACTGGCTAAGTTGGGAATAAATCCATATACTCATTGGACTGTAGCAGATGAAGAGCTTTTAAAAAATATAAAAAATGAAACTGGGTTTCAAGCACAAGTAGTAAAAGACTACTTTACTTTAAAAGGTGCAGCTGCCCCTGTGGCCCATTTTCAAGGAAGTTTGCCGGAAGTTCCCGCTTACAACGCCTCAGAAAAATACCCAAGCATGACTTCAGTTAATTCTGCAGAAGCCAGCACTGGTGCAGGAGGGGGGGGCAGTAATCCTGTCAAAAGCATGTGGAGTGAGGGGGCCACTTTTAGTGCCAACTCTGTAACTTGTACATTTTACAAACAGTTTTTAATTCCATATGACCCAGAGCACCATTATAAGGTGTTTTCTCCCGCAGCAAGTAGCTGCCACAATGCCAGTGGAAAAGAGGCAAAGGTTTGCACCATTAGTCCCATAATGGGATACTCAACCCCATGGAGATATTTAGATTTTAATGCTTTAAATTTATTTTTTTCACCTTTAGAGTTTCAGCACTTAATTGAAAATTATGGAAGTATAGCTCCTGATGCTTTAACTGTAACCATATCAGAAATTGCTGTTAAGGATGTTACAGACAAAACTGGAGGGGGGGTACAGGTTACTGACAGCACTACAGGGCGCCTATGCATGTTAGTAGACCATGAATACAAGTACCCATATGTGTTAGGGCAAGGTCAAGATACTTTAGCCCCAGAACTTCCTATTTGGGTATACTTTCCCCCTCAATATGCTTACTTAACAGTAGGAGATGTTAACACACAAGGAATTTCTGGAGACAGCAAAAAATTAGCAAGTGAAGAATCAGCATTTTATGTTTTGGAACACAGTTCTTTCCAGCTTTTAGGTACAGGAGGTACAGCAACTATGTCTTATAAGTTTCCTCCAGTGCCCCCAGAAAATTTAGAGGGCTGCAGTCAACACTTTTATGAAATGTACAATCCCTTATACGGATCCCGCTTAGGGGTTCCTGACACATTAGGAGGTGACCCAAAATTTAGATCTTTAACACATGAAGACCATGCAATTCAGCCCCAAAACTTCATGCCAGGGCCACTAGTAAACTCAGTGTCTACAAAGGAGGGAGACAGCTCTAATACTGGAGCTGGAAAAGCCTTAACAGGCCTTAGCACAGGTACCTCTCAAAACACTAGAATATCCTTACGCCCTGGGCCAGTGTCTCAGCCATACCACCACTGGGACACAGATAAATATGTCACAGGAATAAATGCCATTTCTCATGGTCAGACCACTTATGGTAACGCTGAAGACAAAGAGTATCAGCAAGGAGTGGGTAGATTTCCAAATGAAAAAGAACAGCTAAAACAGTTACAGGGTTTAAACATGCACACCTACTTTCCCAATAAAGGAACCCAGCAATATACAGATCAAATTGAGCGCCCCCTAATGGTGGGTTCTGTATGGAACAGAAGAGCCCTTCACTATGAAAGCCAGCTGTGGAGTAAAATTCCAAATTTAGATGACAGTTTTAAAACTCAGTTTGCAGCCTTAGGAGGATGGGGTTTGCATCAGCCACCTCCTCAAATATTTTTGAAAATATTACCACAAAGTGGGCCAATTGGAGGTATTAAATCAATGGGAATTACTACCTTAGTTCAGTATGCTGTGGGAATTATGACAGTAACTATGACATTTAAATTGGGGCCCCGTAAAGCTACGGGACGGTGGAATCCTCAACCTGGAGTATATCCCCCGCACGCAGCAGGTCATTTACCATATGTACTATATGACCCCACAGCTACAGATGCAAAACAGCACCACAGACATGGATATGAAAAGCCTGAAGAATTGTGGACAGCCAAAAGCCGTGTGCACCCATTGTAA
1_KC013343_11_BRA_SouthAmerica_Human     ATGGAGCTATTTAGAGGGGTGCTTCAAGTTTCTTCTAATGTTCTGGACTGTGCTAACGATAACTGGTGGTGCTCTTTACTGGATTTAGACACTTCTGACTGGGAACCACTAACTCATACTAACAGACTAATGGCAATATACTTAAGCAGTGTGGCTTCTAAGCTTGACTTTACCGGGGGGCCACTAGCAGGGTGCTTGTACTTTTTTCAAGTAGAATGTAACAAATTTGAGGAAGGCTATCATATTCATGTGGTTATTGGGGGGCCAGGGTTAAACCCCAGAAACCTCACAGTGTGTGTAGAGGGGTTATTTAATAATGTACTTTATCACCTTGTAACTGAAAATGTGAAGCTAAAATTTTTGCCAGGAATGACTACAAAAGGCAAATACTTTAGAGATGGAGAGCAGTTTATAGAAAACTATTTAATGAAAAAAATACCTTTAAATGTTGTATGGTGTGTTACTAATATTGATGGATATATAGATACCTGTATTTCTGCTACTTTTAGAAGGGGAGCTTGCCATGCCAAGAAACCCCGCATTACCACAGCCATAAATGATACTAGTAGTGATGCTGGGGAGTCTAGCGGCACAGGGGCAGAGGTTGTGCCATTTAATGGGAAGGGAACTAAGGCTAGCATAAAGTTTCAAACTATGGTAAACTGGTTGTGTGAAAACAGAGTGTTTACAGAGGATAAGTGGAAACTAGTTGACTTTAACCAGTACACTTTACTAAGCAGTAGTCACAGTGGAAGTTTTCAAATTCAAAGTGCACTAAAACTAGCAATTTATAAAGCAACTAATTTAGTGCCTACTAGCACATTTTTATTGCATACAGACTTTGAGCAGGTTATGTGTATTAAAGACAATAAAATTGTTAAACTGTTACTTTGTCAAAACTATGATCCCCTATTGGTGGGGCAGCATGTGTTAAAGTGGATTGATAAAAAATGTGGCAAGAAAAATACACTGTGGTTTTATGGGCCGCCAAGTACAGGAAAAACAAACTTGGCAATGGCCATTGCTAAAAGTGTTCCAGTGTATGGCATGGTTAACTGGAATAATGAAAACTTTCCATTTAATGATGTAGCAGGAAAAAGCTTGGTGGTCTGGGATGAAGGTATTATTAAGTCTACAATTGTAGAAGCTGCAAAAGCCATTTTAGGCGGGCAACCCACCAGGGTAGATCAAAAAATGCGTGGAAGTGTAGCTGTGCCTGGAGTACCTGTGGTTATAACCAGCAATGGTGACATTACTTTTGTTGTAAGCGGGAACACTACAACAACTGTACATGCTAAAGCCTTAAAAGAGCGCATGGTAAAGTTAAACTTTACTGTAAGATGCAGCCCTGACATGGGGTTACTAACAGAGGCTGATGTACAACAGTGGCTTACATGGTGTAATGCACAAAGCTGGGACCACTATGAAAACTGGGCAATAAACTACACTTTTGATTTCCCTGGAATTAATGCAGATGCCCTCCACCCAGACCTCCAAACCACCCCAATTGTCACAGACACCAGTGTCAGCAGCAGTGGTGGTGAAAGCTCTGAAGAATTCAGTGAAAGCAGCTTTTTTAACCTCATCACCCCAGGCGCCTGGAACACTGAAACCCCGCGCTCTAGTACGCCCATCCCCGGGACCAGTTCAGGAGAATCATTTGTCGGAAGCCCAGTTTCCTCCGAAGTTGTAGCTGCATCGTGGGAAGAAGCCTTCTACACACCTTTGGCAGACCAGTTTCGTGAACTGTTAGTTGGGGTTGATTATGTGTGGGACGGTGTAAGGGGTTTACCTGTGTGTTGTGTGCAGCATATTAACAATAGTGGGGGAGGCTTGGGACTTTGTCCCCATTGCATTAATGTAGGGGCTTGGTATAATGGATGGAAATTTCGAGAATTTACCCCAGATTTGGTGCGATGTAGCTGCCATGTGGGAGCTTCTAATCCCTTTTCTGTGCTAACCTGCAAAAAATGTGCTTACCTGTCTGGATTGCAAAGCTTTGTAGATTATGAGTAAAAAAAGTGGCAAATGGTGGGAAAGTGATGATAAATTTGCTAAAGCTGTGTATCAGCAATTTGTGGAATTTTATGAAAAGGTTACTGGAACAGACTTAGAGCTTATTCAAATATTAAAAGATCATTATAATATTTCTTTAGATAATCCCCTAGAAAACCCATCCTCTCTGTTTGACTTAGTTGCTCGTATTAAAAATAACCTTAAAAACTCTCCAGACTTATATAGTCATCATTTTCAAAGTCATGGACAGTTATCTGACCACCCCCATGCCTTATCACCCAGTAGCAGTCATGCAGAACCTAGAGGAGAAAATGCAGTATTATCTAGTGAAGACTTACACAAGCCTGGGCAAGTTAGCGTACAACTACCCGGTACTAACTATGTTGGGCCTGGCAATGAGCTACAAGCTGGGCCCCCGCAAAGTGCTGTTGACAGTGCTGCAAGGATTCATGACTTTAGGTATAGCCAACTGGCTAAGTTGGGAATAAATCCGTATACTCATTGGACTGTAGCAGATGAAGAGCTTTTAAAAAATATAAAAAATGAAACTGGGTTTCAAGCACAAGTAGTAAAAGACTACTTTACTTTAAAAGGTGCAGCTGCCCCTGTGGCCCATTTTCAAGGAAGTTTGCCGGAAGTTCCCGCTTACAACGCCTCAGAAAAATACCCAAGCATGACTTCAGTTAATTCTGCAGAAGCCAGCACTGGTGCAGGAGGGGGGGGCAGTAATCCTGTCAAAAGCATGTGGAGTGAGGGGGCCACTTTTAGTGCCAACTCTGTAACTTGTACATTTTCCAGACAGTTTTTAATTCCATATGACCCAGAGCACCATTATAAGGTGTTTTCTCCCGCAGCAAGTAGCTGCCATAATGCCAGTGGAAAGGAGGCAAAGGTTTGCACCATTAGTCCCATAATGGGATACTCAACTCCATGGAGATATTTAGATTTTAATGCTTTAAATTTATTTTTTTCACCTTTAGAGTTTCAGCACTTAATTGAAAATTATGGAAGTATAGCTCCTGATGCTTTAACTGTAACCATATCAGAAATTGCTGTTAAGGATGTTACAGACAAAACTGGAGGGGGGGTACAGGTTACTGACGGCACTACAGGGCGCCTATGCATGTTAGTAGACCATGAATACAAGTACCCATATGTGTTAGGGCAAGGTCAGGATACTTTAGCCCCAGAACTTCCTATTTGGGTATACTTTCCCCCTCAATATGCTTACTTAACAGTAGGAGATGTTAACACACAAGGAATTTCTGGAGACAGCAAAAAATTAGCAAGTGAAGAATCAGCATTTTATGTTTTGGAACACAGTTCTTTTCAGCTTTTAGGTACAGGAGGTACAGCAACTATGTCTTATAAGTTTCCTCCAGTGCCCCCAGAAAATTTAGAGGGCTGCAGTCAACACTTTTATGAAATGTACAATCCCTTATACGGATCCCGCTTAGGGGTTCCTGACACATTAGGAGGTGACCCAAAATTTAGATCTTTAACACATGAAGACCATGCAATTCAGCCCCAAAACTTCATGCCAGGGCCACTAGTAAACTCAGTGTCTACAAAGGAGGGAGACAGCTCTAATACTGGAGCTGGAAAAGCGTTAACAGGCCTTAGCACAGGTACCTCCCAAAACACTAGAATATCCTTACGCCCTGGGCCAGTGTCTCAGCCATACCACCACTGGGACACAGATAAATATGTCACAGGAATAAATGCCATTTCTCATGGTCAGACCACTTATGGTAACGCTGAAGACAAAGAATATCAGCAAGGAGTGGGTAGATTTCCAAATGAAAAAGAACAGCTAAAACAGTTACAGGGTTTAAACATGCACACCTATTTTCCCAATAAAGGAACACAGCAATATACAGATCAAATTGAGCGCCCCCTAATGGTGGGTTCTGTATGGAACAGAAGAGCCCTTCACTATGAAAGCCAGCTGTGGAGTAAAATTCCAAATTTAGATGACAGTTTTAAAACTCAGTTTGCAGCCTTAGGAGGATGGGGTTTGCATCAGCCACCTCCTCAAATATTTTTAAAAATATTACCACAAAGTGGGCCAATTGGAGGTATTAAATCAATGGGAATTACTACCCTAGTTCAGTATGCCGTGGGAATTATGACAGTAACTATGACATTTAAATTGGGGCCCCGTAAAGCTACGGGACGGTGGAATCCTCAACCTGGAGTATATCCCCCGCACGCAGCAGGTCATTTACCATATGTACTATATGACCCCACAGCTACAGATGCAAAACAACACCACAGACATGGATATGAAAAGCCTGAAGAATTGTGGACAGCCAAAAGCCGTGTGCACCCATTGTAA
1_AB126262_17_JPN_EasternAsia_Human      ATGGAGCTATTTAGAGGGGTGCTTCAAGTTTCTTCTAATGTTCTGGACTGTGCTAATGATAACTGGTGGTGCTCTTTACTGGATTTAGACACTTCTGACTGGGAACCACTAACTCATACTAACAGACTAATGGCAATATACTTAAGCAGTGTGGCTTCTAAGCTTGACTTTACCGGGGGGCCACTAGCAGGGTGCTTGTACTTTTTTCAAGTAGAATGTAACAAATTTGAAGAAGGCTATCATATTCATGTGGTTATTGGGGGGCCAGGGTTAAACCCCAGAAACCTCACAGTGTGTGTAGAGGGGTTATTTAATAATGTACTTTATCACCTTGTAACTGAAAATGTGAAGCTAAAATTTTTGCCAGGAATGACTACAAAAGGCAAATACTTTAGAGATGGAGAGCAGTTTATAGAAAACTATCTAATGAAAAAAATACCTTTAAATGTTGTATGGTGTGTTACTAATATTGATGGATATATAGATACCTGTATTTCTGCTACTTTTAGAAGGAGAGCTTGCCATGCCAAGAAACCCCGCATTACCACAGCCATAAATGATACTAGTAGTGATGCTGGGGAGTCTAGCGGCACAGGGGCAGAGGTTGTGCCATTTAATGGGAAGGGAACTAAGGCTAGCATAAAGTTTCAAACTATGGTAAACTGGTTGTGTGAAAACAGAGTGTTTACAGAGGATAAGTGGAAACTAGTTGACTTTAACCAGTACACTTTACTAAGCAGTAGTCACAGTGGAAGTTTTCAAATTCAAAGTGCACTAAAACTAGCAATTTATAAAGCAACTAATTTAGTGCCTACTAGCACATTTTTATTGCATACAGACTTTGAGCAGGTTATGTGTATTAAAGACAATAAAATTGTTAAATTGTTACTTTGTCAAAACTATGACCCCCTATTGGTGGGGCAGCATGTGTTAAGGTGGATTGATAAAAAATGTGGCAAGAAAAATACACTGTGGTTTTATGGGCCGCCAAGTACAGGAAAAACAAACTTGGCAATGGCCATTGCTAAAAGTGTTCCAGTATATGGCATGGTTAACTGGAATAATGAAAACTTTCCATTTAATGATGTAGCAGGAAAAAGCTTGGTGGTCTGGGATGAAGGTATTATTAAGTCTACAATTGTAGAAGCCGCAAAAGCCATTTTAGGCGGGCAACCCACCAGGGTAGATCAAAAAATGCGTGGAAGTGTAGCTGTGCCTGGAGTACCTGTGGTTATAACCAGCAATGGTGACATTACTTTTGTTGTAAGCGGGAACACTACAACAACTGTACATGCTAAAGCCTTAAAAGAGCGCATGGTAAAGTTAAACTTTACTATAAGATGCAGCCCTGACATGGGGTTACTAACAGAGGCTGATGTACAACAGTGGCTTACATGGTGTAATGCACAAAGCTGGGACCACTATGAAAACTGGGCAATAAACTACACTTTTGATTTCCCTGGAATTAATGCAGATGCCCTCCACCCAGACCTCCAAACCACCCCAATTGTCACAGACACCAGTATCAGCAGCAGTGGTGGTGAAAGCTCTGAAGAACTCAGTGAAAGCAGCTTTTTTAACCTCATCACCCCAGGCGCCTGGAACACTGAAACCCCGCGCTCTAGTACGCCCATCCCCGGGACCAGTTCAGGAGAATCATTTGTCGGAAGCCCAGTTTCCTCCGAAGTTGTAGCTGCATCGTGGGAAGAAGCCTTCTACACACCTTTGGCAGACCAGTTTCGTGAACTGTTAGTTGGGGTTGATTATGTGTGGGACGGTGTAAGGGGTTTACCTGTGTGTTGTGTGCAACATATTAACAATAGTGGGGGAGGCTTGGGACTTTGTCCCAATTGCATTAATGTAGGGGCTTGGTATAATGGATGGAAATTTCGAGAATTTACTCCAGATTTGGTGCGATGTAGCTGCCATGTGGGAGCTTCTAATCCCTTTTCTGTGCTAACCTGCAAAAAATGTGCTTACCTGTCTGGATTGCAAAGCTTTGTAGATTATGAGTAAAGAAAGTGGCAAATGGTGGGAAAGTGATGATAAATTTGCTAAAGCTGTGTATCAGCAATTTGTGGAATTTTATGAAAAGGTTACTGGAACAGACTTAGAGCTTATTCAAATATTAAAAGATCATTATAATATTTCTTTAGATAATCCCCTAGAAAACCCATCCTCTCTGTTTGACTTAGTTGCTCGTATTAAAAATAACCTTAAAAACTCTCCAGACTTATATAGTCATCATTTTCAAAGTCATGGACAGTTATCTGACCACCCCCATGCCTTATCATCCAGTAGCAGTCATGCAGAACCTAGAGGAGAAAATGCAGTATTATCTAGTGAAGACTTACACAAGCCTGGGCAAGTTAGCGTACAACTACCCGGTACTAACTATGTTGGGCCTGGCAATGAGCTACAAGCTGGGCCCCCGCAAAGTGCTGTTGACAGTGCTGCAAGGATTCATGACTTTAGGTATAGCCAACTGGCTAAGTTGGGAATAAATCCATATACTCATTGGACTGTAGCAGATGAAGAGCTTTTAAAAAATATAAAAAATGAAACTGGGTTTCAAGCACAAGTAGTAAAAGACTACTTTACTTTAAAAGGTGCAGCTGCCCCTGTGGCCCATTTTCAAGGAAGTTTGCCGGAAGTTCCCGCTTACAACGCCTCAGAAAAATACCCAAGCATGACTTCAGTTAATTCTGCAGAAGCCAGCACTGGTGCAGGAGGGGGGGGCAGTAATCCTGTCAAAAGCATGTGGAGTGAGGGGGCCACTTTTAGTGCCAACTCTGTAACTTGTACATTTTCTAGACAGTTTTTAATTCCATATGACCCAGAGCACCATTATAAGGTGTTTTCTCCCGCAGCAAGTAGCTGCCACAATGCCAGTGGAAAGGAGGCAAAGGTTTGCACCATTAGTCCCATAATGGGATACTCAACCCCATGGAGATATTTAGATTTTAATGCTTTAAATTTATTTTTTTCACCTTTAGAGTTTCAGCATTTAATTGAAAATTATGGAAGTATAGCTCCTGATGCTTTAACTGTAACCATATCAGAAATTGCTGTTAAGGATGTTACAGACAAAACTGGAGGGGGGGTACAGGTTACTGACAGCACTACAGGGCGCCTATGCATGTTAGTAGACCATGAATACAAGTACCCATATGTGTTAGGGCAAGGTCAGGATACTTTAGCCCCAGAACTTCCTATTTGGGTATACTTTCCCCCTCAATATGCTTACTTAACAGTAGGAGATGTTAACACACAAGGAATTTCTGGAGACAGCAAAAAATTAGCAAGTGAAGAATCAGCATTTTATGTTTTGGAACACAGTTCTTTTCAGCTTTTAGGTACAGGAGGTACAGCAACTATGTCTTATAAGTTTCCTCCAGTGCCCCCAGAAAATTTAGAGGGCTGCAGTCAACACTTTTATGAAATGTACAATCCCTTATACGGATCCCGCTTAGGGGTTCCTGACACATTAGGAGGTGACCCAAAATTTAGATCCTTAACACATGAAGACCATGCAATTCAGCCCCAAAACTTCATGCCAGGGCCACTAGTAAACTCAGTGTCTACAAAGGAGGGAGACAGCTCTAATACTGGAGCTGGAAAAGCCTTAACAGGACTTAGCACAGGCACCTCTCAAAGCACTAGAATATCCTTACGCCCTGGGCCAGTGTCTCAGCCATACCACCACTGGGACACAGATAAATATGTCACAGGAATCAATGCCATTTCTCATGGTCAGACCACTTATGGTAACGCTGAAGACAAAGAGTATCAGCAAGGAGTGGGTAGATTTCCAAATGAAAAAGAACAGCTAAAACAGTTACAGGGTTTAAACATGCACACCTACTTTCCCAATAAAGGAACCCAGCAATATACAGATCAAATTGAGCGTCCCCTAATGGTGGGTTCTGTATGGAACAGAAGAGCCCTTCACTATGAAAGCCAGCTGTGGAGTAAAATTCCAAATTTAGATGACAGTTTTAAAACTCAGTTTGCAGCCTTAGGAGGATGGGGTTTGCATCAGCCACCTCCTCAAATATTTTTAAAAATATTACCACAAAGTGGGCCAATTGGAGGTATTAAATCAATGGGAATTACTACTTTAGTTCAGTATGCTGTGGGAATTATGACAGTAACTATGACATTTAAATTGGGGCCCCGTAAAGCTACGGGACGGTGGAATCCTCAACCTGGAGTATATCCCCCGCACGCAGCAGGTCATTTACCATATGTACTATATGACCCCACAGCTACAGATGCAAAACAACACCACAGACATGGATATGAAAAGCCTGAAGAATTGTGGACAGCCAAAAGCCGTGTGCACCCATTGTAA
1_AB126263_17_NA_NA_Human                ATGGAGCTATTTAGAGGGGTGCTTCAAGTTTCTTCTAATGTTCTGGACTGTGCTAATGATAACTGGTGGTGCTCTTTACTGGATTTAGACACTTCTGACTGGGAACCACTAACTCATACTAACAGACTAATGGCAATATACTTAAGCAGTGTGGCTTCTAAGCTTGACTTTACCGGGGGGCCACTAGCAGGGTGCTTGTACTTTTTTCAAGTAGAATGTAACAAATTTGAAGAAGGCTATCATATTCATGTGGTTATTGGGGGGCCAGGGTTAAACCCCAGAAACCTCACAGTGTGTGTAGAGGGGTTATTTAATAATGTACTTTATCACCTTGTAACTGAAAATGTGAAGCTAAAATTTTTGCCAGGAATGACTACAAAAGGCAAATACTTTAGAGATGGAGAGCAGTTTATAGAAAACTATCTAATGAAAAAAATACCTTTAAATGTTGTATGGTGTGTTACTAATATTGATGGATATATAGATACCTGTATTTCTGCTACTTTTAGAAGGAGAGCTTGCCATGCCAAGAAACCCCGCATTACCACAGCCATAAATGATACTAGTAGTGATGCTGGGGAGTCTAGCGGCACAGGGGCAGAGGTTGTGCCATTTAATGGGAAGGGAACTAAGGCTAGCATAAAGTTTCAAACTATGGTAAACTGGTTGTGTGAAAACAGAGTGTTTACAGAGGATAAGTGGAAACTAGTTGACTTTAACCAGTACACTTTACTAAGCAGTAGTCACAGTGGAAGTTTTCAAATTCAAAGTGCACTAAAACTAGCAATTTATAAAGCAACTAATTTAGTGCCTACTAGCACATTTTTATTGCATACAGACTTTGAGCAGGTTATGTGTATTAAAGACAATAAAATTGTTAAATTGTTACTTTGTCAAAACTATGACCCCCTATTGGTGGGGCAGCATGTGTTAAGGTGGATTGATAAAAAATGTGGCAAGAAAAATACACTGTGGTTTTATGGGCCGCCAAGTACAGGAAAAACAAACTTGGCAATGGCCATTGCTAAAAGTGTTCCAGTATATGGCATGGTTAACTGGAATAATGAAAACTTTCCATTTAATGATGTAGCAGGAAAAAGCTTGGTGGTCTGGGATGAAGGTATTATTAAGTCTACAATTGTAGAAGCCGCAAAAGCCATTTTAGGCGGGCAACCCACCAGGGTAGATCAAAAAATGCGTGGAAGTGTAGCTGTGCCTGGAGTACCTGTGGTTATAACCAGCAATGGTGACATTACTTTTGTTGTAAGCGGGAACACTACAACAACTGTACATGCTAAAGCCTTAAAAGAGCGCATGGTAAAGTTAAACTTTACTATAAGATGCAGCCCTGACATGGGGTTACTAACAGAGGCTGATGTACAACAGTGGCTTACATGGTGTAATGCACAAAGCTGGGACCACTATGAAAACTGGGCAATAAACTACACTTTTGATTTCCCTGGAATTAATGCAGATGCCCTCCACCCAGACCTCCAAACCACCCCAATTGTCACAGACACCAGTATCAGCAGCAGTGGTGGTGAAAGCTCTGAAGAACTCAGTGAAAGCAGCTTTTTTAACCTCATCACCCCAGGCGCCTGGAACACTGAAACCCCGCGCTCTAGTACGCCCATCCCCGGGACCAGTTCAGGAGAATCATTTGTCGGAAGCCCAGTTTCCTCCGAAGTTGTAGCTGCATCGTGGGAAGAAGCCTTCTACACACCTTTGGCAGACCAGTTTCGTGAACTGTTAGTTGGGGTTGATTATGTGTGGGACGGTGTAAGGGGTTTACCTGTGTGTTGTGTGCAACATATTAACAATAGTGGGGGAGGCTTGGGACTTTGTCCCAATTGCATTAATGTAGGGGCTTGGTATAATGGATGGAAATTTCGAGAATTTACTCCAGATTTGGTGCGATGTAGCTGCCATGTGGGAGCTTCTAATCCCTTTTCTGTGCTAACCTGCAAAAAATGTGCTTACCTGTCTGGATTGCAAAGCTTTGTAGATTATGAGTAAAGAAAGTGGCAAATGGTGGGAAAGTGATGATAAATTTGCTAAAGCTGTGTATCAGCAATTTGTGGAATTTTATGAAAAGGTTACTGGAACAGACTTAGAGCTTATTCAAATATTAAAAGATCATTATAATATTTCTTTAGATAATCCCCTAGAAAACCCATCCTCTCTGTTTGACTTAGTTGCTCGTATTAAAAATAACCTTAAAAACTCTCCAGACTTATATAGTCATCATTTTCAAAGTCATGGACAGTTATCTGACCACCCCCATGCCTTATCATCCAGTAGCAGTCATGCAGAACCTAGAGGAGAAAATGCAGTATTATCTAGTGAAGACTTACACAAGCCTGGGCAAGTTAGCGTACAACTACCCGGTACTAACTATGTTGGGCCTGGCAATGAGCTACAAGCTGGGCCCCCGCAAAGTGCTGTTGACAGTGCTGCAAGGATTCATGACTTTAGGTATAGCCAACTGGCTAAGTTGGGAATAAATCCATATACTCATTGGACTGTAGCAGATGAAGAGCTTTTAAAAAATATAAAAAATGAAACTGGGTTTCAAGCACAAGTAGTAAAAGACTACTTTACTTTAAAAGGTGCAGCTGCCCCTGTGGCCCATTTTCAAGGAAGTTTGCCGGAAGTTCCCGCTTACAACGCCTCAGAAAAATACCCAAGCATGACTTCAGTTAATTCTGCAGAAGCCAGCACTGGTGCAGGAGGGGGGGGCAGTAATCCTGTCAAAAGCATGTGGAGTGAGGGGGCCACTTTTAGTGCCAACTCTGTAACTTGTACATTTTCTAGACAGTTTTTAATTCCATATGACCCAGAGCACCATTATAAGGTGTTTTCTCCCGCAGCAAGTAGCTGCCACAATGCCAGTGGAAAGGAGGCAAAGGTTTGCACCATTAGTCCCATAATGGGATACTCAACCCCATGGAGATATTTAGATTTTAATGCTTTAAATTTATTTTTTTCACCTTTAGAGTTTCAGCATTTAATTGAAAATTATGGAAGTATAGCTCCTGATGCTTTAACTGTAACCATATCAGAAATTGCTGTTAAGGATGTTACAGACAAAACTGGAGGGGGGGTACAGGTTACTGACAGCACTACAGGGCGCCTATGCATGTTAGTAGACCATGAATACAAGTACCCATATGTGTTAGGGCAAGGTCAGGATACTTTAGCCCCAGAACTTCCTATTTGGGTATACTTTCCCCCTCAATATGCTTACTTAACAGTAGGAGATGTTAACACACAAGGAATTTCTGGAGACAGCAAAAAATTAGCAAGTGAAGAATCAGCATTTTATGTTTTGGAACACAGTTCTTTTCAGCTTTTAGGTACAGGAGGTACAGCAACTATGTCTTATAAGTTTCCTCCAGTGCCCCCAGAAAATTTAGAGGGCTGCAGTCAACACTTTTATGAAATGTACAATCCCTTATACGGATCCCGCTTAGGGGTTCCTGACACATTAGGAGGTGACCCAAAATTTAGATCCTTAACACATGAAGACCATGCAATTCAGCCCCAAAACTTCATGCCAGGGCCACTAGTAAACTCAGTGTCTACAAAGGAGGGAGACAGCTCTAATACTGGAGCTGGAAAAGCCTTAACAGGACTTAGCACAGGCACCTCTCAAAGCACTAGAATATCCTTACGCCCTGGGCCAGTGTCTCAGCCATACCACCACTGGGACACAGATAAATATGTCACAGGAATCAATGCCATTTCTCATGGTCAGACCACTTATGGTAACGCTGAAGACAAAGAGTATCAGCAAGGAGTGGGTAGATTTCCAAATGAAAAAGAACAGCTAAAACAGTTACAGGGTTTAAACATGCACACCTACTTTCCCAATAAAGGAACCCAGCAATATACAGATCAAATTGAGCGTCCCCTAATGGTGGGTTCTGTATGGAACAGAAGAGCCCTTCACTATGAAAGCCAGCTGTGGAGTAAAATTCCAAATTTAGATGACAGTTTTAAAACTCAGTTTGCAGCCTTAGGAGGATGGGGTTTGCATCAGCCACCTCCTCAAATATTTTTAAAAATATTACCACAAAGTGGGCCAATTGGAGGTATTAAATCAATGGGAATTACTACTTTAGTTCAGTATGCTGTGGGAATTATGACAGTAACTATGACATTTAAATTGGGGCCCCGTAAAGCTACGGGACGGTGGAATCCTCAACCTGGAGTATATCCCCCGCACGCAGCAGGTCATTTACCATATGTACTATATGACCCCACAGCTACAGATGCAAAACAACACCACAGACATGGATATGAAAAGCCTGAAGAATTGTGGACAGCCAAAAGCCGTGTGCACCCATTGTAA
1_AB126264_17_NA_NA_Human                ATGGAGCTATTTAGAGGGGTGCTTCAAGTTTCTTCTAATGTTCTGGACTGTGCTAATGATAACTGGTGGTGCTCTTTACTGGATTTAGACACTTCTGACTGGGAACCACTAACTCATACTAACAGACTAATGGCAATATACTTAAGCAGTGTGGCTTCTAAGCTTGACTTTACCGGGGGGCCACTAGCAGGGTGCTTGTACTTTTTTCAAGTAGAATGTAACAAATTTGAAGAAGGCTATCATATTCATGTGGTTATTGGGGGGCCAGGGTTAAACCCCAGAAACCTCACAGTGTGTGTAGAGGGGTTATTTAATAATGTACTTTATCACCTTGTAACTGAAAATGTGAAGCTAAAATTTTTGCCAGGAATGACTACAAAAGGCAAATACTTTAGAGATGGAGAGCAGTTTATAGAAAACTATCTAATGAAAAAAATACCTTTAAATGTTGTATGGTGTGTTACTAATATTGATGGATATATAGATACCTGTATTTCTGCTACTTTTAGAAGGAGAGCTTGCCATGCCAAGAAACCCCGCATTACCACAGCCATAAATGATACTAGTAGTGATGCTGGGGAGTCTAGCGGCACAGGGGCAGAGGTTGTGCCATTTAATGGGAAGGGAACTAAGGCTAGCATAAAGTTTCAAACTATGGTAAACTGGTTGTGTGAAAACAGAGTGTTTACAGAGGATAAGTGGAAACTAGTTGACTTTAACCAGTACACTTTACTAAGCAGTAGTCACAGTGGAAGTTTTCAAATTCAAAGTGCACTAAAACTAGCAATTTATAAAGCAACTAATTTAGTGCCTACTAGCACATTTTTATTGCATACAGACTTTGAGCAGGTTATGTGTATTAAAGACAATAAAATTGTTAAATTGTTACTTTGTCAAAACTATGACCCCCTATTGGTGGGGCAGCATGTGTTAAGGTGGATTGATAAAAAATGTGGCAAGAAAAATACACTGTGGTTTTATGGGCCGCCAAGTACAGGAAAAACAAACTTGGCAATGGCCATTGCTAAAAGTGTTCCAGTATATGGCATGGTTAACTGGAATAATGAAAACTTTCCATTTAATGATGTAGCAGGAAAAAGCTTGGTGGTCTGGGATGAAGGTATTATTAAGTCTACAATTGTAGAAGCCGCAAAAGCCATTTTAGGCGGGCAACCCACCAGGGTAGATCAAAAAATGCGTGGAAGTGTAGCTGTGCCTGGAGTACCTGTGGTTATAACCAGCAATGGTGACATTACTTTTGTTGTAAGCGGGAACACTACAACAACTGTACATGCTAAAGCCTTAAAAGAGCGCATGGTAAAGTTAAACTTTACTATAAGATGCAGCCCTGACATGGGGTTACTAACAGAGGCTGATGTACAACAGTGGCTTACATGGTGTAATGCACAAAGCTGGGACCACTATGAAAACTGGGCAATAAACTACACTTTTGATTTCCCTGGAATTAATGCAGATGCCCTCCACCCAGACCTCCAAACCACCCCAATTGTCACAGACACCAGTATCAGCAGCAGTGGTGGTGAAAGCTCTGAAGAACTCAGTGAAAGCAGCTTTTTTAACCTCATCACCCCAGGCGCCTGGAACACTGAAACCCCGCGCTCTAGTACGCCCATCCCCGGGACCAGTTCAGGAGAATCATTTGTCGGAAGCCCAGTTTCCTCCGAAGTTGTAGCTGCATCGTGGGAAGAAGCCTTCTACACACCTTTGGCAGACCAGTTTCGTGAACTGTTAGTTGGGGTTGATTATGTGTGGGACGGTGTAAGGGGTTTACCTGTGTGTTGTGTGCAACATATTAACAATAGTGGGGGAGGCTTGGGACTTTGTCCCAATTGCATTAATGTAGGGGCTTGGTATAATGGATGGAAATTTCGAGAATTTACTCCAGATTTGGTGCGATGTAGCTGCCATGTGGGAGCTTCTAATCCCTTTTCTGTGCTAACCTGCAAAAAATGTGCTTACCTGTCTGGATTGCAAAGCTTTGTAGATTATGAGTAAAGAAAGTGGCAAATGGTGGGAAAGTGATGATAAATTTGCTAAAGCTGTGTATCAGCAATTTGTGGAATTTTATGAAAAGGTTACTGGAACAGACTTAGAGCTTATTCAAATATTAAAAGATCATTATAATATTTCTTTAGATAATCCCCTAGAAAACCCATCCTCTCTGTTTGACTTAGTTGCTCGTATTAAAAATAACCTTAAAAACTCTCCAGACTTATATAGTCATCATTTTCAAAGTCATGGACAGTTATCTGACCACCCCCATGCCTTATCATCCAGTAGCAGTCATGCAGAACCTAGAGGAGAAAATGCAGTATTATCTAGTGAAGACTTACACAAGCCTGGGCAAGTTAGCGTACAACTACCCGGTACTAACTATGTTGGGCCTGGCAATGAGCTACAAGCTGGGCCCCCGCAAAGTGCTGTTGACAGTGCTGCAAGGATTCATGACTTTAGGTATAGCCAACTGGCTAAGTTGGGAATAAATCCATATACTCATTGGACTGTAGCAGATGAAGAGCTTTTAAAAAATATAAAAAATGAAACTGGGTTTCAAGCACAAGTAGTAAAAGACTACTTTACTTTAAAAGGTGCAGCTGCCCCTGTGGCCCATTTTCAAGGAAGTTTGCCGGAAGTTCCCGCTTACAACGCCTCAGAAAAATACCCAAGCATGACTTCAGTTAATTCTGCAGAAGCCAGCACTGGTGCAGGAGGGGGGGGCAGTAATCCTGTCAAAAGCATGTGGAGTGAGGGGGCCACTTTTAGTGCCAACTCTGTAACTTGTACATTTTCTAGACAGTTTTTAATTCCATATGACCCAGAGCACCATTATAAGGTGTTTTCTCCCGCAGCAAGTAGCTGCCACAATGCCAGTGGAAAGGAGGCAAAGGTTTGCACCATTAGTCCCATAATGGGATACTCAACCCCATGGAGATATTTAGATTTTAATGCTTTAAATTTATTTTTTTCACCTTTAGAGTTTCAGCATTTAATTGAAAATTATGGAAGTATAGCTCCTGATGCTTTAACTGTAACCATATCAGAAATTGCTGTTAAGGATGTTACAGACAAAACTGGAGGGGGGGTACAGGTTACTGACAGCACTACAGGGCGCCTATGCATGTTAGTAGACCATGAATACAAGTACCCATATGTGTTAGGGCAAGGTCAGGATACTTTAGCCCCAGAACTTCCTATTTGGGTATACTTTCCCCCTCAATATGCTTACTTAACAGTAGGAGATGTTAACACACAAGGAATTTCTGGAGACAGCAAAAAATTAGCAAGTGAAGAATCAGCATTTTATGTTTTGGAACACAGTTCTTTTCAGCTTTTAGGTACAGGAGGTACAGCAACTATGTCTTATAAGTTTCCTCCAGTGCCCCCAGAAAATTTAGAGGGCTGCAGTCAACACTTTTATGAAATGTACAATCCCTTATACGGATCCCGCTTAGGGGTTCCTGACACATTAGGAGGTGACCCAAAATTTAGATCCTTAACACATGAAGACCATGCAATTCAGCCCCAAAACTTCATGCCAGGGCCACTAGTAAACTCAGTGTCTACAAAGGAGGGAGACAGCTCTAATACTGGAGCTGGAAAAGCCTTAACAGGACTTAGCACAGGTACCTCTCAAAGCACTAGAATATCCTTACGCCCTGGGCCAGTGTCTCAGCCATACCACCACTGGGACACAGATAAATATGTCACAGGAATCAATGCCATTTCTCATGGTCAGACCACTTATGGTAACGCTGAAGACAAAGAGTATCAGCAAGGAGTGGGTAGATTTCCAAATGAAAAAGAACAGCTAAAACAGTTACAGGGTTTAAACATGCACACCTACTTTCCCAATAAAGGAACCCAGCAATATACAGATCAAATTGAGCGTCCCCTAATGGTGGGTTCTGTATGGAACAGAAGAGCCCTTCACTATGAAAGCCAGCTGTGGAGTAAAATTCCAAATTTAGATGACAGTTTTAAAACTCAGTTTGCAGCCTTAGGAGGATGGGGTTTGCATCAGCCACCTCCTCAAATATTTTTAAAAATATTACCACAAAGTGGGCCAATTGGAGGTATTAAATCAATGGGAATTACTACTTTAGTTCAGTATGCTGTGGGAATTATGACAGTAACTATGACATTTAAATTGGGGCCCCGTAAAGCTACGGGACGGTGGAATCCTCAACCTGGAGTATATCCCCCGCACGCAGCAGGTCATTTACCATATGTACTATATGACCCCACAGCTACAGATGCAAAACAACACCACAGACATGGATATGAAAAGCCTGAAGAATTGTGGACAGCCAAAAGCCGTGTGCACCCATTGTAA
1_KM393163_7_USA_NorthernAmerica_Human   ATGGAGCTATTTAGAGGGGTGCTTCAAGTTTCTTCTAATGTTCTGGACTGTGCTAACGATAACTGGTGGTGCTCTTTACTGGATTTAGACACTTCTGACTGGGAACCACTAACTCATACTAACAGACTAATGGCAATATACTTAAGCAGTGTGGCTTCTAAGCTTGACTTTACCGGGGGGCCACTAGCAGGGTGCTTGTACTTTTTTCAAGTAGAATGTAACAAATTTGAAGAAGGCTATCATATTCATGTGGTTATTGGGGGGCCAGGGTTAAACCCCAGAAACCTCACAGTGTGTGTAGAGGGGTTATTTAATAATGTACTTTATCACCTTGTAACTGAAAATGTGAAGCTAAAATTTTTGCCAGGAATGACTACAAAAGGCAAATACTTTAGAGATGGAGAGCAGTTTATAGAAAACTATTTAATGAAAAAAATACCTTTAAATGTTGTATGGTGTGTTACTAATATTGATGGATATATAGATACCTGTATTTCTGCTACTTTTAGAAGGGGAGCTTGTCATGCCAAGAAACCCCGCATTACCACAGCCATAAATGATACTAGTAGTGATGCTGGGGAGTCTAGCGGCACAGGGGCAGAGGTTGTGCCATTTAATGGGAAGGGAACTAAGGCTAGCATAAAGTTTCAAACTATGGTAAACTGGTTGTGTGAAAACAGAGTGTTTACAGAGGATAAGTGGAAACTAGTTGACTTTAACCAGTACACTTTACTAAGCAGTAGTCACAGTGGAAGTTTTCAAATTCAAAGTGCACTAAAACTAGCAATTTATAAAGCAACTAATTTAGTGCCCACTAGCACATTTTTATTGCATACAGACTTTGAGCAGGTTATGTGTATTAAAGACAATAAAATTGTTAAATTGTTACTTTGTCAAAACTATGACCCCCTATTGGTGGGGCAGCATGTGTTAAAGTGGATTGATAAAAAATGTGGCAAGAAAAATACACTGTGGTTTTATGGGCCGCCAAGTACAGGAAAAACAAACTTGGCAATGGCCATTGCTAAAAGTGTTCCAGTATATGGCATGGTTAACTGGAATAATGAAAACTTTCCATTTAATGATGTAGCAGGAAAAAGCTTGGTGGTCTGGGATGAAGGTATTATTAAGTCTACAATTGTAGAAGCTGCAAAAGCCATTTTAGGCGGGCAACCCACCAGGGTAGATCAAAAAATGCGTGGAAGTGTAGCTGTGCCTGGAGTACCTGTGGTTATAACCAGCAATGGTGACATTACTTTTGTTGTAAGCGGGAACACTACAACAACTGTACATGCTAAAGCCTTAAAAGAGCGCATGGTAAAGTTAAACTTTACTGTAAGATGCAGCCCTGACATGGGGTTACTAACAGAGGCTGATGTACAACAGTGGCTTACATGGTGTAATGCACAAAGCTGGGACCACTATGAAAACTGGGCAATAAACTACACTTTTGATTTCCCTGGAATTAATGCAGATGCCCTCCACCCAGACCTCCAAACCACCCCAATTGTCACAGACACCAGTATCAGCAGCAGTGGTGGTGAAAGCTCTGAAGAACTCAGTGAAAGCAGCTTTTTTAACCTCATCACCCCAGGCGCCTGGAACACTGAAACCCCGCGCTCTAGTACGCCCATCCCCGGGACCAGTTCAGGAGAATCATTTGTCGGAAGCCCAGTTTCCTCCGAAGTTGTAGCCGCATCGTGGGAAGAAGCCTTCTACACACCTTTGGCAGACCAGTTTCGTGAACTGTTAGTTGGGGTTGATTATGTGTGGGACGGTGTAAGGGGTTTACCTGTGTGTTGTGTGCAACATATTAACAATAGTGGGGGAGGCTTGGGACTTTGTCCCCATTGCATTAATGTAGGGGCTTGGTATAATGGATGGAAATTTCGAGAATTTACCCCAGATTTGGTGCGATGTAGCTGCCATGTGGGAGCTTCTAATCCCTTTTCTGTGCTAACCTGCAAAAAATGTGCTTACCTGTCTGGATTGCAAAGCTTTGTAGATTATGAGTAAAGAAAGTGGCAAATGGTGGGAAAGTGATGATAAATTTGCTAAAGCTGTGTATCAGCAATTTGTGGAATTTTATGAAAAGGTTACTGGAACAGACTTAGAGCTTATTCAAATATTAAAAAATCATTATAATATTTCTTTAGATAATCCCCTAGAAAACCCATCCTCTCTGTTTGACTTAGTTGCTCGTATTAAAAATAACCTTAAAAACTCTCCAGACTTATATAGTCATCATTTTCAAAGTCATGGACAGTTATCTGACCACCCCCATGCCTTATCATCCAGTAGCAGTCATGCAGAACCTAGAGGAGAGAATGCAGTATTATCTAGTGAAGACTTACACAAGCCTGGGCAAGTTAGCGTACAACTACCCGGTACTAACTATGTTGGGCCTGGCAATGAGCTACAAGCTGGGCCCCCGCAAAGTGCTGTTGACAGTGCTGCAAGGATTCATGACTTTAGGTATAGCCAACTGGCTAAGTTGGGAATAAATCCATATACTCATTGGACTGTAGCAGATGAAGAGCTTTTAAAAAATATAAAAAATGAAACTGGGTTTCAAGCACAAGTAGTAAAAGACTACTTTACTTTAAAAGGTGCAGCTGCCCCTGTGGCCCATTTTCAAGGAAGTTTGCCGGAAGTTCCCGCTTACAACGCCTCAGAAAAATACCCAAGCATGACTTCAGTTAATTCTGCAGAAGCCAGCACTGGTGCAGGAGGGGGGGGCAGTAATCCTGTCAAAAGCATGTGGAGTGAGGGGGCCACTTTTAGTGCCAACTCTGTAACTTGTACATTTTCCAGACAGTTTTTAATTCCATATGACCCAGAGCACCATTATAAGGTGTTTTCTCCCGCAGCGAGTAGCTGCCACAATGCCAGTGGAAAGGAGGCAAAGGTTTGCACCATTAGTCCCATAATGGGATACTCAACCCCATGGAGATATTTAGATTTTAATGCTTTAAATTTATTTTTTTCACCTTTAGAGTTTCAGCACTTAATTGAAAATTATGGAAGTATAGCTCCTGATGCTTTAACTGTAACTATATCAGAAATTGCTGTTAAGGATGTTACAGACAAAACTGGAGGGGGGGTACAGGTTACTGACAGCACTACAGGGCGCCTATGCATGTTAGTAGACCATGAATACAAGTACCCATATGTGTTAGGGCAAGGTCAGGATACTTTAGCCCCAGAACTTCCTATTTGGGTATACTTTCCCCCTCAATATGCTTACTTAACAGTAGGAGATGTTAACACACAAGGAATTTCTGGAGACAGCAAAAAATTAGCAAGTGAAGAATCAGCATTTTATGTTTTGGAACACAGTTCTTTTCAGCTTTTAGGTACAGGAGGTACAGCAACTATGTCTTATAAGTTTCCTCCAGTGCCCCCAGAAAATTTAGAGGGCTGCAGTCAACACTTTTATGAAATGTACAATCCCTTATACGGATCCCGCTTAGGGGTTCCTGACACATTAGGAGGTGACCCAAAATTTAGATCTTTAACACATGAAGACCATGCAATTCAGCCCCAAAACTTCATGCCAGGGCCACTGGTAAACTCAGTGTCTACAAAGGAGGGAGACAGCTCTAATACTGGAGCTGGTAAAGCCTTAACAGGCCTTAGCACAGGTACCTCTCAAAACACTAGAATATCCTTACGCCCTGGGCCAGTGTCTCAGCCATACCACCACTGGGACACAGATAAATATGTTACAGGAATAAATGCCATTTCTCATGGTCAGACCACTTATGGTAACGCTGAAGACAAAGAGTATCAGCAAGGAGTGGGTAGATTTCCAAATGAAAAAGAACAGCTAAAACAGTTACAGGGTTTAAACATGCACACCTACTTTCCCAATAAAGGAACTCAGCAATATACAGATCAAATTGAGCGCCCCCTAATGGTGGGTTCTGTATGGAACAGAAGAGCCCTTCACTATGAAAGCCAGCTGTGGAGTAAAATTCCAAATTTAGATGACAGTTTTAAAACTCAGTTTGCAGCCTTAGGAGGATGGGGTTTGCATCAGCCACCTCCTCAAATATTTTTAAAAATATTGCCACAAAGTGGGCCAATTGGAGGTATTAAATCAATGGGAATTACTACCTTAGTTCAGTATGCTGTGGGAATTATGACAGTAACTATGACATTTAAATTGGGGCCCCGTAAAGCTACGGGACGGTGGAATCCTCAACCTGGAGTATATCCCCCGCACGCAGCAGGGCATTTACCATATGTACTATATGACCCCACAGCTACAGATGCAAAACAACACCACAGACATGGATATGAAAAGCCTGAAGAATTGTGGACAGCCAAAAGCCGTGTGCACCCATTGTAA
1_DQ408301_15_GER_WesternEurope_Human    ATGGAGCTATTTAGAGGGGTGCTTCAAGTTTCTTCTAATGTTCTGGACTGTGCTAACGATAACTGGTGGTGCTCTTTACTGGATTTAGACACTTCTGACTGGGAACCACTAACTCATACTAACAGACTAATGGCAATATACTTAAGCAGTGTGGCTTCTAAGCTTGACTTTACCGGGGGGCCACTAGCAGGGTGCTTGTACTTTTTTCAAGTAGAATGTAACAAATTTGAAGAAGGCTATCATATTCATGTGGTTATTGGGGGGCCAGGGTTAAACCCCAGAAACCTCACAGTGTGTGTAGAGGGGTTATTTAATAATGTACTTTATCACCTTGTAACTGAAAATGTGAAGCTAAAATTTTTGCCAGGAATGACTACAAAAGGCAAATACTTTAGAGATGGAGAGCAGTTTATAGAAAACTATTTAATGAAAAAAATACCTTTAAATGTTGTGTGGTGTGTTACTAATATTGATGGATATATAGATACCTGTATTTCTGCTACTTTTAGAAGGGGAGCTTGCCATGCCAAGAAACCCCGCATTACCACAGCCATAAATGATACTAGTAGTGATGCTGGGGAGGCTAGCGGCACAGGGGCAGAGGTTGTGCCATTTAATGGGAAGGGAACTAAGGCTAGCATAAAGTTTCAAACTATGGTAAACTGGTTGTGTGAAAACAGAGTGTTTACAGAGGATAAGTGGAAACTAGTTGACTTTAACCAGTACACTTTACTAAGCAGTAGTCACAGTGGAAGTTTTCAAATTCAAAGTGCACTAAAACTAGCAATTTATAAAGCAACTAATTTAGTGCCTACTAGCACATTTTTATTGCATACAGACTTTGAGCAGGTTATGTGTATTAAAGACAATAAAATTGTTAAATTGTTACTTTGTCAAAACTATGACCCCCTATTGGTGGGGCAGCATGTGTTAAAGTGGATTGATAAAAAATGTGGCAAGAAAAATACACTGTGGTTTTATGGGCCGCCAAGTACAGGAAAAACAAACTTGGCAATGGCCATTGCTAAAAGTGTTCCAGTATATGGCATGGTTAACTGGAATAATGAAAACTTTCCTTTTAATGATGTAGCAGGAAAAAGCTTGGTGGTCTGGGATGAAGGTATTATTAAGTCTACAATTGTAGAAGCTGCAAAAGCCATTTTAGGCGGGCAACCCACCAGGGTAGATCAAAAAATGCGTGGAAGTGTAGCTGTGCCTGGAGTACCTGTGGTTATAACCAGCAATGGTGACATTACTTTTGTTGTAAGCGGGAACACTACAACAACTGTACATGCTAAAGCCTTAAAAGAGCGCATGGTAAAGTTAAACTTTACTGTAAGATGCAGCCCTGACATGGGGTTACTAACAGAGGCTGATGTACAACAGTGGCTTACATGGTGTAATGCACAAAGCTGGGACCACTATGAAAACTGGGCAATAAACTACACTTTTGATTTCCCTGGAATTAATGCAGATGCCCTCCACCCAGACCTCCAAACCACCCCAATTGTCACAGACACCAGTATCAGCAGCAGTGGTGGTGAAAGCTCTGAAGAACTCAGTGAAAGCAGCTTTTTTAACCTCATCACCCCAGGCGCCTGGAACACTGAAACCCCGCGCTCTAGTACGCCCATCCCCGGGACCAGTTCAGGAGAATCATTTGTCGGAAGCCCAGTTTCCTCCGAAGTTGTAGCTGCATCGTGGGAAGAAGCCTTCTACACACCTTTGGCAGACCAGTTTCGTGAACTGTTAGTTGGGGTTGATTATGTGTGGGACGGTGTAAGGGGCTTACCTGTGTGTTGTGTGCAACATATTAACAATAGTGGGGGAGGCTTGGGACTTTGTCCCCATTGCATTAATGTAGGGGCTTGGTATAATGGATGGAAATTTCGAGAATTTACCCCAGATTTGGTGCGATGTAGCTGCCATGTGGGAGCTTCTAATCCCTTTTCTGTGCTAACCTGCAAAAAATGTGCTTACCTGTCTGGATTGCAAAGCTTTGTAGATTATGAGTAAAGAAAGTGGCAAATGGTGGGAAAGTGATGATAAATTTGCTAAAGCTGTGTATCAGCAATTTGTGGAATTTTATGAAAAAGTTACTGGAACAGACTTAGAGCTTATTCAAATATTAAAAGATCATTATAATATTTCTTTAGATAATCCCCTAGAAAACCCATCCTCTCTGTTTGACTTAGTTGCTCGTATTAAAAATAACCTTAAAAACTCTCCAGACTTATATAGTCATCATTTTCAAAGTCATGGACAGTTATCTGACCACCCCCATGCCTTATCATCCAGTAGCAGTCATGCAGAACCTAGAGGAGAAAATGCAGTATTATCTAGTGAAGACTTACACAAGCCTGGGCAAGTTAGCGTACAACTACCCGGTACTAACTATGTTGGGCCTGGCAATGAGCTACAAGCTGGGCCCCCGCAAAGTGCTGTTGACAGTGCTGCAAGGATTCATGACTTTAGGTATAGCCAACTGGCTAAGTTGGGAATAAATCCATATACTCATTGGACTGTAGCAGATGAAGAGCTTTTAAAAAATATAAAAAATGAAACTGGGTTTCAAGCACAAGTAGTAAAAGACTACTTTACTTTAAAAGGTGCAGCTGCCCCTGTGGCCCATTTTCAAGGAAGTTTGCCGGAAGTTCCCGCTTACAACGCCTCAGAAAAATACCCAAGCATGACTTCAGTTAATTCTGCAGAAGCCAGCACTGGTGCAGGAGGGGGGGGCAGTAATCCTGTCAAAAGCATGTGGAGTGAGGGGGCCACTTTTAGTGCCAACTCTGTAACTTGTACATTTTCCAGACAGTTTTTAATTCCATATGACCCAGAGCACCATTATAAGGTGTTTTCTCCCGCAGCAAGTAGCTGCCACAATGCCAGTGGAAAGGAGGCAAAGGTTTGCACCATTAGTCCCATAATGGGATACTCAACCCCATGGAGATATTTAGATTTTAATGCATTAAATTTGTTTTTTTCACCTTTAGAGTTTCAGCACTTAATTGAAAATTATGGAAGTATAGCTCCTGATGCTTTAACTGTAACCATATCAGAAATTGCTGTTAAGGATGTTACAGACAAAACTGGAGGGGGGGTACAGGTTACTGACAGCACTACAGGGCGCCTATGCATGTTAGTAGACCATGAATACAAGTACCCATATGTGTTAGGGCAAGGTCAAGATACTTTAGCCCCAGAACTTCCTATTTGGGTATACTTTCCCCCTCAATATGCTTACTTAACAGTAGGAGATGTTAACACACAAGGAATTTCTGGAGACAGCAAAAAATTAGCAAGTGAAGAATCAGCATTTTATGTTTTGGAACACAGTTCTTTTCAGCTTTTAGGTACAGGAGGTACAGCAACTATGTCTTATAAGTTTCCTCCAGTGCCGCCAGAAAATTTAGAGGGCTGCAGTCAACACTTTTATGAAATGTACAATCCCTTATACGGATCCCGCTTAGGGGTTCCTGACACATTAGGAGGTGACCCAAAATTTAGATCTTTAACACACGAAGACCATGCAATTCAGCCCCAAAACTTCATGCCAGGGCCACTAGTAAACTCAGTGTCTACAAAGGAGGGAGACAGCTCTAATACTGGAGCTGGAAAAGCCTTAACAGGCCTTAGCACAGGTACCTCTCAAAACACTAGAATATCCTTACGCCCTGGACCAGTGTCTCAGCCATACCACCACTGGGACACAGATAAATATGTCACAGGAATAAATGCCATTTCTCATGGTCAGACCACTTATGGTAACGCTGAAGACAAAGAGTATCAGCAAGGAGTGGGTAGATTTCCAAATGAAAAAGAACAGCTAAAACAGTTACAGGGTTTAAACATGCACACCTACTTTCCCAATAAAGGAACCCAGCAATATACAGATCAAATTGAGCGCCCCCTAATGGTGGGTTCTGTATGGAACAGAAGAGCCCTTCACTATGAAAGCCAGCTGTGGAGTAAAATTCCAAATTTAGATGACAGTTTTAAAACTCAGTTTGCAGCCTTAGGAGGATGGGGTTTGCATCAGCCACCTCCTCAAATATTTTTGAAAATATTACCACAAAGTGGGCCAATTGGAGGTATTAAATCAATGGGAATTACTACCTTAGTTCAGTATGCTGTAGGAATTATGACAGTAACTATGACATTTAAATTGGGGCCCCGTAAAGCTACGGGACGGTGGAATCCTCAACCTGGAGTATATCCCCCGCACGCAGCAGGTCATTTACCATATGTACTATATGACCCCACAGCTACAGATGCAAAACAACACCACAGACATGGATATGAAAAGCCTGAAGAATTGTGGACAGCCAAAAGCCGTGTGCACCCATTGTAA
1_Z68146_27_GBR_NorthernEurope_Human     ATGGAGCTATTTAGAGGGGTGCTTCAAGTTTCTTCTAATGTTCTGGACTGTGCTAACGATAACTGGTGGTGCTCTTTACTGGATTTAGACACTTCTGACTGGGAACCACTAACTCATACTAACAGACTAATGGCAATATACTTAAGCAGTGTGGCTTCTAAGCTTGACTTTACCGGGGGGCCACTAGCAGGGTGCTTGTACTTTTTTCAAGTAGAATGTAACAAATTTGAAGAAGGCTATCATATTCATGTGGTTATTGGGGGGCCAGGGTTAAACCCCAGAAACCTCACAGTGTGTGTAGAGGGGTTATTTAATAATGTACTTTATCACCTTGTAACTGAAAATGTAAAGCTAAAATTTTTGCCAGGAATGACTACAAAAGGCAAATACTTTAGAGATGGAGAGCAGTTTATAGAAAACTATTTAATGAAAAAAATACCTTTAAATGTTGTATGGTGTGTTACTAATATTGATGGATATATAGATACCTGTATTTCTGCTACTTTTAGAAGGGGAGCTTGCCATGCCAAGAAACCCCGCATTACCACAGCCATAAATGATACTAGTAGTGATGCTGGGGAGTCTAGCGGCACAGGGGCAGAGGTTGTGCCATTTAATGGGAAGGGAACTAAGGCTAGCATAAAGTTTCAAACTATGGTAAACTGGTTGTGTGAAAACAGAGTATTTACAGAGGATAAGTGGAAACTAGTTGACTTTAACCAGTACACTTTACTAAGCAGCAGTCACAGTGGAAGTTTTCAAATTCAAAGTGCACTAAAACTAGCAATTTATAAAGCAACTAATTTAGTGCCTACTAGCACATTTTTATTGCATACAGACTTTGAGCAGGTTATGTGTATTAAAGACAATAAAATTGTTAAATTGTTACTTTGTCAAAACTATGACCCCCTATTGGTGGGGCAGCATGTGTTAAAGTGGATTGATAAAAAATGTGGCAAGAAAAATACACTGTGGTTTTATGGGCCGCCAAGTACAGGAAAAACAAACTTGGCAATGGCCATTGCTAAAAGTGTTCCAGTATATGGCATGGTTAACTGGAATAATGAAAACTTTCCATTTAATGATGTAGCAGGAAAAAGCTTGGTGGTCTGGGATGAAGGTATTATTAAGTCTACAATTGTAGAAGCTGCAAAAGCCATTTTAGGCGGGCAACCCACCAGGGTAGATCAAAAAATGCGTGGAAGTGTAGCTGTGCCTGGAGTACCTGTGGTTATAACCAGCAATGGTGACATTACTTTTGTTGTAAGCGGGAACACTACAACAACTGTACATGCTAAAGCCTTAAAAGAGCGCATGGTAAAGTTAAACTTTACTGTAAGATGCAGCCCTGACATGGGGTTACTAACAGAGGCTGATGTACAACAGTGGCTTACATGGTGTAATGCACAAAGCTGGGACCACTATGAAAACTGGGCAATAAACTACACTTTTGATTTCCCTGGAATTAATGCAGATGCCCTCCACCCAGACCTCCAAACCACCCCAATTGTCACAGACACCAGTATCAGCAGCAGTGGTGGTGAAAGCTCTGAAGAACTCAGTGAAAGCAGCTTTTTTAACCTCATCACCCCAGGCGCCTGGAACACTGAAACCCCGCGCTCTAGTACGCCCATCCCCGGGACCAGTTCAGGAGAATCATCTGTCGGAAGCCCAGTTTCCTCCGAAGTTGTAGCTGCATCGTGGGAAGAAGCCTTCTACACACCTTTGGCAGACCAGTTTCGTGAACTGTTAGTTGGGGTTGATTATGTGTGGGACGGTGTAAGGGGTTTACCTGTGTGTTGTGTGCAACATATTAACAATAGTGGGGGAGGCTTGGGACTTTGTCCCCATTGCATTAATGTAGGGGCTTGGTATAATGGATGGAAATTTCGAGAATTTACCCCAGATTTGGTGCGATGTAGCTGCCATGTGGGAGCTTCTAATCCCTTTTCTGTGCTAACCTGCAAAAAATGTGCTTACCTGTCTGGATTGCAAAGCTTTGTAGATTATGAGTAAAGAAAGTGGCAAATGGTGGGAAAGTGATGATAAATTTGCTAAAGCTGTGTATCAGCAATTTGTGGAATTTTATGAAAAGGTTACTGGAACAGACTTAGAGCTTATTCAAATATTAAAAGATCATTATAATATTTCTTTAGATAATCCCCTAGAAAACCCATCCTCTTTGTTTGACTTAGTTGCTCGTATTAAAAATAACCTTAAAAACTCTCCAGACTTATATAGTCATCATTTTCAAAGTCATGGACAGTTATCTGACCACCCCCATGCCTTATCATCCAGTAGCAGTCATGCAGAACCTAGAGGAGAAGATGCAGTATTATCTAGTGAAGACTTACACAAGCCTGGGCAAGTTAGCGTACAACTACCCGGTACTAACTATGTTGGGCCTGGCAATGAGCTACAAGCTGGGCCCCCGCAAAGTGCTGTTGACAGTGCTGCAAGGATTCATGACTTTAGGTATAGCCAACTGGCTAAGTTGGGAATAAATCCATATACTCATTGGACTGTAGCAGATGAAGAGCTTTTAAAAAATATAAAAAATGAAACTGGGTTTCAAGCACAAGTAGTAAAAGACTACTTTACTTTAAAAGGTGCAGCTGCCCCTGTGGCCCATTTTCAAGGAAGTTTGCCGGAAGTTCCCGCTTACAACGCCTCAGAAAAATACCCAAGCATGACTTCAGTTAATTCTGCAGAAGCCAGCACTGGTGCAGGAGGGGGGGGCAGTAATCCTGTCAAAAGCATGTGGAGTGAGGGGGCCACTTTTAGTGCCAACTCTGTAACTTGTACATTTTCCAGACAGTTTTTAATTCCATATGACCCAGAGCACCATTATAAGGTGTTTTCTCCCGCAGCAAGTAGCTGCCACAATGCCAGTGGAAAGGAGGCAAAGGTTTGCACCATTAGTCCCATAATGGGATACTCAACCCCATGGAGATATTTAGATTTTAATGCTTTAAATTTATTTTTTTCACCTTTAGAGTTTCAGCACTTAATTGAAAATTATGGAAGTATAGCTCCTGATGCTTTAACTGTAACCATATCAGAAATTGCTGTTAAGGATGTTACAGACAAAACTGGAGGGGGGGTGCAGGTTACTGACAGCACTACAGGGCGCCTATGCATGTTAGTAGACCATGAATACAAGTACCCATATGTGTTAGGGCAAGGTCAAGATACTTTAGCCCCAGAACTTCCTATTTGGGTATACTTTCCCCCTCAATATGCTTACTTAACAGTAGGAGATGTCAACACACAAGGAATTTCTGGAGACAGCAAAAAATTAGCAAGTGAAGAATCAGCATTTTATGTTTTGGAACACAGTTCTTTTCAGCTTTTAGGTACAGGAGGTACAGCAACTATGTCTTATAAGTTTCCTCCAGTGCCCCCAGAAAATTTAGAGGGCTGCAGTCAACACTTTTATGAAATGTACAATCCCTTATACGGATCCCGCTTAGGGGTTCCTGACACATTAGGAGGTGACCCAAAATTTAGATCTTTAACACATGAAGACCATGCAATTCAGCCCCAAAACTTCATGCCAGGGCCACTAGTAAACTCAGTGTCTACAAAGGAGGGAGACAGCTCTAATACTGGAGCTGGAAAAGCCTTAACAGGCCTTAGCACAGGTACCTCTCAAAACACTAGAATATCCTTACGCCCTGGGCCAGTGTCTCAGCCGTACCACCACTGGGACACAGATAAATATGTCACAGGAATAAATGCCATTTCTCATGGTCAAACCACTTATGGTAACGCTGAAGACAAAGAGTATCAGCAAGGAGTGGGTAGATTTCCAAATGAAAAAGAACAGCTAAAACAGTTACAGGGTTTAAACATGCACACCTACTTTCCCAATAAAGGAACCCAGCAATATACAGATCAAATTGAGCGCCCCCTAATGGTGGGTTCTGTATGGAACAGAAGAGCCCTTCACTATGAAAGCCAGCTGTGGAGTAAAATTCCAAATTTAGATGACAGTTTTAAAACTCAGTTTGCAGCCTTAGGAGGATGGGGTTTGCATCAGCCACCTCCTCAAATATTTTTAAAAATATTACCACAAAGTGGGCCAATTGGAGGTATTAAATCAATGGGAATTACTACCTTAGTTCAGTATGCCGTGGGAATTATGACAGTAACCATGACATTTAAATTGGGTCCCCGTAAAGCTACGGGACGGTGGAATCCTCAACCTGGAGTATATCCCCCGCACGCAGCAGGTCATTTACCATATGTACTATATGACCCCACAGCTACAGATGCAAAACAACACCACAGACATGGATATGAAAAGCCTGAAGAATTGTGGACAGCCAAAAGCCGTGTGCACCCATTGTAA
1_AB126271_17_JPN_EasternAsia_Human      ATGGAGCTATTTAGAGGGGTGCTTCAAGTTTCTTCTAATGTTCTGGACTGTGCTAACGATAACTGGTGGTGCTCTTTACTGGATTTAGACACTTCTGACTGGGAACCACTAACTCATACTAACAGACTAATGGCAATATACTTAAGCAGTGTGGCTTCTAAGCTTGACTTTACCGGGGGGCCACTAGCAGGGTGCTTGTACTTTTTTCAAGTAGAATGTAACAAATTTGAAGAAGGCTATCATATTCATGTGGTTATTGGGGGGCCAGGGTTAAACCCCAGAAACCTCACAGTGTGTGTAGAGGGGTTATTTAATAATGTACTTTATCACCTTGTAACTGAAAATGTAAAGCTAAAATTTTTGCCAGGAATGACTACAAAAGGCAAATACTTTAGAGATGGAGAGCAGTTTATAGAAAACTATTTAATGAAAAAAATACCTTTAAATGTTGTATGGTGTGGTACTAATATTGATGGATATATAGATACCTGTATTTCTGCTACTTTTAGAAGGGGAGCTTGCCATGCCAAGAAACCCCGCATTACCACAGCCATAAATGATACTAGTAGTGATGCTGGGGAGTCTAGCGGCACAGGGGCACAGGTTGTGCCATTTAATGGGAAGGGAACTAAGGCTAGCATAAAGTTTCAAACTATGGTAAACTGGTTGTGTGAAAACAGAGTGTTTACAGAGGATAAGTGGAAACTAGTTGACTTTAACCAGTACACTTTACTAAGCAGTAGTCACAGTGGAAGTTTTCAAATTCAAAGTGCACTAAAACTAGCAATTTATAAAGCAACTAATTTAGTGCCTACTAGCACATTTTTATTGCATACAGACTTTGAGCAGGTTATGTGTATTAAAGACAATAAAATTGTTAAATTGTTACTTTGTCAAAACTATGACCCCCTATTGGTGGGGCAGCATGTGTTAAGGTGGATTGATAAAAAATGTGGCAAGAAAAATACACTGTGGTTTTATGGGCCGCCAAGTACAGGAAAAACAAACTTGGCAATGGCCATTGCTAAAAGTGTTCCAGTATATGGCATGGTTAACTGGAATAATGAAAACTTTCCATTTAATGATGTAGCAGGAAAAAGTTTGGTGGTCTGGGATGAAGGTATTATTAAGTCTACAATTGTAGAAGCTGCAAAAGCCATTTTAGGCGGGCAACCCACCAGGGTAGATCAAAAAATGCGTGGAAGTGTAGCTGTGCCTGGAGTACCTGTGGTTATAACCAGCAATGGTGACATTACTTTTGTTGTAAGCGGGAACACTACAACAACTGTACATGCTAAAGCCTTAAAAGAGCGCATGGTAAAGTTAAACTTTACTGTAAGATGCAGCCCTGACATGGGGTTACTAACAGAGGCTGATGTACAACAGTGGCTTACATGGTGTAATGCACAAAGCTGGGGCCACTATGAAAACTGGGCAATAAACTACACTTTTGATTTCCCTGGAATTAATGCAGATGCCCTCCACCCAGACCTCCAAACCACCCCAATTGTCACAGACACCAGTATCAGCAGCAGTGGTGGTGAAAGCTCTGAAGAACTCAGTGAAAGCAGCTTTTTTAACCTCATCACCCCAGGCGCCTGGAACACTGAAACCCCGCGCTCTAGTACGCCCATCCCCGGGACCAGTTCAGGAGAATCATTTGTCGGAAGCCCAGTTTCCTCCGAAGTTGTAGCTGCATTGTGGGAAGAAGCCTTCTACACACCTTTGGCAGACCAGTTTCGTGAACTGTTAGTTGGGGTTGATTATGTGTGGGACGGTGTAAGGGGTTTACCTGTGTGTTGTGTGCAACATATTAACAATAGTGGGGGAGGCTTGGGACTTTGTCCCCATTGCATTAATGTAGGGGCTTGGTATAATGGATGGAAATTTCGAGAATTTACCCCAGATTTGGTGCGATGTAGCTGCCATGTGGGAGCTTCTAATCCCTTTTCTGTGCTAACCTGCAAAAAATGTGCTTACCTGTCTGGATTGCAAAGCTTTGTAGATTATGAGTAAAGAAAGTGGCAAATGGTGGGAAAGTGATGATAAATTTGCTAAAGCTGTGTATCAGCAATTTGTGGAATTTTATGAAAAGGTTACTGGAACAGACTTAGAGCTTATTCAAATATTAAAAGATCATTATAATATTTCTTTAGATAATCCCCTAGAAAACCCATCCTCTCTGTTTGACTTAGTTGCTCGTATTAAAAATAACCTTAAAAACTCTCCAGACTTATATAGTCATCATTTTCAAAGTCATGGACAGTTATCTGACCACCCCCATGCCTTATCATCCAGTAGCAGTCATGCAGAACCTAGAGGAGAAAATGCAGTATTATCTAGTGAAGACTTACACAAGCCTGGGCAAGTTAGCGTACAACTACCCGGTACTAACTATGTTGGGCCTGGCAATGAGCTACAAGCTGGGCCCCCGCAAAGTGCTGTTGACAGTGCTGCAAGGATTCATGACTTTAGGTATAGCCAACTGGCTAAGTTGGGAATAAATCCATATACTCATTGGACTGTAGCAGATGAAGAGCTTTTAAAAAATATAAAAAATGAAACTGGGTTTCAAGCACAAGTAGTAAAAGACTACTTTACTTTAAAAGGTGCAGCTGCCCCTGTGGCCCATTTTCAAGGAAGTTTGCCGGAAGTTCCCGCTTACAACGCCTCAGAAAAATACCCAAGCATGACTTCAGTTAATTCTGCAGAAGCCAGCACTGGTGCAGGAGGGGGGGGCAGTAATCCTGTCAAAAGCATGTGGAGTGAGGGGGCCACTTTTAGTGCCAACTCTGTAACTTGTACATTTTCCAGACAGTTTTTAATTCCATATGACCCAGAGCACCATTATAAGGTGTTTTCTCCCGCAGCAAGTAGCTGCCACAATGCCAGTGGAAAGGAGGCAAAGGTTTGCACCATTAGTCCCATAATGGGATACTCAACCCCATGGAGATATTTAGATTTTAATGCTTTAAATTTATTTTTTTCACCTTTAGAGTTTCAGCACTTAATTGAAAATTATGGAAGTATAGCTCCTGATGCTTTAACTGTAACCATATCAGAAATTGCTGTTAAGGATGTTACAGACAAAACTGGAGGGGGGGTACAGGTTACTGACAGCACTACAGGGCGCCTATGCATGTTAGTAGACCATGAATACAAGTATCCATATGTGTTAGGGCAAGGTCAGGATACTTTAGCCCCAGAACTTCCTATTTGGGTATACTTTCCCCCTCAATATGCTTACTTAACAGTAGGAGATGTTAACACACAAGGAATTTCTGGAGACAGCAAAAAATTAGCAAGTGAAGAATCAGCATTTTATGTTTTGGAACACAGTTCTTTTCAGCTTTTAGGTACAGGAGGTACAGCAACTATGTCTTATAAGTTTCCTCCAGTGCCCCCAGAAAATTTAGAGGGCTGCAGTCAACACTTTTATGAAATGTACAATCCCTTATACGGATCCCGCTTAGGGGTGCCTGACACATTAGGGGGTGACCCAAAATTTAGATCTTTAACACATGAAGACCATGCAATTCAGCCCCAAAACTTCATGCCAGGGCCACTAGTAAACTCAGTGTCTACAAAGGAGGGAGACAGCTCTAATACTGGAGCTGGAAAAGCCTTAACAGGCCTTAGCACAGGTACCTCTCAAAATACTAGAATATCCTTACGCCCTGGGCCAGTGTCTCAGCCATACCACCACTGGGACACAGATAAATATGTCACAGGAATAAATGCCATTTCTCATGGTCAGACCACTTATGGTAACGCTGAAGCCAAAGAGTATCAGCAAGGAGTGGGTAGATTTCCAAATGAAAAAGAACAGCTAAAACAGTTACAGGGTTTAAACATGCACACCTACTTTCCCAATAAAGGAACCCAGCAATATACAGATCAAATTGAGCGCCCCCTAATGGTGGGTTCTGTATGGAACAGAAGAGCCCTTCACTATGAAAGCCAGCTGTGGAGTAAAATTCCAAATTTAGATGACAGTTTTAAAACTCAGTTTGCAGCCTTAGGAGGATGGGGTTTGCATCAGCCACCTCCTCAAATATTTTTAAAAATATTACCACAAAGTGGGCCAATTGGAGGTATTAAATCAATGGGAATTACTACCTTAGTTCAGTATGCTGTGGGAATTATGACAGTAACTATGACATTTAAATTGGGGCCCCGTAAAGCTACGGGACGGTGGAATCCTCAACCTGGAGTATATCCCCCGCACGCAGCAGGTCATTTACCATATGTACTATATGACCCCACAGCTACAGATGCAAAACAACACCACAGACATGGATATGAAAAGCCTGAAGAATTGTGGACAGCCAAAAGCCGTGTGCACCCATTGTAA
1_M13178_34_NA_NA_Human                  ATGGAGCTATTTAGAGGGGTGCTTCAAGTTTCTTCTAATGTTCTAGACTGTGCTAACGATAACTGGTGGTGCTCTTTACTGGATTTAGACACTTCTGACTGGGAACCACTAACTCATACTAACAGACTAATGGCAATATACTTAAGCAGTGTGGCTTCTAAGCTTGACTTTACCGGGGGGCCACTAGCAGGGTGCTTGTACTTTTTTCAAGTAGAATGTAACAAATTTGAAGAAGGCTATCATATTCATGTGGTTACTGGGGGGCCAGGGTTAAACCCCAGAAACCTTACAGTGTGTGTAGAGGGGTTATTTAATAATGTACTTTATCACCTTGTAACTGAAAATGTGAAGCTAAAATTTTTGCCAGGAATGACTACAAAAGGCAAATACTTTAGAGATGGAGAGCAGTTTATAGAAAACTATTTAATGAAAAAAATACCTTTAAATGTTGTATGGTGTGTTACTAATATTGATGGATATATAGATACCTGTATTTCTGCTACTTTTAGAAGGGGAGCTTGCCATGCCAAGAAACCCCGCATTACCACAGCCATAAATGATACTAGTAGTGATGCTGGGGAGTCTAGCGGCACAGGGGCAGAGGTTGTGCCATTTAATGGGAAGGGAACTAAGGCTAGCATAAAGTTTCAAACTATGGTAAACTGGTTGTGTGAAAACAGAGTGTTTACAGAGGATAAGTGGAAACTAGTTGACTTTAACCAGTACACTTTACTAAGCAGTAGTCACAGTGGAAGTTTTCAAATTCAAAGTGCACTAAAACTAGCAATTTATAAAGCAACTAATTTAGTGCCTACTAGCACATTTTTATTGCATACAGACTTTGAGCAGGTTATGTGTATTAAAGACAATAAAATTGTTAAATTGTTACTTTGTCAAAACTATGACCCCCTATTGGTGGGGCAGCATGTGTTAAAGTGGATTGATAAAAAATGTGGTAAGAAAAATACACTGTGGTTTTATGGGCCGCCAAGTACAGGAAAAACAAACTTGGCAATGGCCATTGCTAAAAGTGTTCCAGTATATGGCATGGTTAACTGGAATAATGAAAACTTTCCATTTAATGATGTAGCAGGAAAAAGCTTGGTGGTCTGGGATGAAGGTATTATTAAGTCTACAATTGTAGAAGCTGCAAAAGCCATTTTAGGCGGGCAACCCACCAGGGTAGATCAAAAAATGCGTGGAAGTGTAGCTGTGCCTGGAGTACCTGTGGTTATAACCAGCAATGGTGACATTACTTTTGTTGTAAGCGGGAACACTACAACAACTGTACATGCTAAAGCCTTAAAAGAGCGCATGGTAAAGTTAAACTTTACTGTAAGATGCAGCCCTGACATGGGGTTACTAACAGAGGCTGATGTACAACAGTGGCTTACATGGTGTAATGCACAAAGCTGGGACCACTATGAAAACTGGGCAATAAACTACACTTTTGATTTCCCTGGAATTAATGCAGATGCCCTCCACCCAGACCTCCAAACCACCCCAATTGTCACAGACACCAGTATCAGCAGCAGTGGTGGTGAAAGCTCTGAAGAACTCAGTGAAAGCAGCTTTTTTAACCTCATCACCCCAGGCGCCTGGAACACTGAAACCCCGCGCTCTAGTACGCCCATCCCCGGGACCAGTTCAGGAGAATCATTTGTCGGAAGCCCAGTTTCCTCCGAAGTTGTAGCTGCATCGTGGGAAGAAGCCTTCTACACACCTTTGGCAGACCAGTTTCGTGAACTGTTAGTTGGGGTTGATTATGTGTGGGACGGTGTAAGGGGTTTACCTGTGTGTTGTGTGCAACATATTAACAATAGTGGGGGAGGGTTGGGACTTTGTCCCCATTGCATTAATGTAGGGGCTTGGTATAATGGATGGAAATTTCGAGAATTTACCCCAGATTTGGTGCGATGTAGCTGCCATGTGGGAGCTTCTAATCCCTTTTCTGTGCTAACCTGCAAAAAATGTGCTTACCTGTCTGGATTGCAAAGCTTTGTAGATTATGAGTAAAAAAAGTGGCAAATGGTGGGAAAGTGATGATAAATTTGCTAAAGCTGTGTATCAGCAATTTGTGGAATTTTATGAAAAGGTTACTGGAACAGACTTAGAGCTTATTCAAATATTAAAAGATCATTATAATATTTCTTTAGATAATCCCCTAGAAAACCCATCCTCTCTGTTTGACTTAGTTGCTCGTATTAAAAATAACCTTAAAAACTCTCCAGACTTATATAGTCATCATTTTCAAAGTCATGGACAGTTATCTGACCACCCCCATGCCTTATCATCCAGTAGCAGTCATGCAGAACCTAGAGGAGAAAATGCAGTATTATCTAGTGAAGACTTACACAAGCCTGGGCAAGTTAGCGTACAACTACCCGGTACTAACTATGTTGGGCCTGGCAATGAGCTACAAGCTGGGCCCCCGCAAAGTGCTGTTGACAGTGCTGCAAGGATTCATGACTTTAGGTATAGCCAACTGGCTAAGTTGGGAATAAATCCATATACTCATTGGACTGTAGCAGATGAAGAGCTTTTAAAAAATATAAAAAATGAAACTGGGTTTCAAGCACAAGTAGTAAAAGACTACTTTACTTTAAAAGGTGCAGCTGCCCCTGTGGCCCATTTTCAAGGAAGTTTGCCGGAAGTTCCCGCTTACAACGCCTCAGAAAAATACCCAAGCATGACTTCAGTTAATTCTGCAGAAGCCAGCACTGGTGCAGGAGGGGGGGGCAGTAATTCTGTCAAAAGCATGTGGAGTGAGGGGGCCACTTTTAGTGCTAACTCTGTAACTTGTACATTTTCCAGACAGTTTTTAATTCCATATGACCCAGAGCACCATTATAAGGTGTTTTCTCCCGCAGCGAGTAGCTGCCACAATGCCAGTGGAAAGGAGGCAAAGGTTTGCACCATCAGTCCCATAATGGGATACTCAACCCCATGGAGATATTTAGATTTTAATGCTTTAAATTTATTTTTTTCACCTTTAGAGTTTCAGCACTTAATTGAAAATTATGGAAGTATAGCTCCTGATGCTTTAACTGTAACCATATCAGAAATTGCTGTTAAGGATGTTACAGACAAAACTGGAGGGGGGGTACAGGTTACTGACAGCACTACAGGGCGCCTATGCATGTTAGTAGACCATGAATACAAGTACCCATATGTGTTAGGGCAAGGTCAGGATACTTTAGCCCCAGAACTTCCTATTTGGGTATACTTTCCCCCTCAATATGCTTACTTAACAGTAGGAGATGTTAACACACAAGGAATTTCTGGAGACAGCAAAAAATTAGCAAGTGAAGAATCAGCATTTTATGTTTTGGAACACAGTTCTTTTCAGCTTTTAGGTACAGGAGGTACAGCATCTATGTCTTATAAGTTTCCTCCAGTGCCCCCAGAAAATTTAGAGGGCTGCAGTCAACACTTTTATGAAATGTACAATCCCTTATACGGATCCCGCTTAGGGGTTCCTGACACATTAGGAGGTGACCCAAAATTTAGATCTTTAACACATGAAGACCATGCAATTCAGCCCCAAAACTTCATGCCAGGGCCACTAGTAAACTCAGTGTCTACAAAGGAGGGAGACAGCTCTAATACTGGAGCTGGAAAAGCCTTAACAGGCCTTAGCACAGGTACCTCTCAAAACACTAGAATATCCTTACGCCCTGGGCCAGTGTCTCAGCCATACCACCACTGGGACACAGATAAATATGTCACAGGAATAAATGCCATTTCTCATGGTCAGACCACTTATGGTAACGCTGAAGACAAAGAGTATCAGCAAGGAGTGGGTAGATTTCCAAATGAAAAAGAACAGCTAAAACAGTTACAGGGTTTAAACATGCACACCTACTTTCCCAATAAAGGAACCCAGCAATATACAGATCAAATTGAGCGCCCCCTAATGGTGGGTTCTGTATGGAACAGAAGAGCCCTTCACTATGAAAGCCAGCTGTGGAGTAAAATTCCAAATTTAGATGACAGTTTTAAAACTCAGTTTGCAGCCTTAGGAGGATGGGGTTTGCATCAGCCACCTCCTCAAATATTTTTAAAAATATTACCACAAAGTGGGCCAATTGGAGGTATTAAATCAATGGGAATTACTACCTTAGTTCAGTATGCCGTGGGAATTATGACAGTAACTATGACATTTAAATTGGGGCCCCGTAAAGCTACGGGACGGTGGAATCCTCAACCTGGAGTATATCCCCCGCACGCAGCAGGTCATTTACCATATGTACTATATGACCCCACAGCTACAGATGCAAAACAACACCACAGACATGGATATGAAAAGCCTGAAGAATTGTGGACAGCCAAAAGCCGTGTGCACCCATTGTAA
1_Z70560_24_NA_NA_Human                  ATGGAGCTATTTAGAGGGGTGCTTCAAGTTTCTTCTAATGTTCTGGACTGTGCTAACGATAACTGGTGGTGCTCTTTACTGGATTTAGACACTTCTGACTGGGAACCACTAACTCATACTAACAGACTAATGGCAATATACTTAAGCAGTGTGGCTTCTAAGCTTGACTTTACCGGGGGGCCACTAGCAGGGTGCTTGTACTTTTTTCAAGTAGAATGTAACAAATTTGAAGAAGGCTATCATATTCATGTGGTTATTGGGGGGCCAGGGTTAAACCCCAGAAACCTCACAGTGTGTGTAGAGGGGTTATTTAATAATGTACTTTATCACCTTGTAACTGAAAATGTGAAGCTAAAATTTTTGCCAGGAATGACTACAAAAGGCAAATACTTTAGAGATGGAGAGCAGTTTATAGAAAACTATTTAATGAAAAAAATACCTTTAAATGTTGTATGGTGTGTTACTAATATTGATGGATATATAGATACCTGTATTTCTGCTACTTTTAGAAGGGGAGCTTGCCATGCCAAGAAACCCCGCATTACCACAGCCATAAATGATACTAGTAGTGATGCTGGGGAGTCTAGCGGCACAGGGGCAGAGGTTGTGCCATTTAATGGGAAGGGAACTAAGGCTAGCATAAAGTTTCAAACTATGGTAAACTGGTTGTGTGAAAACAGAGTGTTTACAGAGGATAAGTGGAAACTAGTTGACTTTAACCAGTACACTTTACTAAGTAGTAGTCACAGTGGAAGTTTTCAAATTCAAAGTGCACTAAAACTAGCAATTTATAAAGCAACTAATTTAGTGCCTACTAGCACATTTTTATTGCATACAGACTTTGAGCAGGTTATGTGTATTAAAGACAATAAAATTGTTAAATTGTTACTTTGTCAAAACTATGACCCCCTATTGGTGGGGCAGCATGTGTTAAAGTGGATTGATAAAAAATGTGGCAAGAAAAATACACTGTGGTTTTATGGGCCGCCAAGTACAGGAAAAACAAACTTGGCAATGGCCATTGCTAAAAGTGTTCCAGTATATGGCATGGTTAACTGGAATAATGAAAACTTTCCATTTAATGATGTAGCAGGAAAAAGCTTGGTGGTCTGGGATGAAGGTATTATTAAGTCTACAATTGTAGAAGCTGCAAAAGCCATTTTAGGCGGGCAACCCACCAGGGTAGATCAAAAAATGCGTGGAAGTGTAGCTGTGCCTGGAGTACCTGTGGTTATAACCAGCAATGGTGACATTACTTTTGTTGTAAGCGGGAACACTACAACAACTGTACATGCTAAAGCCTTAAAAGAGCGCATGGTAAAGTTAAACTTTACTGTAAGATGCAGCCCTGACATGGGGTTACTAACAGAGGCTGATGTACAACAGTGGCTTACATGGTGTAATGCACAAAGCTGGGACCACTATGAAAACTGGGCAATAAACTACACTTTTGATTTCCCTGGAATTAATGCAGATGCCCTCCACCCAGACCTCCAAACCACCCCAATTGTCACAGACACCAGTATCAGCAGCAGTGGTGGTGAAAGCTCTGAAGAACTCAGTGAAAGCAGCTTTTTTAACCTCATCACCCCAGGCGCCTGGAACACTGAAACCCCGCGCTCTAGTACGCCCATCCCCGGGACCAGTTCAGGAGAATCATTTGGCGGAAGCCCAGTTTCCTCCGAAGTTGTAGCTGCATCGTGGGAAGAAGCCTTCTACACACCTTTGGCAGACCAGTTTCGTGAACTGTTAGTTGGGGTTGATTATGTGTGGGACGGTGTAAGGGGTTTACCTGTGTGTTGTGTGCAACATATTAACAATAGTGGGGGAGGCTTGGGACTTTGTCCCCATTGCATTAATGTAGGGGCTTGGTATAATGGATGGAAATTTCGAGAATTTACCCCAGATTTGGTGCGATGTAGCTGCCATGTGGGAGCTTCTAATCCCTTTTCTGTGCTAACCTGCAAAAAATGTGCTTACCTGTCTGGATTACAAAGCTTTGTAGATTATGAGTAAAGAAAGTGGCAAATGGTGGGAAAGTGATGATAAATTTGCTAAAGCTGTGTATCAGCAATTTGTGGAATTTTATGAAAAGGTTACTGGAACAGACTTAGAGCTTATTCAAATATTAAAAGATCATTATAATATTTCTTTAGATAATCCCCTAGAAAACCCATCCTCTCTGTTTGACTTAGTTGCTCGTATTAAAAATAACCTTAAAAACTCTCCAGACTTATATAGTCATCATTTTCAAAGTCATGGACAGTTATCTGACCACCCCCATGCCTTATCATCCAGTAGCAGTCATGCAGAACCTAGAGGAGAAAATGCAGTATTATCTAGTGAAGACTTACACAAGCCTGGGCAAGTTAGCGTACAACTACCCGGTACTAACTATGTTGGGCCTGGCAATGAGCTACAAGCTGGGCCCCCGCAAAGTGCTGTTGACAGTGCTGCAAGGATTCATGACTTTAGGTATAGCCAACTGGCTAAGTTGGGAATAAATCCATATACTCATTGGACTGTAGCAGATGAAGAGCTTTTAAAAAATATAAAAAATGAAACTGGGTTTCAAGCACAAGTAGTAAAAGACTACTTTACTTTAAAAGGTGCAGCTGCCCCTGTGGCCCATTTTCAAGGAAGTTTGCCGGAAGTTCCCGCTTACAACGCCTCAGAAAAATACCCAAGCATGACTTCAGTTAATTCTGCAGAAGCCAGCACTGGTGCAGGAGGGGGGGGCAGTAATCCTGTCAAAAGCATGTGGAGTGAGGGGGCCACTTTTAGTGCCAACTCTGTAACTTGCACATTTTCCAGACAGTTTTTAATTCCATATGACCCAGAGCACCATTATAAGGTGTTTTCTCCCGCAGCAAGTAGCTGCCACAATGCCAGTGGAAAGGAGGCAAAGGTTTGCACCATTAGTCCCATAATGGGATACTCAACCCCATGGAGATATTTAGATTTTAATGCTTTAAATTTATTTTTTTCACCTTTAGAGTTTCAGCACTTAATTGAAAATTATGGAAGTATAGCTCCTGATGCTTTAACTGTAACCATATCAGAAATTGCTGTTAAGGATGTTACAGACAAAACTGGAGGGGGGGTACAGGTTACTGACAGCACTACAGGGCGCCTATGCATGTTAGTAGACCATGAATACAAGTACCCATATGTGTTAGGGCAAGGTCAGGATACTTTAGCCCCAGAACTTCCTATTTGGGTATACTTTCCCCCTCAATATGCTTACTTAACAGTAGGAGATGTTAACACACAAGGAATTTCTGGAGACAGCAAAAAATTAGCAAGTGAAGAATCAGCATTTTATGTTTTGGAACACAGTTCTTTTCAGCTTTTAGGTACAGGAGGTACAGCAACTATGTCTTATAAGTTTCCTCCAGTGCCCCCAGAAAATTTAGAGGGCTGCAGTCAACACTTTTATGAAATGTACAACCCCTTATACGGATCCCGCTTAGGGGTTCCTGACACATTAGGAGGTGACCCAAAATTTAGATCTTTAACACATGAAGACCATGCAATTCAGCCCCAAAACTTCATGCCAGGGCCACTAGTAAACTCAGTGTCTACAAAGGAGGGAGACAGCTCTAATACTGGAGCTGGAAAAGCCTTAACAGGCCTTAGCACAGGTACCTCTCAAAACACTAGAATATCCTTACGCCCTGGGACAGTGTCTCAGCCATACCACCACTGGGACACAGATAACTATGTCACAGGAATACATGCCATTTCTCATGGTCAGACCACTTATGGTAACGCTGAAGACAAAGGGTATCAGCAAGGAGTGGGTAGATTTCCAAATGAAAAAGAACAGCTAAAACAGTTACAGGGTTTAAACATGCACACCTACTTTCCCAATAAAGGAACCCAGCAATATACAGATCAAATTGAGCGCCCCCTAATGGTGGGTTCTGTATGGAACAGAAGAGCCCTTCACTATGAAAGCCAGCTGTGGAGTAAAATTCCAAATTTAGATGACAGTTTTAAAACTCAGTTTGCAGCCTTAGGAGGATGGGGTTTGCATCAGCCACCTCCTCAAATATTTTTAAAAATATTACCACAAAGTGGGCCAATTGGAGGTATTAAATCAATGGGAATTACTACCTTAGTTCAGTATGCCGTGGGAATTATGACAGTAACTATGACATTTAAATTGGGGCCCCGTAAAGCTACGGGACGGTGGAATCCTCAACCTGGAGTATATCCCCCGCACGCAGCAGGTCATTTACCATATGTACTATATGACCCCACAGCTACAGATGCAAAACAACACCACAGACATGGATATGAAAAGCCTGAAGAATTGTGGACAGCCAAAAGCCGTGTGCACCCATTGTAA
1_FN598217_18_BEL_WesternEurope_Human    ATGGAGCTATTTAGAGGGGTGCTTCAAGTTTCTTCTAATGTTCTGGACTGTGCTAACGATAACTGGTGGTGCTCTTTACTGGATTTAGACACTTCTGACTGGGAACCACTAACTCATACTAACAGACTAATGGCAATATACTTAAGCAGTGTGGCTTCTAAGCTTGACTTTACCGGGGGGCCACTAGCAGGGTGCTTGTACTTTTTTCAAGTAGAATGTAACAAATTTGAAGAAGGCTATCATATTCATGTGGTTATTGGGGGGCCAGGGTTAAACCCCAGAAACCTCACAGTGTGTGTAGAGGGGTTATTTAATAATGTACTTTATCACCTTGTAACTGAAAATGTAAAGCTAAAATTTTTGCCAGGAATGACTACAAAAGGCAAATACTTTAGAGATGGAGAGCAGTTTATAGAAAACTATTTAATGAAAAAAATACCTTTAAATGTTGTATGGTGTGTTACTAATATTGATGGATATATAGATACCTGTATTTCTGCTACTTTTAGAAGGGGAGCTTGCCATGCCAAGAAACCCCGCATTACCACAGCCATAAATGATACTAGTAGTGATGCTGGGGAGTCTAGCGGCACAGGGGCAGAGGTTGTGCCATTTAATGGGAAGGGAACTAAGGCTAGCATAAAGTTTCAAACTATGGTAAACTGGTTGTGTGAAAACAGAGTGTTTACAGAGGATAAGTGGAAACTAGTTGACTTTAACCAGTACACTTTACTAAGCAGTAGTCACAGTGGAAGTTTTCAAATTCAAAGTGCACTAAAACTAGCAATTTATAAAGCAACTAATTTAGTGCCTACTAGCACATTTTTATTGCATACAGACTTTGAGCAGGTTATGTGTATTAAAGACAATAAAATTGTTAAATTGTTACTTTGTCAAAACTATGACCCCCTATTGGTGGGGCAGCATGTGTTAAAGTGGATTGATAAAAAATGTGGCAAGAAAAATACACTGTGGTTTTATGGGCCGCCAAGTACAGGAAAAACAAACTTGGCAATGGCCATTGCTAAAAGTGTTCCAGTATATGGCATGGTTAACTGGAATAATGAAAACTTTCCATTTAATGATGTAGCAGGGAAAAGCTTGGTGGTCTGGGATGAAGGTATTATTAAGTCTACAATTGTAGAAGCTGCAAAAGCCATTTTAGGCGGGCAACCCACCAGGGTAGATCAAAAAATGCGTGGAAGTGTAGCTGTGCCTGGAGTACCTGTGGTTATAACCAGCAATGGTGACATTACTTTTGTTGTAAGCGGGAACACTACAACAACTGTACATGCTAAAGCCTTAAAAGAGCGCATGGTAAAGTTAAACTTTACTGTAAGATGCAGCCCTGACATGGGGTTACTAACAGAGGCTGATGTACAACAGTGGCTTACATGGTGTAATGCACAAAGCTGGGACCACTATGAAAACTGGGCAATAAACTACACTTTTGATTTCCCTGGAATTAATGCAGATGCCCTCCACCCAGACCTCCAAACCACCCCAATTGTCACAGACACCAGTATCAGCAGCAGTGGTGGTGAAAGCTCTGAAGAACTCAGTGAAAGCAGCTTTTTTAACCTCATCACCCCAGGCGCCTGGAACACTGAAACCCCGCGCTCTAGTACGCCCATCCCCGGGACCAGTTCAGGAGAATCATTTGTCGGAAGCCCAGTTTCCTCCGAAGTTGTAGCTGCATCGTGGGAAGAAGCCTTCTACACACCTTTGGCAGACCAGTTTCGTGAACTGTTAGTTGGGGTTGATTATGTGTGGGACGGTGTAAGGGGTTTACCTGTGTGTTGTGTGCAACATATTAACAATAGTGGGGGAGGCTTGGGACTTTGTCCCCATTGCATTAATGTAGGGGCTTGGTATAATGGATGGAAATTTCGAGAATTTACCCCAGATTTGGTGCGATGTAGCTGCCATGTGGGAGCTTCTAATCCCTTTTCTGTGCTAACCTGCAAAAAATGTGCTTACCTGTCTGGATTGCAAAGCTTTGTAGATTATGAGTAAAGAAAGTGGCAAATGGTGGGAAAGTGATGATAAATTTGCTAAAGCTGTGTATCAGCAATTTGTGGAATTTTATGAAAAGGTTACTGGAACAGACTTAGAGCTTATTCAAATATTAAAAGATCATTATAATATTTCTTTAGATAATCCCCTAGAAAACCCATCCTCTCTGTTTGACTTAGTTGCTCGTATTAAAAATAACCTTAAAAACTCTCCAGACTTATATAGTCATCATTTTCAAAGTCATGGACAGTTATCTGACCACCCCCATGCCTTATCATCCAGTAGCAGTCATGCAGAACCTAGAGGAGAAAATGCAGTATTATCTAGTGAAGACTTACACAAGCCTGGGCAAGTTAGCGTACAACTACCCGGTACTAACTATGTTGGGCCTGGCAATGAGCTACAAGCTGGGCCCCCGCAAAGTGCTGTTGACAGTGCTGCAAGGATTCATGACTTTAGGTATAGCCAACTGGCTAAGTTGGGAATAAATCCATATACTCATTGGACTGTAGCAGATGAAGAGCTTTTAAAAAATATAAAAAATGAAACTGGGTTTCAAGCACAAGTAGTAAAAGACTACTTTACTTTAAAAGGTGCAGCTGCCCCTGTGGCCCATTTTCAAGGAAGTTTGCCGGAAGTTCCCGCTTACAACGCCTCAGAAAAATACCCAAGCATGACTTCAGTTAATTCTGCAGAAGCCAGCACTGGTGCAGGAGGGGGGGGCAGTAATCCTGTCAAAAGCATGTGGAGTGAGGGGGCCACTTTTAGTGCCAACTCTGTAACTTGTACATTTTCCAGACAGTTTTTAATTCCATATGACCCAGAGCACCATTATAAGGTGTTTTCTCCCGCAGCAAGTAGCTGCCACAATGCCAGTGGAAAGGAGGCAAAGGTTTGCACCATTAGTCCCATAATGGGATACTCAACCCCATGGAGATATTTAGATTTTAATGCTTTAAATTTATTTTTTTCACCTTTAGAGTTTCAGCACTTAATTGAAAATTATGGAAGTATAGCTCCTGATGCTTTAACTGTAACCATATCAGAAATTGCTGTTAAGGATGTTACAGACAAAACTGGAGGGGGGGTACAGGTTACTGACAGCACTACAGGGCGCCTATGCATGTTAGTAGACCATGAATACAAGTACCCATATGTGTTAGGGCAAGGTCAGGATACTTTAGCCCCAGAACTTCCTATTTGGGTATACTTTCCCCCTCAATATGCTTACTTAACAGTAGGAGATGTTAACACACAAGGAATTTCTGGAGACAGCAAAAAATTAGCAAGTGAAGAATCAGCATTTTATGTTTTGGAACACAGTTCTTTTCAGCTTTTAGGTACAGGAGGTACAGCAACTATGTCTTATAAGTTTCCTCCAGTGCCCCCAGAAAATTTAGAGGGCTGCAGTCAACACTTTTATGAAATGTACAATCCCTTATACGGATCCCGCTTAGGGGTTCCTGACACATTAGGAGGTGACCCAAAATTTAGATCTTTAACACATGAAGACCATGCAATTCAGCCCCAAAACTTCATGCCAGGGCCACTAGTAAACTCAGTGTCTACAAAGGAGGGAGACAGCTCTAATACTGGAGCTGGAAAAGCCTTAACAGGCCTTAGCACAGGTACCTCTCAAAACACTAGAATATCCTTACGCCCTGGGCCAGTGTCTCAGCCATACCACCACTGGGACACAGATAAATATGTCACAGGAATAAATGCCATTTCTCATGGTCAGACCACTTATGGTAACGCTGAAGACAAAGAGTATCAGCAAGGAGTGGGTAGATTTCCAAATGAAAAAGAACAGCTAAAACAGTTACAGGGTTTAAACATGCACACCTATTTTCCCAATAAAGGAACCCAGCAATATACAGATCAAATTGAGCGCCCCCTAATGGTGGGTTCTGTATGGAACAGAAGAGCCCTTCACTATGAAAGCCAGCTGTGGAGTAAAATTCCAAATTTAGATGACAGTTTTAAAACTCAGTTTGCAGCCTTAGGAGGATGGGGTTTGCATCAGCCACCTCCTCAAATATTTTTAAAAATATTACCACAAAGTGGGCCAATTGGAGGTATTAAATCAATGGGAATTACTACCTTAGTTCAGTATGCCGTGGGAATTATGACAGTAACTATGACATTTAAATTGGGGCCCCGTAAAGCTACGGGACGGTGGAATCCTCAACCTGGAGTATATCCCCCGCACGCAGCAGGTCATTTACCATATGTACTATATGACCCCACAGCTACAGATGCAAAACAACACCACAGACATGGATATGAAAAGCCTGAAGAATTGTGGACAGCCAAAAGCCGTGTGCACCCATTGTAA
1_FN598218_11_NA_NA_Human                ATGGAGCTATTTAGAGGGGTGCTTCAAGTTTCTTCTAATGTTCTGGACTGTGCTAACGATAACTGGTGGTGCTCTTTACTGGATTTAGACACTTCTGACTGGGAACCACTAACTCATACTAACAGACTAATGGCAATATACTTAAGCAGTGTGGCTTCTAAGCTTGACTTTACCGGGGGGCCACTAGCAGGGTGCTTGTACTTTTTTCAAGTAGAATGTAACAAATTTGAAGAAGGCTATCATATTCATGTGGTTATTGGGGGGCCAGGGTTAAACCCCAGAAACCTCACAGTGTGTGTAGAGGGGTTATTTAATAATGTACTTTATCACCTTGTAACTGAAAATGTAAAGCTAAAATTTTTGCCAGGAATGACTACAAAAGGCAAATACTTTAGAGATGGAGAGCAGTTTATAGAAAACTATTTAATGAAAAAAATACCTTTAAATGTTGTATGGTGTGTTACTAATATTGATGGATATATAGATACCTGTATTTCTGCTACTTTTAGAAGGGGAGCTTGCCATGCCAAGAAACCCCGCATTACCACAGCCATAAATGATACTAGTAGTGATGCTGGGGAGTCTAGCGGCACAGGGGCAGAGGTTGTGCCATTTAATGGGAAGGGAACTAAGGCTAGCATAAAGTTTCAAACTATGGTAAACTGGTTGTGTGAAAACAGAGTGTTTACAGAGGATAAGTGGAAACTAGTTGACTTTAACCAGTACACTTTACTAAGCAGTAGTCACAGTGGAAGTTTTCAAATTCAAAGTGCACTAAAACTAGCAATTTATAAAGCAACTAATTTAGTGCCTACTAGCACATTTTTATTGCATACAGACTTTGAGCAGGTTATGTGTATTAAAGACAATAAAATTGTTAAATTGTTACTTTGTCAAAACTATGACCCCCTATTGGTGGGGCAGCATGTGTTAAAGTGGATTGATAAAAAATGTGGCAAGAAAAATACACTGTGGTTTTATGGGCCGCCAAGTACAGGAAAAACAAACTTGGCAATGGCCATTGCTAAAAGTGTTCCAGTATATGGCATGGTTAACTGGAATAATGAAAACTTTCCATTTAATGATGTAGCAGGGAAAAGCTTGGTGGTCTGGGATGAAGGTATTATTAAGTCTACAATTGTAGAAGCTGCAAAAGCCATTTTAGGCGGGCAACCCACCAGGGTAGATCAAAAAATGCGTGGAAGTGTAGCTGTGCCTGGAGTACCTGTGGTTATAACCAGCAATGGTGACATTACTTTTGTTGTAAGCGGGAACACTACAACAACTGTACATGCTAAAGCCTTAAAAGAGCGCATGGTAAAGTTAAACTTTACTGTAAGATGCAGCCCTGACATGGGGTTACTAACAGAGGCTGATGTACAACAGTGGCTTACATGGTGTAATGCACAAAGCTGGGACCACTATGAAAACTGGGCAATAAACTACACTTTTGATTTCCCTGGAATTAATGCAGATGCCCTCCACCCAGACCTCCAAACCACCCCAATTGTCACAGACACCAGTATCAGCAGCAGTGGTGGTGAAAGCTCTGAAGAACTCAGTGAAAGCAGCTTTTTTAACCTCATCACCCCAGGCGCCTGGAACACTGAAACCCCGCGCTCTAGTACGCCCATCCCCGGGACCAGTTCAGGAGAATCATTTGTCGGAAGCCCAGTTTCCTCCGAAGTTGTAGCTGCATCGTGGGAAGAAGCCTTCTACACACCTTTGGCAGACCAGTTTCGTGAACTGTTAGTTGGGGTTGATTATGTGTGGGACGGTGTAAGGGGTTTACCTGTGTGTTGTGTGCAACATATTAACAATAGTGGGGGAGGCTTGGGACTTTGTCCCCATTGCATTAATGTAGGGGCTTGGTATAATGGATGGAAATTTCGAGAATTTACCCCAGATTTGGTGCGATGTAGCTGCCATGTGGGAGCTTCTAATCCCTTTTCTGTGCTAACCTGCAAAAAATGTGCTTACCTGTCTGGATTGCAAAGCTTTGTAGATTATGAGTAAAGAAAGTGGCAAATGGTGGGAAAGTGATGATAAATTTGCTAAAGCTGTGTATCAGCAATTTGTGGAATTTTATGAAAAGGTTACTGGAACAGACTTAGAGCTTATTCAAATATTAAAAGATCATTATAATATTTCTTTAGATAATCCCCTAGAAAACCCATCCTCTCTGTTTGACTTAGTTGCTCGTATTAAAAATAACCTTAAAAACTCTCCAGACTTATATAGTCATCATTTTCAAAGTCATGGACAGTTATCTGACCACCCCCATGCCTTATCATCCAGTAGCAGTCATGCAGAACCTAGAGGAGAAAATGCAGTATTATCTAGTGAAGACTTACACAAGCCTGGGCAAGTTAGCGTACAACTACCCGGTACTAACTATGTTGGGCCTGGCAATGAGCTACAAGCTGGGCCCCCGCAAAGTGCTGTTGACAGTGCTGCAAGGATTCATGACTTTAGGTATAGCCAACTGGCTAAGTTGGGAATAAATCCATATACTCATTGGACTGTAGCAGATGAAGAGCTTTTAAAAAATATAAAAAATGAAACTGGGTTTCAAGCACAAGTAGTAAAAGACTACTTTACTTTAAAAGGTGCAGCTGCCCCTGTGGCCCATTTTCAAGGAAGTTTGCCGGAAGTTCCCGCTTACAACGCCTCAGAAAAATACCCAAGCATGACTTCAGTTAATTCTGCAGAAGCCAGCACTGGTGCAGGAGGGGGGGGCAGTAATCCTGTCAAAAGCATGTGGAGTGAGGGGGCCACTTTTAGTGCCAACTCTGTAACTTGTACATTTTCCAGACAGTTTTTAATTCCATATGACCCAGAGCACCATTATAAGGTGTTTTCTCCCGCAGCAAGTAGCTGCCACAATGCCAGTGGAAAGGAGGCAAAGGTTTGCACCATTAGTCCCATAATGGGATACTCAACCCCATGGAGATATTTAGATTTTAATGCTTTAAATTTATTTTTTTCACCTTTAGAGTTTCAGCACTTAATTGAAAATTATGGAAGTATAGCTCCTGATGCTTTAACTGTAACCATATCAGAAATTGCTGTTAAGGATGTTACAGACAAAACTGGAGGGGGGGTACAGGTTACTGACAGCACTACAGGGCGCCTATGCATGTTAGTAGACCATGAATACAAGTACCCATATGTGTTAGGGCAAGGTCAGGATACTTTAGCCCCAGAACTTCCTATTTGGGTATACTTTCCCCCTCAATATGCTTACTTAACAGTAGGAGATGTTAACACACAAGGAATTTCTGGAGACAGCAAAAAATTAGCAAGTGAAGAATCAGCATTTTATGTTTTGGAACACAGTTCTTTTCAGCTTTTAGGTACAGGAGGTACAGCAACTATGTCTTATAAGTTTCCTCCAGTGCCCCCAGAAAATTTAGAGGGCTGCAGTCAACACTTTTATGAAATGTACAATCCCTTATACGGATCCCGCTTAGGGGTTCCTGACACATTAGGAGGTGACCCAAAATTTAGATCTTTAACACATGAAGACCATGCAATTCAGCCCCAAAACTTCATGCCAGGGCCACTAGTAAACTCAGTGTCTACAAAGGAGGGAGACAGCTCTAATACTGGAGCTGGAAAAGCCTTAACAGGCCTTAGCACAGGTACCTCTCAAAACACTAGAATATCCTTACGCCCTGGGCCAGTGTCTCAGCCATACCACCACTGGGACACAGATAAATATGTCACAGGAATAAATGCCATTTCTCATGGTCAGACCACTTATGGTAACGCTGAAGACAAAGAGTATCAGCAAGGAGTGGGTAGATTTCCAAATGAAAAAGAACAGCTAAAACAGTTACAGGGTTTAAACATGCACACCTATTTTCCCAATAAAGGAACCCAGCAATATACAGATCAAATTGAGCGCCCCCTAATGGTGGGTTCTGTATGGAACAGAAGAGCCCTTCACTATGAAAGCCAGCTGTGGAGTAAAATTCCAAATTTAGATGACAGTTTTAAAACTCAGTTTGCAGCCTTAGGAGGATGGGGTTTGCATCAGCCACCTCCTCAAATATTTTTAAAAATATTACCACAAAGTGGGCCAATTGGAGGTATTAAATCAATGGGAATTACTACCTTAGTTCAGTATGCCGTGGGAATTATGACAGTAACTATGACATTTAAATTGGGGCCCCGTAAAGCTACGGGACGGTGGAATCCTCAACCTGGAGTATATCCCCCGCACGCAGCAGGTCATTTACCATATGTACTATATGACCCCACAGCTACAGATGCAAAACAACACCACAGACATGGATATGAAAAGCCTGAAGAATTGTGGACAGCCAAAAGCCGTGTGCACCCATTGTAA
1_AB030673_34_JPN_EasternAsia_Human      ATGGAGCTATTTAGAGGGGTGCTTCAAGTTTCTTCTAATGTTCTGGACTGTGCTAACGATAACTGGTGGTGCTCTTTACTGGATTTAGACACTTCTGACTGGGAACCACTAACTCATACTAACAGACTAATGGCAATATACTTAAGCAGTGTGGCTTCTAAGCTTGACTTTACCGGGGGGCCACTAGCAGGGTGCTTGTACTTTTTTCAAGTAGAATGTAACAAATTTGAAGAAGGTTATCATATTCATGTGGTTATTGGGGGGCCAGGGTTAAATCCCAGAAACCTCACAGTGTGTGTAGAGGGGTTATTTAATAATGTACTTTATCACCTTGTAACTGAAAATGTGAAGCTAAAATTTTTGCCAGGAATGACTACAAAAGGCAAATACTTTAGAGATGGAGAGCAGTTTATAGAAAACTATTTAATGAAAAAAATACCTTTAAATGTTGTATGGTGTGTTACTAATATTGATGGATATATAGATACCTGTATTTCTGCTACTTTTAGAAGGGGAGCTTGCCATGCCAAGAAACCCCGCATTACCACAGCCATAAATGATACTAGTAGTGATGCTGGGGAGTCTAGCGGCACAGGGGCAGAGGTTGTGCCATTTAATGGGAAGGGAACTAAGGCTAGCATAAAGTTTCAAACTATGGTAAACTGGTTGTGTGAAAACAGAGTGTTTACAGAGGATAAGTGGAAACTAGTTGACTTTAACCAGTACACTTTACTAAGCAGTAGTCACAGTGGAAGTTTTCAAATTCAAAGTGCACTAAAACTAGCAATTTATAAAGCAACTAATTTAGTGCCTACTAGCACATTTTTATTGCATACAGACTTTGAGCAGGTTATGTGTATTAAAGACAATAAAATTGTTAAATTGTTACTTTGTCAAAACTATGACCCCCTATTGGTGGGGCAGCATGTGTTAAGGTGGATTGATAAAAAATGTGGCAAGAAAAATACACTGTGGTTTTATGGGCCGCCAAGTACAGGAAAAACAAACTTGGCAATGGCCATTGCTAAAAGTGTTCCAGTATATGGCATGGTTAACTGGAATAATGAAAACTTTCCATTTAATGATGTAGCAGGAAAAAGCTTGGTGGTCTGGGATGAAGGTATTATTAAGTCTACAATTGTAGAAGCTGCAAAAGCCATTTTAGGCGGGCAACCCACCAGGGTAGATCAAAAAATGCGTGGAAGTGTAGCTGTGCCTGGAGTACCTGTGGTTATAACCAGCAATGGTGACATTACTTTTGTTGTAAGCGGGAACACTACAACAACTGTACATGCTAAAGCCTTAAAAGAGCGCATGGTAAAGTTAAACTTTACTGTAAGATGCAGCCCTGACATGGGGTTACTAACAGAGGCTGATGTACAACAGTGGCTTACATGGTGTAATGCACAAAGCTGGGACCACTATGAAAACTGGGCAATAAACTACACTTTTGATTTCCCTGGAATTAATGCAGATGCCCTCCACCCAGACCTCCAAACCACCCCAATTGTCACAGACACCAGTATCAGCAGCAGTGGTGGTGAAAGCTCTGAAGAACTCAGTGAAAGCAGCTTTTTTAACCTCATCACCCCAGGCGCCTGGAACACTGAAACCCCGCGCTCTAGTACGCCCATCCCCGGGACCAGTTCAGGAGAATCATTTGTCGGAAGCCCAGTTTCCTCCGAAGTTGTAGCTGCATCGTGGGAAGAAGCCTTTTACACACCTTTGGCAGACCAGTTTCGTGAACTGTTAGTTGGGGTTGATTATGTGTGGGACGGTGTAAGGGGTTTACCTGTGTGTTGTGTGCAACATATTAACAATAGTGGGGGAGGCTTGGGACTTTGTCCCCATTGCATTAATGTAGGGGCTTGGTATAATGGATGGAAATTTCGAGAATTTACCCCAGATTTGGTGCGATGTAGCTGCCATGTGGGAGCTTCTAATCCCTTTTCTGTGCTAACCTGCAAAAAATGTGCTTACCTGTCTGGATTGCAAAGCTTTGTAGATTATGAGTAAAGAAAGTGGCAAATGGTGGGAAAGTGATGATAAATTTGCTAAAGCTGTGTATCAGCAATTTGTGGAATTTTATGAAAAGGTTACTGGAACAGACTTAGAGCTTATTCAAATATTAAAAGATCATTATAATATTTCTTTAGATAATCCCCTAGAAAACCCATCCTCTCTGTTTGACTTAGTTGCTCGTATTAAAAATAACCTTAAAAACTCTCCAGACTTATATAGTCATCATTTTCAAAGTCATGGACAGTTATCTGACCACCCCCATGCCTTATCATCCAGTAGCAGTCATGCAGAACCTAGAGGAGAAAATGCAGTATTATCTAGTGAAGACTTACACAAGCCTGGGCAAGTTAGCGTACAACTACCCGGTACTAACTATGTTGGGCCTGGCAATGAGCTACAAGCTGGGCCCCCGCAAAGTGCTGTTGACAGTGCTGCAAGGATTCATGACTTTAGGTATAGCCAACTGGCTAAGTTGGGAATAAATCCATATACTCATTGGACTGTAGCAGATGATGAGCTTTTAAAAAATATAAAAAATGAAACTGGGTTTCAAGCACAAGTAGTAAAAGACTACTTTACTTTAAAAGGTGCAGCTGCCCCTGTGGCCCATTTTCAAGGAAGTTTGCCGGAAGTTCCCGCTTACAACGCCTCAGAAAAATACCCAAGCATGACTTCAGTTAATTCTGCAGAAGCCAGCACTGGTGCAGGAGGGGGGGGCAGTAATCCTGTCAAAAGCATGTGGAGTGAGGGGGCCACTTTTAGTGCCAACTCTGTAACTTGTACATTTTCCAGACAGTTTTTAATTCCATATGACCCAGAGCACCATTATAAGGTGTTTTCTCCCGCAGCAAGTAGCTGCCACAATGCCAGTGGAAAGGAGGCAAAGGTTTGCACCATTAGTCCCATAATGGGATACTCAACCCCATGGAGATATTTAGATTTTAATGCTTTAAATTTATTTTTTTCACCTTTAGAGTTTCAGCACTTAATTGAAAATTATGGAAGTATAGCTCCTGATGCTTTAACTGTAACCATATCAGAAATTGCTGTTAAGGATGTTACAGACAAAACTGGAGGGGGGGTACAGGTTACTGACAGCACTACAGGGCGCCTATGCATGTTAGTAGACCATGAATACAAGTACCCATATGTGTTAGGGCAAGGTCAGGATACTTTAGCCCCAGAACTTCCTATTTGGGTATACTTTCCCCCTCAATATGCTTACTTAACAGTAGGAGATGTTAACACACAAGGAATTTCTGGAGACAGCAAAAAATTAGCAAGTGAAGAATCAGCATTTTATGTTTTGGAACACAGTTCTTTTCAGCTTTTAGGTACAGGAGGTACAGCAACTATGTCTTATAAGTTTCCTCCAGTGCCCCCAGAAAATTTAGAGGGCTGCAGTCAACACTTTTATGAAATGTACAATCCCTTATACGGATCCCGCTTAGGGGTTCCTGACACATTAGGAGGTGACCCAAAATTTAGATCTTTAACACATGAAGACCATGCAATTCAGCCCCAAAACTTCATGCCAGGGCCACTAGTAAACTCAGTGTCTACAAAGGAGGGAGACAGCTCTAATACTGGAGCTGGAAAAGCCTTAACAGGCCTTAGCACAGGTACCTCTCAAAACACTAGAATATCCTTACGCCCTGGGCCAGTGTCTCAGCCATACCACCACTGGGACACAGATAAATATGTCACAGGAATAAATGCCATTTCTCATGGTCAGACCACTTATGGTAACGCTGAAGACAAAGAGTATCAGCAAGGAGTGGGTAGATTTCCAAATGAAAAAGAACAGCTAAAACAGTTACAGGGTTTAAACATGCACACCTACTTTCCCAATAAAGGAACCCAGCAATATACAGATCAAATTGAGCGCCCCCTAATGGTGGGTTCTGTATGGAACAGAAGAGCCCTTCACTATGAAAGCCAGCTGTGGAGTAAAATTCCAAATTTAGATGACAGTTTTAAAACTCAGTTTGCAGCCTTAGGAGGATGGGGTTTGCATCAGCCACCTCCTCAAATATTTTTGAAAATATTACCACAAAGTGGGCCAATTGGAGGTATTAAATCAATGGGAATTACTACCTTAGTTCAGTATGCTGTGGGAATTATGACAGTAACTATGACATTTAAATTGGGGCCCCGTAAAGCTACGGGACGGTGGAATCCTCAACCTGGAGTATATCCCCCGCACGCAGCAGGTCATTTACCATATGTACTATATGACCCCACAGCTACAGATGCAAAACAACACCACAGACATGGATATGAAAAGCCTGAAGAATTGTGGACAGCCAAAAGCCGTGTGCACCCATTGTAA
1_AB030693_21_NA_NA_Human                ATGGAGCTATTTAGAGGGGTGCTTCAAGTTTCTTCTAATGTTCTGGACTGTGCTAACGATAACTGGTGGTGCTCTTTACTGGATTTAGACACTTCTGACTGGGAACCACTAACTCATACTAACAGACTAATGGCAATATACTTAAGCAGTGTGGCTTCTAAGCTTGACTTTACCGGGGGGCCACTAGCAGGGTGCTTGTACTTTTTTCAAGTAGAATGTAACAAATTTGAAGAAGGCTATCATATTCATGTGGTTATTGGGGGGCCAGGGTTAAACCCCAGAAACCTTACAGTGTGTGTAGAGGGGTTATTTAATAATGTACTTTATCACCTTGTAACTGAAAATGTGAAGCTAAAATTTTTGCCAGGAATGACTACAAAAGGCAAATACTTTAGAGATGGAGAGCAGTTTATAGAAAACTATTTAATGAAAAAAATACCTTTAAATGTTGTATGGTGTGTTACTAATATTGATGGATATATAGATACCTGTATTTCTGCTACTTTTAGAAGGGGAGCTTGCCATGCCAAGAAACCCCGCATTACCGCAGCCATAAATGATACTAGTAGTGATGCTGGGGAGTCTAGCGGCACAGGGGCAGAGGTTGTGCCATTTAATGGGAAGGGAACTAAGGCTAGCATAAAGTTTCAAACTATGGTAAACTGGTTGTGTGAAAACAGAGTGTTTACAGAGGATAAGTGGAAACTAGTTGACTTTAACCAGTACACTTTACTAAGCAGTAGTCACAGTGGAAGTTTTCAAATTCAAAGTGCACTAAAACTAGCAATTTATAAAGCAACTAATTTAGTGCCTACTAGCACATTTTTATTGCATACAGACTTTGAGCAGGTTATGTGTATTAAAGACAATAAAATTGTTAAATTGTTACTTTGTCAAAACTATGACCCCCTATTGGTGGGGCAGCATGTGTTAAGGTGGATTGATAAAAAATGTGGCAAGAAAAATACACTGTGGTTTTATGGGCCGCCAAGTACAGGAAAAACAAACTTGGCAATGGCCATTGCTAAAAGTGTTCCAGTATATGGCATGGTTAACTGGAATAATGAAAACTTTCCATTTAATGATGTAGCAGGAAAAAGCTTGGTGGTCTGGGATGAAGGTATTATTAAGTCTACAATTGTAGAAGCTGCAAAAGCCATTTTAGGCGGGCAACCCACCAGGGTAGATCAAAAAATGCGTGGAAGTGTAGCTGTGCCTGGAGTACCTGTGGTTATAACCAGCAATGGTGACATTACTTTTGTTGTAAGCGGGAACACTACAACAACTGTACATGCTAAAGCCTTAAAAGAGCGCATGGTAAAGTTAAACTTTACTGTAAGATGCAGCCCTGACATGGGGTTACTAACAGAGGCTGATGTACAACAGTGGCTTACATGGTGTAATGCACAAAGCTGGGACCACTATGAAAACTGGGCAATAAACTACACTTTTGATTTCCCTGGAATTAATGCAGATGCCCTCCACCCAGACCTCCAAACCACCCCAATTGTCACAGACACCAGTATCAGCAGCAGTGGTGGTGAAAGCTCTGAAGAACTCAGTGAAAGCAGCTTTTTTAACCTCATCACCCCAGGCGCCTGGAACACTGAAACCCCGCGCTCTAGTACGCCCATCCCCGGGACCAGTTCAGGAGAATCATTTGTCGGAAGCCCAGTTTCCTCCGAAGTTGTAGCTGCATCGTGGGAAGAAGCCTTCTACACACCTTTGGCAGACCAGTTTCGTGAACTGTTAGTTGGGGTTGATTATGTGTGGGACGGTGTAAGGGGTTTACCTGTGTGTTGTGTGCAACATATTAACAATAGTGGGGGAGGCTTGGGACTTTGTCCCCATTGCATTAATGTAGGGGCTTGGTATAATGGATGGAAATTTCGAGAATTTACCCCAGATTTGGTGCGATGTAGCTGCCATGTGGGAGCTTCTAATCCCTTTTCTGTGCTAACCTGCAAAAAATGTGCTTACCTGTCTGGATTGCAAAGCTTTGTAGATTATGAGTAAAGAAAGTGGCAAATGGTGGGAAAGTGATGATAAATTTGCTAAAGCTGTGTATCAGCAATTTGTGGAATTTTATGAAAAGGTTACTGGAACAGACTTAGAGCTTATTCAAATATTAAAAGATCATTATAATATTTCTTTAGATAATCCCCTAGAAAACCCATCCTCTCTGTTTGACTTAGTTGCTCGTATTAAAAATAACCTTAAAAACTCTCCAGACTTATATAGTCATCATTTTCAAAGTCATGGACAGTTATCTGACCACCCCCATGCCTTATCATCCAGTAGCAGTCATGCAGAACCTAGAGGAGAAAATGCAGTATTATCTAGTGAAGACTTACACAAGCCTGGGCAAGTTAGCGTACAACTACCCGGTACTAACTATGTTGGGCCTGGCAATGAGCTACAAGCTGGGCCCCCGCAAAGTGCTGTTGACAGTGCTGCAAGGATTCATGACTTTAGGTATAGCCAACTGGCTAAGTTGGGAATAAATCCATATACTCATTGGACTGTAGCAGATGAGGAGCTTTTAAAAAATATAAAAAATGAAACTGGGTTTCAAGCACAAGTAGTAAAAGACTACTTTACTTTAAAAGGTGCAGCTGCCCCTGTGGCCCATTTTCAAGGAAGTTTGCCGGAAGTTCCCGCTTACAACGCCTCAGAAAAATACCCAAGCATGACTTCAGTTAATTCTGCAGAAGCCAGCACTGGTGCAGGAGGGGGGGGCAGTAATCCTGTCAAAAGCATGTGGAGTGAGGGGGCCACTTTTAGTGCCAACTCTGTAACTTGTACATTTTCCAGACAGTTTTTAATTCCATATGACCCAGAGCACCATTATAAGGTGTTTTCTCCCGCAGCAAGTAGCTGCCACAATGCCAGTGGAAAGGAGGCAAAGGTTTGCACCATTAGTCCCATAATGGGATACTCAACCCCATGGAGATATTTAGATTTTAATGCTTTAAATTTATTTTTTTCACCTTTAGAGTTTCAGCACTTAATTGAAAATTATGGAAGTATAGCTCCTGATGCTTTAACTGTAACCATATCAGAAATTGCTGTTAAGGATGTTACAGACAAAACTGGAGGGGGGGTACAGGTTACTGACAGCACTACAGGGCGCCTATGCATGTTAGTAGACCATGAATACAAGTACCCATATGTGTTAGGGCAAGGTCAGGATACTTTAGCCCCAGAACTTCCTATTTGGGTATACTTTCCCCCTCAATATGCTTACTTAACAGTAGGAGATGTTAACACACAAGGTATTTCTGGAGACAGCAAAAAATTAGCAAGTGAAGAATCAGCATTTTATGTTTTGGAACACAGTTCTTTTCAGCTTTTAGGTACAGGAGGTACAGCAACTATGTCTTATAAGTTTCCTCCAGTGCCCCCAGAAAATTTAGAGGGCTGCAGTCAACACTTTTATGAAATGTACAATCCCTTATACGGATCCCGCTTAGGGGTTCCTGACACATTAGGAGGTGACCCAAAATTTAGATCTTTAACACATGAAGACCATGCAATTCAGCCCCAAAACTTCATGCCAGGGCCACTAGTAAACTCAGTGTCTACAAAGGAGGGAGACAGCTCTAATACTGGAGCTGGAAAAGCCTTAACAGGACTTAGCACAGGTACCTCTCAAAACACTAGAATATCCTTACGCCCTGGGCCAGTGTCTCAGCCATACCACCACTGGGACACAGATAAATATGTCACAGGAATAAATGCCATTTCTCATGGTCAGACCACTTATGGTAACGCTGAAGACAAAGAGTATCAGCAAGGAGTGGGTAGATTTCCAAATGAAAAAGAACAGCTAAAACAGTTACAGGGTTTAAACATGCACACCTACTTTCCCAATAAAGGAACCCAGCAATATACAGATCAAATTGAGCGCCCCCTAATGGTGGGTTCTGTATGGAACAGAAGAGCCCTTCACTATGAAAGCCAGCTGTGGAGTAAAATTCCAAATTTAGATGACAGTTTTAAAACTCAGTTTGCAGCCTTAGGAGGATGGGGTTTGCATCAGCCACCTCCTCAAATATTTTTGAAAATATTACCACAAAGTGGGCCAATTGGAGGTATTAAATCAATGGGAATTACTACCTTAGTTCAGTATGCTGTGGGAATTATGACAGTAACTATGACATTTAAATTGGGGCCCCGTAAAGCTACGGGACGGTGGAATCCTCAACCTGGAGTATATCCCCCGCACGCAGCAGGTCATTTACCATATGTACTATATGACCCCACAGCTACAGATGCAAAACAACACCACAGACATGGATATGAAAAGCCTGAAGAATTGTGGACAGCCAAAAGCCGTGTGCACCCATTGTAA
1_DQ225149_15_GER_WesternEurope_Human    ATGGAGCTATTTACAGGGGTGCTTCAAGTTTCTTCTAATGTTCTGGACTGTGCTAACGATAACTGGAGGAGCTCTTTACTGGATTTAGACACCTCTGACTGGGAACCACTAACTCATACTAACAGACTAATGGCAATATACTTAAGCAGTGTGGCTTCTAAGCTTGACTTTACCGGGGGGCCACTAGCGGGGTGCTTGTACTTTTTTCAAGTAGAATGTAACACATTTGAAGAAGGCTATCATATTCATGTGGTTATTGGGGGGCCAGGGTTAAACCCCAGAAACCTAACAGTGTGTGTAGAGGGGTTATTTAATAATGTACTTTATCACCTTGTAACTGGAAATGTAAAGCTAAAATTTTTGCCAGGAATGACTACAAAAGGCAAATACTTTAGAGATGGAGAGCAGTTTATAGAAAACTATTTAATGAAAAAAATACCTTTGAATGTTGTATGGTGTGTTACTAATATTGATGGATATATAGATACCTGTATTTCTGCTACTTTTAGAAGGGGAGCTTGCCATGCCAAGAAACCCCGCATGACCACAGCCATAAATGATACTACTAGTGATGCTGGAGAGTCTAGCGGCACAGGGGCAGAGGTTGTGCCATTTAATGGAAAAGGAACTAAGGCTAGCATAAAGTTTCAAACTATGGTAAACTGGTTGTGTGAAAATAGAGTGTTTACAGAGGATAAGTGGAAACCAGTTGACTTTAACCAGTACACTTTACTAAGCAGTAGTCACAGTGGGAGTTTTCAAATTCAAAGTGCACTAAAACTAGCAATTTATAAAGCAACTAATTTAGTGCCTACTAGCACATTTTTATTGCATACAGACTTTGAGCAGGTTATGTGTATTAAAGACAATAAAATTGTTAAATTGTTACTTTGTCAAAACTATGACCCCCTATTGGTGGGGCAGCATGTGTTAAAGTGGATTGATAAAAAATGTGGCAAGAAAAATACACTGTGGTTTTATGGGCCGCCAAGTACAGGAAAGACAAACTTGGCAATGGCCATTGCTAAAAGTGTTCCAGTATATGGCATGGTTAACTGGAATAATGAAAACTTTCCATTTAATGATGTAGCAGGGAAAAGCTTGGTGGTCTGGGATGAAGGTATTATTAAGTCCACAATTGTAGAAGCTGCAAAAGCCATTTTAGGCGGGCAACCTACCAGGGTAGATCAAAAAATGCGTGGAAGTGTAGCTGTGCCTGGAGTACCTGTGGTTATAACCAGCAATGGTGACATTACTTTTGTTGTAAGCGGGAACACTACAACAACTGTACATGCTAAAGCCTTAAAAGAGCGCATGGTAAAGTTAAACTTTACTGTAAGATGCAGCCCTGACATGGGGTTACTAACAGAGGCTGATGTACAACAGTGGCTTACATGGTGTAATGCACAAAGCTGGGACCACTATGAAAACTGGGCAATAAACTACACTTTTGATTTCCCTGGAATTAATGCAGATGCCCTCCACCCAGACCTCCAAACCACCCCAATTGTCACAGACACCAGTATCAGCAGCAGTGGTGGTGAAAGCTCTGAAGAACTCAGTGAAAGCAGCTTTTTTAACCTCATCACCCCAGGCGCCTGGAACACTGAAACCCCGCGCTCTAGTACGCCCATCCCCGGGACCAGTTCAGGAGAATCATTTGTCGGAAGCCCAGTTTCCTCCGAAGTTGTAGCTGCATCGTGGGAAGAAGCCTTCTACACACCTTTGGCAGACCAGTTTCGTGAACTGTTAGTTGGGGTTGATTATGTGTGGGACGGTGTAAGGGGTTTACCTGTGTGTTGTGTGCAGCATATTAACAATAGTGGGGGAGGCTTGGGACTTTGTCCCCATTGCATTAATGTAGGGGCTTGGTATAATGGATGGAAATTTCGAGAATTTACCCCACATTTGGTGCGGTGTAGCTGCCATGTGGGAGCTTCTAATCCCTTTTCTGTGCTAACCTGCAAAAAATGTGCTTACCTGTCTGGATTGCAAAGCTTTGTAGATTATGAGTAAAGAAAGTGGCAAATGGTGGGAAAGTGATGATAAATTTGCTAAAGCTGTGTATCAGCAATTAGTGGAATTTTATGAAAAGCTTACTGGAACAGACTTAGAGCTTATTCAAATATTAAAAGATCATTACAATATTTCTTTAGATAATCCCCTAGAAAACCCATCCTCTCTGTTTGACTTAGTTACTCGTATTAAAAATAACCTTAAAAACTCTCCAGACTTACATAGTCATCATTTTCAAAGTCATGGACAGTTATCTGACCACCCCCATGCCTTATCATCCAGTAACAGTCATGCAGAACCTAGAGGAGAAAATGCAGTATTATCTAGTGAAGACTTACACAAGCCTGGGCAAGTTAGCGTACAACTACCCGGTACTAACTATGTTGGGCCTGGCAATGAGCTACAAACTGGGCCCCCGCAAAGTGCTGTTGACAGTGCTGCAAGGATTCATGACTTTAGGTATAGCCAACTGGCTAAGTTGGGAATAAATCCATATACTCATTGGACTGTAGCAGATGAAGAGCTTTTAGAAAATATAAAAAATGAAACTGGGTTTCAAGCACAAGTAGTAAAAGACTACTTTACTTTAAAAGGTGCAGCTGCACCTGTGGCCCATTTTCAAGGAAGTTTGCCGGAAGTTCCCGCTTACAACGCCTCAGAAAAATACCCAAGCATGACTTCAGTTAATTCTGCAGAAGCCAGCACTGGTGCAGGAGGGGGGGGCAGTAATCCTGTCAAAAGCATGTGGAGTGAGGGGGCCACTTTTAGTGCCAACTCTGTAACTTGTACATTTTCCAGACAGTTTTTAATTCCATATGACCCAGAGCACCATTATAAGGTGTTTTCTCCCGCAGCAAGCAGCTGCCACAATGCCAGTGGAAAGGAGGCAAAGGTTTGCACCATTAGTCCCATAATGGGATACTCAACCCCATGGAGATATTTAGATTTTAATGCTTTAAATTTGTTTTTTTCACCTTTAGAGTTTCAGCATTTAATTGAAAACTATGGAAGTATAGCTCCTGATGCTTTAACTGTAACCATATCAGAAATTGCTGTTAAGGATGTTACAGACAAAACTGGAGGGGGGATACAAGTTACTGACAGCACTACCGGGCGCCTATGCATGTTAGTAGACCATGAATACAAGTACCCATATGTGTTAGGGCAAGGTCAGGATACTTTAGCCCCAGAACTTCCTATTTGGGTATACTTTCCCCCTCAATATGCTTACTTGACAGTAGGAGATGTTAACACACAAGGAATCTCTAGAGACAGCAAAAAATTAGCAAGTGAAGAATCAGCATTTTATGTTTTGGAACACAGTTCTTTTCAGCTTTTAGGTACAGGAGGTACAGCAACTATGTCTTATAAGTTTCCTCCAGTGCCCCCAGAAAATTTAGAGGGCTGCAGTCAACACTTTTATGAAATGTACAATCCCTTATACGGATCTCGCTTAGGGGTCCCTGACACATTAGGAGGTGACCCAAAATTTAGATCTTTAACACATGAAGACCATGCAATTCAGCCCCAAAACTTCATGCCAGGGCCACTAGTAAACTCAGTGTCTACAAAGGAGGGAGACAGCTCTAATACTGGAGCTGGAAAAGCCTTAACAGGCCTTAGCACAGGCACCTCTCAAAACACTAGAATATCCTTACGCCCTGGGCCAGTGTCTCAGCCATATCACCACTGGGACACAGATAAATATGTCACAGGAATAAATGCCATTTCTCATGGTCAGACCACATATGGTAATGCTGAAGATAAAGAGTATCAGCAAGGAGTGGGTAGATTTCCAAATGAAAAAGAACAGCTAAAACAGTTACAGGGTTTAAACATGCACACCTATTTTCCCAATAAAGGAACCCAGCAATATACAGATCAAATTGAGCGCCCCCTAATGGTGGGTTCTGTATGGAACAGAAGAGCCCTTCACTATGAAAGCCAGCTGTGGAGTAAAATTCCAAATTTAGATGACAGTTTTAAAACTCAGTTTGCAGCCTTAGGAGGATGGGGTTTGCATCAGCCACCTCCTCAAATATTTTTAAAAATATTACCACAAAGTGGGCCCATTGGAGGTATTAAATCAATGGGAATTACTACCTTAGTTCAGTATGCCGTGGGAATTATGACAGTAACTATGACATTTAAATTGGGGCCCCGTAAAGCTACGGGACGGTGGAATCCTCAACCTGGAGTATATCCCCCGCACGCAGCAGGTCATTTACCATATGTACTATATGACCCCACAGCTACAGATGCAAAACAACACCACAGACATGGATATGAAAAGCCTGAAGAATTGTGGACAGCCAAAAGCCGTGTGCACCCATTGTAA
1_DQ225150_15_GER_WesternEurope_Human    ATGGAGCTATTTAGAGGGGTGCTTCAAGTTTCTTCTAATGTTCTGGACTGTGCTAACGATAACTGGTGGTGCTCTTTACTGGATTTAGACACCTCTGACTGGGAACCACTAACTCATACTAACAGACTAATGGCAATATACCTAAGCAGTGTGGCTTCTAAGCTTGACTTTACCGGGGGGCCACTAGCAGGGTGCTTGTACTTTTTTCAAGTAGAATGTAACAAATTTGAAGAAGGCTATCATATTCATGTGGTTATTGGGGGGCCAGGGTTAAACCCCAGAAACCTAACAGTGTGTGTAGAGGGGTTATTTAACAATGTACTTTATCACCTTGTAACTGGAAATGTAAAGCTAAAATTTTTGCCAGGAATGACTACAAAAGGCAAATACTTTAGAGATGGAGAGCAGTTTATAGAAAACTATTTAATGAAAAAAATACCTTTGAATGTTGTATGGTGTGTTACTAATATTGATGGATATATAGATACCTGTATTTCTGCTACTTTTAGAAGGGGAGCCTGCCATGCCAAGAAACCCCGCATGACCACAGCCATAAATGATACTAGTAGTGATGCTGGAGAGTCTAGCGGCACAGGGGCAGAGGTTGTGCCATTTAATGGAAAAGGAACTAAGGCTAGCATAAAGTTTCAAACTATGGTAAACTGGTTGTGTGAAAATAGAGTGTTTATAGAGGATAAGTGGAAACCAGTTGACTTTAACCAGTACACTTTACTAAGCAGTAGTCACAGTGGAAGTTTTCAAATTCAAAGTGCACTAAAACTAGCAATTTATAAAGCAACTAATTTAGTGCCTACTAGCACATTTTTATTGCATACAGACTTTGAGCAGGTTATGTGTATTAAAGACAATAAAATTGTTAAATTGTTACTTTGTCAAAACTATGACCCCCTATTGGTGGGGCAGCATGTGTTAAAGTGGATTGATAAAAAATGTGGCAAGAAAAATACACTGTGGTTTTATGGGCCGCCAAGTACAGGAAAAACAAACTTGGCAATGGCCATTGCTAAAAGTGTTCCAGTATATGGCATGGTTAACTGGAATAATGAAAACTTTCCATTTAATGATGTAGCAGGGAAAAGCTTGGTGGTCTGGGATGAAGGTATTATTAAGTCCACAATTGTAGAAGCTGCAAAAGCCATTTTAGGCGGGCAACCTACCAGGGTAGATCAAAATATGCGTGGAAGTGTAGCTGTGCCTGGAGTACCTGTGGTTATAACCAGCAATGGTGACATTACTTTTGTTGTAAGCGGGAACACTACAACAACTGTACATGCTAAAGCCTTAAAAGAGCGCATGGTAAAGTTAAACTTTACTGTAAGATGCAGCCCTGACATGGGGTTACTAACAGAGGCTGATGTACAACAGTGGCTTACATGGTGTAATGCACAAAGCTGGGACCACTATGAAAACTGGGCAATAAACTACACTTTTGATTTCCCTGGAATTAATGCAGATGCCCTCCACCCAGACCTCCAAACCACCCCAATTGTCACAGACACCAGTATCAGCAGCAGTGGTGGTGAAAGCTCTGAAGAACTCAGTGAAAGCAGCTTTTTTAACCTCATCACCCCAGGCGCCTGGAACACTGAAACCCCGCGCTCTAGTACGCCCATCCCCGGGACCAGTTCAGGAGAATCATTTGTCGGAAGCCCAGTTTCCTCCGAAGTTGTAGCTGCATCGTGGGAAGAAGCCTTCTACACACCTTTGGCAGACCAGTTTCGTGAACTGTTAGTTGGGGTTGATTATGTGTGGGACGGTGTAAGGGGTTTACCTGTGTGTTGTGTGCAGCATATTAACAATAGTGGGGGAGGCTTGGGACTTTGTCCCCATTGCATTAATGTAGGGGCTTGGTATAATGGATGGAAATTTCGAGAATTTACCCCAGATTTGGTGCGGTGTAGCTGCCATGTGGGAGCTTCTAATCCCTTTTCTGTGCTAACCTGCAAAAAATGTGCTTACCTGTCTGGATTGCAAAGCTTTGTAGATTATGAGTAAAGAAAGTGGCAAATGGTGGGAAAGTGATGATAAATTTGCTAAAGCTGTGTATCAGCAATTAGTGGAATTTTATGAAAAGGTTACTGGAACAGACTTAGAGCTTATTCAAATATTAAAAGATCACTATAATATTTCTTTAGATAATCCCCTAGAAAACCCATCCTCTCTGTTTGACTTAGTTGCTCGTATTAAAAATAACCTTAAAAACTCTCCAGACTTATATAGTCATCATTTTCAAAGTCATGGACAGTTATCTGACCACCCCCATGCCTTATCATCCAGTAACAGTCATGCAGAACCTAGAGGAGAAAATGCAGTATTATCTAGTGAAGACTTACACAAGCCTGGGCAAGTTAGCGTACAACTACCCGGTACTAACTATGTTGGGCCTGGCAATGAGCTACAAGCTGGGCCCCCGCAAAGTGCTGTTGACAGTGCTGCAAGGATTCATGACTTTAGGTATAGCCAACTGGCTAAGTTGGGAATAAATCCATATACTCATTGGACTGTAGCAGATGAAGAGCTTTTAGAAAATATAAAAAATGAAACTGGGTTTCAAGCACAAGTAGTAAAAGACTACTTTACTTTAAAAGGTGCAGCTGCCCCTGTGGCCCATTTTCAAGGAAGTTTGCCGGAAGTTCCCGCTTACAACGCCTCAGAAAAATACCCAAGCATGACTTCAGTTAATTCTGCAGAAGCCAGCACTGGTGCAGGAGGGGGGGGCAGTAATTCTGTTAAAAGCATGTGGAGTGAGGGGGCCACTTTTAGTGCCAACTCTGTAACTTGTACATTTTCCAGACAGTTTTTAATTCCATATGACCCAGAGCAACATTATAAGGTGTTTTCTCCCGCAGCAAGTAGCTGCCACAATGCCAGTGGAAAGGAGGCAAAGGTTTGCACCATTAGTCCCATAATGGGATACTCAACCCCATGGAGATATTTAGATTTTAATGCTTTAAATTTGTTTTTTTCACCTTTAGAGTTTCAGCATTTAATTGAAAACTATGGAAGTATAGCTCCTGATGCTTTAACTGTAACCATATCAGAAATTGCTGTTAAGGATGTTACAGACAAAACTGGAGGGGGGGTACAGGTTACTGACAGCACTACAGGGCGCCTATCCATGTTAGTAGACCATGAATACAAGTACCCATATGTGTTAGGGCAAGGTCAGGATACTTTAGCCCCAGAACTTCCTATTTGGGTATACTTTCCCCCTCAATATGCTTACTTGACAGTAGGAGATGTTAACACACAAGGAATCTCTGGAGACAGCAAAAAATTAGCAAGTGAAGAATCAGCATTTTATGTTTTGGAACACAGTTCTTTTCAGCTTTTAGGTACAGGAGGTACAGCAACTATGTCTTATAAGTTTCCTCCAGTGCCCCCAGAAAATTTAGAGGGCTGCAGTCAACACTTTTATGAAATGTACAATCCCTTATACGGATCCCGCTTAGGGGTTCCTGACACATTAGGAGGTGACCCAAAATTTAGATCTTTAACACATGAAGACCATGCAATTCAGCCCCAAAACTTTATGCCAGGGCCACTAGTAAACTCAGTATCTACAAAGGAGGGAGACAGCTCTAGTACTGGAGCTGGAAAAGCCTTAACAGGCCTTACCACAGGAACCTCTCAAAACACTAGAATATCCTTACGCCCTGGGCCAGTGTCTCAGCCATATCACCACTGGGACACAGATAAATATGTCACAGGAATAAATGCCATTTCTCATGGTCAGACCACATATGGTAACGCTGAAGATAAAGAGTATCAGCAAGGAGTGGGTAGATTTCCAAATGAAAAAGAACAGCTAAAGCGGTTACAGGGTTTAAACATGCACACCTATTTTCCCAATAAAGGAACCCAGCAATATACAGATCAAATTGAGCGCCCCCTAATGGTGGGTTCTGTATGGAACAGAAGAGCCCTTCACTATGAAAGCCAGCTGTGGAGTAAAATTCCAAATTTAGATGACAGTTTTAAAACTCAGTTTGCAGCCTTAGGAGGATGGGGTTTGCATCAGCCACCTCCTCAAATATTTTTAAAAATATTACCACAAAGTGGGCCCATTGGAGGTATTAAATCAATGGGAATTACTACCTTAGTTCAGTATGCCGTGGGAATTATGACAGTAACTATGACATTTAAATTGGGGCTCCGTAAAGCTACGGGACGGTGGAATCCTCAACCTGGAGTATATCCCCCGCACGCAGCAGGTCATTTACCATATGTACTATATGACCCCACAGCTACAGATGCAAAACAACACCACAGACATGGATATGAAAAGCCTGAAGAATTGTGGACAGCCAAAAGCCGTGTGCACCCATTGTAA
1_KC013340_13_BRA_SouthAmerica_Human     ATGGAGCTATTTAGAGGGGTGCTTCAAGTTTCTTCTAATGTTCTGGACTGTGCTAACGATAACTGGTGGTGCTCTTTACTGGATTTAGACACCTCTGACTGGGAACCACTAACTCATACTAACAGACTAATGGCAATATACTTAAGCAGTGTGGCTTCCAAGCTTGACTTTACCGGGGGGCCACTAGCAGGGTGCTTGTACTTTTTTCAAGTAGAATGTAACAAATTTGAAGAAGGCTATCATATTCATGTGGTTATTGGGGGGCCAGGGTTAAACCCCAGAAACCTAACAGTGTGTGTAGAGGGGTTATTTAATAATGTACTTTATCACCTTGTAACTGGAAATGTGAAGCTAAAATTTTTGCCAGGAATGACTACAAAAGGCAAATACTTTAGAGATGGAGAGCAGTTTATAGAAAACTATTTAATGAAAAAAATACCTTTAAATGTTGTATGGTGTGTTACTAATATTGATGGATATATAGATACCTGTATTTCTGCTACTTTTAGAAGGGGAGCTTGCCATGCCAAGAAACCCCGCATTACCACAGCCATAAATGATACTAGTAGTGATGCTGGGGAGTCTAGCGGCACAGGGGCAGAGGTTGTGCCATTTAATGGGAAGGGAACTAAGGCTAGCATAAAGTTTCAAACTATGGTAAACTGGTTGTGTGAAAATAGAGTGTTTACAGAGGATAAGTGGAAACTAGTTGACTTTAACCAGTACACTTTACTAAGCAGTAGTCACAGTGGAAGTTTTCAAATTCAAAGTGCACTAAAACTAGCAATTTATAAAGCAACTAATTTAGTGCCTACTAGCACATTTTTATTGCATACAGACTTTGAGCAGGTTATGTGTATTAAAGACAATAAAATTGTTAAATTGTTACTTTGTCAAAACTATGACCCCCTATTGGTGGGGCAGCATGTGTTAAAGTGGATTGATAAAAAATGTGGCAAGAAAAATACACTGTGGTTTTATGGCCCGCCAAGTACAGGAAAAACAAACTTGGCAATGGCCATTGCTAAAAGTGTTCCAGTATATGGTATGGTTAACTGGAATAATGAAAACTTTCCATTTAATGATGTAGCAGGGAAAAGCTTGGTGGTCTGGGATGAAGGTATTATTAAGTCTACAATTGTAGAAGCTGCAAAAGCCATTTTAGGCGGGCAACCTACCAGGGTAGATCAAAAAATGCGTGGAAGTGTAGCTGTGCCTGGAGTACCTGTGGTTATAACCAGCAATGGTGACATTACTTTTGTTGTAAGCGGGAACACCACAACAACTGTACATGCTAAAGCCTTAAAAGAGCGCATGGTAAAGTTAAACTTTACTGTAAGATGCAGCCCTGACATGGGGTTACTAACAGAGGCTGATGTACAACAGTGGCTTACATGGTGTAATGCACAAAGCTGGGACCACTATGAAAACTGGGCAATAAACTACACTTTTGATTTCCCTGGAATTAATGCAGATGCCCTCCACCCAGACCTCCAAACCACCCCAATTGTCACAGACACCAGTATCAGCAGCAGTGGTGGTGAAAGCTCTGAAGAACTCAGTGAAAGCAGCTTTTTTAACCTCATCACCCCAGGCGCCTGGAACACTGAAACCCCGCGCTCTAGTACGCCCATCCCCGGGACCAGTTCAGGAGAATCATTTGTCGGAAGCCCAGTTTCCTCCGAAGTTGTAGCTGCATCGTGGGAAGAAGCCTTCTACACACCTTTGGCAGACCAGTTTCGTGAACTGTTAGTTGGGGTTGATTATGTGTGGGACGGTGTAAGGGGTTTACCTGTGTGTTGTGTGCAGCATATCAACAATAGTGGGGGAGGCTTGGGACTTTGTCCCCATTGCATTAATGTAGGGGCTTGGTATAATGGATGGAAATTTCGAGAATTTACCCCAGATTTGGTGCGGTGTAGCTGCCATGTGGGAGCTTCTAATCCCTTTTCTGTTCTAACCTGCAAAAAATGTGCTTACCTGTCTGGATTGCAAAGCTTTGTAGATTATGAGTAAAAAAAGTGGCAAATGGTGGGAAAGTGATGATAAATTTGCTAAAGCTGTGTATCAGCAATTTGTGGAATTTTATGAAAAGGTTACTGGAACAGACTTAGAGCTTATTCAAATATTAAAAGATCATTATAATATTTCTTTAGATAATCCCCTAGAAAACCCATCCTCTCTGTTTGACTTAGTTGCTCGTATTAAAAATAACCTTAAAAACTCTCCAGACTTATATAGTCATCATTTTCAAAGTCATGGACAGTTATCTGACCACCCCCATGCCTTATCATCCAGTAGCAGTCATGCAGAACCTAGAGGAGAAAATGCAGTATTATCTAGTGAAGACTTACACAAGCCTGGGCAAGTTAGCGTACAACTACCCGGTACTAACTATGTTGGGCCTGGCAATGAGCTACAAGCTGGGCCCCCGCAAAGTGCTGTTGACAGTGCTGCAAGGATTCATGACTTTAGGTATAGCCAACTGGCTAAGTTGGGAATAAATCCATATACTCATTGGACTGTAGCAGATGAAGAGCTTTTAAAAAATATAAAAAATGAAACTGGGTTTCAAGCACAAGTAGTAAAAGACTACTTTACTTTAAAAGGTGCAGCTGCCCCTGTGGCCCATTTTCAAGGAAGTTTGCCGGAAGTTCCCGCTTACAACGCCTCAGAAAAATACCCAAGCATGACTTCAGTTAATTCTGCAGAAGCCAGCACTGGTGCAGGAGGGGGGGGCAGTAATCCTGTTAAAAGCATGTGGAGTGAGGGGGCCACTTTTAGTGCCAACTCTGTAACTTGTACATTTTCCAGACAGTTTTTAATTCCATATGACCCAGAGCACCATTATAAGGTCTTTTCTCCCGCAGCAAGTAGCTGCCACAATGCCAGTGGAAAGGAGGCAAAGGTTTGCACCATTAGTCCCATAATGGGATACTCAACCCCATGGAGATATTTAGATTTTAATGCTTTAAATTTGTTTTTTTCACCTTTAGAGTTTCAGCATTTAATTGAAAACTATGGAAGTATAGCTCCTGATGCTTTAAGTGTAACCATATCAGAAATTGCTGTTAAGGATGTTACAGACAAAACTGGAGGGGGAGTACAGGTTACTGACAGCACTACCGGGCGCCTATGCATGTTAGTAGACCATGAATACAAGTACCCATATGTGTTAGGGCAAGGTCAGGATACTTTAGCCCCAGAACTTCCTATTTGGGTATACTTTCCCCCTCAATATGCTTACTTAACAGTAGGAGATGTTAACACACAAGGAATTTCTGGAGACAGCAAAAAATTAGCAAGTGAAGAATCAGCATTTTATGTTTTGGAACACAGTTCTTTTCAGCTTTTAGGTACAGGAGGTACAGCAACTATGTCCTATAAGTTTCCTCCAGTGCCCCCAGAAAATTTAGAGGGCTGCAGTCAACACTTTTATGAAATGTACAATCCCTTATACGGATCTCGCTTAGGGGTCCCTGACACATTAGGAGGTGACCCAAAATTTAGATCTTTAACACATGAAGACCATGCAATTCAGCCCCAAAACTTTATGCCAGGGCCACTAGTAAACTCAGTGTCTACAAAGGAGGGAGACAGCTCTAGTACTGGAGCTGGAAAAGCCTTAACAGGCCTTAGCACAGGTACCTCTCAAAACACTAGAATATCCTTACGCCCTGGGCCAGTGTCTCAGCCATATCACCACTGGGACACAGATAAATATGTCACAGGAATAAATGCCATTTCTCATGGTCAAACCACATATGGTAACGCTGAAGATAAAGAGTATCAGCAAGGAGTGGGTAGATTTCCAAATGAAAAAGAACAGCTAAAACAGTTACAGGGTTTAAACATGCACACCTATTTTCCCAATAAAGGAACCCAGCAATATACAGATCAAATTGAGCGCCCCCTAATGGTGGGTTCTGTATGGAACAGAAGAGCCCTTCACTATGAAAGCCAGCTGTGGAGTAAAATTCCAAATTTAGATGACAGTTTTAAAACTCAGTTTGCAGCCTTAGGAGGATGGGGTTTGCATCAGCCACCTCCTCAAATATTTTTAAAAATATTACCACAAAGTGGGCCTATTGGAGGTATTAAATCAATGGGAATTACTACCTTAGTTCAGTATGCCGTGGGAATTATGACAGTAACTATGACATTTAAATTGGGGCCCCGTAAAGCTACGGGACGGTGGAATCCTCAACCTGGAGTATATCCCCCGCACGCAGCAGGTCATTTACCATATGTACTATATGACCCCACAGCTACAGATGCAAAACAACACCACAGACATGGATATGAAAAGCCTGAAGAATTGTGGACAGCCAAAAGCCGTGTGCACCCATTGTAA
1_KM065415_6_GER_WesternEurope_Human     ATGGAGCTATTTAGAGGGGTGCTTCAAGTTTCTTCTAATGTTCTGGACTGTGCTAACGATAACTGGTGGTGCTCTTTACTGGATTTAGACACCTCTGACTGGGAACCACTAACTCATACTAACAGACTAATGGCAATATACTTAAGCAGTGTGGCTTCTAAGCTTGACTTTACCGGGGGGCCACTAGCAGGGTGCTTGTACTTTTTTCAAGTAGAATGTAACAAATTTGAAGAAGGCTATCATATTCATGTGGTTATTGGGGGGCCAGGGTTAAACCCCAGAAACCTAACAGTGTGTGTAGAGGGGTTATTTAATAATGTACTTTATCACCTTGTAACTGGAAATGTGAAGCTAAAATTTTTGCCAGGAATGACTACAAAAGGCAAATACTTTAGAGATGGAGAGCAGTTTATAGAAAACTATTTAATGAAAAAAATACCTTTAAATGTTGTATGGTGTGTTACTAATATTGATGGATATATAGATACCTGTATTTCTGCTACTTTTAGAAGGGGAGCTTGCCATGCCAAGAAACCCCGCATTACTACAGCCATAAATGATACTAGTAGTGATGCTGGGGAGTCTAGCGGCACAGGGGCAGAGGTTGTGCCATTTAATGGGAAAGGAACTAAGGCTAGCATAAAGTTTCAAACTATGGTAAACTGGTTGTGTGAAAATAGAGTGTTTACAGAGGATAAGTGGAAACTAGTTGACTTTAACCAGTACACTTTACTAAGCAGCAGTCACAGTGGAAGTTTTCAAATTCAAAGTGCACTAAAACTAGCAATTTATAAAGCAACTAATTTAGTACCTACTAGCACATTTTTATTGCATGCAGACTTTGAGCAGGTTATGTGTATTAAAGACAATAAAATTGTTAAATTGTTACTTTGTCAAAACTATGACCCCCTATTGGTGGGGCAGCATGTGTTAAAGTGGATTGATAAAAAATGTGGCAAAAAGAATACACTGTGGTTTTATGGACCGCCAAGTACAGGAAAAACAAACTTGGCAATGGCCATTGCTAAAAGTGTTCCAGTATATGGCATGGTTAACTGGAATAATGAAAACTTTCCATTTAATGATGTAGCAGGGAAAAGCTTGGTAGTCTGGGATGAAGGTATTATTAAGTCTACAATTGTAGAAGCTGCAAAAGCCATTTTAGGCGGGCAACCTACCAGGGTAGATCAAAAAATGCGTGGAAGTGTAGCTGTGCCTGGAGTACCTGTGGTTATAACCAGCAATGGTGACATTACTTTTGTTGTAAGCGGGAACACTACAACAACTGTACATGCTAAAGCCTTAAAAGAGCGCATGGTAAAGTTAAACTTTACTGTAAAATGCAGCCCTGACATGGGGTTACTAACAGAGGCTGATGTACAACAGTGGCTTACATGGTGTAATGCACAAAGCTGGGACCACTATGAAAACTGGGCAATAAACTACACTTTTGATTTCCCTGGAATTAATGCAGATGCCCTCCACCCAGACCTCCAAACCACCCCAATTGTCACAGACACCAGTATCAGCAGCAGTGGTGGTGAAAGCTCTGAAGAACTCAGTGAAAGCAGCTTTTTTAACCTCATCACCCCAGGCGCCTGGAACACTGAAACCCCGCGCTCTAGTACGCCCATCCCCGGGACCAGTTCAGGAGAATCATTTGTCGGAAGCCCAGTTTCCTCCGAAGTTGTAGCTGCATCGTGGGAAGAAGCCTTCTACACACCTTTGGCAGACCAGTTTCGTGAACTGTTAGTTGGGGTTGATTATGTGTGGGACGGTGTAAGGGGTTTACCTGTGTGTTGTGTGCAGCATATTAACAATAGTGGGGGAGGCTTGGGACTTTGTCCCCATTGCATTAATGTAGGGGCTTGGTATAATGGATGGAAATTTCGAGAATTTACCCCAGATTTGGTGCGGTGTAGCTGCCATGTGGGAGCTTCTAATCCCTTTTCTGTGCTAACCTGCAAAAAATGTGCTTACCTGTCTGGATTGCAAAGCTTTGTAGATTATGAGTAAAGAAAGTGGCAAATGGTGGGAAAGTGATGATAAATTTGCTAAAGCTGTGTATCAGCAATTTGTGGAATTTTATGAAAAGGTTACTGGAACAGACTTAGAGCTTATTCAAATATTAAAAGATCATTATAATATTTCTTTAGATAATCCCCTAGAAAACCCATCCTCTCTGTTTGACTTAGTTGCTCGCATTAAAAATAACCTTAAAAACTCTCCAGACTTATATAGTCATCATTTTCAAAGTCATGGACAGTTATCTGACCACCCCCATGCCTTATCATCCAGTAGCAGTGATGCAGAACCTAGAGGAGAAAATGCAGTATTATCTAGTGAAGACTTACACAAGCCTGGGCAAGTTAGCGTACAACTACCCGGTACTAACTATGTTGGGCCTGGCAATGAGCTACAAGCTGGGCCCCCGCAAAGTGCTGTTGACAGTGCTGCAAGGATTCATGACTTTAGGTATAGCCAACTGGCTAAGTTGGGAATAAATCCATATACTCATTGGACTGTAGCAGATGAAGAGCTTTTAAAAAATATAAAAAATGAAACTGGGTTTCAAGCACAAGTAGTAAAAGACTACTTTACTTTAAAAGGTGCAGCTGCCCCTGTGGCCCATTTTCAAGGAAGTTTGCCGGAAGTTCCCGCTTACAACGCCTCAGAAAAATACCCAAGCATGACTTCAGTTAATTCTGCAGAAGCCAGCACTGGTGCAGGAGGGGGGGGCAGTAATCCTGTTAAAAGCATGTGGAGTGAGGGGGCCACTTTTAGTGCTAACTCTGTAACTTGTACATTTTCCAGACAGTTTTTAATTCCATATGACCCAGAGCACCATTATAAGGTGTTTTCTCCCGCAGCAAGTAGCTGCCACAATGCCAGTGGAAAGGAGGCAAAGGTTTGCACCATTAGCCCCATAATGGGATACTCAACCCCATGGAGATATTTAGATTTTAATGCTTTAAATTTGTTTTTTTCACCTTTAGAGTTTCAGCATTTAATTGAAAACTATGGAAGTATAGCTCCTGATGCTTTAACTGTAACCATATCAGAAATTGCTGTTAAGGATGTTACAGACAAAACTGGAGGGGGAGTACAGGTTACTGACAGCACTACCGGGCGCCTATGCATGTTAGTAGACCATGAATACAAGTACCCATATGTGTTAGGGCAAGGTCAAGATACTTTAGCCCCAGAACTTCCTATTTGGGTATACTTTCCCCCTCAATATGCTTACTTAACAGTAGGAGATGTTAACACACAAGGAATTTCTGGAGACAGCAAAAAATTAGCAAGTGAAGAATCAGCATTTTATGTTTTGGAACACAGTTCTTTTCAGCTTTTAGGTACAGGAGGTACAGCAACTATGTCCTATAAGTTTCCTCCAGTGCCCCCAGAGAATTTAGAGGGCTGCAGTCAACACTTTTATGAAATGTACAATCCCTTATACGGATCTCGCTTAGGGGTCCCTGACACATTAGGAGGTGACCCAAAATTTAGATCTTTAACACATGAAGACCATGCAATTCAGCCCCAAAACTTTATGCCAGGGCCACTAGTAAACTCAGTGTCTACAAAGGAGGGAGACAGCTCTAGTACTGGAGCTGGAAAAGCCTTAACAGGCCTGAGCACAGGTACCTCTCAAAACACTAGAATATCCTTACGCCCTGGGCCAGTGTCTCAGCCATATCACCACTGGGACACAGATAAATATGTCACAGGAATAAATGCCATTTCTCATGGTCAGACCACATATGGTAACGCTGAAGATAAAGAGTATCAGCAAGGAGTGGGTAGATTTCCAAATGAAAAAGAACAGCTAAAACAGTTACAGGGTTTAAACATGCACACCTATTTTCCCAATAAAGGAACCCAGCAATATACAGACCAAATTGAGCGTCCCCTAATGGTGGGTTCTGTATGGAACAGAAGAGCCCTTCACTATGAAAGCCAGCTGTGGAGTAAAATTCCCAATTTAGATGACAGTTTTAAAACTCAGTTTGCAGCCTTAGGAGGATGGGGTTTGCATCAGCCACCTCCTCAAATATTTTTAAAAATATTACCACAAAGTGGGCCCATTGGAGGTATTAAATCAATGGGAATTACTACCTTAGTTCAGTATGCCGTGGGAATTATGACAGTAACTATGACATTTAAATTGGGGCCCCGTAAAGCTACGGGACGGTGGAATCCTCAACCTGGAGTATATCCCCCGCACGCAGCAGGTCATTTACCATATGTACTATATGACCCCACAGCTACAGATGCAAAACAACACCACAGACATGGATATGAAAAGCCTGAAGAATTGTGGACAGCCAAAAGCCGTGTGCACCCATTGTAA
1_KT310174_6_CHN_EasternAsia_Human       ATGGAGCTATTTAGAGGGGTGCTTCAAGTTTCTGCTAATGTTCTGGACTGTGCTAACGATAACTGGTGGTGCTCTTTGCTGGATTTAGACACCTCTGACTGGGAACCACTAACTCATACTAACAGACTAATGGCAATATACTTAAGCAGTGTGGCTTCTAAGCTTGACTTTACCGGGGGGCCACTAGCAGGGTGCTTGTACTTTTTTCAAGTAGAATGTAACAAATTTGAAGAAGGCTATCATATTCATGTGGTTATTGGGGGGCCAGGGTTAAACCCCAGAAACCTAACAGTGTGTGTAGAGGGATTATTTAACAATGTACTTTATCACCTTGTAACTGGAAATGTGAAACTAAAATTTTTGCCAGGAATGACTACAAAAGGCAAATACTTTAGAGATGGAGAGCAGTTTATAGAAAACTATTTAATGAAAAAAATACCTTTGAATGTTGTATGGTGCGTTACTAATATTGATGGATATATAGATACCTGTATTTCTGCTACTTTTAGAAGGGGAGCTTGCCATGCCAAGAAACCCCGCATGACCACAGCCATAAATGATACTAGTAGTGATGCTGGGGAGTCTAGCGGCACAGGGGCAGAGGTTGTGCCATTTAATGGGAAGGGAACTAAGGCTAGCATAAAGTTTCAGACTATGGTAAACTGGTTGTGTGAAAATAGAGTGTTTACAGAGGATAAGTGGAAACTAGTTGACTTTAACCAGTACACTTTACTAAGCAGTAGTCACAGTGGAAGTTTTCAAATTCAAAGTGCACTAAAACTAGCAATTTATAAAGCAACTAATTTAGTGCCTACTAGCACATTTTTATTGCATACAGACTTTGAGCAGGTTATGTGTATTAAAGACAATAAAATTGTTAAATTGTTACTTTGTCAAAACTATGACCCCCTATTGGTGGGGCAGCATGTGTTAAAGTGGATTGATAAAAAATGTGGCAAGAAAAATACACTGTGGTTTTATGGGCCGCCAAGTACAGGAAAAACAAACTTGGCAATGGCCATTGCTAAAAGTGTTCCAGTATATGGCATGGTTAACTGGAATAATGAAAACTTTCCATTTAATGATGTAGCAGGAAAAAGCTTGGTGGTCTGGGATGAAGGTATTATTAAGTCCACAATTGTAGAAGCTGCAAAAGCCATTTTAGGCGGGCAACCTACCAGGGTAGATCAAAAAATGCGTGGAAGTGTAGCTGTGCCTGGAGTACCTGTGGTTATAACCAGCAATGGTGACATTACTTTTGTTGTAAGTGGGAACACTACAACAACTGTACATGCTAAAGCCTTAAAAGAGCGCATGGTAAAGTTAAACTTTACTGTAAGATGCAGCCCTGACATGGGGTTACTAACAGAGGCTGATGTACAACAGTGGCTTACATGGTGTAATGCACAAAGCTGGGACCACTATGAAAACTGGGCAATAAACTACACTTTTGATTTCCCTGGAATTAATGCAGATGCCCTCCACCCAGACCTCCAAACCACCCCAATTGTCACAGACACCAGTATCAGCAGCAGTGGTGGTGAAAGCTCTGAAGAACTCAGTGAAAGCAGCTTTTTTAACCTCATCACCCCAGGCGCCTGGAACACTGAAACCCCGCGCTCTAGTACGCCCATCCCCGGGACCAGTTCAGGAGAATCATTTGTCGGAAGCCCAGTTTCCTCCGAAGTTGTAGCTGCATCGTGGGAAGAAGCCTTCTACACACCTTTGGCAGACCAGTTTCGTGAACTGTTAGTTGGGGTTGATTATGTGTGGGACGGTGTAAGGGGTTTACCTGTGTGTTGTGTGCAGCATATTAACAATAGTGGGGGAGGCTTGGGACTTTGTCCCCATTGCATTAATGTAGGGGCTTGGTATAATGGATGGAAATTTCGAGAATTTACCCCAGATTTGGTGCGGTGTAGCTGCCATGTGGGAGCTTCTAATCCCTTTTCTGTGTTAACCTGCAAAAAATGTGCTTACCTGTCTGGATTGCAAAGCTTTGTAGATTATGAGTAAAGAAAGTGGCAAATGGTGGGAAAGTGATGATAAATTTGCTAAAGCTGTGTATCAGCAATTTGTGGAATTTTATGAAAAGCTTACTGGAACAGACTTAGAGCTTATTCAAATATTAAAAAATCATTACAATATTTCTTTAGATAATCCTCTAGAAAACCCATCCTCTCTGTTTGACTTAGTTGCTCGTATTAAAAATAACCTTAAAAACTCTCCAGACTTATATAGTCATCATTTTCAAAGTCATGGACAGTTATCTGACCACCCCCATGCCTTATCATCCAGTAACAGTCATGCAGAACCTAGAGGAGAAAATGCAGTATTATCTAGTGAAGACTTACACAAGCCTGGGCAAGTTAGCGTACAACTACCCGGTACTAACTATGTTGGGCCTGGCAATGAGCTACAAGCTGGGCCCCCGCAAAGTGCTGTGGACAGTGCTGCAAGGATTCATGACTTTAGGTATAGCCAACTGGCTAAGTTGGGAATAAATCCATATACTCATTGGACTGTTGCAGATGAAGAGCTTTTAAAAAATATAAAAAATGAAACTGGGTTTCAAGCACAAGTAGTAAAAGACTACTTTACTTTAAAAGGTGCAGCTGCCCCTGTGGCCCATTTTCAAGGAAGTTTGCCGGAAGTTCCCGCTTACAACGCCTCAGAAAAATACCCAAGCATGACTTCAGTTAATTCTCCAGAAGCCAGCACTGGTGCAGGAGGGGGGGGCAGTAATCCTGTTAAAAGCATGTGGAGTGAGGGGGCCACTTTTAGTGCCAACTCTGTAACTTGTACATTTTCCAGACAGTTTTTAATTCCATATGACCCAGAGCACCATTATAAGGTGTTTTCTCCCGCAGCAAGTAGCTGCCACAATGCCAGTGGAAAGGAGGCAAAGGTTTGCACCATTAGCCCCATAATGGGATACTCAACCCCATGGAGATATTTAGATTTTAATGCTTTAAATTTGTTTTTTTCACCTTTAGAGTTTCAGCATTTAATTGAAAACTATGGAAGTATAGCTCCTGATGCTTTAACTGTAACCATATCAGAAATTGCTGTTAAGGATGTTACAGACAAAACTGGAGGGGGAGTACAAGTTACTGACAGCACTACCGGGCGCTTATGCATGTTAGTAGACCATGAATACAAGTACCCATATGTGTTAGGGCAAGGTCAGGATACTTTAGCCCCAGAACTTCCTATTTGGGTATACTTTCCCCCTCAATATGCTTACTTGACAGTAGGAGATGTTAACACGCAAGGAATTTCTGGAGACAGCAAAAAATTAGCAAGTGAAGAATCAGCATTTTATGTTTTGGAACACAGTTCTTTTCAGCTTTTGGGTACAGGAGGTACAGCAACTATGTCCTATAAGTTTCCTCCAGTACCTCCAGAAAATTTAGAGGGCTGCAGTCAACACTTTTATGAAATGTACAATCCCTTATACGGATCTCGCTTAGGGGTCCCTGACACATTAGGAGGTGACCCAAAATTTAGATCTTTAACACATGAAGACCATGCAATTCAGCCCCAAAACTTTATGCCAGGGCCACTAGTAAACTCAGTGTCTACAAAGGAGGGAGACAGCTCTAGTACTGGAGCTGCAAAGGCCTTAACAGGCCTTAGCACAGGTACCTCTCAAAACACTAGAATATCCTTACGCCCTGGGCCAGTGTCTCAGCCATATCATCACTGGGACACAGATAAATATGTCACAGGGATAAATGCCATTTCTCATGGTCAGACCACATATGGTAATGCTGAAGATAAAGAGTATCAGCAAGGAGTGGGTAGATTTCCAAATGAAAAAGAACAGCTAAAACAGTTACAGGGTTTAAACATGCACACCTATTTTCCCAATAAAGGAACCCAGCAATATACAGATCAAATTGAGCGCCCCCTAATGGTGGGTTCTGTATGGAACAGAAGAGCCCTTCACTATGAAAGCCAGCTGTGGAGTAAAATTCCAAATTTAGATGACAGTTTTAAAACTCAGTTTGCAGCCTTAGGAGGATGGGGTTTGCATCAACCACCTCCTCAAATATTTTTAAAAATATTACCACAAAGTGGGCCCATTGGAGGTATTAAATCAATGGGAATTACTACCTTAGTTCAGTATGCCGTGGGAATTATGACAGTAACTATGACATTTAAATTGGGGCCCCGTAAAGCTACGGGACGGTGGAATCCTCAACCTGGAGTATATCCCCCGCACGCAGCAGGTCATTTACCATATGTACTATATGACCCCACAGCTACAGATGCAAAGCAACACCACAGACATGGATATGAAAAGCCTGAAGAATTGTGGACAGCCAAAAGCCGTGTGCACCCATTGTAA
1_KM393166_7_USA_NorthernAmerica_Human   ATGGAGCTATTTAGAGGGGTGCTTCAAGTTTCTTCTAATGTTCTGGACTGTGCTAATGATAACTGGTGGTGCTCTTTACTGGATTTAGACACCTCTGACTGGGAACCACTAACTCATACTAACAGACTAATGGCAATATACCTAAGCAGTGTGGCTTCTAAGCTTGACTTTACCGGGGGGCCACTAGCAGGGTGCTTGTACTTTTTTCAGGTAGAATGTAACAAATTTGAAGAAGGCTATCATATCCATGTGGTTATTGGGGGGCCAGGGTTAAACCCCAGAAACCTAACAGTGTGTGTAGAGGGGTTATTTAACAATGTACTTTATCACCTTGTAACTGGAAATGTAAAGCTAAAATTTTTGCCAGGAATGACTACAAAAGGCAAATACTTTAGAGATGGAGAGCAGTTTATAGAAAACTATTTAATGAAAAAAATACCTTTGAATGTTGTATGGTGTGTTACTAATATTGATGGATATATAGATACCTGTATTTCTGCTACTTTTAGAAGGGGAGCTTGCCATGCCAAGAAACCCCGCATGACCACAGCCATAAATGATACTAGTAGTGATGCTGGGGAGTCTAGCGGCACAGGGGCAGAGGTTGTGCCATTTAATGGTAAGGGAACTAAGGCTAGCATAAAGTTTCAGACTATGGTAAACTGGTTGTGTGAAAACAGAGTGTTTACAGAGGATAAGTGGAAACTAGTTGACTTTAACCAGTACACTTTACTAAGCAGTAGTCACAGTGGAAGTTTTCAAATTCAAAGTGCACTAAAACTAGCAATTTATAAAGCAACTAATTTAGTGCCTACTAGCACATTTTTATTGCATACAGACTTTGAGCAGGTTATGTGTATTAAAGACAATAAAATTGTTAAATTGTTACTTTGTCAAAACTATGACCCCCTATTGGTGGGGCAGCATGTGTTAAAGTGGATTGATAAAAAATGTGGGAAGAAAAATACACTGTGGTTTTATGGGCCGCCAAGTACAGGAAAAACAAACTTGGCAATGGCCATTGCTAAAAGTGTTCCAGTATATGGCATGGTTAACTGGAATAATGAAAACTTTCCATTTAATGATGTAGCAGGGAAAAGCTTGGTGGTCTGGGATGAAGGTATTATTAAGTCTACAATTGTAGAAGCTGCAAAAGCCATTTTAGGCGGGCAACCTACCAGGGTAGATCAAAAAATGCGTGGCAGTGTAGCTGTGCCTGGAGTCCCTGTGGTTATAACCAGCAATGGTGACATTACTTTTGTTGTAAGCGGGAACACTACAACAACTGTACATGCTAAAGCCTTAAAAGAGCGCATGGTAAAGTTAAACTTTACTGTAAGATGCAGCCCTGACATGGGGTTACTAACAGAGGCTGATGTACAACAGTGGCTTACATGGTGTAATGCACAAAGCTGGGACCACTATGAAAACTGGGCAATAAACTACACTTTTGATTTCCCTGGAATTAATGCAGATGCCCTCCACCCAGACCTCCAAACCACCCCAATTGTCACAGACACCAGTATCAGCAGCAGTGGTGGTGAAAGCTCTGAAGAACTCAGTGAAAGCAGCTTTTTTAACCTCATCACCCCAGGCGCCTGGAACACTGAAACCCCGCGCTCTAGTACGCCCATCCCCGGGACCAGTTCAGGAGAATCATCTGTCGGAAGCCCAGTTTCCTCCGAAGTTGTAGCTGCATCGTGGGAAGAAGCCTTCTACACACCTTTGGCAGACCAGTTTCGTGAACTGTTAGTTGGGGTTGATTATGTGTGGGACAGTGTAAGGGGTTTACCTGTGTGTTGTGTGCAGCATATTAACAATAGTGGGGGAGGCTTGGGACTTTGTCCCCATTGCATTAATGTAGGGGCTTGGTATAATGGATGGAAATTTCGAGAATTTACCCCAGATTTGGTGCGGTGTAGCTGCCATGTGGGAGCTTCTAATCCCTTTTCTGTGCTAACCTGCAAAAAATGTGCTTACCTGTCTGGATTGCAAAGCTTTGTAGATTATGAGTAAAGAAAGTGGCAAATGGTGGGAAAGTGATGATAAATTTGCTAAAGCTGTGTATCAGCAATTTGTGGAATTTTATGAAAAGCTTACTGGAACAGACTTAGAGCTTATTCAAATATTAAAAGATCATTACAATATTTCTTTAGATAATCCCCTAGAAAACCCATCCTCTTTGTTTGACTTAGTTGCTCGTATTAAAAATAACCTTAAAAACTCTCCAGACTTATATAGTCATCATTTTCAAAGTCATGGACAGTTATCTGACCACCCCCATGCCTTATCATCCCGTAACAGTCATGCAGAACCTAGAGGAGAAAATGCAGTATTATCTAGTGAAGACTTACACAAGCCTGGGCAAGTTAGCGTACAACTACCCGGTACTAACTATGTTGGGCCTGGCAATGAGCTACAAGCTGGGCCCCCGCAAAGTGCTGTTGACAGTGCTGCAAGGATTCATGACTTTAGGTATAGCCAACTGGCTAAGTTGGGAATAAATCCATATACTCATTGGACTGTAGCAGATGAAGAGCTTTTAAAAAATATAAAAAATGAAACTGGGTTTCAAGCACAAGTAGTAAAAGACTACTTTACTTTAAAAGGTGCAGCTGCCCCTGTGGCCCATTTTCAAGGAAGTTTGCCGGAAGTTCCCGCTTACAACGCCTCAGAAAAATACCCAAGCATGACTTCAGTTAATTCTGCAGAAGCCAGCACTGGTGCAGGAGGGGGGGGCAGTAATCCTGTTAAAAGCATGTGGAGTGAGGGGGCCACTTTTAGTGCCAACTCTGTAACTTGTACATTTTCCAGACAGTTTTTAATTCCATATGACCCAGAGCACCATTATAAGGTGTTTTCTCCCGCAGCAAGTAGCTGCCACAATGCCAGTGGAAAGGAGGCAAAGGTTTGCACCATTAGTCCCATAATGGGATACTCAACCCCATGGAGATACTTAGATTTCAATGCTTTAAATTTGTTTTTTTCACCTTTAGAGTTTCAGCATTTAATTGAAAACTATGGAAGTATAGCTCCTGATGCTTTAACTGTAACCATATCAGAAATTGCTGTTAAAGATGTTACAGACAAAACTGGAGGGGGAGTACAAGTTACTGACAGCACTACCGGGCGCCTATGCATGTTAGTAGACCATGAATACAAGTACCCATATGTATTAGGGCAAGGTCAGGATACTTTAGCCCCAGAACTTCCTATTTGGGTATACTTTCCCCCTCAATATGCTTACCTGACAGTAGGAGATGTTAACACACAAGGAATTTCTGGAGACAGTAAAAAATTAGCAAGTGAAGAATCAGCATTTTATGTTTTGGAACACAGTTCTTTTCAACTTTTAGGTACAGGAGGTACAGCAAGTATGTCCTATAAGTTTCCTCCAGTGCCCCCAGAAAATTTAGAGGGCTGCAGTCAACACTTTTATGAAATGTACAATCCCTTATACGGATCTCGCTTAGGGGTCCCTGACACATTAGGAGGTGACCCAAAATTTAGATCTTTAACACATGAAGACCATGCAATTCAGCCCCAAAACTTTATGCCAGGGCCACTAGTAAACTCAGTGTCTACAAAGGAGGGAGACAGCTCTAGTACTGGAGCTGGAAAAGCCTTAACAGGCCTTAGCACAGGAACCTCTCAGAACACTAGAATATCCTTACGCCCTGGGCCAGTGTCTCAGCCATATCACCACTGGGACACAGATAAATATGTTACAGGAATAAATGCCATTTCTCATGGGCAGACCACATATGGTAATGCTGAAGATAAAGAGTATCAGCAAGGAGTGGGTAGATTTCCAAATGAAAAAGAACAGCTAAAACAATTACAGGGTTTAAACATGCACACCTATTTTCCCAATAAAGGAACCCAGCAATATACAGATCAAATTGAACGCCCCCTAATGGTGGGTTCTGTATGGAACAGAAGAGCCCTTCACTATGAAAGCCAGCTGTGGAGTAAAATTCCAAATTTAGATGACAGTTTTAAAACTCAGTTTGCAGCCTTAGGAGGATGGGGTTTGCACCAGCCACCTCCTCAAATATTTTTAAAAATATTACCACAAAGTGGGCCCATTGGAGGTATTAAATCAATGGGAATTACTACCTTAGTTCAGTATGCCGTGGGAATAATGACAGTAACTATGACATTTAAATTGGGGCCCCGTAAAGCTACGGGACGGTGGAATCCTCAACCTGGAGTATATCCCCCGCACGCCGCAGGTCATTTACCATATGTACTATATGACCCCACAGCTACAGATGCAAAACAACACCACAGACATGGATATGAAAAGCCTGAAGAATTGTGGACAGCCAAAAGCCGTGTGCACCCATTGTAA
1_KM393168_7_USA_NorthernAmerica_Human   ATGGAGCTATTTAGAGGGGTGCTTCAAGTTTCTTCTAATGTTCTGGACTGTGCTAATGATAACTGGTGGTGCTCTTTACTGGATTTAGACACCTCTGACTGGGAACCACTAACTCATACTAACAGACTAATGGCAATATACCTAAGCAGTGTGGCTTCTAAGCTTGACTTTACCGGGGGGCCACTAGCAGGGTGCTTGTACTTTTTTCAAGTAGAATGTAACAAATTTGAAGAAGGCTATCATATCCATGTGGTTATTGGGGGGCCAGGGTTAAACCCCAGAAACCTAACAGTGTGTGTAGAGGGGTTATTTAACAATGTACTTTATCACCTTGTAACTGGAAATGTAAAGCTAAAATTTTTGCCAGGAATGACTACAAAAGGCAAATACTTTAGAGATGGAGAGCAGTTTATAGAAAACTATTTAATGAAAAAAATACCTTTAAATGTTGTATGGTGTGTTACTAATATTGATGGATATATAGATACCTGTATTTCTGCTACTTTTAGAAGGGGAGCTTGCCATGCCAAGAAACCCCGCATGACCACAGCCATAAATGATACTAGTAGTGATGCTGGGGAGTCTAGCGGCACAGGGGCAGAGGTTGTGCCATTTAATGGAAAGGGAACTAAGGCTAGCATAAAGTTTCAGACTATGGTAAACTGGTTGTGTGAAAATAGAGTGTTTACAGAGGATAAGTGGAAACTAGTTGACTTTAACCAGTACACTTTACTAAGCAGTAGTCACAGTGGAAGTTTTCAAATTCAAAGTGCACTAAAACTAGCAATTTATAAAGCAACTAATTTAGTGCCTACTAGCACATTTTTATTGCATACAGACTTTGAGCAGGTTATGTGTATTAAAGACAATAAAATTGTTAAATTGTTACTTTGTCAAAACTATGACCCCCTATTGGTGGGGCAGCATGTGTTAAAGTGGATTGATAAAAAATGTGGGAAGAAAAATACACTGTGGTTTTATGGGCCGCCAAGTACAGGAAAAACAAACTTGGCAATGGCCATTGCTAAAAGTGTTCCAGTATATGGCATGGTTAACTGGAATAATGAAAACTTTCCATTTAATGATGTAGCAGGGAAAAGCTTGGTGGTCTGGGATGAAGGTATTATTAAGTCTACAATTGTAGAAGCTGCAAAAGCCATTTTAGGCGGGCAACCTACCAGGGTAGATCAAAAAATGCGTGGCAGTGTAGCTGTGCCTGGAGTCCCTGTGGTTATAACCAGCAATGGTGACATTACTTTTGTTGTAAGCGGGAACACTACAACAACTGTACATGCTAAAGCCTTAAAAGAGCGCATGGTAAAGTTAAACTTTACTGTAAGATGCAGCCCTGACATGGGGTTACTAACAGAGGCTGATGTACAACAGTGGCTTACATGGTGTAATGCACAAAGCTGGGACCACTATGAAAACTGGGCAATAAACTACACTTTTGATTTCCCTGGAATTAATGCAGATGCCCTCCACCCAGACCTCCAAACCACCCCAATTGTCACAGACACCAGTATCAGCAGCAGTGGTGGTGAAAGCTCTGAAGAACTCAGTGAAAGCAGCTTTTTTAACCTCATCACCCCAGGCGCCTGGAACACTGAAACCCCGCGCTCTAGTACGCCCATCCCCGGGACCAGTTCAGGAGAATCATCTGTCGGAAGCCCAGTTTCCTCCGAAGTTGTAGCTGCATCGTGGGAAGAAGCCTTCTACACACCTTTGGCAGACCAGTTTCGTGAACTGTTAGTTGGGGTTGATTATGTGTGGGACGGTGTAAGGGGTTTACCTGTGTGTTGTGTGCAGCATATTAACAATAGTGGGGGAGGCTTGGGACTTTGTCCCCATTGCATTAATGTAGGGGCTTGGTATAATGGATGGAAATTTCGAGAATTTACCCCAGATTTGGTGCGGTGTAGCTGCCATGTGGGAGCTTCTAATCCCTTTTCTGTGCTAACCTGCAAAAAATGTGCTTACCTGTCTGGATTGCAAAGCTTTGTAGATTATGAGTAAAGAAAGTGGCAAATGGTGGGAAAGTGATGATAAATTTGCTAAAGCTGTGTATCAGCAATTTGTGGAATTTTATGAAAAGCTTACTGGAACAGACTTAGAGCTTATTCAAATATTAAAAGATCATTACAATATTTCTTTAGATAATCCCCTAGAAAACCCATCCTCTTTGTTTGACTTAGTTGCTCGTATTAAAAATAACCTTAAAAACTCTCCAGACTTATATAGTCATCATTTTCAAAGTCATGGACAGTTATCTGACCACCCCCATGCCTTATCATCCAGTAACAGTCATGCAGAACCTAGAGGAGAAAATGCAGTATTATCTAGTGAAGACTTACACAAGCCTGGGCAAGTTAGCGTACAACTACCCGGTACTAACTATGTTGGGCCTGGCAATGAGCTACAAGCTGGGCCCCCGCAAAGTGCTGTTGACAGTGCTGCAAGGATTCATGACTTTAGGTATAGCCAACTGGCTAAGTTGGGAATAAATCCATATACTCATTGGACTGTAGCAGATGAAGAGCTTTTAAAAAATATAAAAAATGAAACTGGGTTTCAAGCACAAGTAGTAAAAGAATACTTTACTTTAAAAGGTGCAGCTGCCCCTGTGGCCCATTTTCAAGGAAGTTTGCCGGAAGTTCCCGCTTACAACGCCTCAGAAAAATACCCAAGCATGACTTCAGTTAATTCTGCAGAAGCCAGCACTGGTGCAGGAGGGGGGGGCAGTAATCCTGTTAAAAGCATGTGGAGTGAGGGGGCCACTTTTAGTGCCAACTCTGTAACTTGTACATTTTCCAGACAGTTTTTAATTCCATATGACCCAGAGCACCATTATAAGGTGTTTTCTCCCGCAGCAAGTAGCTGCCACAATGCCAGTGGAAAGGAGGCAAAGGTTTGCACCATTAGTCCCATAATGGGATACTCAACCCCATGGAGATACTTAGATTTCAATGCTTTAAATTTGTTTTTTTCACCTTTAGAGTTTCAGCATTTAATTGAAAACTATGGAAGTATAGCTCCTGATGCTTTAACTGTAACCATATCAGAAATTGCTGTTAAAGATGTTACAGACAAAACTGGAGGGGGAGTACAAGTCACTGACAGCACTACCGGGCGCCTATGCATGTTAGTAGACCATGAATACAAGTACCCATATGTGTTAGGGCAAGGTCAGGATACTTTAGCCCCAGAACTTCCTATTTGGGTATACTTTCCCCCTCAATATGCTTACTTGACAGTAGGAGATGTTAACACACAAGGAATTTCTGGAGACAGTAAAAAATTAGCAAGTGAAGAATCAGCATTTTATGTTTTGGAACACAGTTCTTTTCAGCTTTTAGGTACAGGAGGTACAGCAACTATGTCCTATAAGTTTCCTCCAGTGCCCCCAGAAAATTTAGAGGGCTGCAGTCAACACTTTTATGAAATGTACAATCCCTTATACGGATCTCGCTTAGGGGTCCCTGACACATTAGGAGGTGACCCAAAATTTAGATCTTTAACACATGAAGACCATGCAATTCAGCCCCAAAACTTTATGCCAGGGCCACTAGTAAACTCAGTGTCTACAAAGGAGGGAGACAGCTCTAGTACTGGAGCTGGAAAAGCCTTAACAGGCCTTAGCACAGGAACCTCTCAAAACACTAGAATATCCTTACGCCCTGGGCCAGTGTCTCAGCCATATCACCACTGGGACACAGATAAATATGTTACAGGAATAAATGCCATTTCTCATGGGCAGACCACATATGGTAATGCTGAAGATAAAGAGTATCAGCAAGGAGTGGGTAGATTTCCAAATGAAAAAGAACAGCTAAAACAGTTACAGGGTTTAAACATGCACACCTATTTTCCCAATAAAGGAACCCAGCAATATACAGATCAAATTGAACGCCCCCTAATGGTGGGTTCTGTATGGAACAGAAGAGCCCTTCACTATGAAAGCCAGCTGTGGAGTAAAATTCCAAATTTAGATGACAGTTTTAAAACTCAGTTTGCAGCCTTAGGAGGATGGGGTTTGCACCAGCCACCTCCTCAAATATTTTTAAAAATATTACCACAAAGTGGGCCCATTGGAGGTATTAAATCAATGGGAATTACTACCTTAGTTCAGTATGCCGTGGGAATAATGACAGTAACTATGACATTTAAATTGGGGCCCCGTAAAGCTACGGGACGGTGGAATCCTCAACCTGGAGTATATCCCCCGCACGCCGCAGGTCATTTACCATATGTACTATATGACCCCACAGCTACAGATGCAAAACAACACCACAGACATGGATATGAAAAGCCTGAAGAATTGTGGACAGCCAAAAGCCGTGTGCACCCATTGTAA
1_KM393167_7_USA_NorthernAmerica_Human   ATGGAGCTATTTAGAGGGGTGCTTCAAGTTTCTTCTAATGTTCTGGACTGTGCTAATGATAACTGGTGGTGCTCTTTACTGGATTTAGACACCTCTGACTGGGAACCACTAACTCATACTAACAGACTAATGGCAATATACCTAAGCAGTGTGGCTTCTAAGCTTGACTTTACCGGGGGGCCACTAGCAGGGTGCTTGTACTTTTTTCAAGTAGAATGTAACAAATTTGAAGAAGGCTATCATATCCATGTGGTTATTGGGGGGCCAGGGTTAAACCCCAGAAACCTAACAGTGTGTGTAGAGGGGTTATTTAACAATGTACTTTATCACCTTGTAACTGGAAATGTAAAGCTAAAATTTTTGCCAGGAATGACTACAAAAGGCAAATACTTTAGAGATGGAGAGCAGTTTATAGAAAACTATTTAATGAAAAAAATACCTTTGAATGTTGTATGGTGTGTTACTAATATTGATGGATATATAGATACCTGTATTTCTGCTACTTTTAGAAGGGGAGCTTGCCATGCCAAGAAACCCCGCATGACCACAGCCATAAATGATACTAGTAGTGATGCTGGGGAGTCTAGCGGCACAGGGGCAGAGGTTGTGCCATTTAATGGTAAGGGAACTAAGGCTAGCATAAAGTTTCAGACTATGGTAAACTGGTTGTGTGAAAATAGAGTGTTTACAGAGGATAAGTGGAAACTAGTTGACTTTAACCAGTACACTTTACTAAGCAGTAGTCACAGTGGAAGTTTTCAAATTCAAAGTGCACTAAAACTAGCAATTTATAAAGCAACTAATTTAGTGCCTACTAGCACATTTTTATTGCATACAGACTTTGAGCAGGTTATGTGTATTAAAGACAATAAAATTGTTAAATTGTTACTTTGTCAAAACTATGACCCCCTATTGGTGGGGCAGCATGTGTTAAAGTGGATTGATAAAAAATGTGGGAAGAAAAATACACTGTGGTTTTATGGGCCGCCAAGTACAGGAAAAACAAACTTGGCAATGGCCATTGCTAAAAGTGTTCCAGTATATGGCATGGTTAACTGGAATAATGAAAACTTTCCATTTAATGATGTAGCAGGGAAAAGCTTGGTGGTCTGGGATGAAGGTATTATTAAGTCTACAATTGTAGAAGCTGCAAAAGCCATTTTAGGCGGGCAACCTACCAGGGTAGATCAAAAAATGCGTGGCAGTGTAGCTGTGCCTGGAGTCCCTGTGGTTATAACCAGCAATGGTGACATTACTTTTGTTGTAAGCGGGAACACTACAACAACTGTACATGCTAAAGCCTTAAAAGAGCGCATGGTAAAGTTAAACTTTACTGTAAGATGCAGCCCTGACATGGGGTTACTAACAGAGGCTGATGTACAACAGTGGCTTACATGGTGTAATGCACAAAGCTGGAACCACTATGAAAACTGGGCAATAAACTACACTTTTGATTTCCCTGGAATTAATGCAGATGCCCTCCACCCAGACCTCCAAACCACCCCAATTGTCACAGACACCAGTATCAGCAGCAGTGGTGGTGAAAGCTCTGAAGAACTCAGTGAAAGCAGCTTTTTTAACCTCATCACCCCAGGCGCCTGGAACACTGAAACCCCGCGCTCTAGTACGCCCATCCCCGGGACCAGTTCAGGAGAATCATCTGTCGGAAGCCCAGTTTCCTCCGAAGTTGTAGCTGCATCGTGGGAAGAAGCCTTCTACACACCTTTGGCAGACCGGTTTCGTGAACTGTTAGTTGGGGTTGATTATGTGTGGGACGGTGTAAGGGGTTTACCTGTGTGTTGTGTGCAGCATATTAACAATAGTGGGGGAGGCTTGGGACTTTGTCCCCATTGCATTAATGTAGGGGCTTGGTATAATGGATGGAAATTTCGAGAATTTACCCCAGATTTGGTGCGGTGTAGCTGCCATGTGGGAGCTTCTAATCCCTTTTCTGTGCTAACCTGCAAAAAATGTGCTTACCTGTCTGGATTGCAAAGCTTTGTAGATTATGAGTAAAGAAAGTGGCAAATGGTGGGAAAGTGATGATAAATTTGCTAAAGCTGTGTATCAGCAATTTGTGGAATTTTATGAAAAGCTTACTGGAACAGACTTAGAGCTTATTCAAATATTAAAAGATCATTACAATATTTCTTTAGATAATCCCCTAGAAAACCCATCCTCTTTGTTTGACTTAGTTGCTCGTATTAAAAATAACCTTAAAAACTCTCCAGACTTATATAGTCATCATTTTCAAAGTCATGGACAGTTATCTGACCACCCCCATGCCTTATCATCCAGTAACAGTCATGCAGAACCTAGAGGAGAAAATGCAGTATTATCTAGTGAAGACTTACACAAGCCTGGGCAAGTTAGCGTACAACTACCCGGTACTAACTATGTTGGGCCTGGCAATGAGCTACAAGCTGGGCCCCCGCAAAGTGCTGTTGACAGTGCTGCAAGGATTCATGACTTTAGGTATAGCCAACTGGCTAAGTTGGGAATAAATCCATATACTCATTGGACTGTAGCAGATGAAGAGCTTTTAAAAAATATAAAAAATGAAACTGGGTTTCAAGCACAAGTAGTAAAAGACTACTTTACTTTAAAAGGTGCAGCTGCCCCTGTGGCCCATTTTCAAGGAAGTTTGCCGGAAGTTCCCGCTTACAACGCCTCAGAAAAATACCCAAGCATGACTTCAGTTAATTCTGCAGAAGCCAGCACTGGTGCAGGAGGGGGGGGCAGTAATCCTGTTAAAAGCATGTGGAGTGAGGGGGCCACTTTTAGTGCCAACTCTGTAACTTGTACATTTTCCAGACAGTTTTTAATTCCATATGACCCAGAGCACCATTATAAGGTGTTTTCTCCCGCAGCAAGTAGCTGCCACAATGCCAGTGGAAAGGAGGCAAAGGTTTGCACCATTAGTCCCATAATGGGATACTCAACCCCATGGAGATACTTAGATTTCAATGCTTTAAATTTGTTTTTTTCACCTTTAGAGTTTCAGCATTTAATTGAAAACTATGGAAGTATAGCTCCTGATGCTTTAACTGTAACCATATCAGAAATTGCTGTTAAAGATGTTACAGACAAAACTGGAGGGGGAGTACAAGTTACTGACAGCACTACCGGGCGCCTATGCATGTTAGTAGACCATGAATACAAGTACCCATATGTATTAGGGCAAGGTCAGGATACTTTAGCCCCAGAACTTCCTATTTGGGTATACTTTCCCCCTCAATATGCTTACTTGACAGTAGGAGATGTTAACACACAAGGAATTTCTGGAGACAGTAAAAAATTAGCAAGTGAAGAATCAGCATTTTATGTTTTGGAACACAGTTCTTTTCAGCTTTTAGGTACAGGAGGTACAGCAAGTATGTCCTATAAGTTTCCTCCAGTGCCCCCAGAAAATTTAGAGGGCTGCAGTCAACACTTTTATGAAATGTACAATCCCTTATACGGATCTCGCTTAGGGGTCCCTGACACATTAGGAGGTGACCCAAAATTTAGATCTTTAACACATGAAGACCATGCAATTCAGCCCCAAAACTTTATGCCAGGGCCACTAGTAAACTCAGTGTCTACAAAGGAGGGAGACAGCTCTAGTACTGGAGCTGGAAAAGCCTTAACAGGCCTTAGCACAGGAACCTCTCAAAACACTAGAATATCCTTACGCCCTGGGCCAGTGTCTCAGCCATATCACCACTGGGACACAGATAAATATGTTACAGGAATAAATGCCATTTCTCATGGGCAGACCACATATGGTAATGCTGAAGATAAAGAGTATCAGCAAGGAGTGGGTAGATTTCCAAATGAAAAAGAACAGCTAAAACAGTTACAGGGTTTAAACATGCACACCTATTTTCCCAATAAAGGAACCCAGCAATATACAGATCAAATTGAACGCCCCCTAATGGTGGGTTCTGTATGGAACAGAAGAGCCCTTCACTATGAAAGCCAGCTGTGGAGTAAAATTCCAAATTTAGATGACAGTTTTAAAACTCAGTTTGCAGCCTTAGGAGGATGGGGTTTGCACCAGCCACCTCCTCAAATATTTTTAAAAATATTACCACAAAGTGGGCCCATTGGAGGTATTAAATCAATGGGAATTACTACCTTAGTTCAGTATGCCGTGGGAATAATGACAGTAATCATGACATTTAAATTGGGGCCCCGTAAAGCTACGGGACGGTGGAATCCTCAACCTGGAGTATATCCCCCGCACGCCGCAGGTCATTTACCATATGTACTATATGACCCCACAGCTACAGATGCAAAACAACACCACAGACATGGATATGAAAAGCCTGAAGAATTGTGGACAGCCAAAAGCCGTGTGCACCCATTGTAA
1_KM393165_7_USA_NorthernAmerica_Human   ATGGAGCTATTTAGAGGGGTGCTTCAAGTTTCTTCTAATGTTCTGGACTGTGCTAACGATAACTGGTGGTGCTCTTTACTGGATTTAGACACCTCTGACTGGGAACCACTAACTCATACTAACAGACTAATGGCAATATACCTAAGCAGTGTAGCTTCTAAGCTTGACTTTACCGGGGGGCCACTAGCAGGGTGCTTGTACTTTTTTCAAGTAGAATGTAACAAATTTGAAGAAGGCTATCATATTCATGTGGTTATTGGGGGGCCAGGGTTAAACCCCAGAAACTTAACAGTGTGTGTAGAGGGGTTATTTAACAATGTACTTTATCACCTTGTAACTGGAAATGTAAAGCTAAAATTTTTGCCAGGAATGACTACAAAAGGCAAATACTTTAGAGATGGAGAGCAGTTTATAGAAAACTATTTAATGAAAAAAATACCTTTAAATGTTGTATGGTGTGTTACTAATATTGATGGATATATAGATACCTGTATTTCTGCTACTTTTAGAAGGGGAGCTTGCCATGCCAAAAAACCCCGCATGACCACAGCCATAAATGATACTAGTAGTGATGCTGGGGAGTCTAGCGGCACAGGGGCAGAGGTTGTGCCATTTAATGGAAAGGGAACTAAGGCTAGCATAAAGTTTCAGACTATGGTAAACTGGTTGTGTGAAAATAGAGTGTTTACAGAGGATAAGTGGAAACTAGTTGACTTTAACCAGTACACTCTACTAAGCAGTAGTCACAGTGGAAGTTTTCAAATTCAAAGTGCACTAAAACTAGCAATTTATAAAGCAACTAATTTAGTGCCTACTAGCACATTTTTATTGCATACAGACTTTGAGCAGGTTATGTGTATTAAAGACAATAAAATTGTTAAATTGTTACTTTGTCAAAACTATGACCCCCTATTGGTGGGGCAGCATGTGTTAAAGTGGATTGATAAAAAATGTGGCAAGAAAAATACACTGTGGTTTTATGGGCCGCCAAGTACAGGAAAAACAAACTTGGCAATGGCCATTGCTAAAAGTGTTCCAGTATATGGCATGGTTAACTGGAATAATGAAAACTTTCCATTTAATGATGTAGCAGGGAAAAGCTTGGTGGTCTGGGATGAAGGTATTATTAAGTCCACAATTGTAGAAGCTGCAAAAGCCATTTTAGGCGGGCAACCTACCAGGGTAGATCAAAAAATGCGTGGAAGTGTAGCTGTGCCTGGAGTACCTGTGGTTATAACCAGCAATGGTGACATTACTTTTGTTGTAAGCGGGAACACTACAACAACTGTACATGCTAAAGCCTTAAAAGAGCGCATGGTAAAGTTAAACTTTACTGTAAGATGCAGCCCTGACATGGGGTTACTAACAGAGGCTGATGTACAACAGTGGCTTACATGGTGTAATGCACAAAGCTGGGACCACTATGAAAACTGGGCAATAAACTACACTTTTGATTTCCCTGGAATTAATGCAGATGCCCTCCACCCAGACCTCCAAACCACCCCAATTGTCACAGACACCAGTATCAGCAGCAGTGGTGGTGAAAGCTCTGAAGAACTCAGTGAAAGCAGCTTTTTTAACCTCATCACCCCAGGCGCCTGGAACACTGAAACCCCGCGCTCTAGTACGCCCATCCCCGGGACCAGTTCAGGAGAATCATCTGTCGGAAGCCCAGTTTCCTCCGAAGTTGTAGCTGCATCGTGGGAAGAAGCCTTCTACACACCTTTGGCAGACCAGTTTCGTGAACTGTTAGTTGGGGTTGATTATGTGTGGGACGGTGTAAGGGGTTTACCTGTGTGTTGTGTGCAGCATATTAACAATAGTGGGGGAGGCTTGGGACTTTGTCCCCATTGCATTAATGTAGGGGCTTGGTATAATGGATGGAAATTTCGAGAATTTACCCCAGATTTGGTGCGGTGTAGCTGCCATGTGGGAGCTTCTAATCCCTTTTCTGTGCTAACCTGCAAAAAATGTGCTTACCTGTCTGGATTGCAAAGCTTTGTAGATTATGAGTAAAGAAAGTGGCAAATGGTGGGAAAGTGATGATAAATTTGCTAAAGCTGTATATCAGCAATTTGTGGAATTTTATGAAAAGCTTACTGGAACAGACTTAGAGCTTATTCAAATATTAAAAGATCATTACAATATTTCTTTAGATAATCCCCTAGAAAACCCATCCTCTCTGTTTGACTTAGTTGCTCGTATTAAAAATAACCTTAAAAACTCTCCAAACTTATATAGTCATCATTTTCAAAGTCATGGACAGTTATCTGACCACCCCCATGCCTTATCATCCAGTAACAGTCATGCAGAACCTAGAGGAGAAAATGCAGTATTATCTAGTGAAGACTTACACAAGCCTGGGCAAGTTAGCGTACAACTACCCGGTACTAACTATGTTGGGCCTGGCAATGAGCTACAAGCTGGGCCCCCGCAAAGTGCTGTTGACAGTGCTGCAAGGATTCATGACTTTAGGTATAGCCAACTGGCTAAGTTGGGAATAAATCCATATACTCATTGGACTGTAGCAGATGAAGAGCTTTTAAAAAATATAAAAAATGAAACTGGGTTTCAAGCACAAGTAGTAAAAGACTACTTTACTTTAAAAGGTGCAGCTGCCCCTGTGGCCCATTTTCAAGGAAGTTTGCCGGAAGTTCCCGCTTACAACGCCTCAGAAAAATACCCAAGCATGACTTCAGTTAATTCTGCAGAAGCCAGCACTGGTGCAGGAGGGGGGGGCAGTAATCCTGTTAAAAGCATGTGGAGTGAGGGGGCCACTTTTAGTGCCGACTCTGTAACTTGCACATTTTCCAGACAGCTTTTAATTCCATATGACCCAGAGCACCATTATACGGTGTTTTCTCCCGCAGCAAGTAGCTGCCACAATGCCAGTGGAAAGGAGGCAAAGGTTTGCACCATTAGTCCCATAATGGGATACTCAACCCCATGGAGATATTTAGATTTTAATGCTTTAAATTTGTTTTTTTCACCTTTAGAGTTTCAGCATTTAATTGAAAACTATGGAAGTATAGCTCCTGATGCTTTAACTGTAACCATATCAGAAATTGCTGTTAAGGATGTTACAGACAAAACTGGAGGGGGAGTACAAGTTACTGACAGCACTACCGGGCGCTTATGCATGTTAGTAGACCATGAATACAAGTACCCATATGTGTTAGGGCAAGGTCAGGATACTTTAGCCCCAGAACTTCCTATTTGGGTATACTTTCCCCCCCAATATGCTTACTTGACAGTAGGAGATGTTAACACACAAGGGATTTCTGGAGACAGCAAAAAATTAGCAAGTGAAGAATCAGCATTTTATGTTTTGGAACACAGTTCTTTTCAGCTTTTAGGTACAGGAGGTACAGCAACTATGTCCTATAAGTTTCCTCCAGTGCCCCCAGAAAATTTAGAGGGCTGCAGTCAACACTTTTATGAAATGTACAATCCCTTATACGGATCTCGCTTAGGGGTCCCTGACACATTAGGAGGTGACCCAAAATTTAGATCGTTAACACATGAAGACCATGCAATTCAGCCCCAAAACTTTATGCCAGGGCCACTAGTAAACTCAGTGTCTACAAAGGAGGGAGACAGCTCTAGTACTGGAGCTGGAAAAGCCTTAACAGGCCTTAGCACAGGAACCTCTCAAAACACTAGAATATCCTTACGCCCTGGGCCAGTGTCTCAGCCATATCACCACTGGGACACAGATAAATATGTTACAGGAATAAATGCCATTTCTCATGGTCAGACCACATATGGTAATGCTGAAGATAAAGAGTATCAGCAAGGAGTGGGTAGATTTCCAAATGAAAAAGAACAGCTAAAACAGTTACAAGGTTTAAACATGCACACCTATTTTCCCAATAAAGGAACCCAGCAATATACAGATCAAATTGAGCGCCCCCTAATGGTGGGATCTGTATGGAACAGAAGAGCCCTTCACTATGAAAGCCAGCTGTGGAGTAAAATTCCAAATTTAGATGACAGTTTTAAAACTCAGTTTGCAGCCTTAGGAGGATGGGGTTTGCATCAGCCACCTCCTCAAATATTTTTAAAAATATTACCACAAAGTGGGCCCATTGGAGGTATTAAATCAATGGGAATTACTACCTTAGTTCAGTATGCCGTGGGAATTATGACAGTAACTATGACATTTAAATTGGGGCCCCGTAAAGCTACGGGACGGTGGAATCCTCAACCTGGAGTATATCCCCCGCACGCCGCAGGTCATTTACCATATGTACTATATGACCCCACAGCTACAGATGCAAAACAACACCACAGACATGGATATGAAAAGCCTGAAGAATTGTGGACAGCCAAAAGCCGTGTGCACCCATTGTAA
1_AJ781038_16_GER_WesternEurope_Human    ATGGAGCTATTTAGAGGGGTGCTTCAAATTTCTTCTAATGTTCTGGACTGTGCTAACGATAACTGGTGGTGCTCTTTACTGGATTTAGACACCTCTGACTGGGAACCACTAACTCATACTAACAGACTAATGGCAATATACCTAAGCAGTGTGGCTTCTAAGCTTGACTTTACCGGGGGGCCACTAGCAGGGTGCTTGTACTTTTTTCAAGTAGAATGTAACAAATTTGAAGAAGGCTATCATATTCATGTGGTTATTGGGGGGCCAGGGTTAAACCCCAGAAACCTAACAGTGTGTGTAGAGGGGTTATTTAACAATGTACTTTATCACCTTGTAACTGGAAATGTAAAGCTAAAATTTTTGCCAGGAATGACTACAAAAGGCAAATACTTTAGAGATGGAGAGCAGTTTATAGAAAACTATTTAATGAAAAAAATACCTTTGAATGTTGTATGGTGTGTTACTAATATTGATGGATATATAGATACCTGTATTTCTGCTACTTTTAGAAGGGGAGCTTGCCATGCCAAGAAACCCCGCATGACCACAGCCATAAATGATACTAGTAGTGATGCTGGGGAGTCTAGCGGCACAGGGGCAGAGGTTGTGCCATTTAATGGAAAGGGAACTAAGGCTAGCATAAAGTTTCAGACTATGGTAAACTGGTTGTGTGAAAATAGAGTGTTTACAGAGGATAAGTGGAAACTAGTTGACTTTAACCAGTACACCTTACTAAGCAGTAGTCACAGTGGAAGTTTTCAAATTCAAAGTGCACTAAAATTAGCAATTTATAAAGCAACTAATTTAGTGCCTACTAGCACATTTTTATTGCATACAGACTTTGAGCAGGTTATGTGTATTAAAGACAATAAAATTGTTAAATTGTTACTTTGTCAAAACTATGACCCCCTATTGGTGGGGCAGCATGTGTTAAAGTGGATTGATAAAAAATGTGGCAAGAAAAATACACTGTGGTTTTATGGGCCGCCAAGTACAGGAAAAACAAACTTGGCAATGGCCATTGCTAAAAGTGTTCCAGTATATGGCATGGTTAACTGGAATAATGAAAACTTTCCATTTAATGATGTAGCAGGGAAAAGCTTGGTGGTCTGGGATGAAGGTATTATTAAGTCTACAATTGTAGAAGCTGCAAAAGCCATTTTAGGCGGGCAACCTACCAGGGTAGATCAAAAAATGCGTGGAAGTGTAGCTGTGCCTGGAGTACCTGTGGTTATAACCAGCAATGGTGACATTACTTTTGTTGTAAGCGGGAACACTACAACAACTGTACATGCTAAAGCCTTAAAAGAGCGCATGGTAAAGTTAAACTTTACTGTAAGATGCAGCCCTGACATGGGGTTACTAACAGAGGCTGATGTACAACAGTGGCTTACATGGTGTAATGCACAAAGCTGGGACCACTATGAAAACTGGGCAATAAACTACACTTTTGATTTCCCTGGAATTAATGCAGATGCCCTCCACCCAGACCTCCAAACCACCCCAATTGTCACAGACACCAGTATCAGCAGCAGTGGTGGTGAAAGCTCTGAAGAACTCAGTGAAAGCAGCTTTTTTAACCTCATCACCCCAGGCGCCTGGAACACTGAAACCCCGCGCTCTAGTACGCCCATCCCCGGGACCAGTTCAGGAGAATCATTTGTCGGAAGCCCAGTTTCCTCCGAAGTTGTAGCTGCATCGTGGGAAGAAGCCTTCTACACACCTTTGGCAGACCAGTTTCGTGAACTGTTAGTTGGGGTTGATTATGTGTGGGACGGTGTAAGGGGTTTACCTGTGTGTTGTGTGCAGCATATTAACAATAGTGGGGGAGGCTTGGGACTTTGTCCCCATTGCATTAATGTAGGGGCTTGGTATAATGGATGGAAATTTCGAGAATTTACCCCAGATTTGGTGCGGTGTAGCTGCCATGTGGGAGCTTCTAATCCCTTTTCTGTGCTAACCTGCAAAAAATGTGCTTACCTGTCTGGATTGCAAAGCTTTGTAGATTATGAGTAAAGAAAGTGGCAAATGGTGGGAAAGTGATGATAAATTTGCTAAAGCTGTGTATCAGCAATTTGTGGAATTTTATGAAAAGCTTACTGGAACAGACTTAGAGCTTATTCAAATATTAAAAGATCATTACAATATTTCTTTAGATAATCCCCTAGAAAACCCATCCTCTCTGTTTGACTTAGTTGCTCGTATTAAAAATAACCTTAAAAACTCTCCAGACTTATATAGTCATCATTTTCAAAGTCATGGACAGTTATCTGACCACCCCCATGCCTTATCATCCAGTAACAGTCATGCAGAACCTAGAGGAGAAAATGCAGTATTATCTAGTGAAGACTTACACAAGCCTGGGCAAGTTAGCGTACAACTACCCGGTACTAACTATGTTGGGCCTGGCAATGAGCTACAAGCTGGGCCCCCGCAAAGTGCTGTTGACAGTGCTGCAAGGATTCATGACTTTAGGTATAGCCAACTGGCTAAGTTGGGAATAAATCCATATACTCATTGGACTGTAGCAGATGAAGAGCTTTTAAAAAATATAAAAAATGAAACTGGGTTTCAAGCACAAGTAGTAAAAGACTACTTTACTTTAAAAGGTGCAGCTGCCCCTGTGGCCCATTTTCAAGGAAGTTTGCCGGAAGTTCCCGCTTACAACGCCTCAGAAAAATACCCAAGCATGACTTCAGTTAATTCTGCAGAAGCCAGCACTGGTGCAGGAGGGGGGGGCAGTAATCCTGTTAAAAGCATGTGGAGTGAGGGGGCCACTTTTAGTGCCAACTCTGTAACTTGTACATTTTCCAGACAGTTTTTAATTCCATATGACCCAGAGCACCATTATAAGGTGTTTTCTCCCGCAGCAAGTAGCTGCCACAATGCCAGTGGAAAGGAGGCAAAGGTTTGCACCATTAGTCCCATAATGGGATACTCAACCCCATGGAGATATTTAGATTTTAATGCTTTAAATTTGTTTTTTTCACCTTTAGAGTTTCAGCATTTAATTGAAAACTATGGAAGCATAGCTCCTGATGCTTTAACTGTAACCATATCAGAAATTGCTGTTAAGGATGTTACAGACAAAACTGGAGGGGGAGTACAAGTTACTGACAGCACTACCGGGCGCCTATGCATGTTAGTAGACCATGAATACAAGTACCCATATGTGTTAGGGCAAGGTCAGGATACTTTAGCCCCAGAACTTCCTATTTGGGTATACTTTCCCCCTCAATATGCTTACTTGACAGTAGGAGATGTTAACACACAAGGAATTTCTGGAGACAGCAAAAAATTAGCAAGTGAAGAATCAGCATTTTATGTTTTGGAACACAGTTCTTTTCAGCTTTTAGGTACAGGAGGTACAGCAACTATGTCCTATAAGTTTCCTCCAGTGCCCCCAGAAAATTTAGAGGGCTGCAGTCAACACTTTTATGAAATGTACAATCCCTTATACGGATCTCGCTTAGGGGTCCCTGACACATTAGGGGGTGACCCAAAATTTAGATCTTTAACACATGAAGACCATGCAATTCAGCCCCAAAACTTTATGCCAGGGCCACTAGTAAACTCAGTGTCTACAAAGGAGGGAGACAGCTCTAGTACTGGAGCTGGAAAAGCCTTAACAGGCCTTAGCACAGGAACCTCTCAAAACACTAGAATATCCTTACGCCCTGGGCCAGTGTCTCAGCCATATCACCACTGGGACACAGATAAATATGTCACAGGAATAAACGCCATTTCTCATGGTCAGACCACATATGGTAATGCTGAAGATAAAGAGTATCAGCAAGGAGTGGGTAGATTTCCAAATGAAAAAGAACAGCTAAAACAGTTACAGGGTTTAAACATGCACACCTATTTTCCCAATAAAGGAACCCAGCAATATACAGATCAAATTGAGCGCCCCCTAATGGTGGGTTCTGTATGGAACAGAAGAGCCCTTCACTATGAAAGCCAGCTGTGGAGTAAAATTCCAAATTTAGATGACAGTTTTAAAACTCAGTTTGCAGCCTTAGGAGGATGGGGTTTGCATCAGCCACCTCCTCAAATATTTTTAAAAATATTGCCACAAAGTGGGCCCATTGGAGGTATTAAATCAATGGGAATTACTACCTTAGTTCAGTATGCCGTGGGAATTATGACAGTAACTATGACATTTAAATTGGGGCCCCGTAAAGCTACGGGACGGTGGAATCCTCAACCTGGAGTATATCCCCCGCACGCCGCAGGTCATTTACCATATGTACTATATGACCCCACAGCTACAGATGCAAAACAACACCACAGACATGGATATGAAAAGCCTGAAGAATTGTGGACAGCCAAAAGCCGTGTGCACCCATTGTAA
1_KX752821_4_USA_NorthernAmerica_Human   ATGGAGCTATTTAGAGGGGTGCTTCAAGTTTCTTCTAATGTTCTGGACTGTGCTAACGATAACTGGTGGTGCTCTTTACTGGATTTAGACACCTCTGACTGGGAACCACTAACTCATACTAACAGACTAATGGCAATATACCTAAACAGTGTGGCTTCTAAGCTTGACTTTACCGGGGGGCCACTAGCAGGGTGCTTGTACTTTTTTCAAGTTGAATGTAACAAATTTGAAGAAGGCTATCATATTCATGTGGTTATTGGGGGGCCAGGGTTAAACCCCAGAAACCTAACAGTGTGTGTAGAGGGGTTATTTAACAATGTACTTTATCACCTTGTAACTGGAGATGTAAAGCTAAAATTTTTGCCAGGAATGACTACAAAAGGCAAATACTTTAGAGATGGAGAGCAGTTTATAGAAAACTATTTAATGAAAAAAATACCTTTGAATGTTGTATGGTGTGTTACTAATATTGATGGATATATAGATACCTGTATTTCTGCTACTTTTAGAAGGGGAGCTTGCCATGCCAAGAAACCCCGCATGACCACAGCCATAAATGATACTAGTAGTGATGCTGGGGAGTCTAGCGGCACAGGGGCAGAGGTTGTGCCATTTAATGGAAAGGGAACTAAGGCTAGCATAAAGTTTCAGACTATGGTAAACTGGTTGTGTGAAAATAGAGTGTTTACAGAGGATAAGTGGAAACTAGTTGACTTTAACCAGTACACTTTACTAAGCAGTAGTCACAGTGGAAGTTTTCAAATTCAAAGTGCACTAAAACTAGCAATTTATAAAGCAACTAATTTAGTGCCTACTAGCACATTTTTATTGCATACAGACTTTGAGCAGGTTATGTGTATTAAAGACAATAAAATTGTTAAATTGTTACTTTGTCAAAACTATGACCCCCTATTGGTGGGGCAGCATGTGTTAAAGTGGATTGATAAAAAATGTGGCAAGAAAAATACACTGTGGTTTTATGGGCCGCCAAGTACAGGAAAAACAAACTTGGCAATGGCTATTGCTAAAAGTGTTCCAGTATATGGCATGGTTAACTGGAATAATGAAAACTTTCCATTTAATGATGTAGCAGGGAAAAGCTTGGTGGTCTGGGATGAAGGTATTATTAAGTCCACAATTGTAGAAGCTGCAAAAGCCATTTTAGGCGGGCAACCTACCAGGGTAGATCAAAAAATGCGTGGAAGTGTAGCTGTGCCTGGAGTACCTGTGGTTATAACCAGCAATGGTGACATTACTTTTGTTGTAAGCGGGAACACTACAACAACTGTACACGCTAAAGCCTTAAAAGAGCGCATGGTAAAGTTAAACTTTACTGTAAGATGCAGCCCTGACATGGGGTTACTAACAGAGGCTGATGTACAACAGTGGCTTACATGGTGTAATGCACAAAGCTGGGACCACTATGAAAACTGGGCAATAAACTACACTTTTGATTTCCCTGGAATTAATGCAGATGCCCTCCACCCAGACCTCCAAACCACCCCAATTGTCACAGACACCAGTATCAGCAGCAGTGGTGGTGAAAGCTCTGAAGAACTCAGTGAAAGCAGCTTTTTTAACCTCATCACCCCAGGCGCCTGGAACACTGAAACCCCGCGCTCTAGTACGCCCATCCCCGGGACCAGTTCAGGAGAATCATCTGTCGGAAGCCCAGTTTCCTCCGAAGTTGTAGCTGCATCGTGGGAAGAAGCCTTCTACACACCTTTGGCAGACCAGTTTCGTGAACTGTTAGTTGGGGTTGATTATGTGTGGGACGGTGTAAGGGGTTTACCTGTGTGTTGTGTGCAGCATATTAACAATAGTGGGGGAGGCTTGGGACTTTGTCCCCATTGCATTAATGTAGGGGCTTGGTATAATGGATGGAAATTTCGAGAATTTACCCCAGATTTGGTGCGGTGTAGCTGCCATGTGGGAGCTTCTAATCCCTTTTCTGTGCTAACCTGCAAAAAATGTGCTTACCTGTCTGGATTGCAAAGCTTTGTAGATTATGAGTAAAGAAAGTGGCAAATGGTGGGAAAGTGATGATAAATTTGCTAAAGCTGTGTATCAGCAATTTGTGGAATTTTATGAAAAGCTTACTGGAACAGACTTAGAGCTTATTCAAATATTAAAAGATCATTACAATATTTCTTTAGATAATCCCCTAGAAAACCCATCCTCTCTGTTTGACTTAGTTGCTCGTATTAAAAATAACCTTAAAAACTCTCCAGACTTATATAGTCATCATTTTCAAAGTCATGGACAGTTATCTGACCACCCCCATGCCTTATCATCCAGTAACAGTCATGCAGAACCTAGAGGAGAAAATGCAGTATTATCTAGTGAAGACTTACACAAGCCTGGGCAAGTTAGCGTACAACTACCCGGTACTAACTATGTTGGGCCTGGCAATGAGCTACAAGCTGGGCCCCCGCAAAGTGCTGTTGACAGTGCTGCAAGGATTCATGACTTTAGGTATAGCCAACTGGCTAAGTTGGGAATAAATCCATATACTCATTGGACTGTAGCAGATGAAGAGCTTTTAAATAATATAAAAAATGAAACTGGGTTTCAAGCACAAGTAGTAAAAGACTACTTTACTTTAAAAGGTGCAGCTGCCCCTGTGGCCCATTTTCAAGGAAGTTTGCCGGAAGTTCCCGCTTACAACGCCTCAGAAAAATACCCAAGCATGACTTCAGTTAATTCTGCAGAAGCCAGCACTGGTGCAGGAGGGGGGGGCAGTAATCCTGTTAAAAGCATGTGGAGTGAGGGGGCCACTTTTAGTGCCAACTCTGTAACTTGTACATTTTCCAGACAGTTTTTAATTCCATATGACCCAGAGCACCATTATAAGGTGTTTTCTCCCGCAGCAAGTAGCTGCCACAATGCCAGTGGAAAGGAGGCAAAGGTTTGCACCATTAGTCCCATAATGGGATACTCAACCCCATGGAGATATTTAGATTTTAATGCTTTAAATTTGTTTTTTTCACCTTTAGAGTTTCAGCATTTAATTGAAAACTATGGAAGTATAGCTCCTGATGCTTTAACTGTAACCATATCAGAAATTGCTGTTAAGGATGTTACAGACAAAACTGGAGGGGGAGTACAAGTTACTGACAGCACTACCGGGCGCCTATGCATGTTAGTAGACCATGAATACAAGTACCCATATGTGTTAGGGCAAGGTCAGGATACTTTAGCCCCAGAACTTCCTATTTGGGTATACTTTCCCCCTCAATATGCTTACTTGACAGTAGGAGATGTTAACACACAAGGAATTTCTGGAGACAGCAAAAAATTAGCAAGTGAAGAATCAGCATTTTATGTTTTGGAACACAGTTCTTTTCAGCTTTTAGGTACAGGAGGTACAGCAACTATGTCCTATAAGTTTCCTCCAGTGCCCCCAGAAAATTTAGAGGGCTGCAGTCAACACTTTTATGAAATGTACAATCCCTTATACGGATCTCGCTTAGGGGTCCCTGACACATTAGGAGGTGACCCAAAATTTAGATCTTTAACACATGAAGACCATGCAATTCAGCCCCAAAACTTTATGCCAGGGCCACTAGTAAACTCAGTGTCTACAAAGGAGGGAGACAGCTCTAGTACTGGAGCTGGAAAAGCCTTAACAGGCCTTAGCACAGGAACCTCTCAAAACACTAGAATATCCTTACGCCCTGGGCCAGTGTCTCAGCCATATCACCACTGGGACACAGATAAATATGTTACAGGAATAAATGCCATTTCTCATGGTCAGACCACATATGGTAATGCTGAAGATAAAGAGTATCAGCAAGGAGTGGGTAGATTTCCAAATGAAAAAGAACAGCTAAAACAGTTACAGGGCTTAAACATGCACACCTATTTTCCCAATAAAGGAACCCAGCAATATACAGATCAAATTGAGCGCCCCCTAATGGTGGGTTCTGTATGGAACAGAAGAGCCCTTCACTATGAAAGCCAGCTGTGGAGTAAAATTCCAAATTTAGATGACAGTTTTAAAACTCAGTTTGCAGCCTTAGGAGGATGGGGTTTGCATCAGCCACCTCCTCAAATATTTTTAAAAATATTACCACAAAGTGGGCCCATTGGAGGTATTAAATCAATGGGAATTACTACCTTAGTTCAGTATGCCGTGGGAATTATGACAGTCACTATGACATTTAAATTGGGGCCCCGTAAAGCTACGGGACGGTGGAATCCTCAACCTGGAGTATATCCCCCGCACGCCGCAGGTCATTTACCATATGTACTATATGACCCCACAGCTACAGATGCAAAACAACACCACAGACATGGATATGAAAAGCCTGAAGAATTGTGGACAGCCAAAAGCCGTGTGCACCCATTGTAA
1_AB126266_17_JPN_EasternAsia_Human      ATGGAGCTATTTAGAGGGGTGCTTCAAGTTTCTTCTAATGTTCTGGACTGTGCTAACGATAACTGGTGGTGCTCTTTACTGGATTTAGACACCTCTGACTGGGAACCACTAACTCATACTAATAGACTAATGGCAATATACTTAAGCAGTGTGGCTTCTAAGCTTGACTTTACCGGGGGGCCACTAGCAGGGTGCTTGTACTTTTTTCAAGTAGAATGTAACAAATTTGAAGAAGGCTATCATATTCATGTGGTTATTGGGGGGCCAGGGTTAAACCCCAGAAACCTAACAGTGTGTGTAGAGGGGTTATTTAACAATGTACTTTATCACCTTGTCACTGGAAATGTGAAGCTAAAATTTTTGCCAGGAATGACTACAAAAGGCAAATACTTTAGAGATGGAGAGCAGTTTATAGAAAACTATTTAATGAAAAAAATACCTTTGAATGTTGTATGGTGTGTTACTAATATTGATGGATATATAGATACCTGTATTTCTGCTACTTTTAGAAGGGGAGCTTGCCATGCCAAGAAACCCCGCATGACCACAGCCATAAATGATACTAGTAGTGATGCTGGGGAGTCTAGCGGCACAGGGGCAGACGTTGTGCCATTTAATGGAAAGGGAACTAAGGCTAGCATAAAGTTTCAGACTATGGTAAACTGGTTGTGTGAAAATAGAGTGTTTACAGAGGATAAGTGGAAACTAGTTGACTTTAACCAGTACACTTTACTAAGCAGTAGTCACAGTGGAAGTTTTCAAATTCAAAGTGCACTAAAACTAGCAATTTATAAAGCAACTAATTTAGTGCCTACTAGCACATTTTTATTGCATACAGACTTTGAGCAGGTTATGTGTATTAAAGACAATAAAATTGTTAAATTGTTACTTTGTCAAAACTATGACCCCCTATTGGTGGGGCAGCATGTGTTAAAGTGGATTGATAAAAAATGTGGCAAGAAAAATACACTGTGGTTTTATGGGCCGCCAAGTACAGGAAAAACAAACTTGGCAATGGCCATTGCTAAAAGTGTTCCAGTATATGGCATGGTTAACTGGAATAATGAAAACTTTCCATTTAATGATGTAGCAGGGAAAAGTTTGGTGGTCTGGGATGAAGGTATTATTAAGTCCACAATTGTAGAAGCTGCAAAAGCCATTTTAGGCGGGCAACCTACCAGGGTAGATCAAAAAATGCGTGGAAGTGTAGCTGTGCCTGGAGTACCTGTGGTTATAACCAGCAATGGTGACATTACTTTTGTTGTAAGCGGGAACACCACAACAACTGTACATGCTAAAGCCTTAAAAGAGCGCATGGTAAAGTTAAACTTTACTGTAAGATGCAGCCCTGACATGGGGTTACTAACAGAGGCTGATGTACAACAGTGGCTTACATGGTGTAATGCACAAAGCTGGGACCACTATGAAAACTGGGCAATAAACTACACTTTTGATTTCCCTGGAATTAATGCAGATGCCCTCCACCCAGACCTCCAAACCACCCCAATTGTCACAGACACCAGTATCAGCAGCAGTGGTGGTGAAAGCTCTGAAGAACTCAGTGAAAGCAGCTTTTTTAACCTCATCACCCCAGGCGCCTGGAACAGTGAAACCCCGCGCTCTAGTACGCCCATCCCCGGGACCAGTTCAGGAGAATCATTTGTCGGAAGCCCAGTTTCCTCCGAAGTTGTAGCTGCATCGTGGGAAGAAGCCTTCTACACACCTTTGGCAGACCAGTTTCGTGAACTGTTAGTTGGGGTTGATTATGTGTGGGACGGTGTAAGGGGTTTACCTGTGTGTTGTGTGCAGCATATTAACAATAGTGGGGGAGGCTTGGGACTTTGTCCCCATTGCATTAATGTAGGGGCTTGGTATAATGGATGGAAATTTCGAGAATTTACCCCAGATTTGGTGCGGTGTAGCTGCCATGTGGGAGCTTCTAATCCCTTTTCTGTGTTAACCTGCAAAAAATGTGCTTACCTGTCTGGATTGCAAAGCTTTGTAGATTATGAGTAAAGAAAGTGGCAAATGGTGGGAAAGTGATGATAAATTTGCTAAAGCTGTGTATCAGCAATTTGTGGAATTTTATGAAAAGCTTACTGGAACAGACTTAGAGCTTATTCAAATATTAAAAGATCATTACAATATTTCTTTAGATAATCCCCTAGAAAACCCATCCTCTCTGTTTGACTTAGTTGCTCGTATTAAAAATAACCTTAAAAACTCTCCAGACTTATATAGTCATCATTTTCAAAGTCATGGACAGTTATCTGACCACCCCCATGCCTTATCATCCAGTAACAGTCATGCAGAACCTAGAGGAGAAAATGCAGTATTATCTAGTGAAGACTTACACAAGCCTGGGCAAGTTAGCGTACAACTACCCGGTACTAACTATGTTGGGCCTGGCAATGAGCTACAAGCTGGGCCCCCGCAAAGTGCTGTTGACAGTGCTGCAAGGATTCATGACTTTAGGTATAGCCAACTGGCTAAGTTGGGAATAAATCCATATACTCATTGGACTGTAGCAGATGAAGAGCTTTTAAAAAATATAAAAAATGAAACTGGGTTTCAAGCACAAGTAGTAAAAGACTACTTTACTTTAAAAGGTGCAGCTGCCCCTGTGGCCCATTTTCAAGGAAGTTTGCCGGAAGTTCCCGCTTACAACGCCTCAGAAAAATACCCAAGCATGACTTCAGTTAATTCTGCAGAAGCCAGCACTGGTGCAGGAGGGGGGGGCAGTAATCCTGTTAAAAGCATGTGGAGTGAGGGGGCCACTTTTAGTGCCAACTCTGTAACTTGTACATTTTCCAGACAGTTTTTAATTCCATATGACCCAGAGCACCATTATAAGGTGTTTTCTCCCGCAGCAAGTAGCTGCCACAATGCCAGTGGAAAGGAGGCAAAGGTTTGCACCATTAGTCCCATAATGGGATACTCAACCCCATGGAGATATTTAGATTTTAATGCTTTAAATTTGTTTTTTTCACCTTTAGAGTTTCAGCATTTAATTGAAAACTATGGAAGTATAGCTCCTGATGCTTTAACTGTAACCATATCAGAAATTGCTGTTAAGGATGTTACAGACAAAACTGGAGGGGGAGTACAAGTTACTGACAGCACTACCGGGCGCCTATGCATGTTAGTAGACCATGAATACAAGTACCCATATGTGTTAGGGCAAGGTCAGGATACTTTAGCCCCAGAACTTCCTATTTGGGTATACTTTCCCCCTCAATATGCTTACTTAACAGTAGGAGATGTTAACACACAAGGAATTTCTGGAGACAGCAAAAAATTAGCAAGTGAAGAATCAGCATTTTATGTTTTGGAACACAGTTCTTTTCAGCTTTTAGGTACAGGAGGTACAGCAACTATGTCTTATAAGTTTCCTCCAGTGCCCCCAGAAAATTTAGAGGGCTGTAGTCAACACTTTTATGAAATGTACAATCCCTTATACGGATCCCGCTTAGGGGTTCCTGACACATTAGGAGGTGATCCAAAATTTAGATCTTTAACACATGAAGACCATGCAATTCAGCCCCAAAACTTCATGCCAGGGCCACTAGTAAACTCAGTGTCTACAAAGGAGGGAGACAGCTCTAATACCGGAGCTGGAAAAGCCTTAACAGGCCTTAGCACAGGTACCTCTCAAAACACTAGAATATCCTTACGCCCTGGGCCAGTGTCTCAGCCATACCACCACTGGGACACAGATAAATATGTCACAGGAATAAATGCCATTTCTCATGGTCAGACCACTTATGGTAACGCTGAAGACAAAGAGTATCAGCAAGGAGTGGGTAGATTTCCAAATGAAAAAGAACAGCTAAAACAGTTACAGGGTTTAAACATGCACACCTACTTTCCCAATAAAGGAACCCAGCAATATACAGATCAAATTGAGCGCCCCCTAATGGTGGGTTCTGTATGGAACAGAAGAGCCCTTCACTATGAAAGCCAGCTGTGGAGTAAAATTCCAAATTTAGATGACAGTTTTAAAACTCAGTTTGCAGCCTTAGGAGGATGGGGTTTGCATCAGCCACCTCCTCAAATATTTTTAAAAATATTACCACAAAGTGGGCCAATTGGAGGTATTAAATCAATGGGAATTACTACCTTAGTTCAGTATGCTGTGGGAATTATGACAGTAACTATGACATTTAAATTGGGGCCCCGTAAAGCTACGGGACGGTGGAATCCTCAACCTGGAGTATATCCCCCGCACGCAGCAGGTCATTTACCATATGTACTATATGACCCCACAGCTACAGATGCAAAACAACACCACAGACATGGATATGAAAAGCCTGAAGAATTGTGGACAGCCAAAAGCCGTGTGCACCCATTGTAA
1_AB126267_17_JPN_EasternAsia_Human      ATGGAGCTATTTAGAGGGGTGCTTCAAGTTTCTTCTAATGTTCTGGACTGTGCTAACGATAACTGGTGGTGCTCTTTACTGGATTTAGACACCTCTGACTGGGAACCACTAACTCATACTAATAGACTAATGGCAATATACTTAAGCAGTGTGGCTTCTAAGCTTGACTTTACCGGGGGGCCACTAGCAGGGTGCTTGTACTTTTTTCAAGTAGAATGTAACAAATTTGAAGAAGGCTATCATATTCATGTGGTTATTGGGGGGCCAGGGTTAAACCCCAGAAACCTAACAGTGTGTGTAGAGGGGTTATTTAACAATGTACTTTATCACCTTGTCACTGGAAATGTGAAGCTAAAATTTTTGCCAGGAATGACTACAAAAGGCAAATACTTTAGAGATGGAGAGCAGTTTATAGAAAACTATTTAATGAAAAAAATACCTTTGAATGTTGTATGGTGTGTTACTAATATTGATGGATATATAGATACCCTGATTTCTGCTACTTTTAGAAGGGGAGCTTGCCATGCCAAGAAACCCCGCATGACCACAGCCATAAATGATACTAGTAGTGATGCTGGGGAGTCTAGCGGCACAGGGGCAGACGTTGTGCCATTTAATGGAAAGGGAACTAAGGCTAGCATAAAGTTTCAGACTATGGTAAACTGGTTGTGTGAAAATAGAGTGTTTACAGAGGATAAGTGGAAACTAGTTGACTTTAACCAGTACACTTTACTAAGCAGTAGTCACAGTGGAAGTTTTCAAATTCAAAGTGCACTAAAACTAGCAATTTATAAAGCAACTAATTTAGTGCCTACTAGCACATTTTTATTGCATACAGACTTTGAGCAGGTTATGTGTATTAAAGACAATAAAATTGTTAAATTGTTACTTTGTCAAAACTATGACCCCCTATTGGTGGGGCAGCATGTGTTAAAGTGGATTGATAAAAAATGTGGCAAGAAAAATACACTGTGGTTTTATGGGCCGCCAAGTACAGGAAAAACAAACTTGGCAATGGCCATTGCTAAAAGTGTTCCAGTATATGGCATGGTTAACTGGAATAATGAAAACTTTCCATTTAATGATGTAGCAGGGAAAAGTTTGGTGGTCTGGGATGAAGGTATTATTAAGTCCACAATTGTAGAAGCTGCAAAAGCCATTTTAGGCGGGCAACCTACCAGGGTAGATCAAAAAATGCGTGGAAGTGTAGCTGTGCCTGGAGTACCTGTGGTTATAACCAGCAATGGTGACATTACTTTTGTTGTAAGCGGGAACACCACAACAACTGTACATGCTAAAGCCTTAAAAGAGCGCATGGTAAAGTTAAACTTTACTGTAAGATGCAGCCCTGACATGGGGTTACTAACAGAGGCTGATGTACAACAGTGGCTTACATGGTGTAATGCACAAAGCTGGGACCACTATGAAAACTGGGCAATAAACTACACTTTTGATTTCCCTGGAATTAATGCAGATGCCCTCCACCCAGACCTCCAAACCACCCCAATTGTCACAGACACCAGTATCAGCAGCAGTGGTGGTGAAAGCTCTGAAGAACTCAGTGAAAGCAGCTTTTTTAACCTCATCACCCCAGGCGCCTGGAACAGTGAAACCCCGCGCTCTAGTACGCCCATCCCCGGGACCAGTTCAGGAGAATCATTTGTCGGAAGCCCAGTTTCCTCCGAAGTTGTAGCTGCATCGTGGGAAGAAGCCTTCTACACACCTTTGGCAGACCAGTTTCGTGAACTGTTAGTTGGGGTTGATTATGTGTGGGACGGTGTAAGGGGTTTACCTGTGTGTTGTGTGCAGCATATTAACAATAGTGGGGGAGGCTTGGGACTTTGTCCCCATTGCATTAATGTAGGGGCTTGGTATAATGGATGGAAATTTCGAGAATTTACCCCAGATTTGGTGCGGTGTAGCTGCCATGTGGGAGCTTCTAATCCCTTTTCTGTGTTAACCTGCAAAAAATGTGCTTACCTGTCTGGATTGCAAAGCTTTGTAGATTATGAGTAAAGAAAGTGGCAAATGGTGGGAAAGTGATGATAAATTTGCTAAAGCTGTGTATCAGCAATTTGTGGAATTTTATGAAAAGCTTACTGGAACAGACTTAGAGCTTATTCAAATATTAAAAGATCATTACAATATTTCTTTAGATAATCCCCTAGAAAACCCATCCTCTCTGTTTGACTTAGTTGCTCGTATTAAAAATAACCTTAAAAACTCTCCAGACTTATATAGTCATCATTTTCAAAGTCATGGACAGTTATCTGACCACCCCCATGCCTTATCATCCAGTAACAGTCATGCAGAACCTAGAGGAGAAAATGCAGTATTATCTAGTGAAGACTTACACAAGCCTGGGCAAGTTAGCGTACAACTACCCGGTACTAACTATGTTGGGCCTGGCAATGAGCTACAAGCTGGGCCCCCGCAAAGTGCTGTTGACAGTGCTGCAAGGATTCATGACTTTAGGTATAGCCAACTGGCTAAGTTGGGAATAAATCCATATACTCATTGGACTGTAGCAGATGAAGAGCTTTTAAAAAATATAAAAAATGAAACTGGGTTTCAAGCACAAGTAGTAAAAGACTACTTTACTTTAAAAGGTGCAGCTGCCCCTGTGGCCCATTTTCAAGGAAGTTTGCCGGAAGTTCCCGCTTACAACGCCTCAGAAAAATACCCAAGCATGACTTCAGTTAATTCTGCAGAAGCCAGCACTGGTGCAGGAGGGGGGGGCAGTAATCCTGTTAAAAGCATGTGGAGTGAGGGGGCCACTTTTAGTGCCAACTCTGTAACTTGTACATTTTCCAGACAGTTTTTAATTCCATATGACCCAGAGCACCATTATAAGGTGTTTTCTCCCGCAGCAAGTAGCTGCCACAATGCCAGTGGAAAGGAGGCAAAGGTTTGCACCATTAGTCCCATAATGGGATACTCAACCCCATGGAGATATTTAGATTTTAATGCTTTAAATTTGTTTTTTTCACCTTTAGAGTTTCAGCATTTAATTGAAAACTATGGAAGTATAGCTCCTGATGCTTTAACTGTAACCATATCAGAAATTGCTGTTAAGGATGTTACAGACAAAACTGGAGGGGGAGTACAAGTTACTGACAGCACTACCGGGCGCCTATGCATGTTAGTAGACCATGAATACAAGTACCCATATGTGTTAGGGCAAGGTCAGGATACTTTAGCCCCAGAACTTCCTATTTGGGTATACTTTCCCCCTCAATATGCTTACTTGACAGTAGGAGATGTTAACACACAAGGAATTTCTGGAGACAGCAAAAAATTAGCAAGTGAAGAATCAGCATTTTATGTTTTGGAACACAGTTCTTTTCAGCTTTTAGGTACAGGAGGTACAGCAACTATGTCCTATAAGTTTCCTCCAGTGCCCCCAGAAAATTTAGAGGGCTGCAGTCAACACTTTTATGAAATGTACAATCCCTTATACGGATCTCGCTTAGGGGTCCCTGACACATTAGGAGGTGACCCAAAATTTAGATCTTTAACACATGAAGACCATGCAATTCAGCCCCAAAACTTTATGCCAGGGCCACTAGTAAACTCAGTGTCTACAAAGGAGGGAGACAGCTCTAGTACTGGAGCTGGAAAAGCCTTAACAGGCCTTAGCACAGGTACCTCTCAAAACACTAGAATATCCTTACGCCCTGGGCCAGTGTCTCAGCCATATCACCACTGGGACACAGATAAATATGTCACGGGAATAAATGCCATTTCTCATGGTCAGACCACATATGGTAATGCTGAAGATAAAGAGTATCAGCAAGGAGTGGGTAGATTTCCAAATGAAAAAGAACAGCTAAAACAGTTACAGGGTTTAAACATGCACACCTATTTTCCCAATAAAGGAACCCAGCAATATACAGATCAAATTGAGCGCCCCCTAATGGTGGGTTCTGTATGGAACAGAAGAGCCCTTCACTATGAAAGCCAGCTGTGGAGTAAAATTCCAAATTTAGATGACAGTTTTAAAACTCAGTTTGCAGCCTTAGGAGGATGGGGTTTGCATCAGCCACCTCCTCAAATATTTTTAAAAATATTACCACAAAGTGGGCCCATTGGAGGTATTAAATCAATGGGAATTACTACCTTAGTTCAGTATGCCGTGGGAATTATGACAGTAACTATGACATTTAAATTGGGGCCCCGTAAAGCTACGGGACGGTGGAATCCTCAACCTGGAGTATATCCCCCGCACGCAGCAGGTCATTTACCATATGTACTATATGACCCCACAGCTACAGATGCAAAGCAACACCACAGACATGGATATGAAAAGCCTGAAGAATTGTGGACAGCCAAAAGCCGTGTGCACCCATTGTAA
[truncated: 118,693 more chars]
