# Supplementary material for: Ancient viral genomes reveal introduction of human pathogenic viruses into Mexico during the transatlantic slave trade
Source: eLife. 2021 Aug 5;10:e68612. doi: 10.7554/eLife.68612 (PMC8423449; doi:10.7554/eLife.68612)
Supplement: Source data 2. [file elife-68612-supp4.txt]

574 3227
A_HSJN150_480_MEX_Central_America           TTCCACAGCTTTCCACCAAGCTCTGCAAGATCCCAGGGTCAGGGGCCTGTATTTTCCTGCTGGTGGCTCCAGTTCAGGAACAGTAAACCCTGTTCCGAATATTGCCTCTCACATCTCGTCAATCTCCTCGAGGACTGGGGACCCTGCACCGACCATGGAGAACATCACATCAGGATTCCTAGGACCCCTGCTCGTGTTACAGGCGGGGTTTTTCTTGTTGACAAGAATCCTCACAATACCGCAGAGTCTAGACTCGTGGTGGACTTCTCTCAATTTTCTAGGGGGATCACCCGTGTGTCTTGGCCAAAATTCGCAGTCCCCAACCTCCAATCACTCACCAACCTCCTGTCCTCCAATTTGTCCTGGTTATCGCTGGATGTGTCTGCGGCGTTTTATCATATTCCTCTTCATCCTGCTGCTATGCCTCATCTTCTTATTGGTTCTTCTGGATTATCAAGGTATGTTGCCCGTTTGTCCTCTAATTCCAGGATCCACAACAACCAGTACGGGACCATGCAGAACCTGCACGACTCCTGCTCAAGGCAACTCTATGTTTCCCTCATGTTGTTGTACAAAACCTACGGACGGAAATTGCACCTGTATTCCCATCCCATCATCATGGGCTTTCGCAAAATACCTATGGGAGTGGGCCTCAGTCCGTTTCTCCTGGCTCAGTTTACTAGTGCCATTTGTTCAGTGGTTCGTAGGGCTTTCCCCCACTGTTTGGCTTTCAGTTATATGGATGATGTGGTATTGGGGGCCAAGTCTGTACAACATCTTGAGTCCCTTTATACCGCTGTTACCAATTTTCTTTTGTCTTTGGGTATACATTTAAACCCTAACAAAACAAAAAGATGGGGTTATTCCCTAAACTTCATGGGTTACATAATTGGAAGTTGGGGATCATTGCCACAGGATCATATTGTACAAAAAATCAAACGCTGTTTTAGAAAACTACCTGTTAATAGGCCTATTGATTGGAAAGTATGTCAAAGAATTGTGGGTCTTTTGGGCTTTGCCGCTCCTTTTACGCAATGTGGTTACCCTGCATTAATGCCTTTGTATGCATGTATACAAGCTAAACAGGCTTTCACTTTCTCGCCAACTTACAAGGCCTTTCTAAGTAAACAGTATATGAACCTTTACCCCGTTGCCCGGCAACGGCCTGGTCTGTGCCAAGTGTTTGCTGACGCAACCCCCACTGGCTGGGGCTTGGCTGTAGGCCACCAGCGCATGCGTGGAACCTTTGTGGCTCCTCTGCCGATCCATACTGCGGAACTCCTAGCAGCTTGTTTTGCTCGCAGCCGGTCTGGAGCAAAACTCATCGGGACTGATAATTCTGTCGTCCTCTCTCGGAAATATACCTCCTTTCCATGGCTGCTAGGTTGTACTGCCAACTGGATTCTACGCGGGACGTCCTTTGTTTACGTCCCGTCGGCGCTGAATCCCGCGGACGACCCCTCTCGGGGCCGCTTGGGACTCTATCGTCCCCTTCTCCGTCTGCCGTACCGACCGACCACGGGGCGCACCTCTCTTTACGCGGTCTCCCCGTCTGTGCCTTCTCATCTGCCGGACCGTGTGCACTTCGCTTCACCTCTGCACGTTGCATGGCGACCACCGTGAACGCCCATCAGATCCTGCCCAAGGTCTTACATAAGAGGACTCTTGGACTCCCAGCAATGTCAACGACCGACCTTGAGGCCTACTTCAAAGACTGTGTGTTTAAAGACTGGGAGGAGTTGGGGGAGGAGATTAGGTTAAAGGTCTTTGTATTAGGAGGCTGTAGGCATAAATTGGTCTGCGCACCATCATCATGCAACTTTTTCACCTCTGCCTAATCATCTCTTGTACATGTCCCACTTTTCAAGCCTCCAAGCTGTGCCTTGGGTGGCTTTGGGGCATGGACATTGACCCTTATAAAGAATTTGGAGCTACTGTGGAGTTACTCTCGTTCTTGCCTTCTGACTTCTTTCCTTCCGTCCGGGATCTCCTAGATACCGCCTCAGCTCTCTATCGGGAAGCATTAGAGTCTCCTGAGCATTGCTCACCTCACCATACAGCACTCAGGCAAGCTATTCTCTGCTGGGGGGAATTAATGACTCTAGCTACCTGGGTGGGCAATAATTTGGAAGATCCAGCATCCAGGGATCTAGTAGTCAATTATGTTAATACTAACATGGGCCTAAAGATCAGGCAACTATTGTGGTTTCATATTTCTTGCCTTACTTTTGGAAGAGAAACCGTACTTGAGTATTTGGTCTCTTTCGGAGTGTGGATTCGCACTCCTCCAGCCTATAGACCACCAAATGCCCCTATCTTATCAACACTTCCGGAAACTACTGTTGTTAGA------CGACGGGACCGAGGCAGGTCCCCTAGAAGAAGAACTCCCTCGCCTCGCAGACGAAGATCTCAATCGCCGCGTCGCAGAAGATCTCAATCTCGGGAATCTCAATGTTAGTATTCCTTGGACACATAAGGTGGGAAACTTTACTGGGCTTTATTCCTCTACTGTGCCTATCTTTAATCCTGAATGGCAAACTCCTTCTTTTCCTAAGATTCATTTGCATGAGGACATTGTTAATAGGTGTCAACAATTTGTGGGTCCTCTTACAGTAAATGAAAAAAGAAGATTGAACTTAATTATGCCTGCTAGATTCTATCCTAACAGTACAAAATATTTGCCCCTGGACAAAGGGATCAAACCTTATTATCCTGATCATGTAGTTAATCATTACTTCCAGACCCGACATTATTTACATACTCTTTGGAAGGCTGGTATTCTATATAAGAGGGAAACTACACGTAGCGCCTCATTTTGCGGGTCACCATATTCTTGGGAACAAGAGCTACATCATGGGAGGTTGGTTACCAAAACCTCGCAAAGGCATGGGGACGAATCTTTCTGTTCCCAACCCTCTGGGATTCTTTCCCGATCATCAGTTGGATCCTGCATTCGGAGCCAACTCAAACAATCCAGATTGGGACTTCAACCCCATCAAGGACCACTGGCCAGAAGCCAATCAGGTAGGAGTGGGAGCATTTGGACCAGGGTTCACCCCTCCACACGGAGGTGTTCTGGGGTGGAGCCCTCAGGCTCAGGGCATATTGACTACAGTGCCAACCGTTCCTCCTCCTGCCTCCACCAATCGGCAGTCAGGAAGGCAGCCTACTCCCATCTCTCCACCTCTAAGAGACAGTCATCCTCAGGCCATGCAGTGGAN
A_Abusir_1931_EGY_NorthernAfrica            TTCCACAGCCTTCCACCAAGCTCTGCAAGATCCCAGANTCAGGGGCCTATATTTTCCTGCTGGTGGCTCCAGTTCAGGAACAGTCAACCCTGTTCCAAATATTGCCTCTCANATCTCGTCAATCTCCTCGAGGACTGGGGACCCTGTACCGAACATGGAGAANATCACATCAGGATTCCTAGGANCCCTGCTCGTGTTACAGGCGGGGTTTTTCTTGTTGACAAGAATCCTCACAATACCGCAGAGTCTAGACTCGTGGTGGACTTCTCTCAATTTTCTAGNGGGATCACCCGTGTGTCTTGGCCAAAATTCGCAGTCCCCAACCTCCAATCACTCACCAACCTCCTGTCCTCCAATTTGTCCTGGTTATCGCTGNATGTGTCTGCGGCGTTTTATCATATTCCTCTTCATCCTGCTGCTATGCCTCATCTTCTTATTGGTTCTTCTGNATTATCAAGGTATGTTGCCCGTTTGTCCTCTAATTCCAGGATCCACAACAACCAGTACGGGACCATGCAAAACCTGCACGACTCCTGCTCAAGGCAACTCTATGTTTCCCTCATGTTGCTGTACAAAACCTACGGATNNAAATTGCACCTGTATTCCCATCCCATCATCTTGGGCTTTCGCAAAATACCTATGGGAGTGGGCCTCAGTCCGTTTCTCCTGGCTCAGTTTACTAGTGCCATTTGTTCAGTGGTTCGTAGGGCTTTCCCCCACTGTTTGGNTTTCAGCTATATNNATGATGTGGTATTGGNGGCCAAGTCTGTACAACATCTTGAGTCCCTTTATACCGCTGTTACCAATTTTCTTTTGTCTTTGGGTATACATTTAAANNNNNNNNNNNNNNNNNNNNNNNNNNNNNNNNNNNNNNNNNNNNNNNNNNNNNNNNNNNNNNNNNNNNNNNNNNNNNNNNNNNNNNTNNNNNNNNNNNNNNNNNNNNNNNNNNNNNNNNNNNNNNNNNNNNNNNNNNNNNNNNNNNNNNNNNNNNNNNNNNNNNNNGGTCTTTTGGGCTTTGCNGCCCCANNNNNNNNNNNNNNNNNTCNNNNNNNNNNNNNNNNNNNNNNNNNTATACAAGCTAANNNNNNNNNNNNNNNNNNNNNNNNNNNNNNNNNNNNNNNNNNNNNNNNNNNNNNNNNNNTTTANNCCGTTGCCCGGCAACGGCCTGGTCTGTGCCAAGTGTTTGCTGACGCAACCCCCACTGGCTGGGGCTTGGCCATAGGCCATCAGCGCATGCGTGGAANCTTTGTGGCTCCTCTGCCGATCCATACTGCGGAACTCCTAGCCGCTTGTTTTGCTCGCAGCCGGTCTGGAGCAAAACTCATCGNGACTGATAANNNNNNNNNNNNNNNNNNNNNNTATACATNCTTTCNATGGCTGCTAGGCTGTACTGCCAACTGGATTCTTCGCGGGANGTNCTTTGTTTACGTCCCGTCGGCGCTGAATCCCGCGGACGACCCCTCTCGGGGCCGCTTGGGACTCTATCGTCCCCTTCTCCGTCTGCCGTTCCGACCGACCACGGGGCGCACCTCTCTTTACGCGGTCTCCCCGTCTGTGCCTTCTCGTCTGCCGGACCGTGTGCACTTCGCTTCACCTCTGCACGTTGCATGGANACCACCGTGAACGCCCATCAGATCCTGCCCAAGGTCTTACATAAGAGGACTNTTGGACTCCCAGCAATGTCAACGACCGACCTTGAGGNCTACTTCAAAGACTGTGTGTTTAAAGACTGGGAGGAGTTGGGGGAGGAGATTAGGTTAAANNTCTTTNTANNNGGAGGCTNNAGGCATAAATTGGTCTGTGCACCANNNNNNYNNNNNTTTTTCACCTCTGCCTAATCATCTCTTGTACATGTCCCACTGTTCAAGCCTCCAAGCTGTGCCTTGGGTGGNTTNGNGGCATGGACANNNNCNCTTATAAAGAATTTGGAGCTACTGTGGAGTTACTCTCGTTTTTGCCTTCTGACTTCTTTCCTTCCGTCCGAGATCTCCTAGACACCGCCTCAGCTCTGTATCGGGAAGCCTTAGAGTCACCTGAGCATTGTTCACCTCACCATACAGCACTCAGGCAAGCCATTCTCTGCTGGGGGNAATTAATGACTCTAGCTACCTGGGTGGGTAATAATTTGGAAGATCCAGCATCCAGNGATCTAGTAGTCAATTANNNNNNNNNNNNNNNNNNNNNNNNNNNNNNNNAACTATTGTGGTTTCATATTTCTTGCCTTACTTTTGGAAGAGAAACTGTACTTGAGTATTTGGTCTCTTTCGGAGTGTGGATTCGCACTCCTCCAGCCTATAGACCACCAAATGCCCCTATCTTATCAACACTTCCGGAAACTANTGTTGTTAGA------CGACGAGACCGAGGCAGGTCCCCTAGAAGAAGAACTCCCTCGCCTCGCAGACGAAGATCTCAATCGCCGCGTCGCAGAAGATCTCAATCTCGGGAATCTCAATGTTAGNNNNNNNNNNNNNNNNNNNNNNNNNNNNNNNNNNNNNCTTTATTCCTCTACTGTACCTATCTTTAATCCTGAATGGCAAACTCCTTCTTTTCCTAAGATTCATTTANATGAGNACATTATTNNTAGGTGTCAACAATTTGTNNGCCCTCTCACTGTAAATGAAAAGAGAAGATTGAAATNNNNNNNNNNNNNNNNNNNNNNNNNNNNNNNNNNNNNNNNNNNNNNNNNNNNNNNNNNNNNNNNNNNNNNNNNNNNNNNNNNNNNNNNNNNNNNNNNNNNNNNNNNNNNNNNNNNNNNNNNNNNNNNNNNNNNNNCTGGTATTCTATATAAGAGGGAAACTACANGTAGCGCCTCATTTTANGGGTCACCATATTCTTGGGAACAAGAGCTACATCATGGGAGGTTGGTCATCAAAACCTCGCAAAGGCATGGNGACNAATCTTTNTGTTCCCAACCCTCTGGGATTCCTTCCCGATCATCAGTTGGANCCTGCATTCGGAGCCAACTCAAACAATCCAGATTGGGACTTCAACCCCATNAAGGACCACTGGCCAGAAGCCAACCAGGTAGGAGTGGGAGCATTCGGGCCAGGGTTCACCCCTCCACACGGAGGTGTTTTGGGGTGGAGCCCTCAGGCTCAGGGCATATTGACTGCAGTGCCAGCAGTTNCTCCTCCTGCCTCCACCAATCGGCAGTCAGGAAGGCAGCCTACTCCCATCTCTCCACCTCTAAGAGACAGTCATCCTCAGGCCATNCAGTNNAA
A_HSJN194_480_NA_MEX_Central_America        TTCCACAACCTTCCACCAAGCTCTGCAAGATCCCAGAGTCAGGGGTCTGTATTTTCCTGCTGGTGGCTCCAGTTTAGGAACAGTAAACCCTGTTCAGAATATTGCCTCTCACATCTCGTCAATCTCCTCGAGGACTGGGGACCCTGTACCGAACATGGAGAACATCACATCAGGATTCCTAGGACCCCTGCTCGTGTTACAGGCGGGGTTTTTCTTGTTGACAAGAATCCTCACAATACCGCAGAGTCTCGACTCGTGGTGGACTTCTCTCAATTTTCTAGGGGGATCACCCGTGTGTCTTGGCCAAAATTCGCAGTCCCCAACCTCCAATCACTCACCAACCTCTTGTCCTCCAATTTGTCCTGGTTATCGCTGGATGTGTCTGCGGCGTTTTATCATATTCCTCTTCATCCTGCTGCTATGCCTCATCTTCTTATTGGTACTTCTGGATTATCAANGTATGTTGCCCGTTTGTCCTCTAATTCCAGGAACCACAACAACCAGTACGGGACCCTGCAAAACCTGCACGACTCCTGCTCAAGGCAACTCTATGTTTCCCTCATGTTGCTGTACAAAACCTACGGATGGAAATTGCACCTGTATTCCCATCCCATCATCTTGGGCTTTCGCAAAATACCTATGGGAGTGGGCCTCAGTCCGTTTCTCCTGGCTCAGTTTACTAGTGCCATTTGTTCAGTGGTTCGTAGGGCTTTCCCCCACTGTTTGGCTTTCAGTTATATGGATGATGTGGTATTGGGGGCCAAGTCTGTACAACATCTTGANTCCCTTTATACCNCTGTTACCAATTTTCTTTTGTCTTTGGGTATACATCTAAACCNTAACAAAACAAAAAGATGGGGTTACTCCCTAAACTTCATGGGATATGTAATTGGAAGTTGGGGAACCTTACCACAGAATCATATTGTACAAAAAATCAAACATTGTTTTAGAAAACTTCCTGTTAACAGGCCTATTGATTGGAAGGTATGTCAAAGAATTGTGGGTCTTTTGGGCTTTGCCGCTCCTTTTACACAATGTGGATACCCTGCCTTAATGCCTTTGTATGCATGTATACAAGCTAAACAGGCTTTTACTTTTTCGCCAACTTACAAGGNCTTTCTAAATAAACAATATATGAACCTTTACCCCGTTGCCCGGCAACGGCCTGNTCTNTGCCAAGTGTTTNCTGACGCAANNNNNNNNNNNNNNNNNNNNNNNNNNNNNNNNNNNNNNNNNNNNNNNNNNNNNNNNNNNNNNNNNNNNNTTCATACTGNGGAACTCCTAGCCGCCTGTTTCGCTCGCAGCAGGTCTGGAGCGAAACTCATCGGGACTGATAATTCTGTCGTCCTTTCTCGGAAATATACATCTTTTCCATGGCTNCTAGNTTGTACTGCCAACTGGATTCTTCGCGGGACGTCCTTTGTTTACGTCCCGTCGGCGCTGAATCCTGCGGNNNNNNNNNNNNNNNNNNNNNNNNNNNNNNNNNNNNNNNNNNNNNNNNTGCCGTTCTAGCTAACCATGGGGCGCACCTCTCTTTACGCGGTCTCCCCGTCTGTACCTTCTCATCWGNCGGACCGTGTGCACTTCGCTTCANNNNNNCACGTTGCATGGAGACCACCGTGAACGCCCATCTGATCCTGCCCAAGGTCTTACATAAGAGGACTATTGGACTTTCAGCAATGTCAACGACCGACCTTGAGGCTTACTTCAAAGACTGTGTGTTTAAAGACTGGGAGGAGTTGGGGGAGGAGATTAGGTTAAAGGTCTTTGTATTAGGAGGCTGTAGGCATAAATTGGTCTGCGCACCAGCACCATGCAACTTTTTCACCTCTGCCTAATCATCTCTTGTACATGTCCCACTGTTCAAGCCTCCAAGCTGTGCCTTGGGTGGCTTTGGGGCATGGACATTGACCCCTATAAAGAATTTGGAGCTACTGTGGAGTTACTCTCATTTTTGCCTTCTGACTTCTTTCCTTCCGTCCGGGACCTACTAGATACCGCCTCAGCTCTGTATCGGGAAGCCTTAGAGTCTCCTGAGCATTGCTCACCTCACCATACAGCACTCAGGCAAGCCATTCTCTGCTGGGGGGAATTAATGACTTTAGCTACCTGGGTGGGTAATAATTTGGAAGATCCTGCATCCAGGGATCTCGTAGTCAATTATGTTAATACTAACATGGGCCTAAAGATCAGGCAACTATTGTGGTTTCACATCTCTTGTCTTACTTTTGGAAGAGAAACTGTACTTGAGTATTTGGTCTCTTTCGGAGTGTGGATTCGCACTCCTCCAGCCTATAGACCACCAAATGCCCCTATCTTATCAACACTTCCGGAAACTACTGTTGTTAGA------CGAAGGGACCGAGGCAGGTCCCCTAGAAGAAGAACTCCCTCGCCTCGCAGACGAAGATCTCAATCGCCGCGTCGCAGAAGATCTCAATCTCGGGAATCCCAATGTTAGTATTCCTTGGACTCATAAGGTGGGAAACTTTACTGGGCTTTATTCTACTACTGTACCTACCTTTAATCCTGATTGGCAAACTCCTTCTTTTCCTAAGATTCATTTACATGAGGACATTATNNNNNNNNNNNNACAATTTGTGGGCCCTCTTACTGTAAATGAAAAAAGAAGATTAAACTTAATTATGCCTGCTAGGTTCTATCCTAACAGCACTAAATATTTGCCCCTANACAAAGGGATTAAACCTTATTATCCCAATCAGGTAGTTAATCATTANTTCCAGGCTCAACATTATTTACATACTCTTTGGAAGGCTGGTATTCTATATAAGAGGGAAACTACACGTAGCGCCTCATTCTGCGGGTCACCATATTCTTGGGAACAAGAGCTACAGCATGGGAGGTTGGTCATCAACTCCTCGCAAAGGCATGGGGACAAATCTTTCTGTTCCCAATCCTCTGGGATTCTTTCCCGATCATCAGTTGGACCCTGCATTCGGAGCAAACTCAAACAATCCAGATTGGGACTTCAACCCCATCAAGGACCACTGGCCAGAAGCCAACAAGGTAGGAGTGGGAGCATTTGGGCCAGGGTTCACCCCTCCACACGGAGGTGTTTTGGGGTGGAGCCCTCAGGCTCAGGGCCTATTGACCACACTGCCAAAGGTTCCTCCTCCTGCCTCCACCAATCGGCAGTCAGGAAGGCAGCCTACTCCCATCTCTCCACCTCTAAGAGACAGTCATCCTCAGGCCATGCAGTGGAA
A_LT992440_1567_SVK_Eastern_Europe          TTCCACAGCCTTCCACCAAGCTCTGCAAGATCCCAGAGTCAGGGGCCTGTATTTTCCTGCTGGTGGCTCCAGTTCAGGAACAGTAAACCCTGCTCCGAATATTGCCTCTCACATCTCGTCAATCTCCTCGAGGATTGGGGACCCTGTACCGACCATGGAGAACATCACATCAGGATTCCTAGGACCCCTGCTCGTGTTACAGGCGGGGTTTTTCTTGTTGACAAGAATCCTCACAATACCGCAGAGTCTAGACTCGTGGTGGACTTCTCTCAATTTTCTAGGGGGATCACCCGTGTGTCTTGGCCAAAATTCGCAGTCCCCAACCTCCAATCACTCACCAACCTCCTGTCCTCCAATTTGTCCTGGTTATCGCTGGATGTGTCTGCGGCGTTTTATCATATTCCTCTTCATCCTGCTGCTATGCCTCATCTTCTTATTGGTTCTTCTGGATTATCAAGGTATGTTGCCCGTTTGTCCTCTAATTCCAGGATCCACAACAACCAGTACGGGACCCTGCAAAACCTGCACGACTCCTGCTCAAGGCAACTCTATGTTTCCCTCATGTTGCTGTACAAAACCTACGGATGGAAATTGCACCTGTATTCCCATCCCATCATCTTGGGCTTTCGCAAAATACCTATGGGAGTGGGCCTCAGTCCGTTTCTCCTGGCTCAGTTTACTAGTGCCATTTGTTCAGTGGTTCGTAGGGCTTTCCCCCACTGTTTGGCTTTCAGCTATATGGATGATGTGGTATTGGGGGCCAAGTCTGTACAACATCTTGAGTCCATTTATACCGCTGTTACCAATTTTCTTTTGTCTTTGGGTATACATTTAAACCCTAACAAAACAAAAAGATGGGGTTATTCCCTAAACTTCATGGGATACATAATTGGAAGTTGGGGAACATTGCCACAGGATCATATTGTACAAAAAATCAAACATTGTTTTAGAAAACTTCCTGTTAACAGACCTATTGATTGGAAGGTATGTCAAAGAATTGTGGGTCTTTTGGGCTTTGCCGCTCCATTTACACAATGTGGATACCCTGCCTTAATGCCTTTGTATGCATGTATACAAGCTAAACAGGCTTTTACTTTCTCGCCAACCTACAAGGCCTTTCTGAGTAAACAGTATATGAACCTTTACCCCGTTGCCCGGCAACGGCCTGGTCTGTGCCAAGTGTTTGCTGACGCAACCCCCACTGGCTGGGGCTTGGCCATAGGCCATCAGCGCATGCGTGGAACCTTTGTGGCTCCTCTGCCGATCCATACTGCGGAACTCCTAGCCGCTTGTTTTGCTCGCAGCCGGTCTGGGGCAAAACTCATCGGGACTGATAATTCTGTCGTCCTTTCTCGGAAATATACATCCTTTCCATGGCTGCTAGGCTGTACTGCCAACTGGATTCTTCGCGGGACNNNNNNNNNNNNNNTCCCGTCGGCGCTGAATCCCGCGGACGACCCCTCTCGGGGCCGCTTGGGACTCTATCGTCCCCTTCTCCGTCTGCCGTTCCNNNNNNNNNNNNNNNNNNNNNNNNTTTACGCGGACTCCCCGTCTGTGCCTTCTCATCTGCCGGACTGTGTGCACTTCGCTTCACCTCTGCACGTTGCATGGCGACCACCGTGAACGCCCATCAAATCCTGCCCAAGGTCTTACATAAGAGGACTCTTGGACTCCCAGCAATGTCAACGACCGACCTTGAGGCCTACTTCAAAGACTGTGTGTTTAAAGACTGGGAGGAGTTGGGGGAGGAGATTAGGTTAAAGGTCTTTGTATTAGGAGGCTGTAGGCATAAATTGGTCTGCGCACCAGCATCATGCAACTTTTTCACCTCTGCCTAATCATCTCTTGTTCATGTCCCACTGTTCAAGCCTCCAAGCTGTGCCTTGGGTGGCTTTGGGGCATGGACATTGACCCCTATAAAGAATTTGGAGCTACTGTGGAGTTACTCTCGTTTTTGCCTTCTGACTTCTTTCCTTCGGTCCGAGATCTCCTAGATACCGCCTCAGCTCTGTATCGGGAAGCCTTAGAGTCTCCTGAGCATTGTTCACCTCACCATACAGCACTCAGGCAAGCCATTCTTTGCTGGGGGGAATTAATGACTCTAGCTACCTGGGTGGGTAATAATTTGGAAGATCCAGCATCCAGGGATCTAGTAGTCAATTATGTTAATACTAACATGGGCCTAAAGATCAGGCAACTATTGTGGTTTCATATCTCTTGCCTTACTTTTGGAAGAGAAACTGTGCTTGAGTATTTGGTCTCTTTCGGAGTGTGGATTCGCACTCCTCCAGCCTACAGACCACCAAATGCCCCTATCTTATCAACACTTCCGGAAACTACTGTTGTTAGA------CGACGGGACCGAGGCAGGTCCCCTAGAAGAAGAACTCCCTCGCCTCGCAGACGAAGATCTCAATCGCCGCGTCGCAGAAGATCTCAATCTCGGGAATCCCAATGTTAGTATTCCTTGGACTCATAAGGTGGGAAACTTTACTGGGCTTTATTCCTCTACTGTACCTATCTTTAATCCTGAATGGCAAACTCCTTCTTTTCCTAAGATTCATTTACATGAGGACATTATTAATAGGTGTCAACAATTTGTGGGCCCTCTCACTGTAAATGAAAAAAGAAGATTGAAATTAATTATGCCTGCTAGATTCTATCCTACCAGCACTAAATATTTGCCCCTGGACAAAGGAATTAAACCTTATTATCCAGATAATGTAGTTAATCATTACTTCCAAGCCCGACATTATTTACATACTCTTTGGAAGGCTGGTATTCTATATAAGAGGGAAACTACACGTAGCGCCTCATTTTGCGGGTCACCATATTCTTGGGAACAAGAGCTACAGCATGGGAGGTTGGTCATCAAAACCTCGCAAAGGCATGGGGACGAATCTTTCTGTTCCCAACCCTCTGGGATTCTTTCCCGATCATCAGTTGGACCCTGCATTCGGAGCCAACTCAAACAATCCAGATTGGGACTTCAACCCCATCAAGGACCACTGGCCAGAAGCCAACCAGGTAGGAGTGGGAGCATTTGGGCCAGGGTTCACCCCTCCACACGGAGGTGTTTTGGGGTGGAGCCCTCAGGCTCAGGGCATATTGGCTACGGTGCCAGCAGTTCCTCCTCCTGCCTCCACCAATCGGCAGTCAGGAAGGCAGCCTACTCCCATCTCTCCACCTCTAAGAGACAGTCATCCTCAGGCCATGCAGTGGAA
GQ331046_14_BEL_WesternEurope_Human         GTCCACAACCTTCCACCAAGCTCTGCAAGATCCCAGAGTCAGGGGTCTGTATTTTCCTGCTGGTGGCTCCAGTTCAGGAACAGTAAACCCTGTTCAGAATATTGCCTCTCACATCTCGTCAATCTCCTCGAGGACTGGGGACCCTGCACCGAACATGGAGAACATCACATCAGGATTCCTAGGACCCCTGCTCGTGTTACAGGCGGGGTTTTTCTTGTTGACAAAAATCCTCACAATACCGCAGAGTCTCGACTCGTGGTGGACTTCTCTCAATTTTCTAGGGGGACCACCCGTGTGTCTTGGCCAAAATTCGCAGTCCCCAACCTCCAATCACTCACCAACCTCCTGTCCTCCAATCTGTCCTGGTTATCGCTGGATGTGTCTGCGGCGTTTTATCATATTCCTCTTCATCCTGCTGCTATGCCTCATCTTCTTATTGGTACTTCTGGATTATCAAGGTATGTTGCCCGTTTGTCCTCTAATTCCAGGAACCACAACAACCAGTACGGGACCCTGCAGAACCTGCACGACTCCTGCTCAAGGCAACTCTATGTTTCCCTCATGTTGCTGTACAAAACCTACGGATGGAAATTGCACCTGTATTCCCATCCCATCATCTTGGGCTTTCGCAAAATACCTATGGGAGTGGGCCTCAGTCCGTTTCTCCTGGCTCAGTTTACTAGTGCCATTTGTTCAGTGGTTCGTAGGGCTTTCCCCCACTGTTTGGCTTTCAGTTATATGGATGATGTGGTACTGGGGGCCAAGTCTGTACAACATCTTGAGTCCCTTTATACCGCTGTTACCAATTTTCTTTTGTCTTTGGGTATACATCTAAACCCTAACAAAACAAAGAGATGGGGTTACTCCCTAAATTTCATGGGATATGTAATTGGAAGTTGGGGAACTTTACCACAGGATCATATTGTACAAAAAATCAAACAATGTTTTAGAAAACTTCCCGTTAACAGGCCTATTGATTGGAAGGTATGTCAACGAATTGTGGGTCTTTTGGGCTTTGCCGCTCCTTTTACACAATGTGGATACCCTGCCTTAATGCCTTTGTATGCATGTATACAAGCTAAACAGGCTTTCACTTTTTCGCCAACTTACAAGGCCTTTCTAAGTCAACAATATATGAACCTTTACCCCGTTGCCCGGCAACGGCCTGGTCTGTGCCAAGTGTTTGCTGACGCAACCCCCACTGGCTGGGGCTTGGCGATTGGCCATCAGCGCATGCGTGGAACCTTTGTGGCTCCTCTGCCGATCCATACTGCGGAACTCCTAGCCGCTTGTTTTGCTCGCAGCAGGTCTGGAGCGAAACTCATCGGGACTGATAATTCTGTCGTCCTTTCTCGGAAATATACATCTTTTCCATGGCTGCTAGGTTGTACTGCCAACTGGATTCTTCGCGGGACGTCCTTTGTTTACGTCCCGTCGGCGCTGAATCCCGCGGACGACCCCTCTCGGGGCCGCTTGGGACTCTATCGTCCCCTTCTCCGTCTGCCGTTCCAGCCGACCACGGGGCGCACCTCTCTTTACGCGGTCTCCCCGTCTGTGCCTTCTCATCTGCCGGACCGTGTGCACTTCGCTTCACCTCTGCACGTTGCATGGAGACCACCGTGAACGCCCATCTGATCCTGCCCAAGGTCTTACATAAGAGGACTCTTGGACTCTCAGCAATGTCAACGACCGACCTTGAGGCTTACTTCAAAGACTGTGTGTTTAAAGACTGGGAGGAGTTGGGGGAGGAGACTAGGTTAATGATTTTTGTATTAGGAGGCTGTAGGCATAAATTGGTCTGCGCACCAGCACCATGCAACTTTTTCACCTCTGCCTAATCATCTCTTGTACATGTCCCACTGTTCAAGCCTCCAAGCTGTGCCTTGGGTGGCTTTGGGGCATGGACATTGACCCCTATAAAGAATTTGGAGCTACTGTGGAGTTACTCTCATTTTTGCCTGCTGACTTCTTTCCTTCCGTCCGGGATCTACTAGATACCGCCTCAGCTCTGTTTCGGGAAGCCTTAGAGTCTCCTGAGCATTGTTCACCTCACCATACAGCACTCAGGCAAGCCATTCTCTGCTGGGGGGAATTAATGACTCTAGCTACCTGGGTGGGTAATAATTTGCAAGATCCAGCATCCAGGGATCTAGTAGTCAATTATGTCAATACTAACATGGGCCTAAAGATCAGGCAACTATTGTGGTTTCACATCTCTTGTCTTACTTTTGGAAGAGAAGTTGTACTTGAGTATTTGGTCTCTTTCGGAGTGTGGATTCGCACTCCTCCACCCTATAGACCACCAAATGCCCCTATCTTATCAACACTTCCGGAAACTACTGTTGTTAGACGAAGGGAC------CGAGGCAGGTCCCCTAGAAGAAGAACTCCCTCGCCTCGCAGACGAAGATCTCAATCGCCGCGTCGCAGAAGATCTCAATCTCGGGAATCCCAATGTTAGTATTCCTTGGACTCATAAGGTGGGAAACTTTACTGGGCTTTATTCTACTACTGTACCTACCTTTAATCCTGATTGGCAAACTCCTTCTTTTCCTAAGATTCATTTACATGAGGACATTATTAATAGATGTCAACAATTTGTAGGCCCTCTTACTGTAAATGAAAAAAGAAGATTGAAGTTAATTATGCCTGCTAGGTTCTATCCTACCAGCACTAAATATTTGCCCCTAGACAAAGGAATTAAACCTTATTATCCAAATCAGGTAGTTAATCATTACTTCCAGGCTCAACATTATTTACATACTCTTTGGAAGGCTGGTATTCTATATAAGAGGGAATCTACACGTAGCGCCTCATTCTGCGGGTCACCATATTCTTGGGAACAAGAGCTACAGCATGGGAGGTTGGTCATCAACTCCTCGCAAAGGCATGGGGACAAATCTTTCTGTTCCCAACCCTCTGGGATTCTTTCCCGATCATCAGTTGGACCCTGCATTCGGAGCCAACTCAAACAATCCAGATTGGGACTTCAACCCCATCAAGGACCACTGGCCAAAAGCCAACCAGGTAGGAGTGGGAGCATTTGGGCCAGGGTTCACCCCTCCACACGGAGGTGTTTTGGGGTGGAGCCCTCAGGCTCAGGGTCTATTGACCACGCTGCCAAAGGTTCCTCCTCCTGCCTCCACCAATCGGCAGTCAGGAAGGCAGCCTACTCCCATCTCTCCACCTCTAAGAGACAGTCATCCTCAGGCCGTGCAGTGGGA
B_LT992442_2120_MNG_Eastern_Asia            CTCCACCACTTTCCACCAAACTCTTCAAGATCCCAGAGTCAGGGCTCTGTACTTTCCTGCTGGTGGCTCCAGTTCAGGAACAGTGAGCCCTGCTCAGAATACTGCCTCTGCCATATCGTCAATCTTATCGAAGACTGGGGACCCTGTACCGAACATGGAGAACATCGCATCAGGACTCCTAGGACCCCTGCTCGTGTTACAGGCGGGGTTTTTCTTGTTGACAAAAATCCTCACAATACCACAGAGTCTAGACTCGTGGTGGACTTCTCTCAATTTTCTAGGGGGAACACCCGTGTGTCTTGGCCAAAATTCGCAGTCCCAAATCTCCAGTCACTCACCAACCTGTTGTCCTCCAATTTGTCCTGGTTATCGCTGGATGTGTCTGCGGCGTTTTATCATCTTCCTCTGCATCCTGCTGCTATGCCTCATCTTCTTATTGGTTCTTCTGGACTATCAAGGTATGTTGCCCGTTTGTCCTCTAATTCCAGGATCATCAACCACCAGCACCGGACCATGCAGAAYCTGCACGACTCCTGCTCAAGGAACCTCTATGTTTCCCTCATGTTGCTGTACAAAACCTACGGATGGAAACTGCACCTGTATTCCCATCCCATCATCTTGGGCTTTCGCAAAATACCTATGGGAGTGGGCCTCAGTCCGTTTCTCTTGGCTCAGTTTACTAGTGCCATTTGTTCAGTGGTTCGTAGGGCTTTCCCCCACTGTCTGGCTTTCAGTTATATGGATGATGTGGTATTGGGGGCCAAGTCTGTACAACATCTTGAGTCCCTTTATGCCGCTGTTACCCATTTTCTTTTGTCTTTGGGTATACATTTAAACCCTCACAAAACAAAAAGATGGGGATATTCCCTTAACTTCATGGGATATATAATTGGGAGTTGGGGCACATTGCCACAGGAACATATTGTACAAAAAATCAAACTATGTTNNNNNNNNNNNNNNNNNNNNNNNNNNNNNNNNNGGAAAGTATGTCAACGAATTGTGGATCTTTTAGGATTTGCTGCCCCTTTTACGCAANNNNNNNNNNNNNNNNNNNNNNNNNNNNNNNNNNNNNNNNNNNNNNNNNNNNNTTTYACTTTCTCGCCAACTTACAAGRCCTTTCTAAGTAAACAGTATCTGAACCTTTACCCCGTTGCTCGGCAACGGCCTGGTCTGTGCCAARTGTTTGYTGACGCAACCCCCACTGGTTGGGGCTTGGCCATAGGCCACCAGCKCATGNNNNNNNNNNNNNNNNNNNNTCTGCCGATCCATACTGCGGAACTCCTAGCCACTTGTNNNNNNNNNNNNNNNNNNNNNNNNNNNNNNNNNNNNNNNNNNNNNNNNNNNNNNNNNNNNNNNNNNNNNNNNNNNNNNNNNNNNNNNNNNNNNNNNNNNNNNNNNNNNNNNNNNNNNNNNNNNNNNNNNNNNNNNNNNNNNNNNNNNNNNNNNNNNNNNNNNNNNNNNNNNNNNNNNNNNNNNNNNNNNNNNNNNNNNNNNNNNNNNNNNNNNNNNNNNNNNNNNNNNNNNNNNNNNNNNNNNNNNNNNNNNNNNNNNNNNNNNNNNNNNNNNNNNNNNNNNNNNNNNNNNNNNNNNNNNNNNNNGCACGTCGCATRGAGACCACCGTGAACGCCCACCGGAACCTGCCCAAGGTCTTGCATAAGAGGACTCTTGGACTTTCAGCAATGTCAACGACCGACCTTGWRKCATACTTCAAAGACTGTGTGTTTACTGAGTGGGAGGAGTTGGGGGAGGAGATTAGGTTAAAGGTCTTTGTACTAGGAGGCTGTAGGCATAAATTGGTCTGTTCACCAGCACCATGCAACTTTTTCACCTCTGCCTAGTCATCTCTTGTTCATGTCCTACTGTTCAAGCCTCCAAGCTGTGCCTTGGGTGGCTTTGGGGCATGGACATTGACCCTTATAAAGAATTTGGAGCTACTGTGGAGTTACTCTCTTTTTTGCCTTCTGACTTCTTTCCGTCGGTGCGAGATCTCCTAGATACCGCCGCTGCTCTGTATCGGGAAGCCTTAGAATCTCCTGAACATTGCTCACCTCACCACAYAGCACTCAGGCAAGCTATTYTGTGCTGGGGGGAATTAATGACTCTAGCTACCTGGGTGGGTAATAATTTAGAAGATCCAGCATCCAGGGACCTAGTAGTCAATTATGTTAAYAYTAACATGGGCCTAAAGATCAGGCAATTATTGTGGTTTCACATTTCTTGCCTTACTTTTGGAAGAGAAACTGTTCTTGAATATTTGGTGTCTTTTGGAGTRTGGATTCGCACTCCTCCTGCATACAGACCACCAAATGCCCCTATCTTATCAACACTTCCGGAAACTACTGTTGTTAGA------CGA------CGAGGCAGGTCCCCTAGAAGAAGAACTCCCTCGCCTCGCAGACGAAGGTCTCAATCACCGCGTCGCAGAAGATCTCAATCTCGGGAATCCCAATGTTAGTATTCCTTGGACTCATAAGGTGGGAAATTTTACGGGGCTTTATTCTTCTACAGTAYCTRTCTTTAATCCTGAATGGCAAACTCCTTCTTTTCCTGACATTCATTTGCAGGAGRACATTGTTGATAGGTGTAAGCAATTTGTGGGACCCCTCACAGTAAATGAAAACAGGAGACTAAAATTAATTATGCCTGCTAGATTTTATCCTAATGTTACCAAATATTTGCCCTTAGATAAAGGGATCAAACCTTATTATCCAGAGCATGTAGTTAATCATTACTTCCAGACGAGACATTATTTACATACTCTTTGGAAGGCGGGTATCTTATATAAAAGAGAGTCAACACGTAGCGCCTCATTTTGCGGGTCACCATATTCTTGGAAACAAAATCTACAGCATGGGAGGTTGGTCTTCCAAACCTCGAAAAGGCATGGGGACAAATCTTTCTGTCCCCAATCCCCTGGGATTCTTCCCCGATCATCAGTTGGACCCTGCATTCAAAGCCAACTCAGAAAATCCAGATTGGGACCTCAACCCGCACAAGGACAACTGGCCGGATGCCAACAAGGTGGGAGTGGGAGCATTCGGGCCAGGGTTCACCCCTCCCCATGRGGGACTGTTGGGGTGGAGCCCTCAGGCTCAGGGCATACTCACAACTGTGCCAGCAGCTCCTCCTCCTGCCTCCACCAATCGGCAGTCAGGAAGGCAGCCTACTCCCTTATCTCCACCTYTAAGGGACACTCATCCTCAGGCCATGCAGTGGAA
aGt_LT992455_3851_POL_Eastern_Europe        ----------TTCCACCAAACTCTACAAGATCCCAGAGTGAGAGGCCTGTACTTTCCTGCTGGTSKCTCCAATTCAGGAACAGTGAACCCTGTTCTGACTACTGCCTCTCCCATCTCGTCAATCTTCTCGAGGACTGGGGACCCTGCACCGAACATGGAAAACATCACATCAGGATTCCTAGGACCCCTGCNNNNNNNNNNNNNNNNNNNNNNNNNGTTGATAAGAATCCTCACAATACCGCAGAGTCTAGACTCGTGGTGGACTTCTCTCAATTTTCTAGGAARAGCWCCCGTGTGTMYTGGCCAAAATTCGCAGTCCNNNNNNNNNNNNNNNNNNNNNNNNNNNNNNNNNNNNNNNNNNNNNNNNNNTCGCTGGATGTGTCTGCGGCGTTTTATCATATTCCTCTTCATCCTGCTGCTATGCCTCATCTTCTTGTTGGTTCTTCTGGACTATCAAGATATGTTGCCCGTTTGTCCTCTRATTCCAGGATCATCGACCACCAGCACRGGACCATGCAAAACCTGCACGACTCCTGCTCAAGGAACCTCTATGTANNNNTCATGTTGCTGTACAAAACCTTCGGACGGAAATTGCACCTGTATTCCCATCNNNNNNNNNNNNNNNNNNNNNNNNNNNNNNNNNNNNNNNNNNNNNNNNNNNNNNNNNNNNNNNNNNNNNNNNNNNNNNNNNNNNNNNNNNNNNNNNNNNNNNNNNNNNNNNNNNNNNNNNNNNNNNNNNNNNNNNNNNNNNNNNNNNNNNNNNNNNNNNNNNNNNNNNNNNNNNNNNNNNNNNNNNNNNNNNNNNNNNNNNNNNNNNNNNNNNNNNNNNNNNNNNNNNNNNNNNNNNNNNNNNNNNNNNNNNNNNNNNNNNNNNNNNNNNNNNNNNNNNNNNNNNNNNNNNNNNNNNNNNNNNNNNNNNNNNNNNNNNNNNNNNNNNNNNNNNNNNNNNNNNNNNNNNNNNNNNNNNNNNNNNNNNNNNNNNNNNNNNNNNNNNNNNNNNNNNNNNNNNNNNNNNNNNNNNNNNNNNNNNNNNNNNNNNNNNNNNNNNNNNNNNNNNNNNNNNNNNNNNNNNNNNNNNNNNNNNNNNNNNNNNNNNNNNNNNNNNNNNNNNNNNNNNNNNNNNNNNNNNNNNNNNNNNNNNNNNNNNNNNNNNNNNNGCAACGGCCAGGTCTATGCCAAGTGTTTGCTGATGCAACCCCCACTGGCTGGGGCTNNNNNNNNNNNNNNNNNNNNNNNNNNNNNNNNNNNNNNNNNNNNNNNNNNNNNNNNNNNNNNNNNCTCCTAGCCGCTTGTTTTGCTCGCAGCAGGTCTGGAGCTAAANNNNNNNNNNNNNNNNNNNNNNNNNNNNNNNNNNNNNNNNNNNNNNNNNNNNNNNNNNNNNNNNNNNNNNNNNNNNNNNNNNNNNNNNNNNNNNNNNNNNNNNNNNNNNNNNNNNNNNNNNNNNNNNNNNNNNNNNNNNNNNNNNNNNNNNNNNNNNNNNNNNNNNNNNNNNNNNNNNNNNNNNNNNNNNNNNNNNNNNNNNNNNNNNNNNNNNNNNNNNNNNNNNNNNNNNNNNNNNNNNNNNNNNNNNNNNNNNNNNNNNNNNNNNNNNNNNNNNNNNNNNNNNNNNNNNNNNNNNNNNNNNNNNNNNNNNNNNNNNNNNNNNNNNNNNNNNNNNNNNNNNNNNNNNNNNNNNNNNNATGTCAACGACYAGAATTGAGTCATACTTCAAAGACTGTGTGTTTAAGGAGTGGGAGGATTTAGGGGAGGAGATTAGGTTAAAGGTCTTTGTGTTAGGAGGCTGTAGGCATAAATTGGTCTGTTCACCARCACCATGCAACTTTNNNNNNNNNNNCTAATCATCTCATGTTCATGTCCTACTGTTCAAGCCTCCAAGCTGTGCCTTGGGTGGCTTTTGGGCATGGACATTGACCCTTATAAAGAATTTGGAGCTACTGTGGAGTTACTCTCTTTTTTGCCTTCTGACTTYTTTCCGTCGGTCCGNNNNNNNNNNNNNNNNNNNNNNGCTCTGTACCGGGAAGCTTTAGAATCTCCAGAGCATTGTTCACCTAACCATACAGCACTCAGGCAAGCAGTTCTGTGCTGGGGTGAGTTGATGACTCTGGCTTCCTGGGTGGGCAATAATTTGGAAGACCCCGCATCCAGAGAGCAAGTAGTTAATTATGTCAACACTAATATGGGTTTAAAGATCAGGCAACTATTGTGGTTTCACATTTCCTGTCTTACTTTTGGAAGAGAAACTGTCCTTGAGTATTTGGTGTCTTTTGGGGTGTGGATTCGCACTCCTCCTGCTTACAGACCACCAAATGCYYYTATCTTATCAACACTTCCGGAGACTACTGTTGTTAGA------CGA------CGAGGCAGGTCMCCTAGAAGAAGAACTCCCTCGCCTCGCAGACGAAGGTCTCAATCGCCGCGTCGCAGAAGATCTCAATCTCCAGCTTCCCAATGTTAGTATTCCTTGGACTCACAAGGTGGGAAACTTTACGGAACTTTATTCTTCTACTATACNNNNNNNNNNNNNNNNNNNNNNNNNNNNNNNNNNNNNNNNNNNNNNNNNNNNNNNNNNNNNNNNNNNNNNNNNNNNNNNNNNNNNNNNNNNNNNNNNNNNNNNTGAAAAGAGAAGATTAAARYTAGTTATGCCTGCTAGATTTTACCCNNNNNNNNNNNNNNNNNNNNNNNNNNNNNNNNNNNNNNNNNNNNNTTACCCAGATAATGTGGTTAATCATTACTTCCAAACTAGANNNNNNNNNNNNNNNNNNNNNNNNNNNNNNNNNNNNNNNNNNNNNNNGACAACACGCAGCGCCTCATTTTTTGGGTCACCATATTCTTGGGAACAAGAKCTACAGCATGGGNNNNNNNNNNNNNNNACTTCGCAAAGGCATGGGGACGAATCTTNNNNNNNNNNNNNNNNNNNNNNNNNNNNNNNNNNNNNNNNNNNNNNNNNNNNNNNNNNNNNNNNNNNNNAATCCAGATTGGGATTTCAATCCCAACAAGGACCCCTGGCCAGAGGCCAACAAGGTAGGAGCYGGRGCTTTCGGGCCAGGGTTCACCCCACCGCACGGAGGCCTTTTGGGGTGGAGCCCTCAGTCTCAGGGCATACTAANNTCWKTGCCAGCAGATCCGCCTCCTGCCTCTACCAATCGGCAATCAGGAAGGCAGCCTACCCCAGTCTCTCCACCTCTGAGAGACACTCATCCTCAGGCCATGCAGTGGA-
A_LT992447_4282_RUS_Central_Asia            CTCTGCAACCTTCCACCAAACTCTTCAAGATCCCAGAGTAAGGGGCCTGTATTTTCCTGCTGGTGGCTCCAGTTCAGGAACAGTAAACCCTGTTCCGAATATTGCCTCTCACATCTCGTCAATCTTCTCGAGGACTGGGGACCCTGTACCGAACATGGAGAACATCACATCAGGATTCCTAGGACCCCTGCTCGCGTTACAGGCGGGGTTTTTCTTGTTGACAAGAATCCTCACAATACCKCAGAGTCTAGACTCGTGGTGGACTTCTCTCAATTTTCTAGGGGGAGCACCCGTGTGTCCTGGCCAAAATTCGCAGTCCCCAACCTCCAATCACTTACCAACCTCCTGTCCTCCAACTTGTCCTGGTTATCGTTGGATGTGTCTGCGGCGTTTTATCATCTTCCTCTTCATCCTGCTGCTATGCCTCATCTTCTTGTTGGTTCTTCTGGACTATCAAGGTATGTTGCCCGTTTGTCCTCTGATTCCAGGATCCTCGACCACCAGCACGGGACCATGCAAGACCTGCACGACTCCTGCTCAAGGCAACTCTATGTATCCCTCATGTTGCTGTACAAAACCTTCGGATGGAAATTGCACCTGTATTCCCATCCCATCATCTTGGGCTTTCGCAAAATACCTATGGGAGTGGGCCTCAGTCCGTTTCTCTTGGCTCAGTTTACTAGTGCCATTTGTTCAGTGGTTCGTAGGGCTTTCCCCCACTGTTTGGCTTTCNNNNNNNNNNNNNNNNNNNNNNNNNNNNNNNNNNNNNNNNNNNNNNNNNNNNNNNNNNNNNNNNNNNNNNNNNNNNNNNNNNNNNNNNNNNNNNNNNNNNNNNNNNNNNNNNNNNNNNNNNNNNNNNNNNNNNNNNNNNNNNNNNNNNNNNNNNNNNNNNNNNNNNNNNNNNNNNNNNNNNNNNNNNNNNNNNNNNNNNNNNNNNNNNNNNNNNNNNNNNNNNNNNNNNNNNNNNNNNNNNNNNNNNNNNNNNNNNNNNAAAGAATTGTGGGTCTTTTGGGCTTTGCTGCTCCATTCACACAATGTGGGTACCCTGCCTTAANNNNNNNNNNNNNNNNNNNNNAAGCTAAACAGGCTTTCACTTTCTCGCCAACTTACAAGGCCTTCCTAAGTAAACAGTATATGAACCTTTACCCCGTTGCTCGGCAACGGCCTGGTCTGTGCCAAATGTTTGCTGACGCAACCCCCACTGACTAGGGCTTAGCCANNNNNNNNCAGCACATGCGTGGAACCTTTGTGGCTCCTCTTCCGATCCATACTGCAGAACTCCTAGCAGCTTGTTTTGCTCGCAGCCGGTCTGGAGCAAAGCTTATCGGRACTRACAACTCCGTTGTCCTCTCTCAAAAATANNNNNNNNNNNNNNNNCTGCTAGGYTGTGYTGCCAACTGGATCCTTCGCGGGACGTCCTTTGTTTACGTCCCGTCGGCGCTGAATCCTGCGAACGNNNNNNNNNNNNNNNNNNNNNNNNNNNNNNNNNNNNNNNNNNNNNNGCCGTTCCAGCCGACCACGGGGCGAACCTCTCTTTACGCGGTCTCCCCGTCTGTRCCTTCWCATCTMSCGGACCGTRTGMACTTCGCTTCACCTCTGCACGTCGCATGGAGACCACCGTGAACGCCCACCAAATCTTGCCCAAGGTCTTGCATAAGAGGACTCTTGGACTCTCAGCAATGTCAACGACCGACCTTGAGGCATACTTCAAAGACTGTGTGTTTAAAGASTGGGAGGARTTRGGCRAGGAGWYYAGGTYAAWRACCTGTGTATTAGGAGGCTGTAGGCATAAATTGGTCTGTTCATCAGCACCATGTAACTTTTTCACCTCTGCCTAAACATCTCTTGTTCATGTCCTACTGTTCAAGCCTCCAAGCTGTGCCTTGGGTGGCTTTRGGGCATGGACATTGACCCTTATAAAGAATTTGGAGCTACTGTGGAGTTGCTCTCTTTTTTGCCTTCTGACTTYTTTCCGTCGGTTCGCGATCTTCTCGACACCGCTTCAGCTTTGTACCGGGAAGCCTTAGAGTCTCCGGAGCATTGTTCACCTCACCATACAGCACTCAGGCAAGCAATTCTGTGCTGGGGGGAACTAATGACTCTAGCYACCTGGGTGGGTAATAATTTAGAAGATCCAGCATCCAGGGACCTAGTAGTCAATTATGTCAATACTAACATGGGCCTAAAGATCAGGCAACTATTGTGGTTTCATATTTCTTGCCTTACTTTTGGAAGAGAAACTGTGCTTGAGTATTTGGTCTCTTTCGGCGTGTGGATTCGCACTCCTCCCGCTTACAGACCACCAAATGCCCCTATCTTATCAACACTTCCGGARACTACTGTTGTTAGA------CGA------CGAGGCAGGTCCCCTAGAAGAAGAACTCCCTCGCCTCGCCGACGAAGATCTCAATCACCGCGTCGCAGAAGATCTCAATCTCCAGCTTCCCAATGTTAGTATACCTTGGACTCACAAGGTGGGAAACTTTACGGGGCTTTATTCTTCTACTATACCTGTCTTTAATCCTGATTGGCAAACTCCNNNNNNNNNNNNNNNNNNNNNNNNNNNNNNNNNNNNNNNNNNATGTGAACAATTTGTGGGCCCTCTCACACTAAATGAAAAAAGAAGATTAAAGCTAGTTATGCCTGCCAGATTTTATCCAACTCNNNNNNNNNNNNNNNNNNNNNNNNNNNNNNNNNNNNNNNNTTATCCAGATAATGTAGTTAATCATTACTTCCAAACCAGACACTATTTGCACACTCTGTGGAAGGCKGGYMTTCTGTGTAAGAGAGAAANNAYCCGTAGCGCCTCATTTTGTGGGTCACCATACACTTGGGAACAAGATCTACAGCATGGGAGGTTGGTCCTCAAAACCTCGAAAAGGCATGGGGAMGAATCTTTCCACCAGCAATCCTCTGGGGTTCTTTCCCGACCACCAGTTGGATCCGGCATTCAGAGCCAACTCAAACAATCCAGATTGGGACTTCAACCCCAACAAGGATCACTGGCCAGAGGCCAACAAGGTAGGAGTTGGAGCATTCGGGCCAGGGTTCACCCCACCGCATGGAGGCCTTTTGGGGTGGAGCCCTCAGGCTCAGGGCATATTGACTACAGTGCCAGCAGTTCCTCCTCCTGCCTCCACCAATCGGAAGTCAGGAAGGCAGCCTACCCCCATCTCTCCACCACTGAGAGACACTCATCCTCAGGCCATGCAGTGGAA
D3_MG585269_450_ITA_Southern_Europe         NNNNNCAACCTTCCACCAAACTCTGCAAGATCCCAGAGTGAGAGGCCTGTATTTCCCTGCTGGTGGCTCCAGTTCAGGAACAGTAAACCCTGTTCCGACTACTGCCTCTCCCTTATCGTCAATCTTCTCGAGGATTGGGGACCCTGCGCTGAACATGGAGAACATCACATCAGGACTCCTAGGACCCCTTCTCGTGTTACAGGCGGGGTTTTTCTTGTTGACAAGAATCCTCACAATACCGCAGAGTCTAGACTCGTGGTGGACTTCTCTCAATTTTCTAGGGGGAACTACCGTGTGTCTTGGCCGAAATTCGCAGTCCCCAACCTCCAATCACTCACCAACCTCCTGTCCTCCAACTTGTCCTGGTTATCGCTGGATGTGTCTGCGGCGTTTTATCATCTTCCTCTTCATCCTGCTGCTATGCCTCATCTTCTTGTTGGTTCTTCTGGACTATCAAGGTATGTTGCCCGTTTGTCCTCTACTTCCAGGATCCTCAACCACCAGCACGGGACCATGCCGAACCTGCACGACTCCTGCTCAAGGAACCTCTATGTATCCCTCCTGTTGCTGTACCAAACCTTCGGACGGAAATTGCACCTGTATTCCCATCCCATCATCCTGGGCTTTCGGAAAATTCCTATGGGAGTGGGCCTCAGCCCGTTTCTCCTGGCTCAGTTTACTAGTGCCATTTGTTCAGTGGTTCGTAGGGCTTTCCCCCACTGTTTGGCTTTCAGTTATATGGATGATGTGGTATTGGGGGCCAAGTCTGTACAGCATCTTGAGTCCCTTTTTACCGCTGTTACCAATTTTCTTTTGTCTTTGGGTATACATTTAAACCCTAACAAAACAAAGAGATGGGGTTACTCCCTAAATTTTATGGGTTATGTCATTGGATGTTATGGGTCCTTGCCACAAGAACACATCGTACAAAAAATCAAAGAATGTTTTAGAAAACTTCCTATTAATAGGCCTATTGATTGGAAAGTTTGTCAACGAATTGTGGGTCTTTTGGGTTTTGCTGCCCCTTTCACACAATGTGGTTATCCTGCTTTAATGCCCTTGTATGCCTGTATTCAATCTAAGCAGGCTTTCACTTTCTCGCCAACTTACAAGGCCTTTCTGTGTAAACAATACCTGAACCTTTACCCCGTTGCCCGGCAACGGCCAGGTCTGTGCCAAGTGTTTGCTGACGNNNNNNNNNNNNNCTGGGGCTTGGTCATGGGCCATCAGCGCATGCGTGGAACCTTTCTGGCTCCTCTGCCGATCCATACTGCGGAACTCCTAGCCGCTTGTTTTGCTCGCAGCCGGTCTGGAGCAAACATTATCGGGACTGATAACTCTGTTGTCCTCTCCCGCAAATATACATCATTTCCATGGCTGCTAGGCTGTGCTGCCAACTGGATCCTGCGCGGGACGTCCTTTGTNNNNNNNNNNNNNNNNNNNNNNNNNNNNNNNNNNNNNNNNNNNNNNNNNNNNNNNNNNNNNNNNNNNNNNNNNNNNNNNNNNNNNNNNNNNNNNNNNNNNNNNNNNNNNNNNNNNNNNNNNNNNNNNNNNNNNNNNNNNNNNNNNNNNNNNNNNNNNNNNNNNNNNNNNNNNNNNNNCGTCGCATGGAGACCACCGTGAACGCCCACCAAATCTTGCCCAAGGTCTTACATAAGAGGACTCTTGGACTCTCTGCAATGTCAACGACCGACCTTGAGGCATACTTCAAAGACTGTTTGTTTAAAGACTGGGAGGAGTTGGGGGAGGAGACTAGATTAATGATCTTTGTACTAGGAGGCTGTAGGCATAAATTGGTCTGCGCACCAGCACCATGCAACTTTTTCACCTCTGCCTAATCATCTCTTGTTCATGTCCTACTGTTCAAGCCTCCAAGCTGTGCCTTGGGTGGCTTTGGGGCATGGACATTGACCCTTATAAAGAATTTGGAGCTACCGTGGAGTTACTCTCATTTTTGCCTTCTGACTTCTTTCCTTCAGTACGAGATCTTCTAGATACCGCCTCAGCTCTGTATCGGGAAGCCTTAGAGTCTCCTGAGCATTGTTCACCTCACCATACTGCACTCAGGCAAGCAATTCTTTGCTGGGGGGAACTAATGACTCTAGCTACCTGGGTGGGTGTTAATTTGGAAGATCCAGCATCTAGAGACCTAGTAGTCAGTTATGTCAACACTAATATGGGCCTAAAGTTCAGGCAACTCTTGTGGTTTCACATTTCTTGTCTCACTTTTGGAAGAGAAACAGTTATTGAGTATTTGGTGTCTTTCGGAGTGTGGATTCGCACTCCTCCAGCTTATAGACCTCCAAATGCCCCTATCCTATCAACACTTCCGGAGACTACTGTTGTTAGA------CGA------CGAGGCAGGTCCCCTAGAAGAAGAACTCCCTCGCCTCGCAGACGAAGGTCTCAATCGCCGCGTCGCAGAAGATCTCAATCTCGGGAATCTCAATGTTAGTATTCCTTGGACTCATAAGGTGGGGAACTTTACTGGGCTTTATTCTTCTACTGTACCTGTCTTTAATCCTCATTGGAAAACACCATCTTTTCCTAATATACATTTACACCAAGACATTATCAAGAAATGTGAACAATTTGTAGGCCCACTCACAGTTAATGAGAAAAGAAGATTGCAATTGATTATGCCTGCTAGGTTTTATCCAAATGTTACCAAATATTTACCATTGGATAAGGGTATTAAACCTTATTATCCAGAACATCTAGTTAATCATTACTTCCAAACTAGACACTATTTACACACTCTATGGAAGGCGGGTATATTATATAAGAGAGAAACAACACATAGCGCCTCATTTTGTGGGTCACCATATTCTTGGGAACAAGATCTACAGCATGGGGC---------------------------------AGAATCTTTCCACCAGCAATCCTCTGGGATTCTTTCCCGACCACCAGTTGGATCCAGCCTTCAGAGCAAACACTGCAAATCCAGATTGGGACTTCAATCCCAACAAGGACACCTGGCCAGACGCCAACAAGGTAGGAGCTGGAGCATTCGGGCTGGGTTTCACCCCACCGCACGGAGGCCTTTTGGGGTGGAGCCCTCAGGCTCAGGGCATACTACAAACTTTGCCAGCAAATCCGCCTCCTGCCTCCACCAATCGCCAGTCAGGAAGGCAGCCTACCCCGCTGTCTCCACCNNNNNNNNNNNNNNNNNNNNNNNNNNNNNNNNNN--
D_LT992444_2299_KGZ_Central_Asia            CTCCACAACCTTCCACCAAACTCTGCAAGATCCCAGAGTGAGAGGCCTGTATTTCCCTGCTGGTGGCTCCAGTTCAGGAACAGTAAACCCTGTTCCGACTACTGCCTCTCACATATCGTCAATCTTCTCGAGGATTGGGGACCCTGCGCTGAACATGGAGAACATCACATCAGGATTCCTAGGACCCCTGCTCGTGTTACAGGCGGGGTTTTTCTTGTTGACAAGAATCCTCACAATACCGCAGAGTCTAGACTCGTGGTGGACTTCTCTCAATTTTCTAGGGGGAACTACCGCGTGTCTTGGCCAAAATTCGCAGTCCCCAACCTCCAATCACTCACCAACCTCCTGTCCTCCAACTTGTCCTGGTTATCGCTGGATGTGTCTGCGGCGTTTTATCATCTTCCTCTTCATCCTGCTGCTATGCCTCATCTTCTTGTTGGTTCTTCTGGACTATCAAGGTATGTTGCCCGTTTGTCCTCTAATTCCAGGATCTTCAACCACCAGCACGGGACCATGCAGAACCTGCACGACTCCTGCTCAAGGAACCTCTATGTATCCCTCCTGTTGCTGTACAAAACCTTCGGATGGAAATTGCACCTGTATTCCCATCCCATCATCCTGGGCTTTCGGAAAATTCCTATGGGAGTGGGCCTCAGCCCGTTTCTCCTGGCTCAGTTTACTAGTGCCATTTGTTCAGTGGTTCGCAGGGCTTTCCCCCACTGTTTGGCTTTCAGTTATATGGATGATGTGGTATTGGGGGCCAAGTCTGTACAGCATCTTGAGTCCCTTTTTACCGCTGTTACCAATTTTCTTTTGTCTTTGGGTATACATTTAAACCCTAACAAAACAAAGAGATGGGGTTATTCCCTAAACTTCATGGGCTATGTAATTGGAAGTTGGGGATCATTGCCACAAGATCATATCATACACAAAATCAAAGATTGTTTTAGAAAACTCCCTGTTAATAGGCCTATTGATTGGAAAGTATGTCAACGCATTGTGGGTCTTTTGGGTTTTGCTGCCCCTTTTACACAATGTGGGTATCCTGCTTTAATGCCCTTATATGCATGTATTCAATCTAAGCAGGCTTTCACTTTCTCGCCAACTTACAAGGCCTTTCTGTGTAAACAATACCTGAACCTTTACCCCGTTGCCCGGCAACGGCCAGGTCTGTGCCAAGTGTTTKCTGACGCAACTCCCACTGGTTGGGGCTTGGTCATAGGCYATCAGCGCATGCGTGGAACCTTTGTGGCTCCTCTGCCGATCCATACTGCGGAACTCCTAGCCGCTTGTTTTGCTCGCAGCAGGTCTRRAGCAAACATTCTCGGGATTGATAACTNNNTTGTTCTCTCCCGCAAATATACATCATTTCCATGGCTGCTAGGCTGTGCTGCCAACTGGATCCTGCGCGGGACGTCCTTTGTTTACGTCCCGTCGGCGCTGAATCCNNNNNNNNNNNNNNNNNNNNNNNGCTTGGGACTATGTCGTCCTCTTCTCCGTCTGCCGTTCCGGCCGACYACGGGGCGCACCTCTCTTTAYGCGGACTYCCYGTCTGTGCYTTCTCATCTGCCGGACCGTGTGCACTTCGCTTCACCTCTGCACGTCGCATGGAGACCACCGTGAACGCCCACCAAATCTTGCCCAAGGTCTTACATAAGAGGACTCTTGGACTCTCTGCAATGTCAACGACCGACCTTGAGGCATACTTCAAAGACTGTTTGTTTAAAGACTGGGAGGAGTTGGGGGAGGAGATTAGATTAAAGGTCTTTGTATTAGGAGGCTGTAGGCATAAATTGGTCTGCGCACCAGCACCATGCAACTTTTTCACCTCTGCCTAATCATCTCTTGTTCATGTCCTACTGTTCAAGCCTCCAAGCTGTGCCTTGGGTGGCTTTGGGGCATGGACATTGACCCTTATAAAGAATTTGGAGCTACTGTGGAGTTACTCTCGTTTTTGCCTTCTGACTTCTTTCCTTCAGTACGAGATCTTCTAGATACCGCCTCAGCTCTGTATCGGGAAGCCTTAGAGTCTCCTGAGCATTGTTCACCTCACCATACTGCACTCAGGCAAGCAATTCTGTGCTGGGGGGAACTAATGACTCTAGCTACCTGGGTGGGTAATAATTTGGAAGATCCAGCATCCAGGGACCTAGTAGTCAATTATGTCAACACTAACATGGGCCTAAAGATCAGGCAACTATTGTGGTTTCACATTTCTTGTCTCACTTTTGGGAGAGAAACAGTTTTGGAGTATTTGGTGTCTTTTGGAGTGTGGATTCGCACTCCTCCAGCTTATAGACCACCAAATGCCCCTATCTTATCAACACTTCCGGAGACTACTGTTGTTAGA------CGA------CGAGGCAGGTCCCCTAGAAGAAGAACTCCCTCGCCTCGCAGACGAAGGTCTCAATCGCCGCGTCGCAGAAGATCTCAATCTCGGGAATCTCAATGTTAGTATTCCTTGGACTCATAAGGTGGGAAACTTTACGGGGCTTTATTCTTCTACTGTACCTGTCTTTAACCCTAATTGGAAAACACCCTCTTTTCCTCATATACATTTACACCAAAACATTATCAAAAAATGTGAACAGTTTGTAGGCCCTCTCACAGTAAATGAGAAAAGAAGATTGCAATTGATTATGCCTGCTAGGTTTTATCCTAATTGTACCAAATATTTGCCCTTGGACAAGGGCATTAAACCTTATTACCCAGAACATCTAGTTAATCATTACTTTCAAACTAGACACTATTTACACACTCTATGGAAGGCGGGTATTTTATATAAGAGAGAAACAACCCATAGCGCCTCATTTTGTGGGTCACCATATTCTTGGGAACAAGAGCTACAGCATGGGGC---------------------------------AGAATCTTTCCACCAGCAATCCTCTGGGATTCTTTCCCGACCACCAGTTGGATCCAGCCTTCAGAGCAAACACCAAAAATCCAGATTGGGACTTCAATCCCAACAAGGACCCCTGGCCAGACGCCAACAAGGTAGGAGTTGGAGCATTCGGGCTGGGGTTCACCCCACCGCACGGAGGCCTTTTGGGGTGGAGCCCACAGGCTCAGGGCATACTACAAACCTTGCCAGCAAATCCGCCTCCTGCCTCCACCAATCGTCAGTCAGGAAGGCAGCCTACCCCGCTGTCTCCACCTCTGAGAGACACTCATCCTCAGGCCATGCAGTGGAA
D_LT992454_1169_KAZ_Central_Asia            CTCCACAACCTTCCACCAAACTCTGCAAGATCCCAGAGTGAGAGGCCTGTATTTCCCTGCTGGTGGCTCCAGTTCAGGAACAGTAAACCCTGTTCCGACTACTGCCTCTCACTTATCGTCAATCTTCTCGAGGATTGGGGACCCTGCGCTGAACATGGAGAACATCACATCAGGATTCCTAGGACCCCTGCTCGTGTTACAGGCGGGGTTTTTCTTGTTGACAAGAATCCTCACAATACCGCAGAGTCTAGACTCGTGGTGGACTTCTCTCAATTTTCTAGGGGGAACTACCGTGTGTCTTGGCCAAAATTCGCAGTCCCCAACCTCCAATCACTCACCAACCTCCTGTCCTCCAACTTGTCCTGGTTATCGCTGGATGTGTCTGCGGCGTTTTATCATCTTCCTCTTCATCCTGCTGCTATGCCTCATCTTCTTGTTGGTTCTTCTGGACTATCAAGGTATGTTGCCCGTTTGTCCTCTAATTCCAGGATCCTCAACCACCAGCACGGGACCATGCAGAACCTGCACGACTCCTGCTCAAGGAACCTCTATGTATCCCTCCTGTTGCTGTACCAAACCTTCGGACGGAAATTGCACCTGTATTCCCATCCCATCATCCTGGGCTTTCGGAAAATTCCTATGGGAGTGGGCCTCAGCCCGTTTCTCCTGGCTCAGTTTACTAGTGCCATTTGTTCAGTGGTTCGTAGGGCTTTCCCCCACTGTTTGGCTTTCAGTTATATGGATGATGTGGTATTGGGGGCCAAGTCTGTACAGCATCTTGAGTCCCTTTTTACCGCTGTTACCAATTTTCTTTTGTCTTTGGGTATACATTTAAACCCTAACAAAACAAAGAGATGGGGTTACTCTCTCAATTTCATGGGCTATGTCATTGGATGTTATGGGTCATTGCCACAAGAACACATCATACAAAAAATCAAAGAATGTTTTAGAAAACTGCCTGTTAACAGACCTATTGATTGGAAAGTATGTCAACGAATTGTGGGTCTTTTGGGTTTTGCTGCCCCTTTTACACAATGTGGTTATCCTGCTTTAATGCCCTTGTATGCATGTATTCAATCTAAGCAGGCTTTCACTTTCTCGCCAACTTACAAGGCCTTTCTGTGTAAACAATACCTGAACCTTTACCCCGTTGCTCGGCAACGGCCAGGTCTGTGCCAAGTGTTTGCTGACGCAACCCCCACTGGCTGGGGCTTGGTCATAGGCCATCAGCGCATGCGTGGAACCTTTATGGCTCCTCTGCCGATCCATACTGCGGAACTCCTAGCCGCTTGTTTTGCTCGCAGCAGGTCTGGAGCAAACATTCTCGGGACTGATAACTCTGTTGTCCTCTCCCGCAAATATACATCGTTTCCATGGCTGCTAGGCTGTGCTGCCAACTGGATCCTGCGCGGGACGTCCTTTGTTTACGTCCCGTCGGCGCTGAATCCCGCGGACGACCCTTCTCGGGGCCGCTTGGGACTCTCTCGTCCCCTTCTCCGTCTGCCGTTCCGCCCGACCACGGGGCGCACCTCTCTTTACGCGGACTCCCCGTCTGTGCCTTCTCATCTGCCGGACCGTGTGCACTTCGCTTCACCTCTGCACGTCGCATGGAGACCACCGTGAACGCCCACCAAGTCTTGCCCAAGGTCTTACATAAGAGGACTCTTGGACTCTCTGCAATGTCAACGACCGACCTTGAGGCATACTTCAAAGACTGTTTGTTTAAAGACTGGGAGGAGTTGGGGGAGGAGATTAGATTAAAGGTCTTTGTACTAGGAGGCTGTAGGCATAAATTGGTCTGCGCACCAGCACCATGCAACTTTTTCACCTCTGCCTAATCATCTCTTGTTCATGTCCTACTGTTCAAGCCTCCAAGCTGTGCCTTGGGTGGCTTTGGGGCATGGACATTGACCCTTATAAAGAATTTGGAGCTACCGTGGAGTTACTCTCTTTTTTGCCTTCTGACTTCTTTCCTTCAGTACGAGATCTTCTAGATACCGCCTCAGCTCTGTATCGGGAAGCCTTAGAGTCTCCTGAGCATTGTTCACCTCACCATACTGCACTCAGGCAAGCAATTCTTTGCTGGGGGGAACTAATGACTCTAGCTACCTGGGTGGGTACTAATTTGGAAGATCCAGCATCTAGGGACCTAGTAGTCAGTTATGTCAACACTAATATGGGCCTAAAGTTCAGGCAACTCTTGTGGTTTCACATTTCTTGTCTCACTTTTGGAAGAGAAACGGTCATAGAGTATTTGGTGTCTTTCGGAGTGTGGATTCGCACTCCTCCAGCTTATAGACCACCAAATGCCCCTATCTTATCAACACTTCCGGAGACTACTGTTGTTAGA------CGA------CGAGGCAGGTCCCCTAGAAGAAGAACTCCCTCGCCTCGCAGACGAAGGTCTCAATCGCCGCGTCGCAGAAGATCTCAATCTCGGGAATCTCAATGTTAGTATTCCTTGGACTCATAAGGTGGGAAACTTTACTGGGCTTTATTCTTCTACTGTACCTGTCTTTAACCCTCATTGGAAAACACCCTCTTTTCCTAATATACATTTACATCAAGACATTATCAAAAAATGTGAACAGTTTGTAGGCCCACTCACAGTCAATGAGAAAAGAAGATTGCAATTGATTATGCCTGCTAGGTTTTATCCAAATGTTACCAAATATTTGCCATTGGATAAGGGTATTAAACCTTATTATCCAGAACATCTAGTTAATCATTACTTCCAAACTAGACACTATTTACACACTCTATGGAAGGCGGGTATATTATATAAGAGAGAAACAACACATAGCGCCTCATTTTGTGGGTCACCATATTCTTGGGAACAAGAGCTACAGCATGGGGC---------------------------------AGAATCTTTCCACCAGCAATCCTCTGGGATTCTTTCCCGACCACCAGTTGGATCCAGCCTTCAGAGCAAACACCGCAAATCCAGATTGGGACTTCAATCCCAACAAGGACACCTGGCCAGACGCCAACAAGGTAGGAGCTGGAGCATTCGGGCTGGGATTCACCCCACCGCACGGAGGCCTTTTGGGGTGGAGCCCTCAGGCTCAGGGCATACTACAAACCTTGCCAACAAATCCGCCTCCTGCCTCTACCAATCGCCAGTCAGGAAGGCAGCCTACCCCGCTGTCTCCACCTTTGAGAACCACTCATCCTCAGGCCATGCAGTGGAA
aGt_LT992443_4488_GER_Western_Europe        CTCAACAACATTCCACCAAACTCTGCAAGATCCCAGAGTGAGAGGCCTGTATTTTCCTGCTGGTGGCTCCAGTTCAGGAACAGTGAACCCTGTTCCGAATACTGCCTCTCTCATCTCGTCAATCTTCTCGAAGACTGGGGACCCTGCACCGAACATGGAAAACATCACATCAGGATTCCTAGGACCCCTGCTCGTGTTACAGGCGGGGTTTTTCTTGTTGACAAAAATCCTCACAATACCGCAGAGTCTAGACTCGTGGTGGACTTCTCTCAATTTTCTAGGGGGAGCACCCGTGTGTCTTGGCCAAAATTCGCAGTCCCCAACCTCCAATCACTCACCAACCTCCTGTCCTCAAATTTGTCCTGGTTATCGCTGGATGTGTCTGCGGCGTTTTATCATATTCCTCTTCATCCTGCTGCTATGCCTCATCTTCTTGTTGGTTCTTCTGGACTACCAAGGTATGTTGCCCGTTTGTCCTCTAATTCCAGGATCATCAACCACCAGCACGGGACCATGCAAAACCTGCACAACTCCTGCTCAAGGAACCTCTATGTATCCCTCATGTTGCTGTACAAAACCTACGGACGGAAATTGCACCTGTATTCCCATCCCATCATCCTGGGCTTTCGGAAAATTCCTATGGGAGTGGGCCTCAGTCCGTTTCTCTTGGCTCAGTTTACTAGTGCCATTTGTTCAGTGGTTCGCAGGGCTTTCCCCCACTGTTTGGCTTTCAGCTATATGGATGATKTGGTWTTGGGGGCCAAGTCTGTACAACATCTTGAGTCCCTTTATACCGCTGTTACCAATTTTCTTTTGTCTGTGGGTATACATTTAAACCCTAACAAAACCAAAAGATGGGGTTATTCTCTCAATTTCATGGGATATGTCATTGGAAGTTGGGAAACATTAYCACAAGATCATATTGTACACAAAATCAAAGATTGCTTTAGGAAACTCCCTGTTAACAGGCCTATTGATTGGAAAGTATGTCAACGAATTGTGGGTCTATTGGGCTTTGCTGCCCCCTTTACACAATGTGGTTACCCTGCMCTAATGCCTTTATATGCATGTATCCAAGCTAAGCAGGCTTTCACTTTCTCGCCAACTTACAAGGCCTTTTTGTGTAAACAGTATTTGAACCTTTACCCCGTTGCCCGGCAACGGCCTGGTCTGTGCCAAGTGTTTGCTGACGCAACCCCCACTGGCTGGGGCTTGGYTATCGGCCACCAGCGCATGCGTGGCGCCTTTGTGGCTCCTCTGCCGATCCATACTGCGGAACTCCTAGCGGCTTGTTTTGCTCGCAGCAGGTCTGGAGCAAATCTTATCGGGACTGATAATTCCGTCRTTCTCTCCCGGAAATATACATCATTTCCATGGCTGCTAGGCTGTGCTGCCAACTGGATCCTGCGCGGGACGTCCTTTGTTTACGTCCCGTCGGCGCTGAATCCTGCGGACGACCCCTCTCGGGGCCGCTTGGGGCTCTGCCGCCCTCTTCTCCGTCTGCCGTTCCAGCCGACCACGGGGCGCACCTCTCTTTACGCGGTCTCCCCGTCTGTGCCTTCTCATCTGCCGGWCCGTGTGCACTTCGCTTCACCTCTGCACGTTGCATGGAGACCACCGTGAACGCCCCCCGGAACCTGCCAAAGGACTTATATAAGAGGACTCTTGGACTGTTWGCTATGTCAATAACCCGGATTGAGAAATACTTCAAAGACTGTGTGTTTAAGGAGTGGGAGGATCTAGGGGAGGAGATTAGGTTAAAGGTCTTTGTATTAGGAGGCTGTAGGCATAAATTGGTCTGTTCACCAGCACCATGTAACTTTTTCACCTCTGCCTAATCATCTCTTGTTCATGTCCTACTGTTCAAGCCTCCAAGCTGTGCCTTGGGTGGCTTTTGGGCATGGACATTGACCCTTATAAAGAATTTGGAGCTACTGCTGAATTGCTCTCCTTTTTGCCTTCTGATTTTTTCCCGTCGGTTCGTGATCTCCTTGATACCGCTTCAGCCTTATACCGGGAAGCTTTAGAGTCTCCAGAGCATTGCTCTCCTAACCACACAGCACTCAGGCAAGCTATCCTGTGCTGGGGTGAGTTAATGACTTTGGCCTCCTGGGTGGGCAATAATCTGGAGGATCCAGCATCTAGGGAGCAAGTGGTTAATTATGTCAATACTAATATGGGATTAAAGATAAGACAGCTGCTGTGGTTCCATATTTCCTGTCTTACTTTTGGAAGAGAAACAGTTCTTGAGTATTTGGTGTCTTTTGGAGTGTGGATTCGCACTCCTCCTGCTTACAGGCCACCAAATGCCCCTATCTTATCAACGCTTCCGGAAACTACTGTTGTTAGA------CGA------CGAGGTAGGTCCCCTAGAAGAAGAACTCCCTCGCCTCGCAGACGAAGGTCTCAATCACCGCGTCGCAGAAGATCTCAATCTCCAGCTTCCCAATGTTAGTATTCCTTGGACTCAYAAGGTGGGAAATTTTACGGGGCTTTACTCTTCTACTGTACCTGTCTTTAATCCTGATTGGCAAACTCCTTCTTTTCCTGATATTCATTTGCATCAGGATCTCATAAACAAATGTGAGCAATTTGTGGGCCCACTCACATTAAATGAAAAAAGAAGGTTAAATCTAGTTATGCCTGCTAGGTTTTATCCTAACTCAACAAAATACTTGCCCATGGATAAGGGTATTAAACCTTACTATCCAGAGAATGTAGTTAATCATTACTTCCAAACCAGACACTATTTACATATTCTATGGAAGGCGGGCATTTTATATAAGAGAGAATCAACACGTAGCGCCTCATTTTGTGGGTCACCATATTCTTGGGAACAAGAGCTACAGCATGGGGC---------------------------------AGAATCTTTCCACCAGCAATCCTCTGGGATTCTTTCCCGAGCACCAGTTGGACCCAGCATTCGGAGCAAATACCAACAATCCAGATTGGGACTTCAATCCCAAAAAGGACCMCTGGCCAGAGGCCAACAAGGTAGGAGCTGGAGCATTCGGGCTAGGGTTCACCCCACCACACGGAGGTCTTTTGGGGTGGAGCCCTCAGGCTCAGGGCAAACTAACAACCTTGCCAGCAGATCCGCCTCCTGCCTCCACCAATCGGCAGTCAGGAAGGCAGCCTACCCCTCTCTCTCCACCTCTGAGAGACACTCATCCTCAGGCCATGCAGTGGAA
aGt_Sorsum_3221_GER_WesternEurope_Human     CTCAACAACATTCCACCAAACTCTGCAAGATCCCAGAGTGAGAGGCCTGTATTTTCCTGCTGGTGGCTCCAGTTCAGGAACAGTGAACCCTGTTCCGAATACTGCCTCTCACATATCGTCAATCTTCTCGAGGACTGGGGACCCTGCACCGAACATGGAAAACATCACATCAGGATTCCTAGGACCCCTGCTCGTGTTACAGGCGGGGTTTTTCTTGTTGACAAAAATCCTCACAATACCGCAGAGTCTAGACTCGTGGTGGACTTCTCTCAATTTTCTAGGGGGAGCACCCGTGTGTCTTGGCCAAAATTCGCAGTCCCCAACCTCCAATCACTCACCAACCTCCTGTCCTCCAATTTGTCCTGGTTATCGCTGGATGTGTCTGCGGCGTTTTATCATCTTCCTCTTCATCCTGCTGCTATGCCTCATCTTCTTGTTGGTTCTTCTGGACTATCAAGGTATGTTGCCCGTTTGTCCTCTAATTCCAGGATCATCGACCACCAGCACGGGACCATGCAAAACCTGCACGACTCCTGCTCAAGGAACCTCTTTGTATCCCTCATGTTGCTGTACAAAACCTACGGACGGAAATTGCACCTGTATTCCCATCCCATCATCTTGGGCTTTCGGAAAATTCCTATGGGAGTGGGCCTCAGTCCGTTTCTCTTGGCTCAGTTTACTAGTGCCATTTGTTCAGTGGTTCGCAGGGCTTTCCCCCACTGTTTGGCTTTCAGCTATATGGATGATGTGGTTTTGGGGGCCAAAACTGTACAACATCTTGAGTCCCTTTATACCGCTGTTACCAATTTTCTTTTGTCTTTGGGTATACATTTGAATCCTAACAAAACAAAAAGATGGGGTTATTCCCTTAACTTCATGGGATATGTAATTGGAAGTTGGGGGACATTGCCACAGGATCATATTGTACAAAAAATCAAACAGTGTTTTAGAAAACTCCCTGTTAACAGGCCTATTGATTGGAAAGTATGTCAAAGAATTGTGGGTCTTTTGGGCTTTGCCGCCCCTTTTACACAATGTGGATATCCTGCTTTAATGCCTTTATATGCATGTATACAAGCTAAACAGGCTTTCACTTTCTCGCCAACTTACAAGGCCTTTCTGTGTAAACAGTATGTGAACCTTTACCCCGTTGCCCGGCAACGGCCAGGTCTGTGCCAAGTGTTTGCTGATGCAACCCCCACTGGCTGGGGCTTGGTCATGGGCCATCAGCGCATGCGTGGAACCTTTGTGGCTCCTCTGCCGATCCATACTGCGGAACTCCTAGCCGCTTGTTTTGCTCGCAGCAGGTCTGGAGCAAACCTTATCGGGACTGATAATTCTGTTGTTCTCTCCCGGAAATATACATCATTTCCGTGGCTGCTAGGCTGTGCTGCCAACTGGATCCTGCGCGGGACGTCCTTTGTTTACGTCCCGTCGGCGCTGAATCCTGCGGACGACCCCTCTCGGGGCCGCTTGGGGCTTTGTCGCCCTCTTCTCCGTCTGCCGTACCAGCCGACCACGGGGCGCACCTCTCTTTACGCGGTCTCCCCGTCTGTGCCTTCTCATCTGCCGGTCCGTGTGCACTTCGCTTCACCTCTGCACGTTGCATGGAGACCACCGTGAACGCCCCCCGGAACCTGCCAAAGGACTTACATAAGAGGACTCTTGGACTCTCAGCAATGTCAACAACCAGGATTGAGACATACTTCAAAGACTGTGTGTTTAAGGAGTGGGAGGATTTAGGGGAGGAGATTAGGCTAAAGGTCTTTGTACTAGGAGGCTGTAGGCATAAATTGGTCTGTTCACCAGCACCATGCAACTTTTTCACCTCTGCCTAATCATCTCTTGTTCATGTCCTACTGTTCAAGCCTCCAAGCTGTGCCTTGGGTGGCTTTTGGGCATGGACATTGACCCTTATAAAGAATTTGGAGCTACTGTGGAGTTACTCTCTTTTTTGCCTTCTGACTTCTTTCCGTCGGTCCGTGATCTCCTTGACACCGCCTCTGCCCTGTACCGGGAAGCCTTAGAGTCTCCAGAGCATTGTTCACCTAACCATACAGCACTTAGACAAGCGGTTCTGTGCTGGGGTGAGTTAATGACTCTGGCCTCCTGGGTGGGCAATAATCTGGAGGACCCAGCATCTAGGGAGCAAGTGGTTAATTATGTCAATACCAACATGGGTTTAAAGATCAGGCAACTGTTGTGGTTNCANATNTCCTGTCTTACTTTTGGAAGAGAAACNGTNCTTGAGTATTTGGTGTCTTTTGGAGTGTGGATTCGCACTCCNCCNGCTTANAGACCACCAAATGCCCCTATCTTATCAACACTTCCGGANACTACTGTTGTTAGA------CGA------CGAGGCAGGTCNCCTAGAAGAAGAACTCCCTCGCCTCGCAGACGAAGNTCTCAATCGCCGCGTCGCAGAAGATCTCAATCTCCAGCTTCCCAATGTTAGTATNCCTTGGACTCACAAGGTGGGAAANTTNACGGGGCTTTACTCTTCTACTGTNCCTGTCTTTAATCCTAATTGGCAAACTCCTTCCTTCCCTGATATTCATTTGCATCAGGATATCATTAATAAGTGTGAGCAATTTGTGGGCCCTCTCACAGTAAATGAAAAACGAAGATTAAAATTAGTTATGCCTGCTAGATTTTATCCCAACTCTACAAAATATTTGCCCCTAGAGAAGGGTATTAAACCTTACTATCCAGAGAATGTAGTTAATCATTACTTCCAGACCAGACACTATTTACATACTCTATGGAAGGCGGGCATTTTATATAAGAGAGAATCAACACGTAGCGCCTCATTTTGTGGGTCACCATATTCTTGGGAACAAGAGCTACAGCATGGGGC---------------------------------AGAATCTTTCCACCAGCAATCCTCTGGGATTCTTTCCCGAGCACCAGTTGGACCCAGCCTTCAGAGCAAATACCAACAATCCAGATTGGGACTTCAATCCCAACAAGGACCACTGGCCAGAGGCCAACAAGGTAGGAGCTGGAGCATTCGGGCTAGGGTTCACCCCACCACACGGAGGTCTTTTGGGGTGGAGCCCTCAGGCTCAGGGCAAGCTAACAACATTGCCAGCAAATCCGCCTCCTGCCTCCACCAATCGGCAGTCAGGAAGGCAGCCTACCCCACTCTCTCCACCTCTGAGAGACACTCATCCTCAGGCCATGCAGTGGAA
aGt_Karsdorf_5008_GER_WesternEurope_Human   NNNNNNNACATTCCACCAAACTCTGCAAGATCCCAGAGTGAGGGGCCTGTATTTTCCTGCTGGTGGCTCCAGTTCAGGAACAGTAAACCCTGTTCCGAATACTGCCTCTCACACATCGTCAATCTTCTCGAGGACTGGGGACCCTGCACCGAACATGGAAAACATCACATCAGGATTCCTAGGACCCCTGCTCGCGTTACAGGCGGGGTTTTTCTTGTTGACAAAAATCCTCACAATACCACAGAGTCTAGACTCGTGGTGGACTTCTCTCAATTTTCTAGGGGGAGCACCCGTGTGTCTTGGCCAAAATTCGCAGTCCCCAACCTCCAATCACTCACCAACCTCCTGTCCTCCAACCTGTCCTGGCTATCGCTGGATGTGTCTGCGGCGTTTTATCATATTCCTCTTCATCCTGCTGCTATGCCTCATCTTCTTGTTGGTTCTTCTGGACTATCAAGGTATGTTGCCCGTCTGTCCTCTGATTCCAGGATCCTCGACCACCAGCACGGGACCATGCAGAACATGCACGACTCCTGCTCAAGGAACCTCTTTGTATCCCTCATGTTGCTGTACAAAACCTTCGGACGGAAATTGCACCTGTATTCCCATCCCATCATCCTGGGCTTTCGGAAAATTCCTATGGGAGTGGGCCTCAGTCCGTTTCTCCTGGCTCAGTTTACTAGCGCCATTTGTTCAGTGGTTCGCAGGGCTTTCCCCCACTGTTTGGCTTTCAGTTATATGGATGATGTGGTTTTGGGGGCCAAGACTGTACAACATCTTGAGTCCCTTTACACCGCTGTTACTAATTTTCTTTTGTCTTTGGGCATACATTTAAATCCCAACAAAACAAAAAGATGGGGTTATTCCCTAAACTTCATGGGTTATGTAATTGGAAGTTGGGGAACATTGCCACAGGATCACATTATTCAGAAAATCAAACAATGTTTCAGAAAACTCCCTGTTAACAGACCTATTGATTGGAAAGTATGTCAAAGAATTGTGGGTCTTTTGGGCTTTGCCGCCCCTTTTACACAATGTGGTTATCCAGCATTAATGCCTTTATATGCATGTATACAAGCTAAGCAGGCTTTCACTTTCTCGCCAACTTACAAGGCCTTTCTGTGTAAACAATATTTGAACCTTTACCCCGTTGCCCGGCAACGGCCAGGTCTGTGCCAAGTGTTTGCTGATGCAACCCCCACTGGCTGGGGCTTGGTCATGGGCCATCAGCGCATGCGTGGAACCTTTGTGGCTCCTCTGCCGATCCATACTGCGGAACTCCTAGCCGCTTGTTTTGCTCGCAGCAGGTCTGGAGCAAACCTTATTGGGACTGATAATTCTGTTGTCCTCTCCCGGAAATATACATCATTTCCATGGCTGCTAGGCTGTGCTGCCAACTGGATCCTGCGCGGGACGTCCTTTGTTTACGTCCCGTCAGCGCTGAATCCTGCGGACGACCCCTCTCGGGGCCACTTGGGGCTTTGCCGCCCCCTTCTCCGTCTGTCGTACCAGCCGACCACGGGGCGCACCTCTCTTTACGCGGTCTCCCCGTCTGTGCCTTCTCATCTGCCGGACCGTGTGCACTTCGCTTCACCTCTGCATGTTACATGGAAACCGCCGTGAACGCCCCCCGGAACCTGCCAAGGGACTTACATAAGAGGACTCTTGGACTCTCAGCAATGTCAACAACCAAGATTGAGACATACTTCAAAGACTGTGTATTTGAGGAGTGGGAGGAATCAGGCAAGGACACCAGGTTAATGACCTTTGTATTAGGAGGCTGTAGGCATAAATTGGTCTGTTCACCAGCACCATGTAACTTTTTCACCTCTGCCTAATCATCTCTTGTTCATGTCCTACTGTTCAAGCCTCCAAGTTGTGCCTTGGGTGGCTTTTGGGCATGGACATTGACCCATATAAAGAATTTGGAGCTACTGTTGAGTTGCTCTCCTTTTTGCCTTCTGACTTTTTTCCTTCGGTCCGCGATCTTCTCGACACCGCCTCAGCTCTGTACCGGGAAGCCTTAGAGTCTCCAGAGCATTGTTCACCAAATCACACAGCACTCAGGCAAGCTGTTCTGTGTTGGGGTGAGTTAATGACCTTGGCTTCCTGGGTGGGCAACAATTTGGAAGATCNNNNNNNNNNNNNNNNNNNNNNNNNNNNNNNNNNNNNNNNNATGGGTTTAAAAATAAGGCAACTATTGTGGTTTCACATTTCCTGTCTTACTTTTGGAAGAGAAACGGTCCTTGAGTATTTGGTGTCTTTTGGAGTGTGGATTCGCACTCCTCCCGCTTACAGACCACCAAATGCCCCTATCTTATCAACACTTCCGGAGACTACTGTTGTTAGA------CGA------CGAGGCAGGTCCCCTAGAAGAAGAACTCCCTCGCCTCGCAGACGAAGGTCTCAATCACCGCGTCGCAGAAGATCTCAATCTCCAGCTTCCCAATGTTAGTATTCCTTGGACTCACAAGGTGGGAAACTTTACGGGGCTTTATTCTTCTACTGTTCCTGTCTTTAACCCTNNCTGGCAAACTCCTTCTTTTCCTGATATTCATTTGCATCAAGATATCATTAACAAATGCGAACAATTTGTGGGCCCTCTTACAGTAAATGAAAAACGAAGATTACAGTTAGTTATGCCTGCTAGATTTTACCCTAACTCTACAAAATATTTGCCCCTAGAGAAAGGCATAAAGCCTTATTATCCAGATAATGTGGTTAATCATTACTTCCAAACCAGACATTATTTACATACTCTATGGAAGGCGGGCATCTTATATAAAAGAGAGACAACACGTAGCGCCTCATTTTGTGGGTCACCATATTCTTGGGAACAAGAGCTACAGCATGGGGC-------------------AGAATCTTGGAGAAANAACCTTTCCACAAGCAATCCTCTAGGATTCTTTCCCGACCACCAGTTGGACCCAGCGTTCAGAGCAAATACCAACAATCCAGATTGGGATTTCAATCCCAACAAGGACCCTTGGCCAGAGGCCAACAAGGTAGGAGCTGGAGCATTCGGGCCAGGGTTCACCCCACCGCACGGAGGCCTTTTGGGGTGGAGCCCTCAGTCTCAGGGCATACTAACAACATTGCCAGCA------------------------------------------------------------------AGAGACACTCATCCTCAGGCCATGCAGTGGAA
D_Petersberg_951_GER_WesternEurope_Human    CTCCACAACCTTCCACCAAACTCTGCAAGATCCCAGAGTGAGAGGCCTGTATTTCCCTGCTGGTGGCTCCAGTTCAGGAACAGTAAACCCTGTTCCGACTACTGCCTCTCACATATCGTCAATCTTCTCGAGAATTGGGGACCCTGCGCTGAACATGGAGAACATCACATCAGGATTCCTAGGACCCCTGCTCGTGTTACAGGCGGGGTTTTTCTTGTTGACAAGAATCCTCACAATACCGCAGAGTCTAGACTCGTGGTGGACTTCTCTCAATTTTCTAGGGGGAACTACCGTGTGTCTTGGCCAAAATTCGCAGTCCCCAACCTCCAATCACTCACCAACCTCCTGTCCTCCAACTTGTCCTGGTTATCGCTGGATGTGTCTGCGGCGTTTTATCATCTTCCTCTTCATCCTGCTGCTATGCCTCATCTTCTTGTTGGTTCTTCTGGACTATCAAGGTATGTTGCCCGTTTGTCCTCTAATTCCAGGATCTTCAACCACCAGCACGGGACCCTGCAGAACCTGCACGACTCTTGCTCAAGGAACCTCTATGTATCCCTCCTGTTGCTGTACAAAACCTTCGGATGGAAACTGCACCTGTATTCCCATCCCATCATCCTGGGCTTTCGGAAAATTCCTATGGGAGTGGGCCTCAGCCCGTTTCTCTTGGCTCAGTTTACTAGTGCCATTTGTTCAGTGGTTCGTAGGGCTTTCCCCCACTGTTTGGCTTTCAGTTATATGGATGATGTGGTATTGGGGGCCAAGTCTGTACAGCATCTTGAGTCCCTTTTTACCGCTGTTACCAATTTTCTTTTGTCTTTGGGTATACATTTAAACCCTAACAAAACAAAGAGATGGGGTTATTCACTAAATTTCATGGGCTATGTCATTGGATGTTGGGGATCATTGCCACAAGATCACATCATACACAAAATCAAAGAATGTTTCAGAAAACTCCCTGTTAACAGGCCTATTGATTGGAAAGTGTGTCAACGAATTGTGGGTCTTCTGGGTTTTGCTGCCCCTTTCACACAATGTGGTTATCCCGCTTTAATGCCCTTGTATGCATGTATTCAATCTAAGCAGGCTTTCACTTTTTCGCCAACTTACAAGGCCTTTCTGTGTAAACAATACCTGAACCTTTACCCCGTTGCCCGGCAACGGCCAGGTCTGTGCCAAGTGTTTGCTGACGCAACCCCCACTGGCTGGGGCTTGNNNNNNNNNNNNNNNNNNNNNNNNNNNNNNNNNNNNNNNNNNNNNNNNNNNNNNNNNNNNNNNNNNNNNNNNNNNNNNNNNNNNNNNNNNNNNNNNNNNNNNNNNNNNNNNNNNNNNNNNNNNNNNNNNNNNNNNNNNNNNNNNNNNNNNNNNNNNNNNNNNNNNNNNNNNNNNNNNNNNNNNNNNNNNNNNNNNNNNNNNNNNNNNNNNNNNNNNNNNNNNNNNNNNNNNNNNNNNNNNNNNNNNNNNNNNNNNNNNNNNNNNNNNNNNNNNNNNNNNNNNNNNNNNNNNNNNNNNNNNNNNNNNNNNNNNNNNNNNNNNNNNNNNNNNNNNNNNNNNNNNNNNNNNNNNNNNNNNNNNNNNNNNNNNNNNNNNNNNNNNNNNNNCGTCGCATGGAGACCACCGTGAACGCCCACCAAATCTTGCCCAAGGTCTTACATAAGAGGACTCTTGGACTCTCTGCAATGTCAACGACCGACCTTGAGGCATACTTCAAAGACTGTTTGTTTAAAGACTGGGAGGAGTTGGGGGAGGAGATTAGATTAAAGGTCTTTGTACTAGGAGGCTGTAGGCATAAATTGGTCTGCGCACCAGCACCATGCAACTTTTTCACCTCTGCCTAATCATCTCTTGTTCATGTCCTACTGTTCAAGCCTCCAAGCTGTGCCTTGGGTGGCTTTGGGGCATGGACATTGACCCTTATAAAGAATTTGGAGCTACTGTGGAGTTACTCTCGTTTTTGCCTTCTGACTTCTTTCCTTCAGTACGAGATCTTCTAGATACCGCCTCAGCTCTGTATCGGGATGCCTTAGAGTCTCCTGAGCATTGTTCACCTCACCATACTGCACTCAGGCAAGCAATTCTTTGCTGGGGGGAACTAATGACTCTAGCTACCTGGGTGGGTACTAATTTAGAAGATCCAGCATCTAGGGACCTAGTAGTCAGTTATGTCAACACTAATATGGGCCTAAAGTTCAGGCAACTATTGTGGTTTCACATTTCTTGTCTCACTTTTGGAAGAGAAACGGTCCTAGAGTATTTGGTGTCTTTTGGAGTGTGGATTCGCACTCCTCCAGCTTATAGACCACCAAATGCCCCTATCTTATCAACACTTCCGGAGACTACTGTTGTTAGA------CGA------CGAGGCAGGTCCCCTAGAAGAAGAACTCCCTCGCCTCGCAGACGAAGATCTCAATCGCCGCGTCGCAGAAGATCTCAATCTCGGGAATCTCAATGTTAGTATCCCTTGGACTCATAAGGTGGGAAACTTTACGGGGCTTTATTCTTCTACTGTACCTGTCTTTAACCCTCATTGGAAAACACCCTCTTTTCCTAATATACATTTACACCAAGATATTATCAAAAAATGTGAACAGTTTGTAGGCCCGCTCACAGTCAATGAGAAAAGAAGGTTGAAACTGATTATGCCTGCTCGGTTTTATCCTAATTTTACCAAATATTTGCCCTTGGACAAGGGTATTAAACCTTATTATCCAGAACATCTAGTTAATCATTACTTCCAAACCAGACACTATTTACACACTCTATGGAAGGCGGGTGTTTTATATAAGAGAGAATCAACACATAGCGCCTCATTTTGTGGGTCACCATATTCTTGGGAACAAGAGCTACAGCATGGGGC---------------------------------AGAATCTTTCCACCAGCAATCCTCTGGGATTCTTTCCCGACCACCAGTTGGATCCAGCCTTCAGAGCAAACACNNCAAATCCAGATTGGGACTTCAATCCCAACAAGGACACCTGGCCAGACGCCAACAAGGTAGGAGCTGGAGCATTCGGGCTGGGGTTCACCCCACCGCACGGAGGCCTTTTGGGGTGGAGCCCTCAGGCTCAGGGCATAATACAAACCTTGCCAGCAAATCCGCCTCCTGCCTCTACCAATCGCCAGTCAGGACGGCAGCCTACCCCGCTGTCTCCACCTCTGAGAAACACTCATCCTCAGGCCATGCAGTGGAA
﻿aGt_LT992459_4009_HUN_Eastern_Europe       CTCAACAACATTCCACCAAACTCTGCAAGATCCCAGAGTGAGAGGCCTGTATTTTCCTGCTGGTGGCTCCAGTTCAGGAACAGTGAACCCTGTTCCGAATACTGCCTCTCCCATATCGTCAATCTTCTCGAGGACTGGGGACCCTGCACCGAACATGGAAAACATCACATCAGGATTCCTAGGACCCCTGCTCGTGTTACAGGCGGGGTTTTTCTTGTTGACAAAAATCCTCACAATACCGCAGAGTCTAGACTCGTGGTGGACTTCTCTCAATTTTCTAGGGGGAGCACCCGTGTGTCTTGGCCAAAATTCGCAGTCCCCAACCTCCAATCACTCACCAACCTCCTGTCCTCCAATTTGTCCTGGTTATCGCTGGATGTGTCTGCGGCGTTTTATCATCTTCCTCTTCATCCTGCTGCTATGCCTCATCTTCTTGTTGGTTCTTCTGGACTACCAAGGTATGTTGCCCGTTTGTCCTCTAATTCCAGGATCATCAACCACCAGCACGGGACCATGCAAAACCTGCACGACTCCTGCTCAAGGAACCTCTTTGTATCCCTCATGTTGCTGTACAAAACCTACGGACGGAAATTGCACCTGTATTCCCATCCCATCATCCTGGGCTTTCGGAAAATTCCTATGGGAGTGGGCCTCAGTCCGTTTCTCTTGGCTCAGTTTACTAGTGCCATTTGTTCAGTGGTTCGCAGGGCTTTCCCCCACTGTTTGGCTTTCAGCTATATGGATGATGTGGTATTGGGGGCCAAGTCTGTACAACATCTTGAGTCCCTTTATACCGCTGTTACCAATTTTCTTTTGTCTGTGGGTATACATTTAAACCCTAACAAAACCAAAAGATGGGGTTATTCTCTCAATTTCATGGGCTATGTAATTGGAAGTTGGGGANNNNNNNNNNNNNNNNNNNNNNNNNNNNNNNNNAAACAATGTTTCAGAAAACTCCCTGTTAACAGGCCTATTGATTGGAAGGTATGTCAAAGAATTGTGGGTCTCTTGGGCTTTGCTGCCCCTTTTACACAATGTGGTTACCCTGCCTTAATGCCTTTATATGCATGTATACAAAATAAGCAGGCTTTTACTTTCTCGCCAACTTACAAGGCCTTTCTAAGTAAACAGTATCTGAACCTTTACCCCGTTGCTCGGCAACGGTCAGGTCTGTGCCAAGTGTTTGCTGACGCAACCCCCACTGGCTGGGGCTTGGTCATGGGCCACCAGCGCATGCGTGGAACCTTTGTGGCTCCTCTGCCGATCCATACTGCGGAACTCCTAGCCGCTTGTTTTGCTCGCAGCAGGTCTGGAGCAAACATTATCGGGACTGATAATTCTGTTGTTCTCTCCCGGAAATATACATCATTTCCATGGCTGCTRGGCTGTGCTGCCAACTGGATCCTGCGCGGGACGTCCTTTGTTTACGTCCCGTCGGCGCTGAATCCCGCGGACGACCCCTCTCGGGGCCGCTTGGGGCTTTGCCGCCCTCTTCTCCGTCTGCCGTTCCAGCCGACCACGGGGCGCACCTCTCTTTACGCGGTCTCCCCGTCTGTGCCTTTTCATCTGCCGGTCCATGTACACTTCACTTCACCTCTACACGTTGCATGGAGACCACCGTGAACGCCCCCCGGAATCTGCCAAAGGACTTACATAAGAGGACTCTTGGACTCTCAGCAATGTCAACGACCCGGATTGAGACATACTTCAAAGACTGTGTGTTTAAGGAGTGGGAGGATCTAGGGGAGGAGATTAGGTTAAAGGTCTTTGTATTAGGAGGCTGTAGGCATAAATTGGTCTGTTCACCAGCACCATGCAACTTTTTCACCTCTGCCTAATCATCTCTTGTTCATGTCCTACTGTTCAAGCCTCCAAGCTGTGCCTTGGGTGGCTTTTGGGCATGGACATTGACCCTTATAAAGAATTTGGAGCTACTGTGGAGTTACTCTCTTTTTTGCCTTCTGACTTCTTTCCTTCGGTCCGTGATCTCCTCGACACCGCCTCTGCCCTGTACCGGGAAGCCTTAGAGTCTCCAGAGCATTGTTCACCTAACCATACAGCACTTAGACAAGCTGTTCTGTGCTGGGGTGAGTTAATGACTCTGGCCTCCTGGGTGGGCAATAATCTGGAGGATCCAGCATCTAGGGAGCAAGTGGTTAATTATGTCAATACCAACATGGGTTTAAAGATCAGGCAACTGTTGTGGTTTCATATCTCCTGTCTTACTTTTGGAAGAGAAACTGTCCTTGAGTATTTGGTGTCTTTTGGAGTGTGGATTCGCACTCCTCCCGCTTACAGACCACCAAATGCCCCTATCTTATCAACACTTCCGGAAACTACTGTTGTTAGA------CGA------CGAGGCAGGTCCCCTAGAAGAAGAACTCCCTCGCCTCGCAGACGAAGGTCTCAATCGCCGCGTCGCAGAAGATCTCAATCTCCAGCTTCCCAATGTTAGTATTCCTTGGACTCACAAGGTGGGAAATTTTACGGGGCTTTACTCTTCTACTGTGCCTGTCTTTAATCCTTCCTGGCAAACTCCTTCTTTCCCTGATATTCATTTGCATCAGGATATCATTAACAAGTGTGAGCAATTTGTGGGCCCTCTCACAGTAAATGAAAAACGAAGATTAAAATTAGTTATGCCTGCTAGATTTTATCCCAACTCTACTAAATATTTGCCCCTAGAGAAGGGTATTAAACCTTACTATCCAGAGAATGTAGTTAATCATTACTTCCAAACCAGACACTATTTACATACTCTATGGAAGGCGGGCATTTTATATAAGAGAGAATCAACACGTAGCGCCTCATTTTGTGGGTCACCATATTCTTGGGAACAAGAGCTACAGCATGGGGC---------------------------------AGAATCTTTCCACCAGCAATCCTCTGGGATTCTTTCCCGAGCACCAGTTGGACCCAGCATTCAGAGCAAATACCAACAATCCAGATTGGGACTTCAATCCCAACAAGGACCACTGGCCAGAGGCCAACAAGGTAGGAGCTGGAGCATTCGGGCTAGGGTTCACCCCACCACACGGAGGTCTTTTGGGGTGGAGCCCTCAGGCTCAGGGCAAACTAACAACCTTGCCAGCAGATCCGCCTACTGCCTCCACCAATCGGCAGTCAGGACGGCAGCCTACCCCACTCTCTCCACCTCTGAGAGACACTCATCCTCAGGCCATGCAGTGGAA
A_LT992441_2647_HUN_Eastern_Europe          TTCCACAACCTTCCAACAAGCTCTGCAAGATCCCAGAGTCAGGGGCCTGTATTTTCCTGCTGGTGGCTCCAGTTCAGGAACAGTAAGCCCTGTTCCGAATATTGCCTCTCACATCTCGTCAATCTCCTCGAGGACTGGGGACCCTGTTCCGAACATGGAGAACATCACATCAGGATTCCTAGGACCCCTGCTCGTGTTACAGGCGGGGTTTTTCTTGTTGACAAGAATCCTCACAATACCGCAGAGTCTAGACTCGTGGTGGACTTCTCTCAATTTTCTAGGGGGATCACCCGTGTGTCTTGGCCAAAATTCGCAGTCCCCAACCTCCAATCACTCACCAACCTCCTGTCCTCCAATTTGTCCTGGCTATCGCTGGATGTGTCTGCGGCGTTTTATCATCTTCCTCTTCATCCTGCTGCTATGCCTCATCTTCTTATTGGTTCTGCTGGACTATCAAGGTATGTTGCCCGTTTGTCCTCTAATTCCAGGATCAACAACGACCAGTACGGGACCATGCAAAACCTGCACGACTCCTGCTCAAGGCAACTCTATGTTTCCCTCATGTTGCTGTACAAAACCTTCGGATGGAAATTGCACCTGTATTCCCATCCCATCATCTTGGGCTTTCGCAAAATACCTATGGGAGTGGGCCTCAGTCCGTTTCTCCTGGCTCAGTTTACTAGTGCCATTTGTTCAGTGGTTCGCAGGACTTTCCCCCACTGTTTGGTTTTCAGTTATATGGATGATGTGGTATTGGGGGCCAAGTCTGTACAACATCTTGAGTCCCTTTATACCACTATTACCAATTTTCTTTTGTCTTTGGGTATACATTTAAACACCAACAAAACAAAGAGATGGGGTTATGCCCTAAACTTCATGGGGTATGTAATTGGGAGTTGGGGAACATTACCTCAGGATCATATTGTACACAAAATCAAACAATGTTTTCGAAAGCTTCCTGTTAACAGGCCTATTGATTGGAAAGTATGTCAGAGAATTGTGGGGCTTTTGGGCTTTGCCGCTCCATTCACACAATGTGGATACCCTGCCTTAATGCCTTTGTATGCATGTATACAAGCTAAACAGGCTTTTACTTTCTCGCCAACTTACAAGGCCTTTCTAAGCAAACAATATATGAACCTTTACCCCGTTGCCCGGCAACGGCCTGGTCTGTGCCAAGTGTTTGCTGACGCAACCCCCACTGGTTGGGGCTTGGCCATAGGCCATCAGCGCATGCGTGGAACCTTTGTGGCTCCTCTGCCGATCCATACTGCGGAACTCCTAGCCGCTTGTTTTGCTCGCAGCCGGTCTGGAGCAAAACTTATCGGGACTGATAATTCTGTCGTCCTCTCTCGGAAATATACATCGTTTCCATGGCTGCTAGGCTGTACTGCCAACTGGATTCTTCGCGGGACATCCTTTGTCTACGTCCCGTCGGCGCTGAATCCCGCGGACGACCCCTCTCGGGGCCGCTTGGGTTTCTATCGTCCCCTTCTCCGTCTGCCGTTCCAGCCGACCACGGGGCGCACCTCTCTTTACGCGGTCTCCCCGTCTGTGCCTTCTCATCTGCCGGACCGTGTGCACTTCACTTCACCTNTGCACGTTGCATGGAGACCACCGTGAACGCCCATCAAATCCTGCCCAAGGTCTTACATAAGAGGACTCTTGGACTCCCAGCAATGTCAACGACCGACCTTGAGGCATACTTCAAAGACTGTGTGTTTAAAGACTGGGAGGAGTTGGGGGAGGAGATTAGGTTAAAGGTCTTTGTATTAGGAGGCTGTAGGCATAAATTGGTCTGCGCACCAGCACCATGCAACTTTTTCACCTCTGCCTAATCATCTCTTGTACATGTCCCACTGTTCAAGCCTCCAAGCTGTGCCTTGGGTGGCTTTGGGGCATGGACATTGACCCTTATAAAGAATTTGGAGCTACTGTGGAGTTACTCTCGTTTTTGCCTTCTGACTTCTTTCCTTCAGTCCGAGATCTACTAGATACCGCCTCAGCTCTCTATCGGGAAGCCTTAGAGTCTCCTGAGCACTGTTCACCTCACCATACAGCACTCAGGCAAGCAATTCTTTGCTGGGGGGAATTAATGACTCTAGCTACCTGGGTGGGTAATAATTTGGAAGATCCAGCATCCAGGGATCTAGTAGTCAATTATGTTAATACTAACATGGGCCTAAAGATCAGGCAACTATTGTGGTTTCATATCTCTTGCCTTACTTTTGGAAGAGAAACTGTGCTTGAGTACTTGGTCTCTTTCGGAGTGTGGATTCGCACTCCTCCAGCCTATAGACCACCAAATGCCCCTATCTTATCAACACTTCCGGAAACTACTGTTGTTAGA------CGA------CGAGGCAGGTCCCCTAGAAGAAGAACTCCCTCGCCTCGCAGACGAAGATCTCAATCGCCGCGTCGCAGAAGATCTCAATCTCGGGAATCCCAATGTTAGTATTCCTTGGACTCATAAGGTGGGAAACTTTACCGGGCTTTATTCTTCTACTGTACCTATCTTTAATCCTGAGTGGCAAACTCCTTCTTTTCCTAAGATTCATTTACACGAGGACATTATTAATAGGTGTCAACAATTTGTGGGCCCTCTTACTGTAAATGAGAAAAGAAGATTGAAATTAATTATGCCTGCTAGGTTCTACCCTAACTTTACTAAGTATTTGCCCCTGGACAAAGGGATAAAACCCTATTACCCAGAACATGTAGTTAATCATTACTTCCAGACTAGACATTATTTGCATACTCTTTGGAAGGCTGGTATTCTATATAAGAGGGAAACTACACGTAGTGCCTCATTTTATGGGTCACCATATTCTTGGGAACAAGAGCTACAGCATGGGAGGTTGGTCTTCAAAACCTCGCAAAGGCATGGGGACGAATCTTTCTGTTCCCAACCCTCTGGGATTCCTTCCCGATCATCAGTTGGACCCTGCATTCGGAGCCAACACAAACAATCCAGATTGGGACTTCAACCCCATCAAGGACCACTGGCCAGAAGCCAACCAGGTAGGAGTGGGAGCATTCGGGCCAGGGTTCACCCCTCCACACGGAGGTCTTTTGGGGTGGAGCCCTCAGGCTCAGGGCATATTGACTACAGTGCCAGCAGTTCCTCCTCCTGCCTCCACCAATCGGCAGTCAGGAAGGCAGCCTACTCCCATCTCTCCACCTCTAAGAGACACTCATCCTCAGGCCATGCAGTGGAA
D_LT992439_1610_KAZ_Central_Asia            CTCCACAACCTTCCACCAAGCTCTGCAAGATCCCAGAGTGAGAGGCCTGTATTTCCCTGCTGGTGGCTCCAGTTCAGGAACAGTAAACCCTGTTCCGACTACTGCCTCTCACATATCGTCAATCTTCTCGAGGATTGGGGACCCTGCGCCGAACATGGAGAACATCACATCAGGATTCCTAGGACCCCTGCTCGTGTTACAGGCGGGGTTTTTCTTGTTGACAAGAATCCTCACAATACCGCAGAGTCTAGACTCGTGGTGGACTTCTCTCAATTTTCTAGGGGGAACTACCGTGTGTCTTGGCCAAAATTCGCAGTCCCCAACCTCCAATCACTCACCAACCTCCTGTCCTCCAACTTGTCCTGGTTATCGCTGGATGTGTCTGCGGCGTTTTATCATCTTCCTCTTCATCCTGCTGCTATGCCTCATCTTCTTGTTGGTTCTTCTGGACTATCAAGGTATGTTGCCCGTTTGTCCTCTAATTCCAGGATCTTCGACCACCAGCACGGGACCATGCAGAACCTGCACGACTCCTGCTCAAGGAACCTCTATGTATCCCTCCTGTTGCTGTACAAAACCTTCGGACGGAAATTGCACCTGTATTCCCATCCCATCATCCTGGGCTTTCGGAAAATTCCTATGGGAGTGGGCCTCAGCCCGTTTCTCCTGGCTCAGTTTACTAGTGCCATTTGTTCAGTGGTTCGTAGGGCTTTCCCCCACTGTTTGGCTTTCAGTTATATGGATGATGTGGTATTGGGGGCCAAGTCTGTACAGCATCTTGAGTCCCTTTTTACCGCTGTTACCAATTTTCTTTTGTCTTTGGGTATACATTTAAACACCAACAAAACAAAAAGANNNNNNNNNNNNNNNNNNNNNNNNNNNNNNNNNNNNNNNNNNNNNNNNNNNNNNNNNNNNNNNNNNNNNNNNNNNNNNNNNAAAGAATGTTTTAGAAAACTCCCTGTTAACAGGCCTATTGATTAGAAAGTATGTCAACGAATTGTGGGTCTTCTGGGTTTTGCTGCCCCTTTTACACAATGTGGTTATYCTGCTCTAATGCCCTTATATGCATGTATTCAATCTAAGCAGGCTTTCACTTTCTCGCCAACTTACAAGNNNNNNNNNNNNNNNNNNNNNNNNNNNNNNNNNNNNNNNNNNNNNNNNNNNNNNNNTCTTTGCCAAGTGTTTGCTGACGCAACCCCCACTGGCTGGGGCTTGGTCATGGGCCATCAGCGCATGCGTGGAACCTTTACGGCTCCTCTGCCGATCCATACTGCGGAACTCCTAGCCGCTTRTTTTGCTCGCAGCAGGTCTGGAGCAAACATCCTCGGGACTGATAACTCTRTTGTTCTCTCCCGCAAATATACATCGTTTNNNNNNNNNNNNNNNNNNNNNNNNNNNNNNNNNNNNNNNNGGACGTCCTTTGTTTACGTCCCGTCGGCGCTGAATCCCGCGGACGACCCNNNNNNNNNNNNNNNNNNNNNNNNNNNNNNNNNNNNNNNNNNNNNNNNNNNNNNNNNNNNNNNNNNNNNNNNNNNNNNNNNNNNNNNNNNNNNNNNNNNNNNNNNNNNNNNNNNNNNNNNNNNNNNNNNNNNNNNNNNNNACGTCGCATGGAGACCACCGTGAACGCCCACCAAATCTTGCCCAAGATCTTACACAAGAGGACTCTTGGACTCTCCACAATGTCAACGACCGATCTTGAGCAATACTTCAAAGACTGTTTGTTTAACGATTGGGAGGAGTTGGGGGAGGAGATTAGGTTAAAGGTCTTTGTATTAGGAGGCTGTAGGCATAAATTGGTCTGCGCACCAGCACCATGCAACTTTTTCACCTCTGCCTAATCATCTTTTGTTCATGTCCTACTGTTCAAGCCTCCAAGCTGTGCCTTGGGTGGCTTTGGGGCATGGACATTGACCCTTATAAAGAATTTGGAGCTACTGTGGAGTTACTCTCGTTTTTGCCTTCTGATTTCTTTCCGTCTGTACGAGATCTTCTAGATACCGCCTCAGCTCTGTATCGGGAAGCCTTAGAGTCTCCTGAGCATTGTTCACCTCACCATACTGCACTCAGGCAAGCAATTCTTTGCTGGGGGGAACTAATGACTCTAGCTACCTGGGTGGGTACTAATTTGGAAGATCCAGCATCGAGGGACCTAGTAGTCAGTTATGTCAACACTAACATGGGCCTAAAGTTCAGGCAACTATTGTGGTTTCACATTTCTTGTCTCACTTTTGGGAGAGAAACGGTTCTGGAGTATTTGGTGTCTTTTGGAGTGTGGATTCGCACTCCTCCAGCTTATAGACCACCAAATGCCCCTATCTTATCAACACTTCCGGAGACTACTGTTGTTAGA------CGA------CGAGGCAGGTCCCCTAGAAGAAGAACTCCCTCGCCTCGCAGACGAAGGTCTCAATCGCCGCGTCGCAGAAGATCTCAATCTCGGGAATCTCAATGTTAGTATTCCTTGGACTCATAAGGTGGGAAACTTTACGGGGCTCTATTCTTCTACTGTACCTGTCTTTAATCCTCATTGGAAAACACCCACTTTTCCTAATATTCATTTACACCAAGACATTGTCAAAAAATGTGAACAGTTTGTAGGCCCTCTCACAGTCAATGAGAAAAGAAGATTGCAATTGATTATGCCTGCTAGGTTTTATCCTAAGTTTACCAAATATTTACCCTTGGACAAGGGTATTAAACCTTATTATCCAGAACATCTAGTTAATCATTACTTTCAAACCAGACACTATTTACACACTCTATGGAAGGCGGGTATTTTATATAAGAGAGAAACAACACATAGCGCCTCATTTTGTGGGTCACCATATTCTTGGGAGCAAAAGCTACAGCATGGGGC---------------------------------AGAATCTTTCCACCAGCAATCCTCTGGGATTCTTTCCCGACCACCAGTTGGATCCAGCCTTCAGAGCAAACACCACAAATCCAGATTGGGACTTCAATCCCAACAAGGACAACTGGCCAGACGCCAACAAGGTAGGAGCTGGAGCATTCGGGCTGGGGTTCACCCCACCGCACGGAGGCCTTTTGGGGTGGAGCCCGCAGGCTCAGGGCATACTACAAACCTTGCCAGCAAATCCGCCTCCTGCCTCTACCAATCGCCAGTCAGGAAGGCAACCTACCCCGCTGTCTCCACCTCTGAGAGACACTCATCCTCAGGCCATGCAGTGGAC
C2_JN315779_337_KOR_Eastern_Asia            CTCCACAACATTCCACCAAGCTCTGCTAGATCCCAGAGTGAGGGGCCTATATTTTCCTGCTGGTGGCTCCAGTTCCGGAACAGTAAACCCTGTTCCGACTACTGCCTCACCCATATCGTCAATCTTCTCGAGGACTGGGGACCCTGCACCGAACATGGAGAACACAACATCAGGATTCCTAGGACCCCTGCTCGTGTTACAGGCGGGGTTTTTCTTGTTGACAAGAATCCTCACAATACCACAGAGTCTAGACTCGTGGTGGACTTCTCTCAATTTTCTAGGGGAAGCACCCACGTGTCCTGGCCAAAATTCGCAGTCCCCAACCTCCAATCACTCACCAACCTCTTGTCCTCCAATTTGTCCTGGCTATCGCTGGATGTGTCTGCGGCGTTTTATCATATTCCTCTTCATCCTGCTGCTATGCCTCATCTTCTTGTTGGTTCTTCTGGACTACCAAGGTATGTTGCCCGTTTGTCCTCTACTTCCAGGAACATCAACTACCAGCACGGGACCATGCAAGACCTGCACGATTCCTGCTCAAGGAACCTCTATGTTTCCCTCTTGTTGCTGTACAAAACCTTCGGACGGAAACTGCACTTGTATTCCCATCCCATCATCCTGGGCTTTCGCAAAATTCCTATGGGAGTGGGCCTCAGTCCGTTTCTCCTGGCTCAGTTTACTAGTGCCATTTGTTCAGTGGTTCGCAGGGCTTTCCCCCACTGTTTGGCTTTCAGTTATATGGATGATGTGGTATTGGGGGCCAAGTCTGTACAACATCTTGAGTCCCTTTTTACCTCTATTACCAATTTTCTTTTGTCTTTGGGTATACATTTGAACCCTAATAAAACCAAACGTTGGGGCTACTCCCTTAACTTCATGGGATATGTAATTGGAAGTTGGGGTACTTTACCACAGGAACATATTGTACTAAAAATCAAGCAATGTTTTCGGAAACTGCCTGTAAATAGACCTATTGATTGGAAAGTATGTCAAAGAATTGTGGGTCTTTTGGGCTTTGCTGCCCCTTTTACACAATGTGGCTATCCTGCCTTGATGCCTTTATATGCATGTATACAATCTAAGCAGGCTTTCACTTTCTCGCCAACTTACAAGGCCTTTCTGTGTAAACAATATCTGCACCTTTACCCCGTTGCCCGGCAACGGTCAGGTCTCTGCCAAGTGTTTGCTGACGCAACCCCCACTGGATGGGGCTTGGCCATAGGCCATCAGCGCATGCGTGGAACCTTTGTGGCTCCTCTGCCGATCCATACTGCGGAACTCNTAGSAGCTTGTTTTGCTCGCAGCCGGTCTGGAGCGAAACTTATCGGGACTGACAACTCTGTTGTCCTCTCTCAGAAATACACCTCCTTCCCATGGCTGCTCGGGTGTGCTGCCAACTGGATCCTGCGCGGGACGTCCTTTGTCTACGTCCCGTCGGCGCTGAATCCCGCGGACGACCCGTCTCGGGRCCGTTTGGGCCTCTACCGTCCCCTTCTTCATCTGCCGTTCCGGCCGACCACGGGGCGCACCTCTCTTTACGCGGTCTCCCCGTCTGTGCCTTCTCATCTGCCGGTCCGTGTGCACTTCGCTTCACCTCTGCACGTCGCATGGAGACCACCGTGAACGCCCACCAGGTCTTGCCCAAGGTCTTACATAAGAGGACTCTTGGACTCTCAGCAATGTCAACAACCGACCTTGAGGCATACTTCAAAGACTGTTTGTTTAAAGACTGGGAGGAGTTGGGGGAGGAGATTAGGTTAAAGGTCTTTGTACTAGGAGGCTGTAGGCATAAATTGGTCTGTTCACCAGCACCATGCAACTTTTTCACCTCTGCCTAATCATCTCATGTTCATGTCCTACTGTTCAAGCCTCCAAGCTGTGCCTTGGGTGGCTTTGGGGCATGGACATTGACCCGTATAAAGAATTTGGAGCTTCTGTGGAGTTACTCTCTTTTTTGCCTTCTGACTTCTTTCCTTCTATTCGAGATCTCCTCGACACCGCCTCTGCTCTGTATCGGGAGGCCTTAGAGTCTCCGGAACATTGTTCACCTCACCATACAGCACTCAGGCAAGCTATTCTGTGTTGGGGTGAGTTATTGAATCTGGCCACCTGGGTGGGAAGTAATTTGGAAGACCCAGCATCCAGGGAATTAGTAGTCAGCTATGTCAATGTTAATATGGGCCTAAAAATCAGACAACTATTGTGGTTTCACATTTCCTGTCTTACTTTTGGAAGAGAAACTGTTCTTGAGTATTTGGTGTCTTTTGGAGTGTGGATTCGCACTCCTSCCGCTTACAGACCACCAAATGCCCCTATCTTATCAACACTTCCGGAAACTACTGTTGTTAGA------CGA------CGAGGCAGGTCCCCTAGAAGAAGAACTCCCTCGCCTCGCAGACGAAGGTCTCAATCGCCGCGTCGCCGAAGATCTCAATCTCGGGAATCTCAATGTTAGTATCCCTTGGACTCATAAGGTGGGAAACTTTACTGGGCTTTATTCTTCTACTGTACCTGTCTTTAATCCTGAGTGGCAAACTCCCTCCTTTCCTAACATTCATTTACAGGAGGACATTATTAATAGATGTCAACAATATGTGGGCCCTCTCACAGTTAATGAAAAAAGGAGATTAAAATTAATTATGCCTGCTAGGTTCTATCCTAACCKTACCAAATATTTGCCCTTGGATAAAGGCATTAAACCTTATTATCCTGAACATGTAGTTAATCATTACTTCAAAACTAGGCATTATTTACATACTTTGGGGAAGGCTGGCATTCGGTATARGAGAGAAACTACACGCAGCGCTTCATTTTGTGGGTCACCATATTCTTGGGAACAAGAGCTACAGCATGGGAGGTTGGTCTTCCAAACCTCGACAAGGCATGGGGACGAATCTTTCTGTTCCCAATCCTCTGGGATTCTTTCCCGATCACCAGTTGGACCCTGCGTTCGGAGCCAACTCAAACAATCCAGATTGGGACTTCAACCCCAACAAGGATCACTGGCCAGAGGCAAATCAGGTAGGAGCGGGAGCATTCGGGCCAGGGTTCACCCCACCACACGGCGGTCTTTTGGGGTGGAGCCCTCAGGCTCAGGGCATATTGACAACAGTGCCCGCAGCGCCTCCTCCTGCCTCCACCAATCGGCAGTTAGGAAGACAGCCTACTCCCATCTCTCCACCTCTAAGAGACAGTCATCCTCAGGCCATGCAGTGGAA
A_LT992448_4188_RUS_Central_Asia            CTCYACAACCTTCCACCAAACTCTGCAAGATCCCAGAGTCAGGAGCCTGTATTTTCCTGCTGGTGGCTCCAGTTCAGGAACAGTAAACCCTGTTCCGAATATTGCCTCTCACATCTCGTCAATCTTCTCGAGGACTGGGGACCCTGTACCGAACATGGAGAACATCACATCCGGATTCCTAGGACCCCTGCTCGTGTTACAGGCGGGGTTTTTCTTGTTGACAAGAATCCTCACAATACCGCAGAGTCTAGACTCGTGGTGGACTTCTCTCAATTTTCTAGGGGGAGCACCCGTGTGTCTTGGCCAAAATTCGCAGTCCCCAACCTCCAATCACTCACCAACCTCCTGTCCTCCAATTTGTCCTGGTTATCGCTGGATGTGTCTGCGGCGTTTTATCATCTTCCTCTTCATCCTGCTGCTATGCCTCATCTTCTTATTGGTTCTTCTGGATTATCAAGGTATGTTGCCCGTTTGTCCTCTAATTCCAGGATCCTCGACCACCAGTACGGGACCATGCAAAACCTGCACGACTCCTGCTCAAGGCAACTCTATGTATCCCTCATGTTGCTGTACAAAACCTTCGGATGGAAATTGCACCTGTATTCCCATCCCATCATCTTGGGCTTTCGCAAAATACCTATGGGAGTGGGCCTCAGCCCGTTTCTCCTGGCTCAGTTTACTAGTGCCATTTGTTCAGTGGTTCGCAGGGCTTTCCCCCACTGTTTGGCTTTCAATTATATGGATGATGTGGTATTGGGGGCCAAGTCTNNNNNNNNNNNNNNNNNNNNTTATACCGCTGTTACCAATTTTCTTTTGTCTTTGGGTATACATCTAAACCCTAACAAAACCAAGAGATGGGGTTATTCCCTAAACTTTATGGGTTATGTAATTGGTAGTTGGGGKACATTGCCACAGGATCATATTGTACAAAAAATCAAACAATGCTTTAGAAAACTCCCTGTCAACAGGCCTATTGATTGGAAAGTATGTCAGAGAATTGTGGGTCTCTTGGGCTTTGCTGCTCCGTTCACACAATGTGGATACCCTGCCTTAATGCCTTTGTATGCATGTATACAAGCTAAACAGGCTTTTACTTTCTCGCCAACTTACAAGGCCTTTCTRAGTAAACAGTATATGAACCTTTACCCCGTTGCCCGGCAACGGCCCGATCTGTGCCAAGTGTTTGCTGACGCAACCCCCACTGGCTGGGGCTTGGCCATGGGCCACCAGCGCATGCGTGGAACCTTTGTGGCTCCTCTGCCGATCCATACTGCGGAACTCCTAGCAACTTGTTTTGCTCACAGCAGGTCTGGAACAAACATCATCGGGACTGATAACTCTGTCGTCCTTTCTCGGAAATATACATCATTTCCATGGCTGCTAGGCTGTRCTGCCAACTGGATCCTTCGCGGGACGTCNNNNNNNNNCGTCCCGTCGGCGCTRAATCCTGCGGACGACCCCTCTCGGRGCCRCTTGGGACTCTATCGTCCNNNNNNNNNNNNNNNNNNNNNNNNNNNNNNNNNNNNNNCTCTTCCGATCTTGGTCTCCCCGTCTGTGCCTTCTCATCTGCCGGACCGTATGCAYTTNNNNTCACCTCTRCACGTCGCATGGAGACCACCGTGAACGCCCACCAAATCTTGCCCAAGGTCTTGCATAAGAGGACTCTTGGACTCTCAGCAATGTCAACGACCGACCTTGAGGCATACTTCAAAGACTGTGTGTTTAAAGACTGGGAGGAGTTGGGGGAGGAGATTAGGTTAAAGGTCTTTGTACTAGGAGGCTGTAGGCATAAATTGGTCTGCGCACCAGCACCATGCAACTTTTTCACCTCTGCCTAATCATCTCTTGTTCATGTCCTACTGTTCAAGCCTCCAAGCTGTGCCTTGGGTGGCTTTGGGGCATGGACATTGACCCTTATAAAGAATTTGGAGCTACTGTGGAGTTACTCTCGTTTTTGCCTTCTGACTTCTTTCCTTCAGTCCGAGATCTCCTAGATACCGCCTCAGCTCTGTATCGGGAAGCCTTAGAGTCTCCTGAGCATTGTTCACCTCACCATACAGCACTCAGGCAAGCAATTTTGTGCTGGGGGGAACTAATGACTCTAGCCACCTGGGTGGGTAATAATTTAGAAGATCCAGCATCTAGGGATCTAGTAGTCAATTATGTCAATACTAACATGGGCCTAAAGATCAGGCAACTATTGTGGTTTCATATTTCTTGCCTTACTTTTGGAAGAGAAACTGTGCTTGAGTATTTGGTCTCTTTCGGAGTGTGGATTCGCACTCCTCCMGCCTATAGACCACCAAATGCCCCTATCTTATCAACACTTCCGGAAACTACTGTTGTTAGA------CGA------CGAGGCAGGTCCCCTAGAAGAAGAACTCCCTCGCCTCGCAGACGAAGGTCTCAATCGCCGCGTCGCAGAAGATCTCAATCTCGGGAATCCCAATGTTAGTATTCCTTGGACTCATAAGGTGGGAAACTTTACTGGGCTTTATTCTTCTACTGTACCTATCTTTAAYCCTGADTGGCAAACTCCTTCTTTTCCTAAGATTCATTTACACGAGGATATTATTAATAGGTGTCAACAATTTGTGGGCCCTCTCACTGTAAATGAAAAAAGAAGATTGAAATTAATTATGCCCGCTAGGTTCTATCCTAACTTCACCAAATATTTGCCCTTGGACAAAGGTATTAAACCTTATTATCCAGAACATGTAGTTAATCATTACTTCCAAACYAGACATTATTTACATACTCTTTGGAAGGCTGGCATTCTATATAAGAGGGAAACTACACGTAGCGCCTCATTTTGTGGGTCACCATATTCCTGGGAACAAGAGCTACAGCATGGGAGGTTGGTCCTCAAAACCTCGAAAAGGCATGGGGACGAATCTGTCTGTTCCCAACCCTCTGGGATTCTTCCCCGATCATCAGTTGGACCCTGCATTCGGAGCCAACTCAAACAATCCAGATTGGGACTTCAACCCCATCAAGGACCACTGGCCAGAAGCCAACCAGGTAGGAGCGGGAGCATTCGGGCCAGGGTTCACCCCTCCACACGGAGGTCTTTTGGGGTGGAGCCCTCAGGCTCAGGGCATATTAACTACAGTGCCAGCAGTTCCTCCTCCTGCCTCCACCAATCGGCAGTCAGGAAGGCAGCCTACTCCCATCTCTCCACCTCTAAGAGACAGTCATCCTCAGGCCATGCAGTGGAA
AY090454_18_NIC_CentralAmerica_Human        CTCAACACAGTTCCACCAAGCACTGTTGGATCCGAGAGTCAGGGGTCTGTATTTTCCTGCTGGTGGCTCCAGTTCAGAAACACAGAACCCTGTTCCGACTATTGCCTCTCTCACATCATCAATCTTCTCGAAGACTGGGGACCCTGCTATGAACATGGAGAACATCACATCAGGACTCCTAGGACCCCTTCTCGTGTTACAGGCGGTGTGTTTCTTGTTGACAAAAATCCTCACAATACCACAGAGTCTAGACTCGTGGTGGACTTCTCTCAATTTTCTAGGGGTACCACCCGGGTGTCCTGGCCAAAATTCGCAGTCCCCAATCTCCAATCACTTACCAACCTCCTGTCCTCCAACTTGTCCTGGCTATCGTTGGATGTGTCTGCGGCGTTTTATCATCTTCCTCTTCATCCTGCTGCTATGCCTCATCTTCTTGTTGGTTCTTCTGGACTATCAAGGTATGTTGCCCGTGTGTCCTCTACTTCCAGGATCTACAACCACCAGCACGGGACCCTGCAAAACCTGCACCACTCTTGCTCAAGGAACCTCTATGTTTCCCTCCTGCTGCTGTACCAAACCTTCGGACGGAAATTGCACCTGTATTCCCATCCCATCATCTTGGGCTTTCGGAAAATACCTATGGGAGTGGGCCTCAGCCCGTTTCTCTTGGCTCAGTTTACTAGTGCAATTTGTTCAGTGGTGCGTAGGGCTTTCCCCCACTGTCTGGCTTTTAGTTATATGGATGATTTGGTATTGGGGGCCAAATCTGTGCAGCATCTTGAGTCCCTTTATACCGCTGTTACCAATTTTTTGTTATCTGTGGGCATCCATTTAAACACAGCTAAAACAAAATGGTGGGGTTATTCCTTACACTTTATGGGTTATATCATTGGGAGTTGGGGGACATTGCCTCAGGAACATATTGTGCAAAAAATCAAAAATTGCTTTCGCAAACTTCCCGTTAATCGACCCATTGATTGGAAAGTCTGTCAACGAATTGTGGGTCTTTTGGGCTTTGCAGCCCCTTTTACTCAATGTGGTTATCCTGCTCTCATGCCCTTATATGCCTGTATTACCGCTAAACAGGCTTTTGTTTTCTCGCCAACTTACAAGGCCTTTCTCTGTAAACAATACATGAACCTTTACCCCGTTGCTCGGCAACGGCCAGGCCTTTGCCAAGTGTTTGCTGACGCAACCCCCACTGGCTGGGGCTTGGCGATTGGCCATCAGCGCATGCGCGGAACCTTTGTGGCTCCTCTGCCGATCCATACTGCGGAACTCCTAGCAGCTTGTTTCGCTCGCAGCCGGTCTGGAGCGGACATTATCGGCACTGACAACTCCGTTGTCCTGTCTCGGAAGTACACCTCCTTCCCATGGCTGCTAGGCTGTGCTGCCAACTGGATCCTGCGCGGGACGTCCTTTGTTTACGTCCCGTCGGCGCTGAATCCTGCGGACGACCCCTCTCGTGGTCGCCTGGGGCTCTGCCGCCCCCTTCTCCGCCTTCCGTTCCGGCCGACGACAGGGCGCACCTCTCTTTACGCGGACTCCCCGCCTGTGCCTTTTCATCAGCCGGCCCGTGTGCACTTCGGTTCACCTCTGCACGTCGCATGGAGACCACCGTGAACGCCCCTCAAAGCTTGCCAACACCCTTACATAAAAGGACTCTTGGACTTTCGCCCCGGTCAACGACCTGGATTGAGGAATACATCAAAGACTGTGTGTTTAAGGACTGGGAGGAGTCGGGGGAGGAGTTGAGGTTAAAGGTCTTTGTATTAGGAGGCTGTAGGCATAAATTGGTCTGTTCACCAGCACCATGCAACTTTTTCACCTCTGCCTAATCATCTTTTGTTCATGTCCCACTGTTCAAGCCTCCAAGCTGTGCCTTGGGTGGCTTTGGGGCATGGACATTGACCCTTATAAAGAATTTGGAGCTTCTGTGGAGTTACTCTCATTTTTGCCTTCTGACTTCTTCCCGTCTGTCCGGGACCTACTCGACACCGCTTCAGCCCTCTACCGAGATGCCTTAGAATCACCCGAACATTGCACCCCCAACCATACTGCTCTCAGGCAAGCTATTCTGTGCTGGGGTGAGTTAATGACTTTGGCTTCCTGGGTGGGCAATAATTTAGAGGATCCTGCGGCTAGAGATCTAGTAGTTAATTATGTCAACACTAATATGGGCCTAAAAATTAGACAATTACTATGGTTTCATATTTCCTGCCTTACATTTGGAAGAGAAACTGTTCTTGAGTATTTGGTGTCTTTTGGAGTGTGGATTCGCACTCCACCTGCTTATAGACCACCAAATGCCCCTATCCTATCAACACTTCCGGAGACTACTGTTGTTAGA------CAA------CGAGGCAGGGCCCCTAGAAGAAGAACTCCCTCGCCTCGCAGACGAAGATCTCAATCACCGCGTCGCAGAAGATCTCAATCTCCAGCTTCCCAATGTTAGTATCCCTTGGACTCATAAGGTGGGAAACTTTACCGGTCTTTACTCCTCTACTGTACCTGTTTTCAATCCTGATTGGTTAACTCCTTCTTTTCCTGACATTCACCTACATCAAGATTTGATACAAAAATGTGAGCAATTTGTGCGCCCACTCACTAAAAATGAAGTGAGACGATTGAAATTAATTATGCCAGCAAGGTTTTATCCCAAAGCTACTAAATACTTCCCTTTGGATAAAGGTATTAAACCATATTATCCAGAGAATGTGGTTAATCATTACTTCAAAACTACACACTATTTACATACTTTGTGGAAGGCAAGAATTCTATATAAGAGAGAATCCACACATAGCGCCTCATTTTGTGGGTCACCATATTCCTGGGAACAAGAACTACAGCATGGGAGCACCTCTCTCAACGGCGAGAAGGGGCATGGGACAGAATCTCTCTGTGCCCAATCCTCTGGGATTCTTTCCAGACCACCAGTTGGATCCACTATTCAGAGCAAATTCCAGCAGTCCCGATTGGGACTTCAACACAAACAAGGACAATTGGCCAATGGCAAACAAGGTAGGAGTGGGAGGCTTTGGTCCAGGGTTCACACCCCCACACGGTGGCCTTCTGGGGTGGAGCCCTCAGGCACAGGGCATTCTGACAACCTCGCCACCAGATCCACCTCCCGCTTCCACCAATCGGAGGTCAGGAAGGAAACCAACCCCAGTCTCTCCACCTCTAAGGGACACACATCCACAGGCCATGCAGTGGAA
AY090457_18_NIC_CentralAmerica_Human        CTCAACACAGTTCCACCAAGCACTGTTGGATCCGAGAGTAAGGGGTCTGTATCTTCCTGCTGGTGGCTCCAGTTCAGAAACACAGAACCCTGTTCCGACTATTGCCTCTCTCACATCATCAATCTTCTCGAAGACTGGGGACCCTGCTATGAACATGGAGAACATCACATCAGGACTCCTAGGACCCCTTCTCGTGTTACAGGCGGTGTGTTTCTTGTTGACAAAAATCCTCACAATACCACAGAGTCTAGACTCGTGGTGGACTTCTCTCAATTTTCTAGGGGTACCACCCGGGTGTCCTGGCCAAAATTCGCAGTCCCCAATCTCCAATCACTTACCAACCTCCTGTCCTCCAACTTGTCCTGGCTATCGTTGGATGTGTCTGCGGCGTTTTATCATCTTCCTCTTCATCCTGCTGCTATGCCTCATCTTCTTGTTGGTTCTTCTGGACTATCAAGGTATGTTGCCCGTGTGTCCTCTACTTCCAGGATCTACAACCACCAGCACGGGTCCCTGCAAAACCTGCACCACTCTTGCTCAAGGAACCTCTATGTTTCCCTCCTGCTGCTGTACCAAACCTTCGGACGGAAATTGCACCTGTATTCCCATCCCATCATCTTGGGCTTTCGGAAAATACCTATGGGAGTGGGCCTCAGCCCGTTTCTCTTGGCTCAGTTTACTAGTGCAATTTGTTCAGTGGTGCGTAGGGCTTTCCCCCACTGTCTGGCTTTTAGTTATATGGATGATTTGGTATTGGGGGCCAAATCTGTGCAGCATCTTGAGTCCCTTTATACCGCTGTTACCAATTTTTTGTTATCTGTGGGCATCCATTTAAACACAGCTAAAACAAAATGGTGGGGTTATTCCTTACACTTTATGGGTTATATCATTGGGAGTTGGGGGACATTGCCTCAGGAACATATTGTGCAAAAAATCAAAGATTGCTTTCGCAAACTTCCTGTTAATCGACCCATTGATTGGAAAGTCTGTCAACGAATTGTGGGTCTTTTGGGCTTTGCAGCCCCTTTTACTCAATGTGGTTATCCTGCTCTCATGCCCTTATATGCCTGTATTACCGCTAAACAGGCTTTTGTTTTCTCGCCAACTTACAAGGCCTTTCTCTGTAAACAATACATGAACCTTTACCCCGTTGCTCGGCAACGGCCAGGCCTTTGCCAAGTGTTTGCTGACGCAACCCCCACTGGCTGGGGCTTGGCGATTGGCCATCAGCGCATGCGCGGAACCTTTGTGGCTCCTCTGCCGATCCATACTGCGGAACTCCTAGCAGCTTGTTTCGCTCGCAGCCGGTCTGGAGCGGACATTATCGGCACTGACAACTCCGTTGTCCTGTCTCGGAAGTACACCTCCTTCCCATGGCTGCTAGGCTGTGCTGCCAACTGGATCCTGCGCGGGACGTCCTTTGTTTACGTCCCGTCGGCGCTGAATCCTGCGGACGACCCCTCTCGTGGTCGCCTGGGGCTCTGCCGCCCCCTTCTCCGCCTTCCGTTCCGGCCGACGACGGGTCGCACCTCTCTTTACGCGGACTCCCCGCCTGTGCCTTCTCATCTGCCGGCCCGTGTGCACTTCGCTTCACCTCTGCACGTCGCATGGAGACCACCGTGAACGCCCCTCAAAGCTTGCCAACAACCTTACATAAGAGGACTCTTGGACTTTCACCCCGGTCAACGACCTGGATTGAGGAATACATCAAAGACTGTGTGTTTAAGGACTGGGAGGAGTCGGGGGAGGAGTTGAGGTTAAAGGTCTTTGTATTAGGAGGCTGTAGGCATAAATTGGTCTGTTCACCAGCACCATGCAACTTTTTCACCTCTGCCTAATCATCTTTTGTTCATGTCCCACTGTTCAAGCCTCCAAGCTGTGCCTTGGGTGGCTTTGGGGCATGGACATTGACCCTTATAAAGAATTTGGAGCTTCTGTGGAGTTACTCTCATTTTTGCCTTCTGACTTCTTCCCGTCTGTCCGGGACCTACTCGACACCGCTTCAGCCCTCTACCGAGATGCCTTAGAATCTCCCGAACATTGCACCCCCAACCATACTGCTCTCAGGCAAGCTATTCTGTGCTGGGGTGAGTTAATGACTTTGGCTTCCTGGGTGGGCAATAATTTAGAGGATCCTGCGGCTAGAGATCTAGTAGTTAATTATGTCAACACTAATATGGGCCTAAAAATTAGACAATTACTATGGTTTCATATTTCCTGCCTTACATTTGGAAGAGATACTGTTCTTGAGTATTTGGTGTCTTTTGGAGTGTGGATTCGCACTCCACCTGCTTATAGACCACCAAATGCCCCTATCCTATCAACACTTCCGGAGACTACTGTTGTTAGA------CAA------CGAGGCAGGGCCCCTAGAAGAAGAACTCCCTCGCCTCGCAGACGAAGATCTCAATCACCGCGTCGCCGAAGATCTCAATCTCCAGCTTCCCAATGTTAGTATCCCTTGGACTCATAAGGTGGGAAACTTTACCGGTCTTTACTCCTCTACTGTACCTGTTTTCAATCCTGATTGGTTAACTCCTTCTTTTCCTGACATTCACCTACATCAAGATTTGATACAAAAATGTGAACAATTTGTAGGCCCACTCACTAAAAATGAAGTGAGACGATTGAAATTAATTATGCCAGCAAGATTTTATCCCAAAGTTACTAAATACTTCCCTTTGGATAAAGGTATTAAACCATATTATCCAGAGCATGTGGTTAATCATTACTTCAAAACTAGACACTATTTACATACTTTGTGGAAGGCAGGAATTCTATATAAGAGAGAATCCACACATAGCGCCTCATTTTGTGGGTCACCATATTCCTGGGAACAAGAGCTACAGCATGGGAGCACCTCTCTCAACGGCGAGAAGGGGCATGGGACAGAATCTTTCTGTGCCCAATCCTCTGGGATTCTTTCCAGACCACCAGTTGGATCCACTATTCAGAGCAAATTCCAGCAGTCCCGATTGGGACTTCAACACAAACAAGGACAATTGGCCAATGGCAAACAAGGTAGGAGTGGGAGGCTTTGGTCCAGGGTTCACACCCCCACACGGTGGCCTTCTGGGGTGGAGCCCTCAGGCACAGGGCATTCTGACAACCTCGCCACCCGATCCACCTCCCGCTTCCACCAATCGGAGGTCAGGAAGGAAACCAACCCCAGTCTCTCCACCTCTAAGGGACACACATCCACAGGCCATGCAGTGGAA
AY090455_18_NIC_CentralAmerica_Human        CTCAACCCAGTTCCACCAGGCTCTGTTGGATCCCAGGGTAAGGGCTCTGTACTTCCCTGCTGGTGGCTCCAGTTCAGGGACACAGAACCCTGCTCCGACTATTGCCTCTCTTACATCATCAATCTTCTCGAAGACTGGGGGCCCTGCTATGAACATGGACAACATTACATCAGGACTCCTAGGACCCCTGCTCGTGTTACAGGCGGTGTGTTTCTTGTTGACAAAAATCCTCACAATACCACAGAGTCTAGACTCGTGGTGGACTTCTCTCAATTTTCTAGGGGGACTACCCGGGTGTCCTGGCCAAAATTCGCAGTCCCCAACCTCCAATCACTTACCAACCTCCTGTCCTCCAACTTGTCCTGGTTATCGTTGGATGTGTCTGCGGCGTTTTATCATCTTCCTCTTCATCCTGCTGCTATGCCTCATCTTCTTGTTGGTTCTTCTGGACTATCAAGGTATGTTGCCCGTTTGTCCTCTACTTCCAGGATCCACGACCACCAGCACGGGACCCTGCAAAACCTGCACAACTCTTGCACAAGGAACCTCTATGTTTCCCTCCTGTTGCTGTTCAAAACCTTCGGACGGAAACTGCACTTGTATTCCCATCCCATCATCTTGGGCTTTAGGAAAATACCTATGGGAGTGGGCCTCAGCCCGTTTCTCCTGGCTCAGTTTACTAGTGCACTTTGTTCAGTGGTGCGTCGGGCTTTCCCCCACTGTTTGGCTTTTAGTTATATGGATGATCTGGTATTGGGGGCCAAATCTGTGCAGCATCTTGAGTCCCTTTATACCGCTGTTACCAATTTTCTGTTATCTGTGGGTATCCATTTAAATACCTCTAAAACAAAAAGATGGGGTTACTCCCTACATTTTATGGGCTATGTCATTGGTAGTTGGGGATCATTACCCCAAGATCACATTGTACACAAAATCAAAGAGTGCTTTCGGAAACTGCCTGTAAATCGTCCAATTGATTGGAAAGTTTGTCAACGCATAGTGGGTCTTTTGGGCTTTGCCGCCCCTTTCACCCAATGCGGTTATCCTGCTCTCATGCCTCTGTATGCCTGTATTACCGCTAAACAGGCTTTTGTCTTTTCGCCAACCTACAAGGCCTTTCTGTGTAAACAATACATGAACCTTTACCCCGTTGCTCGGCAACGGCCAGGCCTGTGCCAAGTGTTTGCTGACGCAACCCCCACTGGTTGGGGCTTGGCCATTGGCCATCAGCGCATGCGTGGAACCTTTGTGGCTCCTCTGCCGATCCATACTGCGGAACTCCTAGCAGCTTGTTTCGCTCGCAGCAGGTCTGGAGCGACTCTCATCGGCACGGACAATTCTGTTGTCCTCTCTAGGAAGTACACCTCCTTTCCATGGCTGCTCGGATGTGCTGCAAACTGGATCCTGCGCGGGACGTCCTTTGTTTACGTCCCGTCGGCGCTGAATCCCGCGGACGACCCCTCCCGGGGCCGCTTGGGGCTATACCGCCCTCTTCTCCGTCTGCCGTTCCAGCCGACGACGGGTCGCACCTCTCTTTACGCGGACTCCCCGTCTGTTCCTTCTCATCTGCCGGACCGTGTGCACTTCGCTTCACCTCTGCACGTCGCATGGAGACCACCGTGAACGCCCCCTGGAGTTTGCCAACAGCCTTACATAAGAGGACTCTTGGACTTTCAGGATGGTCAATGCCCTGGATCGAAGAATACATCAAAGACTGTGTATTTAAGGACTGGGAGGAGTTGGGGGAGGAGATTAGGTTAAAGGTCTTTGTACTAGGAGGCTGTAGGCATAAATTGGTCTGTTCACCAGCACCATGCAACTTTTTCACCTCTGCCTAATCATTTCTTGTTCATGTCCCACTGTTCAAGCCTCCAAGCTGTGCCTTGGGTGGCTTTGGGGCATGGACATTGACCCTTATAAAGAATTTGGAGCTTCTGTGGAGTTACTCTCGTTTTTGCCTTCTGATTTCTTCCCATCGGTTCGGGACCTACTCGACACCGCTTCAGCTCTTTACCGGGATGCTTTAGAGTCACCTGAGCATTGCACTCCCAACCATACTGCTCTCAGGCAAGCTATTTTGTGTTGGGGTGAGTTAATGACTTTGGCTTCCTGGGTGGGCAATAATTTGGAGGACCCTGCAGCTAGGGACTTAGTTGTTAACTATGTTAACACTAACATGGGCCTAAAAATTAGACAACTGTTGTGGTTTCACATTTCCTGCCTTACTTTTGGAAGAGAAACAGTTCTTGAGTATTTGGTGTCCTTTGGAGTGTGGATTCGCACTCCTCCTGCTTATAGACCACCAAATGCCCCTATCCTATCCACACTTCCGGAAACTACTGTTGTTAGA------CGA------CGAGGCAGGTCCCCTAGAAGAAGAACTCCCTCGCCTCGCAGACGAAGATCTCAATCGCCGCGTCGCCGCAGATCTCAATCTCCAGGTTCCCAATGTTAGTATTCCTTGGACTCATAAGGTGGGAAACTTTACGGGGCTTTACTCCTCTACTGTTCCTGCTTTTAATCCTAACTGGTCCACTCCTTCTTTTCCTGATATTCATTTGCATCAAAACCTGATTTCTAAATGTGAACAATTTGTAGGCCCACTTACTAAAAATGAATTACGAAGATTAAAATTGGTTATGCCAGCCAGATTTTATCCTAAGGTTACCAAATATTTTCCTATGGACAAAGGCATCAAACCCTATTATCCTGAGCATGCAGTTAATCATTACTTTAAAACCAGACATTATTTGCATACTTTATGGAAGGCGGGAATTTTATATAAGAGAGAATCCACACGTAGCGCCTCATTTTGTGGGTCACCATATACCTGGGAACAAGAGCTACAGCATGGGAGCACCTCTCTCAACGACACGAAGAGGCATGGGACAGAATCTCTCTGTGCCCAATCCTCTGGGATTCTTTCCAGACCATCAGCTGGATCCGCTATTCAGAGCAAATTCCAGCAGTCCCGACTGGGACTTCAACACAAACAAGGACAGTTGGCCAATGGCAAACAAGGTAGGAGTGGGAGGCTACGGTCCCGGGTTCACACCCCCACACGGTGGCCTGCTGGGGTGGAGCCCTCAAGCACAAGGTGTGTTAACAACCTTGCCAGCAGATCCGCCTCCTGCTTCCACCAATCGGCGGTCCGGGAGAAAGCCAACCCCAGTCTCTCCACCTCTAAGAGACACACATCCACAGGCAATGCAGTGGAA
AY090458_18_CRI_CentralAmerica_Human        CTCAACTCAGTTCCACCAGGCTCTGTTAGATCCGAGGGTAAGGGCTCTGTATTTTCCTGCTGGTGGCTCCAGTTCAGAGACACAGAACCCTGCTCCGACTATTGCCTCTCTCACATCATCAATCTTCTTGAAGACTGGGGGCCCTGCTATGAACATGGACAACATCACATCAGGACTCCTAGGACCCCTGCTCGTGTTACAGGCGGTGTGTTTCTTGTTGACAAAAATCCTCACAATACCACAGAGTCTAGACTCGTGGTGGACTTCTCTCAATTTTCTAGGGGGAACACCAGGGTGTCCTGGCCAAAATTCGCAGTCCCCAACCTCCAATCACTTACCAACCTCCTGTCCTCCAACTTGTCCTGGCTATCGCTGGATGTGTCTGCGGCGTTTTATCATATTCCTCTTCATCCTGCTGCTATGCCTCATCTTCTTGTTGGTTCTTCTGGACTATCAAGGTATGTTGCCCGTCTGTCCTCTACTTCCAGGATCCACGACCACCAGCACGGGACCATGCAAAACCTGCACAACTCTTGCTCAAGGAACCTCTATGTTTCCCTCCTGCTGCTGTTCCAAACCTTCGGACGGAAACTGCACTTGTATTCCCATCCCATCATCCTGGGCTTTAGGAAAATACCTATGGGAGTGGGCCTCAGCCCGTTTCTCCTGGCTCAGTTTACTAGTGCAATTTGTTCAGTGGTGCGTAGGGCTTTCCCCCACTGTTTGGCTTTTAGTTATATGGATGATCTGGTATTGGGGGCCAAATCTGTGCAGCATCTTGAGTCCCTTTATACCGCTGTTACCAATTTTCTGTTATCTGTGGGTATCCATTTAAATACCTCTAAAACGAAAAGATGGGGCTATACTCTAAATTTCATGGGATATGTTATTGGAAGTTGGGGATCATTACCACAAGATCACATTGTACAAAAAATCAAAGACTGTTTTCGTAAACTTCCTGTAAATCGCCCTATTGATTGGAAAGTTTGTCAACGCATTGTGGGTCTTTTGGGCTTTGCCGCCCCCTTTACACAATGTGGTTATCCTGCTCTCATGCCTCTGTATGCCTGTATAACTGCTAAACAGGCCTTTGTCTTTTCGCCAACTTACAAGGCCTTTCTATGTCAACAATACATGAACCTTTACCCCGTTGCTCGGCAACGGCCAGGCCTGTGCCAAGTGTTTGCTGACGCAACCCCCACTGGTTGGGGCTTGGCCATTGGCCATCAGCGCATGCGTGGAACCTTTGTGGCTCCTCTGCCGATCCATACTGCAGAACTCCTTGCAGCTTGTTTCGCTCGCAGCCGGTCTGGAGCGAAACTCATCGGCACAGACAACTCTGTTGTCCTCTCTAGGAAGTACACCTCCTTCCCATGGCTGCTCGGTTGTGCTGCCAACTGGATCCTACGCGGGACGTCCTTTGTCTACGTCCCGTCGGCGCTGAATCCCGCGGACGATCCCTCTCGGGGTCGCTTGGGGCTGTACCGCCCCCTTCTCCGTCTGCCGTTCCAGCCAACGACGGGTCGCACCTCTCTTTACGCGGCCTCCCCGTCTGTTCCTTCTCATCTGCCGGACCGTGTGCACTTCGCTTCACCTCTGCACGTCGCATGGAGACCACCGTGAACGCCCCTCGAAGCCTGCCAACAGTCTTACATAAGCGGACTCTTGGACTCTCAGGACGGTCAATGACCTGGATCGAAGACTACATCAAAGACTGTGTATTTAAGGACTGGGAGGAGCTGGGGGAGGAGATCAGGTTAAAGGTCTTTGTATTAGGAGGCTGTAGGCATAAATTGGTCTGTTCACCAGCACCATGCAACTTTTTCACCTCTGCCTAATCATCTTTTGTTCATGTCCTACTGTTCAAGCCTCCAAGCTGTGCCTTGGGTGGCTTTGGGGCATGGACATTGACCCTTATAAAGAATTTGGAGCTTCTGTGGAATTACTCTCTTTTTTGCCTTCTGATTTCTTCCCGTCAGTTCGGGACCTACTCGACACCGCTTCAGCCCTTTACCGGGATGCTTTAGAATCACCAGAACATTGCACACCTAACCATACCGCTCTCAGGCAAGCTATCTTGTGCTGGGGTGAGTTAATGACTTTGGCTTCCTGGGTGGGGAATAATTTGGAAGATCCTGCAGCTAGGGACCTAGTGGTTAACTATGTTAATACTAATATGGGCCTAAAAATTAGACAATTACTGTGGTTTCACATTTCCTGCCTTACTTTTGGAAGAGAAACAGTTCTTGAGTATTTGGTGTCTTTTGGAGTGTGGATTCGCACTCCTCCTGCTTATAGACCACCAAATGCCCCTATCTTATCCACACTTCCGGAAACTACTGTTGTTAGA------CGA------AGAGGCAGGTCTCCTCGAAGAAGAACTCCCTCGCCTCGCAGACGAAGGTCTCAATCGCCGCGTCGCAGAAGATCTCAATCTCCAGCTTCCCAATGTTAGTATTCCTTGGACTCATAAGGTGGGAAACTTTACGGGACTTTATTCCTCTACTGTTCCTACTTTTAATCCTGACTGGTTAACTCCTTCTTTTCCTAATATTCATTTACATCAAGATTTGATAAACAAATGTGAACAATTTGTAGGCCCTCTAACAAAAAATGAATTGAGAAGATTAAAATTGGTTATGCCATCCAGATTTTTTCCTAAGGTTACCAAATATTTTCCTATGGAAAAGGGAATTAAACCCTATTATCCTGATAACGTGGTTAATCATTATTTTAAGACTAGACACTATTTGCATACTTTATGGAAGGCAGGCATTCTATATAAGAGAGAATCCACCCGTAGCGCCTCATTTTGTGGGTCACCATATTCTTGGGAACAAGAGCTACAGCATGGGAGCACCTCTATCAACGACACGAAGGGGCATGGGACAGAATCTCTCTGTACCCAATCCTCTGGGATTCTTGCCAGACCATCAGCTGGATCCTCTATTCAGGGCAAATTCCAGCAGTCCCGACTGGGACTTCAACAAAAGCAAGGACAATTGGCCAATGGCAAACAAGGTAGGAGTGGGAGGATACGGTCCTGGTTTCACACCCCCACACGGTGGCCTGCTGGGGTGGAGCCCACAGGCACAGGGTGTGCTTACAACATTGCCAGCAGATCCGCCTCCTGCTTCCACCAATCGGCGGTCCGGGAGAAAACCAACCCCAGTCTCTCCACCTCTAAGGGACACTCATCCCCAGGCCATGCAGTGGAA
X65258_28_NA_NA_Human                       CTCCACAACTTTCCACCAAACTCTGCAAGATCCCAGAGTGAGAGGCCTATATTTCCCTGCTGGTGGCTCCAGTTCAGGAACAGTAAACCCTGTTCCGACTACTGCCTCTCCCTTATCGTCAATCTTCTCGAGGATTGGGGACCCTGTGACGAATATGGAGAACATCACATCAGGATTCCTAGGACCCCTGCTCGTGTTACAGGCGGGGTTTTTCTTGTTGACAAGAATCCTCACAATACCGCAGAGTCTAGACTCGTGGTGGACTTCTCTCAATTTTCGAGGGGGAACTACCGTGTGTCTTGGCCAAAATTCGCAGTCCCCAACCTCCAATCACTCACCAACCTCCTGTCCTCCAACTTGTCCTGGTTATCGCTGGATGTGTCTGCGGGGTTTTATCATCTTCCTCTTCATCCTGCTGCTATGCCTCATCTTCTTGTTGGTTCTTCTGGAGTATCAAGGTATGTTGCACGTTTGTCCTCTAATTCCAGGAACAACAACAACCAGTACGGGACCATGCAAAACCTGCACGACTCCTGCTCAAGGCAACTCTATGTTTCCCTCATGTTGCTGTACCAAAACTTCGGATGGAAATTGCACCTGTATTCCCATCCCATCGTCTTGGGCTTTCGCAAAATACCTATGGGAGTGGGCCTCAGTCCGTTTCTCTTGGCTCAGTTTACTAGTGCCATTTGTTCAGTGGTTCGTAGGGCTTTCCCCCACTGTTTGGCTTTCAGCTATATGGATGATGTGGTATTGGGGGCCAAGTCTGTACAGCATCTTGAGTCCCTTTTTACCGCTGTTACCAATTTTCTTTTGTCTTTGGGTATACATTTAAACCCTAACAAAACAAAGAGATGGGGTTACTCTTTACATTTCATGGGCTATGTCATTGGATGTTATGGGTCCTTGCCACAAGAACACATCATACAAAAAATCAAAGAATGTTTTAGAAAAGTTCCTGTTAACAGGCCTATTGATTGGAAAGTATGTCAACGAATTGTGGGTCTTTTAGGTTTTGCTGCCCCTTTCACACAATGTGGTTATCCTGCTTTAATGCCCTTGTATGCTTGTATTCAATTTAAGCAGGCTTTCACTTTCTCGCCAACTTACAAGGCCTTTCTGTGTAAACAATACCTGAACCTTTACCCCGTTGCCCGGCAACGGCCAGGTCTATGCCAAGTGTTTGCTGACGCAACCCCCACTGGCTGGGGCTTGGGTATGGGCCATCAGCGCATGCGTGGAACCTTTTCGGCTCCTCTGCCGATCCATACTGCGGAACTCCTAGCCGCCTGTTTTGCTCGCAGCAGGTCTGGAGCAAACATTCTCGGGACGGATAACTCTGTTGTTCTCTCCCGCAAATATACATCGTTTCCATGGCTGCTAGGCTGTGCTGCCAACTGGATCCTGCGCGGGACGTCCTTTGTTTACGTCCCGTCGGCGCTGAATCCCGCGGACGACCCTTCTCGGGGCCGCTTGGGACTCTCTCGTCCCCTTCTCTGTCTGCCGTTTCGACCGACCACGGGGCGCACCTCTCTTTACGCGGACTCCCCGTCTGTGCCTTCTCATCTGCCGGACCGTGTGCACTTCGCTTCACCTCTGCACGTCGCATGGAGACCACCGTGAACGCCCATCAGATCCTGCCCAAGGTCTTACATAAGAGGACTCTTGGACTCCCAGCAATGTCAACGACCGACCTTGAGGCCTACTTCAAAGACTGTGTGTTTAAGGACTGGGAGGAGCTGGGGGAGGAGATTAGGTTAAAGGTCTTTGTATTAGGAGGCTGTAGGCATAAATTGGTCTGCGCACCAGCACCATGCAACTTTTTCACCTCTGCCTAATCATCTCTTGTACATGTCCCACTGTTCAAGCCTCCAAGCTGTGCCTTGGGTGGCTTTGGGGCATGGACATTGACCCTTATAAAGAATTTGGAGCTACTGTGGAGTTACTCTCGTTTTTGCCTTCTGACTTCTTTCCTTCCGTACGAGATCTCCTAGACACCGCCTCAGCTCTGTATCGGGAAGCCTTAGAGTCTCCTGAGCATTGTTCACCTCACCATACTGCACTCAGGCAAGCAATTCTTTGCTGGGGGGAACTAATGACTCTAGCTACCTGGGTGGGTGTTAATTTGGAAGATCCAGCATCTAGAGACCTAGTAGTCAGTTATGTCAACACTAATATGGGCTTAAAGTTCAGGCAACTCTTGTGGTTTCACATTTCTTGTCTCACTTTTGGAAGAGAAACAGTTATAGAGTATTTGGTGGCTTTCGGAGTGTGGATTCGCACTCCTCCAGCTTATAGACCACCAAATGCCCCTATCCTATCAACACTTCCGGAGACTACTGTTGTTAGA------CGA------CGAGGCAGGTCCCCTAGAAGAAGAACTCCCTCGCCTCGCAGACGAAGGTCTCAATCGCCGCGTCGCAGAAGATCTCAATCTCGGGAATCTCAATGTTAGTATTCCTTGGACTCATAAGGTGGGAAACTTTACGGGGTTTTATTCTTCTACTGTTCCTGTCTTTAACCCTCATTGGGAAACCCCCTCTTTTCCTAATATACATTTACACCAAGACATTATCAAAAAATGTGAACAGTTTGTAGGCCCACTCACAGTTAATGAGAAAAGAAGATTGCAATTGATTATGCCTGCTAGGTTTTATCCAAAGGTTACCAAATATTTACCATTGGATAAGGGTATTAAACCTTATTATCCAGAACATCTAGTTAATCATTACTTCCAAACTAGACACTATTTACACACTCTATGGAAGGCGGGTATATTATATAAGAGAGAAACAACACATAGCGCCTCATTTTGTGGGTCACCATATTCTTGGGAACAAGATCTACA---------------------------------GCATGGGGCAGAATCTATCCACCAGCAATCCTCTGGGATTCTTTCCCGACCACCAGTTGGATCCAGCCTCCAGAGCAAACACCGCAAATCCAGATTGGGACTTCAATCCCAACAAGGACACCTGGCCAGACGCCAACAAGGATGGAGCTGGAGCATTCGGGCTGGGACTCACCCCACCGCACGGAGGCCTTTTGGGGTGGAGCCCTCAGGCTCAGGGCATACTACACACCGTGCCAGCAAATCCGCCTCCTGCCTCTACCAATCGCCAGACAGGAAGGCAACCTACCCCTCTGTCTCCACCTTTGAGAGACACTCATCCTCAGGCCGTGCAGTGGAA
DQ486025_14_ITA_SouthernEurope_Human        CTCCACAACCTTCCACCAAACTCTGCAAGATCCCAAAGTGAGAGGCCTGTATTTCCCTGCTGGTGGCTCCAGTTCAGGAACAGTAAACCCTGTTCCGACTACTGCCTCTCCCTTATCGTCAATCTTCTCGAGGATTGGGGACCCTGCGCTGAACATGGAGAACATCACATCAGGATTCCTAGGACCCCTTCTCGTGTTACAGGCGGGGTTTTTCTTGTTGACAAGAATCCTCACAATACCGCAGAGTCTAGACTCGTGGAGGACTTCTCTCAATTTTCTAGGGGGAACCACCGTGTGTCGTGGCCAAAATTCGCAGTCCCCAACCTCCAATCACTCACCAACCTCCTGTCCTCCAACTTGTCCTGGTTATCGCTGGATGTGTCTGCGGCGTTTTATCATCTTCCTCTTCATCCTGCTGCTATGCCTCATCTTCTTGTTGGTTCTTCTGGACTATCAAGGTATGTTGCCCGTTTGTCCTCTAATTCCAGGATCCTCAACAACCAGCACGGGACCATGCCGAACCTGCACGACTCCTGCTCAAGGAACCTCTATGTATCCCTCCTGTTGCTGTACCAAACCTTCGGATGGAAATTGCACCTGTATTCCCATCCCATCATCCTGGGCTTTCGGAAAATTCCTATGGGAGTGGGCCTCAGCCCGTTTCTCCTGGCTCAGTTTACTAGTGCCATTTGTTCAGTGGTTCGTAGGGCTTTCCCCCACTGTTTGGCTTTCAGTTATATGGATGATGTGGTATTGGGGGCGAAGTCTGTACAACATCTTGAGTCACTTTTTACCGCTGTTACCAATTTTCTTTTGTCTTTGGGTATACATTTAAACCCTAACAAAACAAAGAGATGGGGTTACTCTCTAAATTTTATGGGTTATGTCATTGGATGTTATGGGTCCTTGCCACAAGAACACATCATACAAAAAATCAAAGAATGTTTTAGAAAACTTCCTATTAACAGGCCTATTGATTGGAAAGTATGTCAACGAATTGTGGGTCTTTTGGGTTTTGCTGCCCCTTTTACACAATGTGGTTATCCTGCGTTGATGCCTTTGTATGCATGTATTCAATCTAAGCAGGCTTTCACTTTCTCCGCAACTTACAAGGCCTTTCTGTGTAAACAATACCTGAACCTTTACCCCGTTGCCCGGCAACGGCCAGGTCTGTGCCAAGTGTTTGCTGACGCAACCCCCACTGGCTGGGGCTTGGTCATGGGCCATCAGCGCATGCGTGGAACCTTTTCGGCTCCTCTGCCGATCCATACTGCGGAACTCCTAGCCGCTTGTTTTGCTCGCAGCAGGTCTGGAGCAAACATTATCGGGACTGATAACTCTGTTGTCCTATCCCGCAAATATACATCGTTTCCATGGCTGCTAGGCTGTGCTGCCAACTGGATCCTGCGCGGGACGTCCTTTGTTTACGTCCCGTCGGCGCTGAATCCTGCGGACGACCCGTCTCGGGGTCGCTTGGGACTCTCTCGTCCCCTTCTCCGTCTGCCGTTCCGACCGACCACGGGGCGCACCTCTCTTTACGCGGACTCCCCGTCTGTGCCTTCTCATCTGCCGGACCGTGTGCACTTCGCTTCACCTCTGCACGTCGCATGGAGACCACCGTGAACGCCCACCAAATCTTGCCCAAGGTCTTACATAAGAGGACTCTTGGACTCTCTGCAATGTCAACGACCGACCTTGAGGCATACTTCAAAGACTGTTTGTTTAAAGACTGGGAGGAGTTGGGGGAGGAGATTAGATTAATGATCTTTGTACTAGGAGGCTGTAGGCATAAATTGGTCTGCGCACCAGCACCATGCAACTTTTTCACCTCTGCCTAATCATCTCTTGTTCATGTCCTACTGTTCAAGCCTCCAAGCTGTGCCTTGGGTGGCTTTAGGGCATGGACATCGACCCTTATAAAGAATTTGGAGCTACTGTGGAGTTACTCTCGTTTTTGCCTTCTGACTTCTTTCCTTCAGTACGAGATCTTCTAGATACCGCCTCAGCTCTGTATCGGGAAGCCTTAGAGTCTCCTGAGCATTGGTCACCGCACCATACTGCACTCAGGCAAGCCATTCTTTGCTGGGGGGAACTAATGACTCTAGCTACCTGGGTGGGTGCTAATTTGGAAGATCCAGCATCTAGAGACCTAGTAGTCAGTTATGTCAACACTAATATGGGCCTAAAGTTCAGGCAACTCTTGTGGTTTCACGTTTCTTGTCTCACTTTTGGAAGAGAAACAGTCATAGAGTATTTGGTGTCTTTCGGAGTGTGGATTCGCACTCCTCCAGCTTATAGACCACCAAATGCCCCTATCCTATCAACACTTCCGGAGACTACTGTTGTTAGA------CGA------AGAGGCAGGTCCCCTAGAAGAAGAACTCCCTCGCCTCGCAGACGAAGGTCTCAATCGCCGCGTCGCAGAAGAACTCAATCTCGGGAATCTCAATGTTAGTATTCCTTGGACTCATAAGGTGGGGAACTTTACTGGGCTTTATTCTTCTACTGAACCTATCTTTAATCCTCATTGGAAAACACCATCTTTTCCTAACATACATTTACACCAAGACATTATCAGAAAATGTGAACAGTTTGTAGGCCCACTCACAGTTAATGAGAAAAGAAGATTGCAATTGATTATGCCTGCTAGGTTTTATCCAAAGGTTACCAAATATTTACCATTGGACAAGGGTATTAAACCTTATTATCCAGAACATCTAGTTAATCATTACTTTCAAGCTAGACACTATTTACACACTCTATGGAAGGCGGGTATATTATATAAGAGAGAAACAACACATAGCGCCTCATTTTGTGGGTCACCATATTCTTGGGAACAAGATCTACA---------------------------------GCATGGGGCAGAATCTTTCCACCAGCAATCCTCTGGGATTCTTTCCCGACCACCAGTTGGATCCAGCTTTCAGAGCAAACACTGCAAATCCAGATTGGGACTTCAATCCCAACAAGGACACCTGGCCAGACGCCAACAAGGTAGGAGCTGGAGCATTCGGGCTGGGTTTCACCCCACCGCACGGAGGCCTTTTGGGGTGGAGCCCTCAGGCTCAGGGCATACTACACACTGTGCCAGCAAATCCGCCTCCTGCCTCCACCAATCGCCAGTCAGGAAGGCAGCCTACCCCGCTCTCTCCACCGCTGAGAAACACTCATCCTCAGGCCGTGCAGTGGAA
DQ464173_14_ITA_SouthernEurope_Human        TTCCACAACCTTCCACCAAACTCTGCAAGATCCCAGAGTGAGAGGCCTGTATTTCCCTGCTGGTGGCTCCAGTTCAGGAACAGTAAACCCTGTTCCGACTACTGCCTCTCCTTTATCGTCAATCTTCTCGAGGATTGGGGACCCTGCACTGAACATGGAGAACATCACATCAGGACTCCTAGGACCCCTTCTCGTGTTACAGGCGGGGTTTTTCTTGTTGACAAGAATCCTCACAATACCGCAGAGTCTAGACTCGTGGTGGACTTCTCTCAGTTTTCTAGGGGGAAACACCGTGTGTCTTGGCCAAAATTCGCAGTCCCCAACCTCCAATCACTCACCAACCTCCTGTCCTCCAACTTGTCCTGGATATCGCTGGATGTGTCTGCGGCGTTTTATCATCTTCCTCTTCATCCTGCTTCTATGCCTCATCTTCTTGTTGGTTCTTCTGGACTATCAAGGTATGTTGCCCGTTTGTCCTCTAATTCCAGGATCCTCAACCACCAGCACGGGACCATGCCGAACCTGCACGACTCTTGCTCAAGGAACCTCTATGTATCCCTCCTGTTGCTGTACCAAACCTTCGGACGGAAATTGCACCTGTATTCCCATCCCATCATCCTGGGCTTTCGGAAAATTCCTATGGGCGTGGGCCTCAGCCCGTTTCTCCTGGCTCAGTTTACTAGTGCCATTTGTTCAGTGGTTCGTAGGGCTTTCCCCCACTGTTTGGCTTTCAGTTATATTGATGATGTGGTATTGGGGGCCAAGTCTGTACAACATCTTGAGTCCCTTTTTACCGCTGTTACCAATTTTCTTTGGTCTTTGGGTATACATTTAAACCCTAACAAAACAAAAAGATGGGGTTATTCTTTAAATTTTATGGGGTATGTCATTGGATGTTATGGGTCCTTGCCACAAGAACACATCGTACAAAAAATCAAAGAGTGTTTTAGAAAACTTCCTGTTAACAGGCCTATTGATTGGAAAGTATGTCAACGAATTGTGGGTCTTTTAGGTTTTGCTGCCCCTTTCACACAATGTGGTTATCCTGCTTTAAAGCCCTTGTATGCATGTATTCACTCTAAGCAGGCTTTCACTTTCTCGCCAACTTACAAGGCCTTTCTGTGTAAACAATACCTGAACCTTTACCCCGTTGCCCGGCAACGGCCAGGTCTATGCCAAGTGTTTGCTGATGCAACCCCCACTGGTTGGGGCTTGGCCATGGGCCATCAGCGCATGCGTGGAACCTTTCTGGCTCCTCTGCCGATCCATACTGCGGAACTCCTAGCCGCTTGTTTTGCTCGCAGCAGGTCTGGAGCAAACATTATCGGGACTGATAACTCTGTTGTCCTCTCCCGCAAATATACATCGTTTCCATGGCTGCTAGGCTGTGCTGCCAACTGGATCCTGCGCGGGACGTCCTTTGTTTACGTCCCGTCGGCGCTGAATCCCGCGGACGACCCTTCTCGGGGTCGCTTGGGACTCTCTCGTCCCCTTCTCCGTCTGCCGTTCCGACCGACCACGGGGCGCACCTCTCTTTACGCGGACTCCCCGTCTGTGCCTTCTCATCTGCCGGACCGTGTGCACTTCGCTTCACCTCTGCACGTCGCATGGAGACCACCGTGAACGCCCACCAAATCTTGCCCAAGGTCTTACATAAGAGGACTATTGGACTCTCTGCAATGTCAACGACCGACCTTGAGGCATACTTCAAAGACTGTTTGTTTAAAGACTGGGAGGAGTTGGGGGAGGAGCTTAGATTAAAGGTCTTTGTACTAGGAGGCTGTAGGCATAAATTGGTCTGCGCACCAGCACCATGCAACTTTTTCACCTCTGCGTAATCATCTCTTGTTCATGTCCTACTGTTCAAGCCTCCAAGCTGTGCCTTGGGTGGCTTTAGGACATGGACATTGACCCTTATAAAGAATTTGGAGCTTCCGTGGAGTTACTCTCGTTTTCGCCTTCTGACTTCTATCCTTCAGTACAAGATCTTCTAGATACCGCCTTAGCTCTGTTTCGGGACGCCTTAGATGCTCCTGAGCATTGCTCACCTCACCATACTGCACTCAGGCAAGCAATTCTTTGCTGGGGGGATCTAATGACTCTAGCTACCTGGGTGGGTGCTAATTTGGAAGATCCAGCATCTAGAGACCTAGTAGTCAGTTATGTCAACACTAATATAGCCCTAAAGTTCAGGCAACTCTTGTGGTTTCACATTTCTTGTCTCACTTTTGGAAGAGAAACAGTTATAGAGTATTTGGTGTCTTTCGGAGTGTGGATTCGCACTCCTCCAGCTTATAGACCACCAAATGCCCCTATCCTATCAACACTTCCGGAGACTACTGTTGTTAGA------CGA------CGAGGCAGGTCCCCTAGAAGAAGAACTCCCTCGCCTCGCAGACGAAGGTCTCAATCGCCGCGTCGCAGAAGATCTCAATCTCGGGAATCTCAATGTTAGTATTCCTTGGACTCATAAGGAGGGGAGCTTTACTGGGCTTTATTCTTCTACTGTACCTGTCTTTAATCCTCATTGGAAAACACCATCTTTTCCTAACATACATTTACACCAAGACATTATCAAAAAATGTGAACAGTTTGTAGGCCCACTCACAGTTAATGAGAAAAGAAGATTGCAATTGATTATGCCTGCCAGGTTTTATCCAAAGGTTACCAAATATTTACCATTGGATAAGGGTATTAAACCTTATTATCCAGAACATCTAGTTAATCATTACTTCCAAACTAGACACTATTTACACACTCTATGGAAGGCGGGTATATTATATAAGAGAGAAACAACACATAGCGCCTCATTTTGTGGGTCACCATATTCTTGGGAACAAGATCTACA---------------------------------GCATGGGGCAGAATCTTTCCACCAGCAATCCTCTGGGATTCTTTCCCGACCACCAGTTGGATCCAGCCTTCAGAGCAAACACCGCAAATCCAGATTGGGACTTCAATCCCAACAAGGACACCTGGCCAGACGCCAACAAGGTAGGAGCTGGAGCATTCGGGCTGGGTTTCACCCCACCGCACGGAGGTCTTTTGGGGTGGAGCCCTCAGGCTCAGGGCATGCTACAAACTTTGCCAGCAAATCCGCCTCCTGCCTCCACCAATCGCCAGTCAGGAAGGCAGCCTACCCCGCTGTCTCCACCTTTGAGAAACACTCATCCTCAGGCCATGCAGTGGAA
DQ464174_14_ITA_SouthernEurope_Human        CTCCACAACCTTCCACCAAACTCTGCAAGATCCCAGAGTGAGAGGCCTGTATTTCCCTGCTGGTGGCTCCAGTTCAGAAACAGTAAACCCTGTTCCGACTACTGCCTCTCCCTTATCGTCAATCTTCTCGAGGATTGGGGACCCTGCACTGAACATGGAGAACATCACATCAGGACTCCTAGGACCCCTTCTCGTGTTACAGGCGGGGTTTTTCTTGTTGACAAGAATCCTCGCAATACCGCAGAGTCTAGACTCGTGGTGGACTTCTCTCAGTTTTCTAGGGGGAAACACCGTGTGTCTTGGCCAAAATTCGCAGTCCCCAACCTCCAATCACTCACCAACCTCCTGTCCTCCAACTTGTCCTGGTTATCGCTGGATGTGTCTGCGGCGTTTTATCATCTTCCTCTTCATCCTGCTTCTATGCCTCATCTTCTTGTTGGTTCTTCTGGACTATCAAGGTATGTTGCCCGTTTGTCCTCTAATTCCAGGATCCTCAACCACCAGCACGGGTCCATGCCGAACCTGCACGACTCTTGCTCAAGGAACCTCTATGTATCCCTCCTGTTGCTGTACCAAACCTTCGGACGGAAATTGCACCTGTATTCCCATCCCATCATCCTGGGCTTTCGGAAAATTCCTATGGGCGTGGGCCTCAGCCCGTTTCTCCTGGCTCAGTTTACTAGTGCCATTTGTTCAGTGGTTCGTAGGGCTTTCCCCCACTGTTTGGCTTTCAGTTATATTGATGATGTGGTATTGGGGGCCAAGTCTGTACAGCATCTTGAGTCCCTTTTTACCGCTGTTACCAATTTTCTTCTGTCTTTGGGTATACATTTAAACCCTAACAAAACAAAACGATGGGGTTATTCTTTAAATTTTATGGGGTATGTCATTGGAAGTTATGGGTCCTTGCCACAAGAACACATCGTACAAAAAATCAAAGAGTGTTTTAGAAAACTTCCTGTTAACAGGCCTATTGATTGGAAAGTATGTCAACGAATTGTGGGTCTTTTAGGTTTTGCTGCCCCTTTCACACAACGTGGTTATCCTGCTTTAATGCCCTTGTATGCATGTATTCACTCTAAGCAGGCTTTCACTTTCTTGCCAACTTACAAGGCCTTTCTGTGTAAACAATACCTGAACCTTTACCCCGTTGCCCGGCAACGGCCAGGTCTATGCCAAGTGTTTGCTGATGCAACCCCCACTGGTTGGGGCTTGGCCATGGGCCATCTGCGCATGCGTGGAACCTTTCTGGCTCCTCTGCCGATCCATACTGCGGAACTCCCAGCCGCTTGTTTTGCTCGCAGCAGGTCTGGGGCAAACATTATCGGGACTGATAACTCTGTTGTCCTCTCCCGCAAATATACATCGTTTCCATGGCTGCTAGGCTGTGCTGCCAACTGGATCCTGCGCGGGACGTCCTTTGTTTACGTCCCGTCGGCGCTGAATCCCGCGGACGACCCTTCTCGGGGTCGCTTGGGACTCTCTCGTCCCCTTCTCCGTCTGCCGTTCCGACCGACCACGGGGCGCACCTCTCTTTACGCGGACTCCCCGTCTGTGCCTTCTCATCTGCCGGACCGTGTGCACTTCGCTTCACCTCTGCACGTCGCATGGAGACCACCGTGAACGCCCACCAAATCTTGCCCAAGGTCTTACATAAGAGGACTATTGGACTCTCTGCAATGTCAACGACCGACCTTGAGGCATACTTCAAAGACTGTTTGTTTAAAGACTGGGAGGAGTTGGGGGAGGAGCTTAGATTAAAGGTCTTTGTACTAGGAGGCTGTAGGCATAAATTGGTCTGCGCACCAGCACCATGCAACTTTTTCACCTTTGCCTAATCATCTCTTGTTCATGTCCTACTGTTCAAGCCTCCAAGCTGTGCCTTGGGTGGCTTTAGGACATGGACATTGACCCTTATAAAGAATTTGGAGCTTCTGTGGAGTTACTCTCGTTTTTGCCTTCTGACTTCTATCCTTCAGTACGAGATCTTCTAGATACCGCCTCAGCTCTGTTTCGGGAAGCCTTAGAGTCTCCTGAGCATTGTTCACCTCACCATACTGCACTCAGGCAAGCAATTCTTTGCTGGGGGGATCTAATGACTCTCGCTACCTGGGTGGGTGCTAATTTGGAAGATCCAGCATCTAGAGACCTAGTAGTCAGTTATGTCAACACTAATATAGCCCTAAAGTTCAGGCAACTCTTGTGGTTTCACATTTCTTGTCTCACTTTTGGAAGAGAAGTAGTTGTAGAGTATTTGGTGTCTTTCGGAGTGTGGATTCGCACTCCTCCAGCTTATAGACCACCAAATGCCCCTATCCTATCAACACTTCCGGAGACTACTGTTGTTAGA------CGA------CGAGGCAGGTCCCCTAGAAGAAGAACTCCCTCACCTCGCAGACGAAGGTCTCAATCGCCGCGTCGCAGAAGATCTAAATCTCGGGAATCTCAATGTTAGTATTCCTTGGACTCATAAGGTGGGGAGCTTTACTGGGCTTTATTCTTCTACTGTACCTGTCTTTAATCCTCATTGGAAAACACCATCTTTTCCTAACATACATTTACACCAAGACATTATCAAAAAATGTGAACAGTTTGTAGGCCCACTCACAGTTAATGAGAAAAGAAGATTGCAATTGATAATGCCTGCTAGGTTTTATCCAAATGCTACCAAATATTTACCATTGGATAAGGGTATTAAACCTTATTATCCAGAACATCTAGTTAATCATTACTTCCAAACTAGACACTATTTACACACTCTATGGAAGGCGGGTATATTATATAAGAGAGAAACAACACATAGCGCCTCATTTTGTGGGTCACCATATTCTTGGGAACAAGATCTACA---------------------------------GCATGGGGCAGAATCTTTCCACCAGCAATCCTCTGGGATTCTTTCCCGACCACCAGTTGGATCCAGCCTTCAGAGCAAACACCGCAAATCCAGATTGGGACTTCAATCCCAACAAGGACACCTGGCCAGACGCCAACAAGGTAGGAGCTGGAGCATTCGGGCTGGGTTTCACCCCACCGCACGGAGGTCTTTTGGGGTGGAGCCCTCAGGCTCAGGGCATGCTACAAACTTTGCCAGCAAATCCGCCTCCTGCCTCCACCAATCGTCAGTCAGGAAGGCAGCCTACCCCGCTGTCTCCACCTTTGAGAAACACTCATCCTCAGGCCATGCAGTGGAA
L27106_34_NA_NA_Human                       TTACACAACCTTCCACCAAACTCTGCAAGATCCCAGAGTGAGAGGCCTGTATTTCCCTGCTGGTGGCTCCAGTTCAGGAACAGTAAACCCTGTTCCGACTACTGTCTCTCCCATATCGTCAATCTTTTCGAGGATTGGGGACCCTGCCCCGAACATGGAGAACATCACATCAGGATTCCTAGGACCCCTGCTCGTGTTACAGGCGGGGTTTTTCTTGTTGACAAGAATCCTCACAATACCGAAGAGTCTAGACTCGTGGTGGACTTCTCTCAATTTTCTAGGGGGAACTACCGTGTGTCTTGGCCAAAATTCGCAGTCCCCAACCTCCAATCACTCACCAACCTCTTGTCCTCCAACTTGTCCTGGTTATCGCTGGATGTGTCTGCGGCGTTTTATCATCTTCCTCTTCATCCTGCTGCTATGCCTCATCTTCTTGTTGGTTCTTCTGGACTATCAAGGTATGTTGCCCGTTTGTCCTCTAATTCCAGGATCTTCGACTACCAGCACGGGACCATGCAGAACCTGCATGACTCCTGCTCAAGGAACCTCTATGTATCCCTCCTGTTGCTGTACAAAACCTTCGGACGGAAATTGCACCTGTATTCCCATCCCATCATCCTGGGCTTTCGGAAAATTCCTATGGGAGTGGGCCTCAGCCCGTTTCTCCTGGCTCAGTTTACTAGTGCCATTTGTTCAGTGGTTCGTAGGGCTTTCCCCCACTGTTTGGCTTTCAGTTATATGGATGATGTGGTATTGGGGGCCAAGTCTGTACAGCATCTTGAGTCCCTTTTTACCGCTGTTACCAATTTTCTTTTGTCTTTGGGTATACATTTAAACCCTAACAAAACAAAAAGATGGGGTTACTCTTTACATTTCATGGGCTATGTCATTGGAAGTTATGGGTCATTGCCACAAGATCACATCATACAGAAAATCAAAGAATGTTTTAGAAAACTTCCTGTTAACAGGCCTATTGATTGGAAAGTCTGTCAACGTATTGTAGGTCTTTTGGGTTTTGCTGCCCCTTTTACTCAATGTGGTTATCCTGCTTTAAAGCCCTTGTATGCATGTATTCAATCTAAACAGGCTTTCACTTTCTCGCCAACTTACAAGGCCTTTCTGTGTAAACAATACCTGCACCTTTACCCCGTTGCCCGGCAACGGCCAGGTCTGTGCCAAGTGTTTGCTGACGCAACCCCCACTGGCTGGGGCTTGGTCATGGGCCATCAGCGCGTGCGTGGAACCTTTCTGGCTCCTCTGCCGATCCATACTGCGGAACTCCTAGCCGCTTGTTTTGCTCGCAGCAGGTCTGGAGCAAACATTATCGGGACGGATAACTCTGTTGTTCTCTCCCGCAAATATACATCGTTTCCATGGCTGCTAGGCTGTGCTGCCAACTGGATCCTGCGAGGGACGTCCTTTGTCTACGTCCCGTCGGCGCTGAATCCTGCGGACGACCCTTCTCGGGGTCGCTTGGGACTCTCTCGTCCCCTTCTCCGTCTGCCGTTTCGACCGACCACGGGGCGCACCTCTCTTTACGCGGACTCCCCGTCTGTGCCTTCTCATCTGCCGGACCGTGTGCACTTCGCTTCACCTCTGCACGTCGCATGGAGACCACCGTGAACGCCGCCCTATTCTTGCCCAAGGTCTTATATAAGAGGACTCTTGGACTCTCTGTAATGTCAACGACCGACCTTGAGGCATACTTCAAAGACTGTTTGTTTAAAGACTGGGAGGAGTTGGGGGAGGATAATAGATTAATGATTTATGTATTAGGAGGCTGTAGGCATAAATTGGTCTGCGCACCAGCACCATGCAACTTTTTCACCTCTGCCTAATCATCTCGTGTTCATGTCCTACTGTTCAAGCCTCCAAGCTGTGCCTTGGGTGGCTTTAGGACATGGACATCGACCCTTATAAAGAATTTGGAGCTACTGTCGAGTTACTCTCGTTTTTGCCTTCTGACTTCTTTCCTTCCGCACGAGATCTTCTAGATACCGCCTCAGCTCTGTTTCGGGAAGCCTTAGAGTCTCCTGAGCATTGTTCACCTCACCATACTGCACTCAGGCAAGCAATTCTGTGCTGGGGGGATGTAATGAATCTAGCTACCTGGGTGGGTGGCAATTTGGAAGATCCAACATCCAGGGACCTAATTGTCAATTATGTCAACACTAATATGGGCCTTAGGTTCAGGCAACTATTGTGGTTTCATCTTTCTTGTCTCACTTTTGGAAGAGAAACAGTCATAGAGTATTTGGTGTCTTTCGGAGTGTGGATTCGCACTCCTCAAGCTTATAGACCACCAAATGCCCCTATCTTATCAACACTTCCGGAGACTACTGTTGTTAGA------CGA------CGAGGCAGGTCCCCTAGAAGAAGAACTCCCTCGCCTCGCCGACGAAGGCCTCAATCGCCGCGTCGCAGAAGATCTCAATCTCGGGGATCTCAATGTTAGTATTCCTTGGACTCATAAGGTGGGAAACTTTACGGGGCTTTATTCTTCTACTGTACCTGTTTTCAATCCTAATTGGAAAACACCCTCTTTTCCTAACATACATTTACACCAAGACATTATCAAAAAATGTGAACAGTTTGTAGGCCCACTCACAGTCAATGAGAAAAGAAGACTGCAATTGATTATGCCTGCCAGGTTTTATCCAAATGTTACCAAATATTTGCCATTGGATAAGGGTATTAAACCTTATTATCCAGAAAATCTAGTTAATCATTACTTCCAAGCCAGACATTATTTACACACTCTATGGAAGGCGGGTGTATTATATAAGAGAGAAACAACACATAGCGCCTCATTTTTTGGGTCACCATATTCTTGGGAACACGAGCTACA---------------------------------GCATGGGGCAGAGTCTTTCCACCAGCAATCCTCTGGGATTCTTTCCCGACCACCAGTTGGATCCAGCCTTCAGAGCAAACACAGCAAATCCAGATTGGGACTTCAATCCCAACAAGGACACCTGGCCAGACGCCAACAAGGTAGGGGCTGGAGCATTCGGGCTGGGACTCACCCCACCGCACGGAGGCCTTTTGGGGTGGAGCCCTCAGGCTCAGGGCATACTACAAACCTTGCCAGCAAATCCGCCTCCCGCCTCTACCAATCGCCAGTCAGGAAGGCAGCCTACCCCGCTGACTCCACCTTTGAGAGACACGCATCCTCAGGCCATGCACTGGAA
AY090452_18_ESP_SouthernEurope_Human        CTCCACAACCTTCCAACAAACTCTGCAAGATCCCAGGGTGAAAGGCCTGTTTCTCCCTGCTGGTGGCTCCAGTTCAGGAACAGTAAACCCTGTTCCGACTACTGCCTCTCCCATATCGTCAATCTTCTCGAGGATTGGGGCCCCTGCGCTGAACATGGAGAACATCACATCAGGATTCCTAGGACCCCTGCTCGTGTTACAGGCGGGGTTTTTCTTGTTGACAAGAATCCTCACAATACCGAAGAGTCTAGACTCGTGGTGGACTTCTCTCAATTTTCTAGGGGGAACCACCGTGTGTCTTGGCCAAAATTCGCAGTCCCCAACCTCCAATCACTCACCAACCTCCTGTCCTCCAACTTGTCCTGGTTATCGCTGGATGTGTCTGCGGCGTTTTATCATATTCCTCTTCATCCTGCTGCTATGCCTCATCTTCTTGTTGGTTCTTCTGGACTATCAAGGTATGTTGCCCGTCTGTCCTCTGATTCCAGGATCCTCAACCACCAGCACGGGACCATGCAAAACCTGCACGACTACTGTTCAAGGAACCTCTATGTATCCCTCCTGTTGCTGTACCAAACCTTCGGACGGAAATTGCACCTGTATTCCCATCCCATCATCCTGGGCTTTCGGAAAATTCCTATGGGAGTGGGCCTCAGCCCGTTTCTCCTGGCTCAGTTTACTAGTGCCATTTGTTCAGTGGTTCGTAGGGCTTTCCCCCACTGTTTGGCTTTCAGTTATATGGATGATGTGGTATTGGGGGCCAAGTCTGTACAGCATCTTGAGTCCCTTTTTACCGCTGTTACCAATTTTCTTTTGTCTTTGGGTATACATTTAAACCCTAACAAAACTAAACGATGGGGTTACTCTTTAAATTTTATGGGCTATGTCATTGGAAGTTATGGGTCATTGCCACAAGATCACATTGTACAGAAAATCAAAGAATGTTTTCGAAAACTTCCTGTTAACAGGCCAATTGATTGGAAAGTCTGTCAACGTATTGTGGGTCTTTTGGGTTTTGCTGCCCCTTTCACACAATGTGGTTATCCTGCTTTAATGCCCTTATATGCCTGTATTCAATCTCGTCAGGCTTTCACTTTCTCGCCAACTTACAAGGCCTTTCTGTATAAACAATATCTGAACCTTTACCCCGTTGCTCGGCAACGGCCAGGCCTGTGCCAAGTGTTTGCTGACGCAACCCCCACTGGCTGGGGCTTGGTCATGGGCCATCAGCGCATGCGTGGAACCTTTCAGGCTCCTCTGCCGATCCATACTGCGGAACTCCTAGCCGCTTGCTTTGCTCGCAGCAGGTCTGGAGCAAACATTCTCGGGACGGATAACTCCGTTGTTCTCTCCCGCAAATATACATCGTTTCCATGGCTGCTAGGCTGTGCTGCCAACTGGATCCTTCGCGGGACGTCCTTTGTTTACGTCCCGTCGGCGCTGAATCCCGCGGACGACCCTTCTCGGGGTCGCTTGGGACTCTTTCGTCCCCTTCTCCGTCTGCCGTTTCGACCGACCACGGGGCGCATCTCTCTTTACGCGAGCTCCCCGTCTGTGCCTTCTCATCTGCCGGACCGTGTGCACTTCGCTTCACCTCTGCACGTCACATGGAGACCACCGTGAACGCCCACCAATTCTTGCCCAAGGTCTTACATAAGAGGACTCTTGGACTCTCTGCAATGTCAACGACCGACCTTGAGGCATACTTCAAAGACTGTTTGTTTAAAGACTGGGAGGAGTTGGGGGAGGAGACGAGGTTAAAGGTCTTTGTACTAGGAGGCTGTAGGCATAAATTGGTCTGCGCACCAGCACCATGTAACTTTTTCACCTCTGCCTAATCATCTCTTGTTCATGTCCTACTGTTCAAGCCTCCAAGCTGTGCCTTGGGTGGCTTTAGGGCATGGACATCGACCCTTATAAAGAATTTGGAGCTACTGTGGAGTTACTCTCGTTTTTGCCTTCTGACTTCTTTCCTTCCGCACGAGATCTTCTAGATACCGCCGCAGCTCTCTATCGGGAAGCCTTAGAGTCTCCTGAACATTGTTCACCTCATCATACTGCACTCAGGCAAGCAATTCTTTGCTGGGGCGAACTAATGACTCTAGCTACCTGGGTGGGTGGTAATTTGGAAGATCAAGCATCTAGGGACCTAGTAGTTAGTTATGTCAACACTAATATGGGCCTAAAGTTCAGGCAAATGTTGTGGTTTCACATTTCTTGTCTCACTTTTGGAAGAGAAACCGTCATAGAGTATTTGGTGTCTTTCGGAGTGTGGATTCGCACTCCTCCAGCTTACAGACCACCAAATGCCCCTATCTTATCAACACTTCCGGAGTGTACTGTTATTAGA------CGA------AGAGGCAGGTCCCCTAGAAGAAGAACTCCCTCGCCTCGCAGACGAAGGTCTCAATCGCCGCGTCGCAGAAGATCTCAATCTCGGGAAACTCAATGTTAGTATTCCTTGGACTCATAAGGTGGGAAACTTTACGGGGCTTTATTCTTCTACTGTACCTGTCTTTAACCCTCATTGGAAAACACCCTCATTTCCTAATATACATTTACACCAAGACATTATCAAAAAATGTGAACAATTTGTAGGCCCACTCACAGTCAATGAGAAACGAAGACTACAATTAATTATGCCTGCTAGGTTTTATCCAAATGTTACCAAATATTTGCCATTAGATAAGGGTATTAAACCTTATTATCCAGAACATCTAGTTAATCATTACTTCCAAACCAGACATTATTTACACACTCTATGGAAGGCGGGTATATTATACAAGAGAGAAACAACACGTAGCGCCTCATTTTGTGGGTCACCATATTCTTGGGAACAAGAGCTACA---------------------------------GCATGGGGCAGAATCTTTCCACCAGCAATCCTCTGGGATTCTTTCCCGACCACCAGTTGGATCCAGCCTTCAGAGCAAACACCACAAATCCAGATTGGGACTTCAATCCCAACAAGGACACCTGGCCAGACGCCAACAAGGTAGGAGCTGGAGCATTCGGGCTGGGATTCACCCCACCGCACGGAGGCCTTTTGGGGTGGAGCCCTCAGGCTCAGGGCATAACACAAACCTTGCCAGCAAATCCGCCTCCTGCATCTACCAATCGCCAGTCAGGAAGGCAGCCTACCCCACTGTCTCCACCTTTGAGAAACACTCATCCTCAGGCCATGCAGTGGAA
DQ336682_15_ITA_SouthernEurope_Human        CTCAACAACTTTCCACCAAACTCTGCAAAAT------------------------CCTGCTGGTGGCTCCAGTTCAGGAACTGTAAACCCTGTTCCGACTACTGCCTCTCACATATCGTCAATCTTCTCGAGGATTGGGGACCCTGCGCTGAAAATGGAGAACATCACATCAGGATTCCTAGGACCCCTGCTCGTGTTACAGGCGGGGTTTTTCTTGTTGACAAAAATCCTCACAATACCACAGAGTCTAGACTCGTGGTGGACTTCTCTCAATTTTCTAGGGGGAACCACCGTGTGTCTTGGCCAAAATTCGCAGTCCCCAACCTCCAATCACTCACCAACCTCCTGTCCTCAGACTTGTCCTGGTTATCGCTGGATGTGTCTGCGGCGTTTTATCATATTCCTCTTCATCCTGCTGCTATGCCTCATCTTCTTGTTGGTTCTTCTGGACTATCAAGGTATGTTGCCCGTTTGTCCTCTAATCCCAGGATCTTCAACCACCAGCACGGGACCATGCAGAACCTGCACGACTCCTGCTCAAGGAATCTCTATGTATCCCTCCTGTTGCTGTACCAAACCTTCGGACGGAAATTGCACCTGTATTCCCATCCCATCATCCTGGGCTTTCGGAAAATTCCTATGGGAGTGGGCCTCAGCCCGTTTCTCATGGCTCAGTTTACTAGTGCCATTTGTTCAGTGGTTCGTAGGGCTTTCCCCCACTGTTTGGCTTTCAGCTATGTGGATGATTTGGTATTGGGGGCCAAGTCTGTATCGCATCTTGAGTCCCTTTTTACCGCTGTTACCAATTTTCTTTTGTCTGTGGGTATACATTTAAACCCTCACAAAACAAAAAGATGGGGTTACTCTTTACATTTCATGGGCTATGTCATTGGAAGTTATGGGTCATTGCCACAAGATCACATCAGACACAAAATCAAAGAATGTTTTAGAAAACTTCCTGTTAACAGGCCTATTGATTGGAAAGTCTGTCAACGTATTGTGGGTCTTTTGGGTTTTGCTGCCCCTTTTACACAATGTGGTTATCCTGCTTTAATGCCCTTGTATGCATGTATTCAATCTAAGCAGGCTTTCACTTTCTCGCCAACTTACAAGGCCTTTCTGTGTAAACAATACCTGAACCTTTACCCCGTTGCCCGGCAACGGCCAGGTCTGTGCCAAGTGTTTGCTGACGCAACCCCCACTGGCTGGGGCTTGGTCATGGGCCATCAGCGCATGCGTGGAACCTTTTCGGCTCCTCTGCCGATCCATACTGCGGAACTCCTAGCCGCTTGTTTTGCTCGCAGCAGGTCTGGAGCAAACATTATCGGGACGGATAACTCTGTTGTCCTCTCCCGCAAATATACATCGTTTCCATGGCTGCTAGGCTGTGCTGCCAACTGGATCCTGCGCGGGACGTCCTTCGTTTACGTCCCGTCGGCGCTGAATCCCGCGGACGACCCTTCTCGGGGCCGCTTGGGACTCTATCGTCCCCTTCTCAGTCTGCCGTTTCGACCGACCACGGGGCGCACCTCTCTTTACGCGGACTCCCCGTCTGTGCCTTCTCATCTGCCGGACCGTGTGCACTTCGCTTCACCTCTGCACGTCGCATGGAGACCACCGTGAACGCCCACCAATTCTTGCCCAAGGTCTTACATAAGAGGACTCTTGGACTCCCTGTAATGTCAACGACCGACCTTGAGGCATACTTCAAAGACTGTTTGTTTAAGGACTGGGAGGAGTCGGGGGAGGAGACTAGATTAATGATCTTTGTACTAGGAGGCTGTAGGCATAAATTGGTCTGCGCACCAGCACCATGCAACTTTTTCACCTCTGCCTAATCATCTCTTGTTCATGTCCTACTGTTCAAGCCTCCAAGCTGTGCCTTGGGTGGCTTTAGGGCATGGACATCGATCCTTATAAAGAATTTGGAGCCTCTGTGGAGTTACTCTCGTTTTTGCCTTCTGACTTCTTTCCTTCAGTACGAGATCTTCTAGATACCGCCTCAGCTCTATATCGGGAAGCCTTAGAATCTCCTGATCATTGCACACCTCACCACACTGCACTAAGGCAAGCCATTCTTTGCTGGGGGGAACTAATGACTCTAGCCACCTGGGTGGGTGGTAATTTGGAAGATCCAACATCCAGGGATCTAGTAGTCAGTTATGTAAACACTAATATGGGCCTAAAGTTCAGGCAACTATTGTGGTTTCACATTTCTTGTCTCACTTTTGGAAGAGACACGGTCACAGAGTATTTGGTGTCTTTCGGAGTGTGGATTCGCACTCCTCCACCTTATAGACCACCAAATGCCCCTATCTTATCAACGCTTCCGGAGACTACTGTTGTTAGA------CGA------CGAGGCAGGTCCCCTAGAAGAAGAACTCCCTCGCCTCGCAGACGAAGGTCTCAATCGCCGCGTCGCAGAAGATCTCAATCTCGGGAAGCTCAATGTTAGTATTCCTTGGACTCATAAGGTGGGAAACTTTACGGGGCTTTATTCTTCTACTGTTCCTGTCTTTAACCCTCATTGGAAAACACCCTCTTTTCCTAATATACATTTACACCAAGACATTATCAAGAAATGTGAACAGTTTGTAGGCCCACTCACTATCAATGAGAAAAGAAGACTGCAATTGATTATGCCTGCTAGATTTTATCCAAATGTTACCAAATATTTGCCATTGGATAAGGGTATTAAACCTTATTATCCAGAACATCTAGTTAATCATTACTTCCAAGCCAGACATTATTTACACACTCTATGGAAGGCGGGTATATTATATAAGAGAGAAACTACACATAGCGCCTCATTTTGTGGATCACTATATTCTTGGGAACAAGAGCTACA---------------------------------GCATGGGGCAGAATCTTTCCACCAGCAATCCTCTGGGATTCTTTCCCGACCACCAGCTGGATCCAGCCTTCAGAGCAAACACAGCAAATCCAGATTGGGACTTCAATCCCAACAAGGACACCTGGCCAGACGCCAACAAGGTAGGAGCTGGAGCATTCGGGCTGGGATTCACCCCACCGCACGGAGGCCTTTTGGGGTGGAGCCCTCAGGCTCAGGGCATACTACAAACCTTGCCAGCAAATCCGCCTCCTGCCGCTACCAATCGCCAGTCAGGAAGGCAGCCCACTCCTCTGTCTCCACCGTTGAGAAACACCCATCCTCAGGCCATGCAGTGGAA
X80926_25_NA_NA_Human                       CTCCACAACTTTCCACCAAACTCTGCAAGATCCCAGGGTGAGAGGCCTGTATTTCCCTGCTGGTGGCTCCAGTTCAGGAACAGTCAACCCTGTTCCGACTACTGCCTCTACCATATCGTCAATCTTCTCGAGGATTGGGGACCCTGCGCTGAACATGGAGAACATAACATCAGGATTCCTAGGACCCCTGCTCGTGTTACAGGCGGGGTTTTTCTTGTTGACAAGAATCCTCACAATACCGCAGAGTCTAGACTCGTGGTGGACTTCTCTCAATTTTCTAGGGGGAACCACCGTGTGTCTTGGCCAAAATTCGCAGTCCCCAACCTCCAATCACTCACCAACCTCCTGTCCTCCAACTTGTCCTGGTTATCGCTGGATGTGTCTGCGGCGTTTTATCATATTCCTCTTCATCCTGCTGCTATGCCTCATCTTCTTGTTGGTTCTTCTGGACTATCAAGGTATGTTGCCCGTTTGTCCTCTAATTCCAGGATCTTCAACCACCAGCACGGGACCATGCAGGACCTGCACGACTCCTGCTCAAGGAACCTCTATGTATCCCTCCTGTTGCTGTACCAAACCTTCGGACGGAAATTGCACCTGTATTCCCATCCCATCATCCTGGGCTTTCGGAAAATTCCTATGGGAGTGGGCCTCAGCCCGTTTCTCCTGGCTCAGTTTACTAGTGCCATTTGTTCAGTGGTTCGTAGGGCTTTCCCCCACTGTTTGGCTTTCAGTTATATGGATGATGTGGTATTGGGGGCCAAATCTGTACAGCACCTTGAGTCCCTTTTTACCGCTGTTACCAATTTTCTTTTGTCTTTGGGTATACATTTAAACCCTAACAAAACAAAAAGATGGGGTTACTCTTTACATTTCATGGGCTATATCATTGGATGTCATGGGTCATTGCCACAAGATCACATCAGACAGAAAATCAAAGAATGTTTTAGAAAACTTCCTGTTAACAGGCCTATTGATTGGAAAGTCTGTCAACGTATTGTGGGTCTTTTGGGTTTTGCTGCCCCTTTCACACAATGTGGTTATCCTGCTTTAAAGCCCTTGTATGCATGTATTCAATCTAAACAGGCTTTCACTTTCTCGCCAACTTACAAGGCCTTTCTGTGTAAACAATACATGACCCTTTACCCCGTTGCCCGGCAACGGCCAGGTCTGTGCCAAGTGTTTGCTGACGCAACCCCCACTGGCTGGGGCTTGGTCATGGGCCATCAGCGCATGCGTGGAACCTTTCCGGCTCCTCTGCCGATCCATACTGCGGAACTCCTAGCCGCTTGTTTTGCTCGCAGCAGGTCTGGAGCAAACATTCTCGGGACGGATAACTCTGTTGTTCTCTCCCGCAAATATACATCGTTTCCATGGCTGCTAGGCTGTGCTGCCAACTGGATCCTGCGCGGGACGTCCTTTGTTTACGTCCCGTCGGCGCTGAATCCCGCGGACGACCCGTCTCGGGGCCGCTTGGGGATCTTTCGTCCCCTTCTCCGTCTGCCGTTTCGACCGACCACGGGGCGCACCTCTCTTTACGCGGACTCCCCGTCTGTGCCTTCTCATCTGCCGGACCGTGTGCACTTCGCTTCACCTCTGCACGTCGCATGGAGACCACCGTGAACGCCCACCAAATGTTGCCCAAGGTCTTACATAAGAGGACTCTTGGACTCTCAGCAATGTCAACGACCGACCTTGAGGCCTACTTCAAAGACTGTGTGTTTAAGGACTGGGAGGAGCTGGGGGAGGAGATTAGGTTAAAGGTCTTTGTACTAGGAGGCTGTAGGCATAAATTGGTCTGCGCACCAGCACCATGCAACTTTTTCACCTCTGCCTAATCATCTCTTGTTCATGTCCTACTGTTCAAGCCTCCAAGCTGTGCCTTGGGTGGCTTTAGGGCATGGACATTGATCCTTATAAAGAATTTGGAGCTTCTGTGGAGTTACTCTCGTTTTTGCCTACTGACTTCTTTCCTTCAGTACGAGATCTTCTAGATACCGCCACAGCTCTATATCGGGATGCCTTAGAATCTCCTGAGCATTGTACACCTCATCATACTGCACTCAGGCAAGCAATTCTATGCTGGGGGGAACTAATGACTCTAGCCACCTGGGTGGGTGGTAATTTGCAAGATCCAACATCCAGGGACCTAGTAGTCAGTTATGTTAACACTAATATGGGCCTAAAGTTCAGGCAATTATTGTGGTTTCACATTTCTTGTCTCACTTTTGGAAGAGAAACGGTCATAGAGTATTTGGTGTCTTTCGGAGTGTGGATTCGCACTCCTCCAGCTTATAGACCATCAAATGCCCCTATCTTATCAACACTTCCGGAGACTTGTGTTATTAGA------CAA------CGAGGCAGGACCCCTAGAAGAAGAACTCCCTCGCCTCGCAGACGAAGGTCTCAATCACCGCGTCGCAGAAGATCTCAATCTCGGGAATCTCAATGTTAGTATTCCTTGGACTCATAAGGTGGGAAACTTTACGGGGCTTTATTCTTCTACTGTTCCTGTCTTTAACCCTCATTGGAAAACACCCTCTTTTCCTAACATACATTTACACCAAGACATTATCAACAAATGTGAACAATTTGTAGGCCCACTCACAGTCAATGAGAAAAGAAGACTGCAATTGATTATGCCTGCTAGGTTTTATCCAAATGTTACCAAATATTTGCCATTGGATAAGGGTATCAAACCTTATTATCCGGAACATCTAGTTAATCATTACTTCCAAACCCGACATTATTTACACACACTATGGAAGGCGGGTATATTATATAAGAGAGAAACTACACGTAGCGCCTCATTTTGTGGGTCACCATATTCTTGGGAACAAGAGCTACA---------------------------------GCATGGGGCAGAATCTTTCCACCAGCAATCCTCTGGGATTCTTTCCCGACCATCAGTTGGATCCAGCCTTCAGAGCAAACACAGCAAATCCAGATTGGGACTTCAATCCCAACAAGGACACCTGGCCAGACGCCAACAAGGTAGGAGCTGGAGCATTCGGGCTGGGATTCACCCCACCGCATGGAGGTCTTTTGGGGTGGAGCCCTCAGGCTCAGGGCATGCTACAAACCTTGCCAGCAAATCCGCCTCCTGCCTCCACCAATCGACAGTCAGGAAGGCAGCCTACCCCTCTGTCTCCACCTTTGAGAAATACTCATCCTCAGGCCATGCAGTGGAA
JQ707699_17_USA_NorthernAmerica_Human       CTACAAAACCTTCCACCAAACTCTACAAGATCCCAAAGTGAGTGGCCTGTATTTCCCTGCTGGTGGCTCCAGTTCAGGAACAGTAAACCCTGTTCCGACTACTGCCTCTCCCATATTGTCAATCTTCTCGAGGATTGGGGACCTTGTACTGAACATGGAGAACATCACATCAGGATTCCTAGGACCCCTGCTCGTGTTACAGGCGGGGTTTTCCTTGTTGACAAGAATCCTCACAATACCGCAGAGTCTAGACTCGTGGTGGACTTCTCTCAATTTTCTAGGGGGGACCACCGTGTGTCTTGGCCAAAATTCGCAGTCCCCAACCTCCAATCACTCACCAACCTCCTGTCCTCCAACTTGTCCTGGATATCGCTGGATGTGTCTGCGGCGTTTTATCATATTCCTCTTCATCCTGCTGCTATGCCTCATCTTCTTGTTGGTTCTTCTGGACTATCAAGGTATGTTGCCCGTCTGTCCTCTAATTCCAGGATCTTCAACCACCAGCGCGGGACCATGCAGAACCTGCACGATTACTGCTCAAGGAACCTCTATGTATCCCTCCTGTTGCTGTACCAAACCTTCGGACAGAAATTGCACCTGTATTCCCATCCCATCATCCTGGGCTTTCGGAAAATTCCTATGGGAGTGGGCCTCAGCCCGTTTCTCATGGCTCAGTTTACTAGTGCCATTTGTTCAGTGGTTCGTAGGGCTTTCCCCCACTGTTTGGCTTTCAGTTATATCGATGATGTGGTATTGGGGGCCAAGTCTGTACAGCATCTTGAGTCCCTTTTTACCGCTGTTACCAATTTTCTTTTGTCTTTGGGTATACATTTAAACCCTAACAAAACTAAAAGATGGGGTTACTCTTTAAATTTCATGGGCTATAGCATTGGATGTTATGGGTCATTGCCACAAGATCACATCAGACAAAAAATCAAAGAATGTTTTAGAAAACTTCCTGTTAACAGGCCTATTGATTGGAAAGTCTGTCAACGTATTGTGGGTCTTTTGGGTTTTGCTGCCCCTTTTACACAATGTGGTTATCCTGCTTTGATGCCCTTATATGCCTGCACTCACTCTAAGCAGGCTTTCACTTTCTCGCCAACTTACAAGGCCTTTCTGTGTAAACAATACCTGAACCTTTACCCCGTTGCCCGGCAACGGCCAGGTCTGTGCCACGTGTTTGCTGACGCAACCCCCACTGGCTGGGGCTTGGTCATGGGCCATCAGCGCATGCGTGGAACCTTTCTGGCTCCTCTGCCGATCCATACTGCGGAACTCCTAGCCGCTTGTTTTGCTCGCAGCAGGTCTGGAGCAAACATTATCGGGACGGATAACTCTGTAGTTCTCTCCCGCAAGTATACATCGTTTCCATGGCTGCTAGGCTGTGCTGCCAACTGGATCCTGCGCGGGACGTCCTTTGTTTACGTCCCGTCGGCGCTGAATCCCGCGGACGACCCTTCTCGGGGCCGCTTGGGGCTCTATCGTCCCCTTCTCCGTCTGCCGTTTCGTCCGACCACGGGGCGCACCTCTCTTTACGCGGACTCCCCGTCTGTGCCTTCTCATCTGCCGGACCGTGTGCACTTCGCTTCACCTCTGCACGTCGCATGGAAACCACCGTGAACGCCCACCAATTCTTGCCCAAGGTCTTACATAAGAGGACTCTTGGACTCTCTGTAATGTCAACGACCGACCTTGAGGCATACTTCAAAGACTGTTTGTTCAAAGACTGGGAGGAGTTGGGGGAGGAGATGAGGTTAAAGGTCTTTGTACTAGGAGGCTGTAGGCATAAATTGGTCTGCGCACCAGCACCATGCAACTTTTTCACCTCTGCCTAATCATCTCTTGTTCATGTCCCACTGTTCAAGCCTCCAAGCTGTGCCTTGGGTGGCTTTGGGACATGGACATTGACTCTTATAAAGAATTTGGAGCTACTGTGGAGTTACTCTCGTTTTTGCCTGCTGACTTTTTTCCTTCAGTACGAGATCTTCTTGATACCGCCTCAGCTCTCTATCGGGAAGCCTTAGAGTCTCCTGAGCATTGCTCACCTCATCATACTGCACTCAGGCAAGCAATCCTTTGCTGGGGGGAGCTAATGACTCTAGCTACCTGGGTGGGTGTTAATTTGGAAGATCCAGCATCTAGGGACCTAGTAGTCAGTTATGTCAACACAAATATGGGCCTAAAGTTCAGGCAACTATTGTGGTTTCACATTTCTTGTCTCACTTTTGGAAGAGAAACGGTCATAGAGTATTTGGTGTCTTTCGGAGTGTGGATTCGCACTCCTCAGGCTTATAGACCACCTAATGCCCCTATCTTATCAACACTTCCGGAGACTACTGTTGTTAGA------CGA------CGAGGCAGGCCCCCTAGAGGAAGAACTCCCTCGCCTCGCAGACGAAGGTCTCAATCGCCGCGTCGCAGAAGATCTCAATCTCGGGAATCTCAATGTTAGTATCCCTTGGACTCATAAGGTGGGGAACTTTACGGGGCTTTATTCTTCTACTGTACCTGTCTTTAACCCTCATTGGAAAACACCCTCTTTTCCTAATATACATTTACACCAAGACATCATCAAAAAATGTGAACAATTTGTAGGTCCACTCACAGTCAATGAGAAACGAAGACTGCAATTAATTATGCCTGCTAGGTTTTATCCAAATGTTACCAAATATTTGCCATTAGATAAGGGTATTAAACCTTATTATCCAGAACATCTAGTTAATCATTACTTCCAAACCAGACATTATTTACACACTCTATGGAAGGCGGGTATATTATATAAGAGAGAAACAACACGTAGCGCCTCATTTTGTGGGTCACCATATTCTTGGGAACAAGAGCTACA---------------------------------GCATGGGGCAGAATCTTTCCACCAGCAATCCTCTGGGATTCTTTCCCGACCACCAGTTGGATCCAGCCTTCAGAGCAAACACAGCAAATCCAGATTGGGACTTCAATCCCAACAAGGACACCTGGCCAGACGCCAACAAGGTAGGAGCTGGAGCATTCGGGCTAGGATTCACCCCACCGCACGGAGGCCTTTTGGGGTGGAGCCCTCAGGCTCAGGGCACAATGCAAACCTTGCCAGCAAATCCGCCTCCTGTATCTACCAATCGCCAGTCAGGAAGGCAGCCTACCCCGCTGTCTCCACCTTTGAGAAACACTCACCCTCAGGCCATACAGTGGAA
JQ707529_16_USA_NorthernAmerica_Human       CTCCACAACCTTCCACCAAACTCTGCAAGATCCCAGGGTGAGAGGCCTGTATTTCCCTGCTGGTGGCTCCAGTTCAGGAACAGTAAACCCTGTTCCGACTACTGCCTCTCCCATATCGTCAATCTTCTCGAGGATTGGGGACCCTGCGCTGAACATGGAGAACATCACATCAGGATTCCTAGGACCCCTGCTCGTGTTACAGGCGGGGTTTTTCTTGTTGACAAGAATCCTCACAATACCGCAGAGTCTAGACTCGTGGTGGACTTCTCTCAATTTTCTAGGGGGGACCACCGTGTGTCTTGGCCAAAATTCGCAGTCCCCAACCTCCAATCACTCACCAACCTCCTGTCCTCCAACTTGTCCTGGTTATCGCCGGATGTGTTTGCGGCGTTTTATCATCTTCCTCTTCATCCTGCTGCTATGCCTCATCTTCTTGTTGGTTCTTCTGGACTATCAAGGTATGTTGCCCGTTTGTCCTCTAATTCCAGGATCTTCAACCACCAGCGTGGGACCATGCAGAACCTGCACGACTACTGTTCAAGGAACCTCTATGTATCCCTCCTGTTGCTGTACCAAACCTTCGGACGGAAATTGCACCTGTATTCCCATCCCATCATCCTGGGCTTTCGGAAAATTCCTATGGGAGTGGGCCTCAGCCCGTTTCTCATGGCTCAGTTTACTAGTGCCATTTGTTCAGTGGTTCGTAGGGCTTTCCCCCACTGTTTGGCTTTCAGTTATGTGGATGATGTGGTATTGGGGGCCAAGTCTGTACAGCACCTTGAGTCCCTTTTTACCGCTGTTACCAATTTTCTTTTCTCTTTGGGTATACATTTAAACCCTAACAAAACTAAAAGATGGGGTTACTCTTTAAATTTCATGGGCTATGTCATTGGATGTTATGGGTCATTGCCACAAGATCACATCATACAGAAAATCAAAGAATGTTTTAGAAAACTTCCTGTTAACAGACCTATTGATTGGAAAGTCTGTCAACGTATTGTGGGTCTTTTGGGTTTTGCTGCCCCTTTTACACAATGTGGTTATCCTGCTTTAATGCCCTTGTATGCCTGTATTCAATCTAAGCAGGCTTTCACTTTCTCGCCAACTTACAAGGCCTTTCTGTGTAAACAATACCTGAACCTTTACCCCGTTGCCCGGCAACGGCCAGGTCTGTGCCAAGTGTTTGCTGACGCAACCCCCACTGGCTGGGGCTTGGTCATGGGCCATCAGCGCATGCGTGGAACCTTTCTGGCTCCTCTGCCGATCCATACTGCGGAACTCCTAGCCGCTTGTTTTGCTCGCAGCAGGTCTGGAGCAAACATTCTCGGGACAGATAACTCTGTTGTTCTCTCCCGCAAATATACATCGTTTCCATGGCTGCTAGGCTGTGCTGCCAACTGGATCCTACGCGGGACGTCCTTTGTTTACGTCCCGTCGGCGCTGAATCCCGCGGACGACCCTTCTCGGGGCCGCTTGGGACTCGCTCGTCCCCTTCTCCGTCTGCCGTTTCGTCCGACCACGGGGCGCACCTCTCTTTACGCGGACTCCCCGTCTGTGCCTTCTCATCTGCCGGACCGTGTGCACTTCGCTTCACCTCTGCACGTCGCATGGAGACCACCGTGAACGCCCACCACTTCTTGCCCAAGGTCTTACATAAGAGGACTCTTGGACTCTCTGTAATGTCAACGACCGACCTTGAGGCATACTTCAAAGACTGTCTGTTTAAAGACTGGGAGGAGTTGGGGGAGGAGTTTAGATTACAGGTCTTTGTACTAGGAGGCTGTAGGCATAAATTGGTCTGCGCACCAGCACCATGCAACTTTTTCACCTCTGCCTAATCATCTCATGTTCATGTCCTACTGTTCAAGCCTCCAAGCTGTGCCTTGGGTGGCTTTGGGGCATGGACATTGACCCTTATAAAGAATTTGGAGCTACTGTGGAGTTACTCTCGTTTTTGCCTTCTGACTTCTTTCCTTCCGTACGAGATCTTCTTGATACCGCTTCAGCTCTGTATCGGGACGCCTTAGAGTCTCCTGAGCATTGTTCACCTCATCATACTGCACTCAGGCAAGCAATCCTTTGCTGGGGGGAGCTAATGACTCTAGCTACCTGGGTGGGTATTAATTTGGAAGATCAAGCATCTAGGGACCTAGTAGTCAGTTATGTCAACACTCATATGGGCCTAAAGTTCAGGCAACTATTGTGGTTTCACATTTCTTGTCTTACTTTTGGAAGAGAAACGGTCATAGAGTATTTGGTGTCTTTCGGAGTGTGGATTCGCACTCCTCCAGCTTATAGACCACCTAATGCCCCTATCTTATCAACACTTCCGGAGACTACTGTTGTTAGA------CGA------CGAGGCAGGTCCCCTAGAAGAAGAACTCCCTCGCCTCGCAGACGAAGGTCTCAATCGCCGCGTCGCAGAAGATCTAAATCTCGGGAATCTCAATGTTAGTATTCCTTGGACTCATAAGGTGGGAAATTTTACGGGGCTTTATTCTTCTACTGTACCTGTCTTTAACCCTCATTGGAAAACACCCTCTTTTCCTAATATACATTTACACCAAGACATCATCAAAAAATGTGAACAATTTGTAGGTCCACTCACAGTCAATGAGAAACGAAGACTGCAATTAATTATGCCTGCCAGGTTTTATCCAAATGTTACCAAATATTTGCCATTAGATAAGGGTATTAAACCTTATTATCCAGAACATCTAGTTAATCATTACTTCCAAACCAGACATTATTTACACACTCTATGGAAGGCGGGTGTATTATATAAGAGAGAAACAACACGTAGCGCCTCATTTTGTGGGTCACCATATTCTTGGGAACAAAAGCTACA---------------------------------GCATGGGGCAGAATCTGTCCACCAGCAATCCTCTGGGATTCTTTCCCGACCACCAGTTGGATCCAGCCTTCAGAGCAAACACCGCAAATCCAGATTGGGACTTCAATCCCAACAAGGACACCTGGCCAGACGCCAACAAGGTAGGAGCTGGAGCATTCGGGCTGGGATTCACCCCACCGCACGGAGGCCTTTTGGGGTGGAGCCCTCAGGCTCAGGGCATAATACAAACCTTGCCAGCAAATCCGCCTCCTGCATCTACCAATCGCCAGTCAGGAAGGCAGCCTACCCCGCTGTCTCCACCTTTGAGAAACACTCATCCTCAGGCCATGCAGTGGAA
DQ304548_15_ITA_SouthernEurope_Human        CTCCACAACCTTCCACCAAACTCTGCAAGATCCCAGAGTGAGAGGCCTGTATCTTCCTGCTGGTGGCTCCAGTTCAGGAACAGTAAACCCTGTTCCGACTACTGTCTCTCACATATCGACAATCTTCTCGAGGATTGGGGACCCTGCACTGAACATGGAGAACATCACATCAGGATTCCTAGGACCCCTGCTCGTGTTACAGGCGGGGTTTTTCTTGTTGACAACAATCCTCACAATACCGCAGAGTCTAGACTCGTGGTGGACTTCTCTCAATTTTCTAGGGGGAACGACCGTGTGTCTTGGCCAAAATTCGCAGTCCCCAACCTCCAATCACTCACCAACCTCCTGTCCTCCAACTTGTCCTGGTTATCGCTGGATGTGTCTGCGGCGTTTTATCATCTTCCTCTTCATCCTGCTGCTATGCCTCATCTTCTTGTTGGTTCTTCTGGACTATCAAGGTATGTTGCCCGTTTGTCCTCTAATTCCAGGATCTTCAACCACCAGCACGGGATCATGCAGAACCTGCACGACTCCTGCTCAAGGAACCTCTATGAATCCCTCCTGTTGCTGTACCAAACCTTCGGACGGAAATTGCACCTGTATTCCCATCCCATCATCTTGGGCTTTCGGAAAATTCCTATGGGAGTGGGCCTCAGCCCGTTTCTCCTGGCTCAGTTTACTAGTGCCATTTGTTCAGTGGTTCGTAGGGCTTTCCCCCACTGTTTGGCTTTTAGTTATATGGATGATGTGGTATTGGGGGCCAAGTCTGTACAGCATCTTGAGTCCCTTTTTACCGCTGTTACCAATTTTCTTTTGTCTTTGGGTATACATTTAAACCCTAACAAAACAAAAAGATGGGGTTACTCTTTACATTTCATGGGCTATGTCATTGGATGTTATGGGTCATTGCCACAAGATCACATCAGACAGAAAATCAAAGAATGTTTTAGAAAACTTCCTGTTAACAGACCTATTGATTGGAAAGTCTGTCAGCGTATTGTGGGTCTTTTGGGTTTTGCTGCCCCTTTTACACAATGTGGTTATCCTGCTTTGATGCCCTTGTATGCATGTATTCAATCCAAGCAGGCTTTCACTTTCTCGCCAACTTACAAGGCCTTTCTGTGTAAACAATACCTGAACCTTTACCCCGTTGCCCGGCAACGGCCAGGTCTGTGCCAAGTGTTTGCTGACGCAACCCCCACTGGCTGGGGCTTGGTCATGGGCCATCAGCGCATGCGTGGAACCTTTCTGGCTCCTCTGCCGATCCATACTGCGGAACTCCTAGCCGCTTGTTTTGCTCGCAGCAGGTCTGGAGCAAACATTATCGGGACGGATAACTCTGTTGTTCTCTCCCGCAAATATACATCGTTTCCATGGCTGCTAGGCTGTGCTGCCAACTGGATCCTGCGCGGGACGTCCTTTGTTTACGTCCCGTCGGCGCTGAATCCCGCGGACGACCCTTCTCGGGGCCGCTTGGGACTCTCTCGTCCCCTTCTCCGTCTGCCGTTTCACCCAACCACGGGGCGCACCTCTCTTTACGCGGACTCCCCGTCTGTGCCTTCTCATCTGCCGGACCGTGTGCACTTCGCGTCACCTCTGCACGTCGCATGGAGACCACCGTGAACGCCCACCAATTCTTGCCCAAGGTCTTACATAAGAGGACTCTTGGACTCTCTGTCATGTCAACGACCGACCTTGAGGCATACTTCAAAGACTGTTTGTTTAAAGACTGGGAGGATTTGGGGGAGGAGAATAGATTAATGATTTATGTATTAGGAGGCTGTAGGCATAAATTGGTCTGCGCACCAGCACCATGCAACTTTTTCACCGCTGCCTAATCATCTCTTGTTCATGTCCTATTGTTCAAGCCTCCAAGCTGTGCCTTGGGTGGCTTTGGGGCATGGACATTGATCCTTATAAAGAATTTGGAGCTACTGTGGAGTTACTCTCCTTTTTGCCTTCTGACTTCTTTCCGTCGGTACGAGATCTTCTAGATACCGCCTCAGCTCTATATCGGGAAGCCTTAGAGTCTCCTGAACATTGCTCACCTCACCATACTGCACTCAGGCAAGCAATTCTTTGCTGGGGGGAATTAATGACTTTAGCCACCTGGGTGGGAGGTAATTTGCAAGATCCAACATCCAGGGACCTAGTAGTCAGTTATGTTAACACTAATATGGGCCTTAAGTTCAGGCAACTATTGTGGTTTCACATTTCTTGTCTCACTTTTGGAAGAGAAACGGTCATAGAGTATTTGGTGTCTTTCGGAGTGTGGATTCGCACTCCTCAAGCTTATAGACCGCCAAATGCCCCTATCTTATCAACACTTCCGGAGACTACTGTTGTTAGA------CGA------CGAGGCAGGTCCCCTAGAAGAAGAACTCTCTCGCCTCGCAGACGAAGGTCTCAATCGCCGCGTCGCAGAAGATCTCAATCTCGGGGATCTCAATGTTAGTATTCCTTGGACTCATAAGGTGGGAAACTTTACGGGGCTTTATTCTTCTACTGTTCCTGTCTTTAACCCTCATTGGAAAACACCCTCTTTTCCTAATATACATTTACACCAAGACATTATCAAAAAATGTGAACAATTTGGAGGGCCACTCACAGTCAATGAGAAAAGAAGACTGCAATTGATTATGCCTGCTAGGTTTTATCCAAAGGTAACAAATAATTTGCCATTGGATAAGGGCATTAAACCTTATTATCCAGAACATCTAGTTAATCATTACTTCCAAACCAGACATTATTTACACACTCTATGGAAGGCGGGTGTATTATATAAGAGAGAAACAACACGTAGCGCCTCATTTTGTGGGTCACCATATTCTTGGGAACAAGAGCTACA---------------------------------GCATGGGGCAGAATCTTTCCACCAGCAATCCTCTGGGATTCTTTCCCGACCACCAGTTGGATCCAGCCTTCAGAGCAAACACCGCAAATCCAGATTGGGACTTCAATCCCAACAAGGACACCTGGCCAGACGCCAACAAGGTAGGAGCTGGAGCATTCGGGCTGGGACTCACCCCACCGCACGGAGGCCTTTTGGGGTGGAGCCCTCAGGCTCAGGGCATACTACAAACCGTGCCAGCAAATCCGCCTCCTGCCTCTACCAATCGTCAGTCAGGAAGGCAGCCTACCCCTCTGTCTCCACCTTTGAGAAACACTCATCCTCAGGCCACGAAGTGGAA
AB126581_17_RUS_EasternEurope_Human         CTCCACAACCTTCCACCAAACTCTGCAAGATCCCAGAGTGAGAGGCCTGTATTTCCCTGCTGGTGGCTCCAGTTCAGGAACAGTAAACCCTGTTCCGACTACTGTCTCTCCCATATCGTCAATCTTCTCGAGGATTGGGGACCCTGCGCTGAACATGGAGAACATCACATCAGGATTCCTAGGACCCCTGCTCGTGTTACAGGCGGGGTTTTTCTTGTTGACAAGAATCCTCACAATACCGCAGAGTCTAGACTCGTGGTGGACTTCTCTCAATTTTCTAGGGGGAACCACCGTGTGTCTTGGCCAAAATTCGCAGTCCCCAACCTCCAATCACTCACCAACCTCCTGTCCTCCAACTTGTCCTGGTTATCGCTGGATGTGTCTGCGGCGTTTTATCATCTTCCTCTTCATCCTGCTGCTATGCCTCATCTTCTTGTTGGTTCTTCTGGACTATCAAGGTATGTTGCCCGTTTGTCCTCTAATTCCAGGATCTTCAACCACCAGCACGGGACCATGCAGAACCTGGACGACTCCTGGTCAAGGAACCTCTATGTATCCCTCCTGGTGCTGGACCAAACCTTTGGACGGAAATTGCACCTGTATTCCCATCCCATCATCCTGGGCTTTCGGAAAATTCCTATGGGAGTGGGCCTCAGCCCGTTTCTCCTGGCTCAGTTTACTAGTGCCATTTGTTCAGTGGTTCGTAGGGCTTTCCCCCACTGTTTGGCTTTCAGTTATATGGATGATGTGGTATTGGGGGCCAAGTCTGTACAGCATCTTGAGTCCCTTTTTACCGCTGTTACCAATTTTCTTTTGTCTTTGGGTATACATTTAAACCCTAACAAAACAAAAAGATGGGGTTACTCTTTACATTTCATGGGATATGTCATTGGATGTTATGGGTCATTGCCACAAGAACACATTATACAGAAAATCAAGGAATGGTTTAGAAAACTTCCTGTTAACAGGCCTATTGATTGTAAAGTATGTCAAAGAATTGTGGGTCTTTTGGGCTTTGCTGCCCCTTTTACTCAATGTGGTTATCCTGCTTTAATGCCCTTGTATGCCTGTATTCAATCTAGGCAGGCTTTCACTTTCTCGCCAACTTACAAGGCCTTTCTGTGTAAACAATACCTGAACCTTTACCCCGTTGCCCGGCAACGGCCAGGTCTGTGCCAAGTGTTTGCTGACGCAACCCCCACTGGCTGGGGCTTGGTCATGGGCCATCAGCGCATGCGTGGAACCTTTCTGGCTCCTCTGCCGATCCATACTGCGGAACTCCTAGCCGCTTGTTTTGCTCGCAGCAGGTCTGGAGCAAACATTCTCGGGACGGATAACTCTGTTGTTCTCTCCCGCAAATATACATCGTTTCCATGGCTGCTAGGCTGTGCTGCCAACTGGATCCTGCGCGGGACGTCCTTTGTCTACGTCCCGTCGGCGCTGAATCCCGCGGACGACCCTTCTCGGGGCCGCTTGGGACTCTCTCGTCCCCTTCTCCGTCTGCCGTTTCGACCGACCACGGGGCGCACCTCTCTTTACGCGGACTCCCCGTCTGTGCCTTCTCATCTGCCGGACCGTGTGCACTTCGCTTCACCTCTGCACGTCGCATGGAGACCACCGTGAACGCCCGCCAATTCTTGCCCAAGGTCTTACATAAGAGGACTCTTGGACTCTCTGTAATGTCAACGACCGACCTTGAGGCATACTTCAAAGACTGTTTGTTTAAAGACTGGGAGGAGTTGGGGGAGGAGATTAGATTAAAGGTGTTTGGATTAGGAGGCTGTAGGCATAAATTGGTCTGCGCACCAGCACCATGCAACTTTTTCACCTCTGCCTAATCATCTCCTGTTCATGTCCTACTGTTCAAGCCTCCAAGCTGTGCCTTGGGTGGCTTTGGGGCATGGACATTGATCCTTATAAAGAATTTGGAGCTACTGTGGAGTTACTCTCGTTTCTGCCTTCTGACTTCTTTCCTTCAGTACGAGATCTTCTAGATACCGCCTCAGCTCTATATCGGGAAGCCTTAGAGTCTCCTGAGCATTGTTCACCTCACCATACTGCACTCAGGCAAGCAATTCTTTGCTGGGGGGAACTAATGACTCTAGCCACCTGGGTGGGTGGTAATTTGGAAGATCCAACATCCAGGGACCTAGTAGTCAGTTATGTTAACACTAATATGGGCCTAAAGTTCAGGCAACTGTTGTGGTTTCACATTTCTTGTCTCACTTTTGGAAGAGAAACGGTCATAGAGTATTTGGTATCTTTCGGAGTGTGGATTCGCACTCCTCCAGCTTATAGACCACCAAATGCCCCTATCTTATCAACACTTCCGGAGACTACTGTTGTTAGA------CGA------CGAGGCAGGTCCCCTAGAAGAAGAACTCCCTCGCCTCGCAGACGAAGGTCTCAATCGCCGCGTCGCAGAAGATCTCAATCTCGGGAATCTCAATGTTAGTATTCCTTGGACTCATAAGGTGGGAAACTTTACGGGGCTTTATTCTTCTACTGTTCCTGTCTTTAACCCTCATTGGAAAACACCCTCTTTTCCTAATATACATTTACACCAAGACATTATCAAAAAATGTGAACAATTTGTAGGCCCACTCACAGTCAATGAGAAAAGAAGACTGCAATTGATTATGCCTGCTAGGTTTTATCCAAATGTTACCAAATATTTGCCATTGGATAAGGGTATTAAACCTTATTATCCAGAACATCTAGTTAATCATTACTTCCAAACCAGACATTATTTACACACTCTATGGAAGGCGGGTATATTATATAAGAGAGAAACAACACATAGCGCCTCATTTTGTGGATCACCATATTCTTGGGAACAAGAGCTACA---------------------------------GCATGGGGCAGAATCTTTCCACCAGCAATCCTCTGGGATTCTTTCCCGACCACCAGTTGGATCCAGCCTTCAGAGCAAACACCGCAAATCCAGATTGGGACTTCAATCCCAACAAGGACACCTGGCCAGACGCCAACAAGGTAGGAGCTGGAGCATTCGGGCTGGGATTCACCCCACCGCACGGTGGCCTTTTGGGGTGGAGCCCTCAGGCTCAGGGCATACTACAAACTTTGCCAGCAAATCCGCCTCCTGCCTCTACCAATCGCCAGTCAGGAAGGCAGCCTACCCCTCTGTCTCCACCTTTGAGAAACACTCATCCTCAGGCCATGCAGTGGAA
DQ399006_14_GER_WesternEurope_Human         TTCCACAACCTTCCACCAAACTCTGCAAGATCCCAGAGTGAGAGGCCTGTATCTCCCTGCTGGTGGCTCCAGTTCAGGAACAGTAAACCCTGTTCCGACTACTGCCTCTCCCATATCGTCAATCTTCTCGAGGATTGGGGACCCTGCGCTGAACATGGAGAACATCACATCAGGATTCCTAGGACCCCTGCTCGTGTTACAGGCGGGGTTTTTCTTGTTGACAAGAATCCTCACAATACCGCAGAGTCTAGACTCGTGGTGGACTTCTCTCAATTTTCTAGGGGGAACCACCGTGTGTCGTGGCCAAAATTCGCAGTCCCCAACCTCCAATCACTCACCAACCTCCTGTCCTCCAATTTGTCCTGGTTATCGCTGGATGTATCTGCGGCGTTTTATCATCTTCCTCTTCATCCTGCTGCTATGCCTCATCTTCTTGTTGGTTCTTCTGGACTATCGAGGTATGTTGCCCGTTTGTCCTCTAATTCCAGGATCTTCAACCACCAGTACGGGACCATGCAGAACCTGCACGACTATTGCTCAAGGAACCTCTATGTATCCCTCCTGTTGCTGTACCAAACCTTCGGACGGAAATTGCACCTGTATTCCCATCCCATCATCCTGGGCTTTCGGAAAATTCCTATGGGAGTGGGCCTCAGCCCGTTTCTCCTGGCTCAGTTTACTAGTGCCATTTGTTCAGTGGTTCGTAGGGCTTTCCCCCACTGTTTGGCTTTCAGTTATATGGATGATGTGGTATTGGGGGCCAAGTCTGTACAGCATCTTGAGTCCCTTTTTACCGCTGTTACCAATTTTCTTTTGTCTTTGGGTGTACATTTAAACCCTAACAAAACAAAAAGATGGGGTTACTCTTTAAATTTCATGGGCTATGTTATTGGATGTTATGGGTCCTTGCCACAAGATCACATCAGACAGAAACTCAAAGAATGTTTTCGAAAACTCCCTGTTAACAGGCCTATTGATTGGAAAGTTTGTCAACGTATTGTGGGTCTTTTGGGGTTTGCTGCCCCTTTTACACAATGTGGTTATCCTGCTTTAATGCCTTTGTATGCCTGTATTCAATCTAAGCAGGCTTTCACTTTCTCGCCAACTTACAAGGCCTTTCTGTGTAAACAATACCTGAACCTTTACCCCGTTGCCCGGCAACGGCCAGGTCTGTGCCAAGTGTTTGCTGACGCAACCCCCACTGGCTGGGGCTTGGCCATAGGCCATCAGCGCATGCGTGGAACCTTTTCGGCTCCTCTGCCGATCCATACTGCGGAACTCCTAGCCGCTTGTTTTGCTCGCAGCAGGTCTGGAGCAAACATTCTCGGGACGGATAACTCTGTTGTTCTCTCCCGCAAATATACATCGTTTCCATGGCTGCTAGGCTGTGCTGCCAACTGGATCCTGCGCGGGACGTCCTTTGTTTACGTCCCGTCGTCGCTGAATCCCGCGGACGACCCTTCTCGGGGCCGCTTGGGACTCTATCGTCCCCTTCTCCGTCTGCCGTTTCGTCCGACCACGGGGCGCACCTCTCTTTACGCGGACTCCCCGTCTGTGCCTTCTCATCTGCCGGACCGTGTGCACTTCGCTTCACCTCTGCACGTCGCATGGAGACCACCGTGAACGCCCACCAATTCTTGCCCAAGGTCTTACATAAGAGGACTCTTGGACTCTCTGTAATGTCAACGACCGACCTTGAGGCATACTTCAAAGACTGTTTGTTTAAAGACTGGGAGGAGTTGGGGGAGGAGACTAGGTTAATGATCTTTGTACTAGGAGGCTGTAGGCATAAATTGGTCTGCGCACCAGCACCATGCAACTTTTTCACCTCTGCCTAATCATCTCTTGTTCATGTCCTACTGTTCAAGCCTCCAAGCTGTGCCTTGGGTGGCTTTGGGACATGGACATTGACCCTTATAAAGAATTTGGAGCTACTGTGGAGTTACTCTCGTTTTTGCCTTCTGACTTCTTTCCTTCAGTACGAGATCTTCTAGATACCGCCTCAGCTTTGTACCGGGATGCCTTAGAGTCTCCTGAGCATTGTTCACCTCACCATACTGCTCTCAGGCAAGCAATTCTTTGCTGGGGGGAACTAATGACTCTAGCTACCTGGGTGGGTGGTAATTTGGAAGATCCAACATCTAGGGACCTAGTAGTCAGTTATGTCAACACTAATATGGGCCTAAAGTTCAGACAATTATTGTGGTTTCACATTTCTTGTCTCACTTTTGGAAGAGAAACGGTCATAGAGTATTTGGTGTCTTTCGGAGTGTGGATTCGCACTCCTCCAGTTTATAGACCACAAAATGCCCCTATCTTATCAACACTTCCGGAGACTACTGTTGTTAGA------CGA------CGAGGCAGGTCCCCTAGAAGAAGAACTCCCTCGCCTCGCAGACGAAGGTCTCAATCGCCGCGTCGCAGAAGATCTCAATCTCGGGAACCTCAATGTTAGTATTCCTTGGACTCATAAGGTGGGAAACTTTACGGGGCTTTATTCTTCTACTGTACCTGTCTTTAACCCACATTGGAAAACACCCTCTTTTCCTAATATACATTTACACCAAGACATTATCAAAAAATGTGAACAATTTGTAGGCCCACTCACAGTCAATGAAAAAAGAAGACTGCAATTAATTATGCCTGCTAGGTTTTATCCAAATGTTACCAAATATTTGCCATTAGATAAGGGTATCAAACCTTATTATCCAGAACATGTAGTTAATCATTACTTCCAAGCCAGACATTATTTACACACTCTATGGAAGGCGGGTATATTATATAAGAGAGAAACAACACATAGCGCCTCATTTTGTGGGTCACCATATTCTTGGGAACAAGAGCTACA---------------------------------GCATGGGGCAGAATCTTTCCACCAGCAATCCTCTGGGATTCTTTCCCGACCACCAGTTGGATCCAGCCTTCAGAGCAAACACCGCAAATCCAGATTGGGACTTCAATCCCAACAAGGACACATGGCCAGACGCCAACAAGGTAGGAGCTGGAGCATTCGGGCTGGGATTCACCCCACCTCACGGAGGCCTTTTGGGGTGGAGCCCTCAGGCTCAGGGCATACTACAAACCTTGCCAGCAAATCCGCCTCCTGCCTCTACCAATCGCCAGTCAGGAAGGCAGCCTACCCCGCTGACTCCACCTTTGAGAGACACTCATCCTCAGGCCATGCAGTGGAA
AY796031_16_TUR_WesternAsia_Human           CACCACAACTTTCCACCAAACTCTGCAAGATCCCAGGGTGAGAGGCCTGTATTTCCCTGCTGGTGGCTCCAGTTCAGGAACAGTAAACCCTGTTCCGACTACTGCCTCTCCCATATCGTCAATCTTCTCGAGGATTGGGGACCCTGCGCTGAACATGGAGAACATCACATCAGGACTCCTAGGACCCCTGCTCGTGTTACAGGCGGGGTTTTTCTTGTTGACAAGAATCCTCACAATACCGCAGAGTCTAGACTCGTGGTGGACTTCTCTCAATTTTCTAGGGGAAACCACCGTGTGTCGTGGCCAAAATTCGCAGTCCCCAACCTCCAATCACTCACCAACCTCCTGTCCTCCAACTTGTCCTGGTTATCGCTGGATGTGTCTGCGGCGTTTTATCATATTCCTCTTCATCCTGCTGCTATGCCTCATCTTCTTGTTGGTTCTTCTGGACTATCAAGGTATGTTGCCCGTCTGTCCTCTAATTCCAGGATCTTCAACCACCAGCACGGGACCATGCAGAACCTGCACGACTACTGCTCAAGGGACCTCTATGTATCCCTCCTGTTGCTGTACCAAACCTTCGGACGGAAATTGCACCTGTATTCCCATCCCATCATCCTGGGCTTTCGGAAAATTCCTATGGGAGTGGGCCTCAGCCCGTTTCTCCTGGCTCAGTTTACTAGTGCCATTTGTTCAGTGGTTCGTAGGGCTTTCCCCCACTGTTTGGCTTTCAGTTATATGGATGATGTGGTATTGGGGGCCAAGTCTGTACAGCATCTTGAGGCCCTTTTTACCGCTGTTACCAATTTTCTTTTGTCTTTGGGTATACATTTAAACCCTAACAAAACTAAAAGATGGGGGTATTCCTTAAATTTCATGGGCTATGTCATTGGCTGTTATGGCTCCTTGCCACAAGATCACATCAAGCAGAAAATCAAAGAATGTTTTAGGAAACTTCCTGTTAACAGGCCTATTGATTGGAAAGTCTGTCAACGTATTGTGGGTCTTTTGGGTTTTGCTGCCCCTTTTACACAATGTGGTTATCCTGCTTTAATGCCCCTGTATTCCTGTATTCAAGCTAAGCAGGCTTTCACTTTCTCGCCAACTTACAAGGCCTTTCTGTGTAAACAATACCTGAACCTTTACCCCGTTGCTAGGCAACGGCCAGGTCTGTGCCAAGTGTTTGCTGACGCAACCCCCACTGGCTGGGGCTTGGTCATGGGCCATCAGCGCATGCGTGGAACCTTTTTGGCTCCTCTGCCGATCCATACTGCGGAACTCCTAGCCGCTTGTTTTGCTCGCAGCAGGTCTGGAGCAAACATTCTCGGGACGGATAACTCTGTTGTTCTCTCCCGCAAATATACATCGTTTCCATGGCTGCTAGGCTGTGCTGCCAACTGGATCCTGCGCGGGACGTCCTTTGTTTACGTCCCGTCGGCGCTGAATCCCGCGGACGACCCTTCTCGGGGCCGCTTGGGATTTTTTCGTCCCCTTCTCCGTCTGCCGTTTCGTCCGACCACGGGGCGCACCTCTCTTTACGCGGACTCCCCGTCTGTGCCTTCTCATCTGCCGGACCGTGTGCACTTCGCTTCACCTCTGCACGTCGCATGGAGACCACCGTGAACGCCCACCCATTCTTGCCCAAGGTCTTACATAAGAGGACTCTTGGACTCTCTGTAATGTCAACGACCGACCTTGAGGCATACTTCAAAGACTGTTTGTTTAAAGACTGGGAGGAGTTGGGGGAGGAGAATAGGTTAATGATCTTTGTACTAGGAGGCTGTAGGCATAAATTGGTCTGCGCACCAGCACCATGCAACTTTTTCACCTCTGCCTAATCATCTCTTGTTCATGTCCTACTGTTCAAGCCTCCAAGCTGTGCCTTGGGTGGCTTTGGGGCATGGACATCGACCCTTATAAAGAATTTGGAGCTACTGTGGAGTTACTCTCGTTTTTGCCTTCTGACTTCTTTCCTTCGGTACGAGATCTTCTAGATAACGCCTCAGCTCTGTATCGGGATGCCTTAGAGTCTCCTGAGCATTGTTCACCTCACCATACTGCACTCAGGCAAGCAATACTTTGCTGGGGGGACTTAATGACTCTAGCTACCTGGGTGGGTGTTAATTTGGAAGATCCAGCATCTAGGGACCTAGTAGTAAGTTATGTTAACACTCATATGGGCCTAAAGTTCAGGCAACTATTGTGGTTTCACATTTCTTGTCTCACTTTTGGAAGAGAAACAGTCATAGAGTATTTGGTGTCTTTCGGAGTGTGGATTCGCACTCCTCCCGCTTATAGACCACCAAATGCCCCTATCTTATCAACACTTCCGGAAACTACTGTTGTTAGA------CGA------CGAGGCAGGTCCCCTAGAAGAAGAACTCCCTCGCCTCGCAGACGAAGGTCTCAATCGCCGCGTCGCAGAAGATCTCAATCTCGGGAACCTCAATGTTAGTATTCCTTGGACTCACAAAGTGGGTAACTTTACGGGGCTTTATTCTTCTACTGTACCTGTCTTTAACCCTCATTGGAAAACACCCTCTTTTCCTAATATACATTTACACCCAGACATTATCAAAAAATGTGAACAATTTGTAGGCCCACTCACAGCCAATGAGAAACGAAGACTGCAATTAATTATGCCTGCTAGGTTTTATCCAAATGTTACCAAATATTTGCCATTAGATAAGGGTATTAAACCTTATTATCCGGAACATGTAGTTAATCATTACTTCCAAACCAGACATTATTTACACACTCTATGGAAGGCGGGTATATTATATAAGAGAGAAACCACACATAGCGCCTCATTTTGTGGGTCACCATATTCTTGGGAACAAGAGCTACA---------------------------------GCATGGGGCAGAATCTTTCCACCAGCAATCCTCTGGGATTCTTTCCCGACCACCAGTTGGATCCAGCCTTCAGAGCAAACACCGCAAATCCAGATTGGGACTTCAATCCCAACAAGGACCCCTGGCCAGACGCCAACAAGGTAGGAGCTGGAGCATTCGGGCTGGGATTCACCCCACCGCACGGAGGCCTTTTGGGGTGGAGCCCTCAGGCTCAGGGCATAATACAAACCTTGCCAGCAAATCCGCCTCCTGCCTCTACCAATCGCCAGTCAGGAAGGCAGCCTACCCCGCTGTCTCCACCTTTGAGAGACACTCATCCTCAGGCCATGCAGTGGAA
X80925_25_NA_NA_Human                       CTCCACAACTTTCCACCAAACTCTGCAAGATCCCAGGGTGAGAGGCCTGTACTTCCCTGCTGGTGGCTCCAGTTCAGGAACAGTAAACCCTGTTCCGACTACTGCCTCTCCCATATCGTCAATCTTCTCGAGGATTGGGGACCCTGCGCTGAACATGGAGAACATCACATCAGACTTCCTAGGACCCCTGCTCGTGTCACAGGCGGGGTTTTTCTTGTTGACAAGAATCCTCACAATACCGCAGAGTCTAGACTCGTGGTGGACTTCTCTCAATTTTCTAGGGGGAACCACCGTGTGTCTTGGCCAAAATTCGCAGTCCCCAACCTCCAATCACTCACCAACCTCCTGTCCTCCAACTTGTCCTGGTTATCGCTGGATGTGTCTGCGGCGTTTTATCATATTCCTCTTCATCCTGCTGCTATGCCTCATCTTCTTGTTGGTTCTTCTGGACTATCAAGGTATGTTGCCCGTCTGTCCTCTAATTCCAGGATCCTCAACCACCAGCGCGGGACCATGCAGAACCTGCACGACTACTGCTCAAGGAACCTCTATGTATCCCTCCTGTTGCTGTACCAAACCTTCGGACGGAAATTGCACCTGTATTCCCATCCCATCATCCTGGGCTTTCGGAAAATTCCTATGGGAGTGGGCCTCAGCCCGTTTCTCCTGGCTCAGTTTACTAGTGCCATTTGTTCAGTGGTTCGTAGGGCTTTCCCCCACTGTTTGGCTTTCACTTATATGGATGATGTGGTATTGGGGGCCAAGTCTGTACAGCATCTTGAGTCCCTTTTTACCGCTGTTACCAATTTTCTTTTGTCTTTGGGTATACATTTAAACCCTAACAAAACTAAAAGATGGGGTTATTCCTTAAATTTCATGGGCTATGTCATTGGCTGTTATGGGTCCTTGCCACAAGATCACATCATACAGAAAATCAAAGAATGTTTTAGGAAACTTCCTGTTAACAGGCCTATTGATTGGAAAGTCTGTCAACGTATTGTGGGTCTTTTGGGTTTTGCTGCCCCTTTTACACAATGTGGTTATCCTGCTTTAATGCCCTTGTATGCCTGTATTCAAGCTAAACAAGCTTTCACTTTCTCGCCAACTTACAAGGTCTTTCTGTGTAAACAATACCTGAACCTTTACCCCGTTGCTAGGCAACGGCCAGGTCTGTGCCAAGTGTTTGCTGACGCAACCCCCACTGGCTGGGGCTTGGTCATGGGCCATCAGCGCATGCGTGGAACCTTTCTGGCTCCTCTGCCGATCCATACTGCGGAACTCCTAGCCGCTTGTTTTGCTCGCAGCAGGTCTGGAGCAAACATTCTCGGGACGGATAACTCTGTTGTTCTCTCCCGCAAATATACATCGTTTCCATGGCTGCTAGGCTGTGCTGCCAACTGGATCCTGCGCGGGACGTCCTTTGTTTACGTCCCGTCGGCGCTGAATCCTGCGGACGACCCTTCTCGGGGCCGCTTGGGGATCTTTCGTCCCCTTCTCCGTCTGCCGTTTCGTCCGACCACGGGGCGCACCTCTCTTTACGCGGACTCCCCGTCTGTGCCTTCTCATCTGCCGGACCGTGTGCACTTCGCTTCACCTCTGCACGTCGCATGGAGACCACCGTGAACGCCCACCACATCTTGCCCAAGGTCTTACATAAGAGGGCTCTTGGACTCCCGGCAATGTCAACGACCGACCTTGAGGCCTACTTCAAAGACTGTGTGTTTAAGGACTGGGAGGAGCTGGGGGAGGAGATTAGGTTAAAGGTCTTTGTATTAGGAGGCTGTAGGCATAAATTGGTCTGCGCACCAGCACCATGCAACTTTTTCACCTCTGCCTAATCATCTCTTGTTCATGTCCTACTGTTCAAGCCTCCAAGCTGTGCCTCGGGTGGCTTTGGGGCATGGACATTGACCCTTATAAAGAATTTGGAGCTACTGTGGAGTTACTCTCATTTTTGCCTTCTGACTTCTTTCCTTCGGTACGAGATCTTCTAGATACCGCCTCAGCTCTGTATCGGGATGCCTTAGAATCTCCTGAGCATTGTTCACCTCACCATACTGCACTCAGGCAAGCAATACTTTGCTGGGGGGAACTAATGACTCTAGCTACCTGGGTGGGTGTTAATTTGGAAGATCCAGCATCTAGGGACCTAGTAGTCAGTTATGTAAACACTAATATGGGCCTAAAGTTCAGGCAACTATTGTGGTTTCACATTTCTTGTCTCACTTTTGGAAGAGAAACAGTTATAGAGTATTTGGTGTCTTTCGGAGTGTGGATTCGCACTCCTCCAGCTTATAGACCACCAAATGCCCCTATCTTATCAACACTTCCGGAAACTACTGTTGTTAGA------CGA------CGAGGCAGGTCCCCTAGAAGAAGAACTCCCTCGCCTCGCAGACGAAGATCTCAATCGCCGCGTCGCAGAAGATCTCAATCTCGGGAATCTCAATGTTAGTATTCCTTGGACTCATAAAGTGGGTAACTTTACGGGGCTTTATTCTTCTACTGTACCTGTCTTTAACCCTCATTGGAAAACACCCTCTTTTCCTAATATACATTTACACCCAGACATTATCAAAAAATGTGAACAATTTGTAGGCCCACTCACAGTAAATGAGAAACGAAGACTGCAATTAATTATGCCTGCTAGGTTTTATCCAAAGGTTACCAAATATTTGCCATTAGATAAGGGTATTAAACCTTATTATCCGGAACATTTAGTTAATCATTACTTCCAAACCAGACATTATTTACACACTCTATGGAAGGCGGGTATATTATATAAGAGAGAAACAACACGTAGCGCCTCATTTTGTGGGTAACAATATTCTTGGGAACAAGAGCTACA---------------------------------GCATGGGGCAGAATCTTTCCACCAGCAATCCTCTGGGATTCTTTCCCGACCACCAGTTGGATCCAGCCTTCAGAGCAAACACCGCAAATCCAGATTGGGACTTCAATCCCAACAAGGACACCTGGCCAGACGCCAACAAGGTAGGAGCTGGAGCATTCGGGCTGGGATTCACCCCACCGCACGGAGGCCTTTTGGGGTGGAGCCCTCAGGCTCAGGGCATAATACAAACTTTGCCAGCAAATCCGCCTCCTGCATCTACCAATCGCCAGTCAGGAAGGCAGCCTACCCCGCTGTCTCCACCTTTGAGAAACACTCATCCTCAGGCCATGCAGTGGAA
JQ707737_15_USA_NorthernAmerica_Human       CTCCACCACTTTCCATCAAACTCTTCAAGATCCCAGAGTCAGGGCTCTGTATTTTCCTGCTGGTGGCTCCAGTTCAGGAACAGTGAGCCCTGCTCAGAATACTGCCTCTGCCATATCGTCAACCTTCTCGAAGACTGGGGACCCTGTACCGAACATGGAGAACATCTCATCAGGACTCCTAGGACCCCTGCTCGGGTTACAGGCGGGGTTTTTCTTGTTGACAAAAATCCTCACAATACCACAGAGTCTAGACTCGTGGTGGACTTCTCTCAATTTTCTAGGGGGAACACCCGTGTGTCTTGGCCAAAATTCGCAGTCCCAAATCTCCAGTCACTCACCAACTTGTTGTCCTCCAATTTGTCCTGGTTATCGCTGGATGTATCTGCGGCGTTTTATCATCTTCCTCTGCATCCTGCTGCTATGCCTCATCTTCTTGTTGGTTCTTCTGGACTATCAAGGTATGTTGCCCGTTTGTCCTCTAATTCCAGGATCATCAACCACCAGCACCGGACCATGCAGAACCTGCACGACTACTGCTCAAGGAACCTCTATGTTTCCCTCATGTTGCTGTACAAAACCTACGGACGGAAACTGCACCTGTATTCCCATCCCATCATCTTGGGCTTTCGCAAAATACCTATGGGAGTGGGCCTCAGTCCGTTTCTCTTGGCTCAGTTTACTAGTGCCATTTGTTCAGTGGTTCGTAGGGCTTTCCCCCACTGTCTGGCTTTCAGTTATATTGATGATATTGTATTGGGGGCCAAGTCTGTACAACATCTTGAGTCCCTTTATACCGCTGTTACCAATTTTCTTTTTTCTTTGGGTATACATTTAAACCCTCACAAAACCAAAAGATGGGGATATTCCCTTAATTTTATGGGATATGTAATTGGGAGTTGGGGATCCTTGCCACAGGAACATATTGTACAAAAAATCAAATTATGTTTTAGGAAACTTCCTGTAAACAGGCCTATTGATTGGAAAGTATGTCAACGAATTGTGGGTCTTTTGGGGTTCGCTGCCCCTTTTACACAATGTGGATATCCTGCTTTAATGCCTTTATATGCATGTATACAAGCTAAACAGGCTTTTACTTTCTCGCCAACTTACAAGGCCTTTCTAAGTAAACAATATCTGACCCTTTACCCCGTTGCTCGGCAACGGCCTGGTCTGTGCCAAGTGTTTGCTGACGCAACCCCCACTGGTTGGGGCTTGGCCATAGGCCATCAGCGCATGCGCGGAACCTTTGTGTCTCCTTTGCCGATCCATACTGCGGAACTCCTAGCCGCTTGTTTTGCTCGCAGCCGGTCTGGAGCGAAACTTATCGGGACTGACAATTCTGTCGTGCTCTCCCGCAAGTATACATCGTTTCCATGGCTGCTAGGCTGTGCTGCCAACTGGATCCTGCGCGGGACGTCCTTTGTTTACGTCCCGTCGGCGCTGAATCCCGCGGACGACCCCTCCCGGGGCCGCTTGGGGCTCTACCGCCCGCTTCTCCGTCTGCCGTATCGACCGACCACGGGGCGCACCTCTCTTTACGCGGACTCCCCGTCTGTGCCTTCTCATCTGCCGGACCGTGTGCACTTCGCTTCACCTCTGCACGTCGCATGGAGACCACCGTGAACGCCCACTGGAACCTGCCCAAGGTCTTACATAAGAGGACTCTTGGACTTTCAGCAATGTCAACGACCGACCTTGAGGCATACTTCAAAGACTGTGTGTTTACTGAGTGGGAGGAGTTGGGGGAGGAGATTAGGTTAAAGGTTTATGTATTAGGAGGCTGTAGGCATAAATTGGTCTGTTCACCAGCACCATGCAACTTTTTCACCTCTGCCTAATCATCTCCTGTTCATGTCCCACTGTTCAAGCCTCCAAGCTGTGCCTTGGGTGGCTTTGGGGCATGGACATTGACCACTATAAAGAATTTGGAGCTTCTGTGGAGTTACTCTCTTTTTTGCCTTCTGACTTCTTTCCTTCTATTCGAGATCTTCTCGACACCGCCACCGCTCTGTATCGGGAGGCCTTAGAGTCTCCGGAACATTGTTCACCTCACCATACGGCACTCAGGCAAGCTATTCTGTGTTGGGGTGAGTTGATGAATCTAGCCACCTGGGTGGGAAGTAATTTGGAAGACCCAGCATCCAGGGAATTAGTAGTCGGCTATGTCAATGTTAATATGGGCCTAAAAATCAGACAACTATTGTGGTTTCACATTTCCTGTCTTACTTTTGGAAGAGAAACTGTTCTTGAATATTTGGTGTCTTTTGGAGTGTGGATTCGCACTCCTCCTGCATATAGACCACCAAATGCCCCTATCTTATCAACACTTCCGGAAACTACTGTTGTTAGA------CGA------CGAGGCAGGTCCCCTAGAAGAAGAACTCCCTCGCCTCGCAGACGAAGGTCTCAATCACCGCGTCGCAGAAGATCTCAATCTCGGGAATCTCAATGTTAGTATTCCTTGGACTCATAAGGTGGGAAACTTTACGGGGCTTTATTCTTCTACTGTACCTAACTTTAATCCTGATTGGCAAACTCCTTCTTTTCCTGACATTCATTTGAAGGAGGACATTGTTGATAGGTGTAAGCAATTTGTGGGACCCCTAACAGTAAATGAAACCAGGAGATTAAAATTAATTATGCCTGCTAGATTTTATCCCACCGTTACCAAATACTTGCCCTTAGATAAAGGAATCAAACCCTATTATCCAGAGCATGTAGTTAATCATTACTTCCAGACGAGACATTATTTACATACTCTTTGGAAGGCGGGTATCTTATATAAAAGAGAGACGACACGTAGCGCCTCATTTTGTGGGTCACCATATTCTTGGGAACAAGAGCTACAGCATGGGAGGTTGGTCTTCCAAACCTCGAAAAGGCATGGGGACAAATCTTTCTGTCCCCAATCCACTGGGATTCTTCCCCGATCATCAGTTGGACCCTGCATTCAAAGCCAACTCAGAAAATCCAGATTGGGACCTCAATCCATACAAGGACAACTGGCCGGATGCCAACAAGGTGGGAGTGGGAGCATTCGGGCCAGGGTTCACCCCTCCCCATGGGGGCTTGTTGGGGTGGAGCCCTCAGGCTCAGGGCATACTCACAACTGTGCCAGCAGCACCTCCTTCTGCCTCCACCAATCGGCAGTCAGGAAGGCAGCCTACTCCCTTAACTCCACCTCTAAGAGACACTCATCCTCAGGCCATGCAGTGGAA
AY206391_18_NA_NA_Human                     CTCCACCACTTTCCACCAAACTCTTCAAGATCCCAGAGTCAGGGCCCTGTACCCTCCTGCTGGTGGCTCCAGTTCAGGAACAGTGAGCCCTGCTCAGAATACTGTCTCTGCCATATCGTCAATCTCATCGAAGACTGGGGACCCTGTACCGAACATGGAGAACATCGCGTCAGGACTCCTAGGACCCCTGCTCGTGTTACAGGCGGGGTTTTTCTTGTTGACAAAAATCCTCACAATACCACAGAGTCTAGACTCGTGGTGGACTTCTCTCAGTTTTCTAGGGGGAACACCCGTGTGTCTTGGCCAAAATTCGCAGTCCCAAATCTCCAGTCACTCACCAACCTGTTGTCCTCCAATTTGTCCTGGTTATCGCTGGATGTATCTGCGGCGTTTTATCATCTTCCTCTGCATCCTGCTGCTATGCCTCATCTTCTTGTTGGTTCTTCTGGACTATCAAGGTATGTTGCCCGTTTGTCCTCTAATTCCAGGATCATCAACAACCAGCACCGGACCATGCAAAACCTGCACGACTCCTGCTCAAGGCACCTCTATGTTTCCCTCATGTTGCTGTACAAAACCTACGGACGGAAACTGCACCTGTATTCCCATCCCATCATCTTGGGCTTTCGCAAAATACCTATGGGAGTGGGCCTCAGTCCGTTTCTCTTGGCTCAGTTTACTAGTGCCATTTGTTCAGTGGTTCGTAGGGCTTTCCCCCACTGTCTGGCTTTCAGTTATATGGATGATGTGGTATTGGGGGCCAAGTCTGTACAACATCTTGAGTCCCTTTATGCCGCTATTACCAATTTTCTTTTGTCTTTGGGTATACATTTAAACCCTCACAAAACAAAAAGATGGGGATATTCCCTTAACTTCATGGGATATGTAATTGGGAGTTGGGGCACACTGCCACAGGAACATATTGTACAAAAAATCAAAATGTGTTTTCGGAAACTTCCTGTAAACAGGCCTATTGATTGGAAAGTATGTCAACGAATTGTGGGTCTTTTGGGGTTTGCCGCCCCTTTTACGCAATGTGGATATCCTGCCTTAAAGCCTTTATATGCATGTATACAAGCAAAACAGGCTTTTACTTTCTCGCCAACTTACAAGGCCTTTCTACGCAAACAGTATTTGCACCTTTACCCCGTTTCTCGGCAACGGGCTGGTCTGTGCCAAGTGTTTGCTGACGCAACCCCCACTGGTTGGGGCTTGGCCATAGGCCATCAGCGCATGCGTGGAACCTTTGTGTCTCCTCTGCCGATCCATACTGCGGAACTCCTAGCCGCCTGTTTTGCTCGCAGCCGGTCTGGGGCAAAACTCATCGGGACTGACAATTCTGTCGTCCTCTCCCGCAAGTATACATCATTTCCATGGCTGCTAGGTTGTGCTGCCAACTGGATCCTGCGCGGGACGTCCTTTGTTTACGTCCCGTCGGCGCTGAATCCCGCGGACGACCCCTCCCGGGGCCGCTTGGGGCTCTACCGCCCGCTTCTCCGCCTGTTGTACCGACCGACCACGGGGCGCACCTCTCTTTACGCGGACTCCCCGTCTGTGCCTTCTCATCTGCCGGACCGTGTGCACTTCGCTTCACCTCTGCACGTCGCATGGAGACCACCGTGAACGCCCACCGGAACCTGCCCAAGGTCTTGCATAAGAGGACTCTTGGACTTTCAGCAATGTCAACGACCGACCTTGAGGCATACTTCAAAGACTGTGTGTTTACTGAGTGGGAGGAGTTGGGGGAGGAGACTAGGTTAATGATCTTTGTATTAGGAGGCTGTAGGCATAAATTGGTGTGTTCACCAGCACCATGCAACTTTTTCACCTCTGCCTAATCATCTCTTGTTCATGTCCTACTTTTCAAGCCTCCAAGCTGTGCCTTGGGTGGCTTTAGGGCATGGACATCGACCCGTATAAAGAATTTGGAGCTTCTGTGGAGTTACTCTCTTTTTTGCCGTCTGACTTCTTTCCTTCTATTCGAGATCTCCTCGACACCGCCTCTGCTCTGTATCGGGAGGCTTTAGAGTCTCCGGAACATTGCACACCTCACCATACGGCACTCAGGCAAGCTATTGTGTGTTGGGGTGAGTTGATGAATCTAGCCACCTGGGTGGGAAGTAATTTAGACGATCCAGCATCCAGGGAAGTAGTAGTCAGCTATGTCAACGTTAATATGGGCCTAAAAATCAGACAAATATTGTGGTTTCACGTTTCCTGTCTTATGTTTGGAAGAGACACTGTTCTTGAATATTTGGTGTCTTTTGGAGTGTGGATTCGCACTCCTCCTGCATATAGACCTCAAAATGCCCCTATCTTATCAACACTTCCGGAAACTACTGTTGTTAGA------CAA------CGAGGCAGGACCCCTAGAAGAAGAACTCCCTCGCCTCGCAGACGAAGGTCTCAATCGCCGCGTCGCAGAAGATCTCAATCTCGGGAACCTCAATGTTAGTATTCCTTGGACACATAAGGTGGGAAACTTTACGGGGCTTTATTCTTCTACGGTACCTTGCTTCAATCCTAATTGGCAAACTCCTTCTTTTCCTAACATTCATTTGCAGGAGGACATTGTTGATAGATGTAATCAATTTGTGGGGCCCCTCACAGTAAATGAAACCAGGAGACTAAAATTAATTATGCCTGCTAGGTTTTATCCCAATGTTACTAAATATTTGCCCTTAGATAAAGGGATCAAACCTTATTATCCAGAGCATGTAGTTAATCATTACTTCCAGACGAGACATTATTTACACACTCTTTGGAAGGCGGGTGTCTTATATAAAAGAGAGTCCACACGTAGCGCCTCATTTTGTGGGTCACCATATTCTTGGGAACAAGATCTACAGCATGGGAGGTTGGCCTTCCAAACCTCGAAAAGGCATGGGGACAAATCTTTCTGTCCCCAATCCCCTGGGATTCTTCCCCGATCATCAGTTGGACCCTGCATTCAAAGCCAACTCAGAGAATCCGGATTGGGACCTCAACCCGCACAAGGACAACTGGCCGGACGCCAACAAGGTGGGAGTGGGAGCATTCGGGCCAGGGTTCATCCCTCCCCATGGGGGACTGTTGGGGTGGAGCCCTCAGGCTCAGGGCATACTTGCAACAGTGCCAGCAGCTCCTCCTCCTGCCTCCACCAATCGGCAGTCAGGAAGGCAGCCTACTCCCTTAACTCCACCTCTGAGGGACACGCATCCTCAGGCCATGCAGTGGAA
AY206383_18_NA_NA_Human                     CTCAACCACTTTCCACCACACTCTTCAAGATCCCAGAGTCAGGGCCCTGTACTTTCCTGCTGGTGGCTCCAGTTCAGGAACAGTGAGCCCTGCTCAGAATACTGTCTCTGCCATATCGTCAATCTTATCGAAGACTGGGGACCCTGTACCGAACATGGAGAACATCGCATCAGGACTCCTAGGACCCCTGCTCGTGTTACAGGCGGGGTTTTTCTCGTTGACAAAAATCCTCACAATACCACAGAGTCTAGACTCGTGGTGGACTTCTCTCAGTTTTCTAGGGGGGACACCCGTGTGTCTTGGCCAAAATTCGCAGTCCCAAATCTCCAGTCACTCACCAACCTGTTGTCCTCCAATTTGTCCTGGTTATCGCTGGATGTATCTGCGGCGTTTTATCATCTTCCTCTGCATCCTGCTGCTATGCCTCATCTTCTTGTTGGTTCTTCTGGACTATCAAGGTATGTTGCCCGTTTGTCCTCTAATTCCAGGATCATCAACGACCAGCACCGGACCATGCAAAACCTGCACAACTCCTGCTCAAGGAACCTCTATGTTTCCCTCATGTTGCTGTACAAAACCTACGGACGGAAACTGCACCTGTATTCCCATCCCATCATCTTGGGCTTTCGCAAAATACCTATGGGAGTGGGCCTCAGTCCGTTTCTCTTGGCTCAGTTTACTAGTGCCATTTGTTCAGTGGTTCGTAGGGCTTTCCCCCACTGTCTGGCTTTCAGTTATATGGATGATGTGGTTTTGGGGGCCAAGTCTGTACAACATCTTGAGTCCCTTTATACCGCTGTTACCAATTTTCTTTTGTCTTTGGGTATACATTTAAACCCTCACAAAACAAAAAGATGGGGATATTCCCTGAACTTCATGGGATATGTAATTGGAAGTTGGGGCACATTGCCACAGGAACATATTGTACAAAAAATCAAAATGTGTTTTAGGAAACTTCCTGTAAACAGGCCTATTGATTGGAAAGTATGTCAACGAATTGTGGGTCCTTTGGGGTTTGCCGCCCCCTTCACGCAATGTGGTTATCCTGCTTTAATGCCTTTATATGCATGTATACAAGCGAAACGGGCTTTTACTTTCTCGCCAACTTACAAGGCCTTTCTACGTAACCAGTATCTGAACCTTTACCCCGTTGCTCGGCAACGGCCTGGTCTGTGCCAAGTGTTTGCTGACGCAACCCCCACTGGTTGGGGCTTGGCACTTGGCCATCAGCGCGTGCGTGGCACCTTTGTGTCTCCTCTGCCGATCCATACTGCGGAACTCCTAGCCGCTTGTTTTGCTCGCAGCAGGTCTGGGGCAAACCTCATCGGGACGGACAATTCTGTCGTGCTCTCCCGCAAGTATACATCATTTCCATGGCTGCTAGGCTGTGCTGCCAACTGGATCTTGCGCGGGACGTCCTTTGTTTACGTCCCGTCGGCGCTGAATCCCGCGGACGACCCCTCCCGGGGCCGCTTGGGGCTCTACCGCCCGCTTCTCCGCCTGCTGTACCGACCGACCACGGGGCGCACCTCTCTTTACGCGGACTCCCCGTCTGTGCCTTCTCATCTGCCGGACCGTGTGCACTTCGCTTCACCTCTGCACGTCGCATGGAGACCACCGTGAACGCCCACTGGAACCTGCCCAAGGTCTTGCATAAGAGGACTCTTGGACTTTCAGCAATGTCAACGACCGACCTTGAGGCATACTTCAAAGACTGTGTGTTTAATGAGTGGGAGGAATTGGGGGAGGAGGTTAGGTTAATGATCTATGTACTAGGAGGCTGTAGGCATAAATTGGTGTGTTCACCAGCACCATGCAACTTTTTCACCTCTGCCTAATCATCTCATGTTCATGTCCTATTGTTCAAGCCTCCAAGCTGTGCCTTGGGTGGCTTTAGGACATGGACATTGACCCGTATAAAGAATTTGGAGCTTCTGTGGAGTTACTCTCTTTTTTGCCTTCTGACTTCTTTCCTTCTATTCGAGATCTCCTCGACACCGCAGCTGCTCTGTATCGGGAGGCCTTAGAGTCTCCGGAACATTGTACACCTCACCATACGGCAATCAGGCAAGCTGTTCTGTGTTGGGGGGAGTTGATGAATCTAGCCACCTGGGTGGGAAGTAATTTGGAAGATCCAGCATCCAGGGAATTAGTAGTCGGCTATGTCAACGTTAATATGGGCATAAAACTCAGACAGCTATTGTGGTTTCACATTTCCTGTCTTATGTTTGGGAGACAAGTTGTTCTTGAATATTTGGTGTCTTTTGGAGTGTGGATTCGCACTCCTCCTGCATATAGACCACAAAATGCCCCTATCTTATCAACGCTTCCGGAGACTACTGTTGTTAGA------GCA------AGATGCAGGTCCCCTAGAAGAAGAACTCCCTCGCCTCGCAGACGAAGGTCTCAATCGCCGCGTCGCAGAAGATCTCAATCTCGGGAATCTCAATGTTAGTATTCCTTGGACACATAAGGTGGGAAACTTTACGGGGCTTTATTCTTCTACGGTACCTTGCTTTAATCCTGAATGGCAACCTCCTTCTTTTCCTGACATTCATTTGCGGGAGGACATTGTTGATAGATGTAAGCAATTTGTGGGGCCCCTTACAGTAAATGAAAACAGGAGACTAAAATTAATTATGCCTGCTAGGTTTTATCCCAAGGTTACTAAATATTTGCCCTTAGATAAAGGGATCAAACCGTATTATCCAGAGCATGTGGTTAATCATTACTTCCAGACGCGACATTATTTACACATTCTTTGGAAGGCAGGGATCTTATATAAAAGAGAGTCCACACGTAGCGCCTCATTTTGCGGGTCACCATATTCTTGGGAACACGATCTACAGCATGGGAGGTTGGACTTCCCAACCTCGAAAAGGCATGGGGACAAATCTTTCTGTCCCCAATCCCCTGGGATTCTTCCCCGATCATCAGTTGGACCCTGCATTCAAAGCCAACTCAGAAAATCCAGATTGGGACTTCAACCCGCACAAGGACAACTGGCCGGACGCCAACAAGGTAAGAGTGGGAGCATTCGGGCCAGGGTTCACCCCTCCCCATGGGGGACTGTTGGGGTGGAGCCCGCAGGCTCAGGGCCTACTCACAACTGTGCCAGCAGCTCCTCCTCCTGCCTCCACCAATCGGCAGTCAGGAAGGCAGCCTACTCCCCTATCTCCACCTCTAAGGGACACTCATCCTCAGGCCATGCAGTGGAA
JX661471_10_CHN_EasternAsia_Human           CTCCACCACTTTCCACCAAACTCTTCAAGATCCCAGAGTCAGGGCTCTGTACCTTCCTGCTGGTGGCTCCAGTTCAGGAACAGTGAGCCCTGCTCAGAATACTGTCTCTGCCATATCGTCAATCTTATCGAAGACTGGGGACCCTGTACCGAACATGGAGAACATCGCATCAGGACTCCTAGGACCCCTGCTCGTGTTACAGGCGGGGTTTTTCTTGTTGACAAAAATCCTCACAATACCACAGAGTCTAGACTCGTGGTGGACTTCTCTCAATTTTCTAGGGGGAACACCCGTGTGTCTTGGCCAAAATTCGCAGTCCCAAATCTCCAGTCACTCACCAACCTGTTGTCCTCCAATTTGTCCTGGTTATCGCTGGATGTGTCTGCGGCGTTTTATCATCTTCCTCTGCATCCTGCTGCTATGCCTCATCTTCTTGTTGGTTCTTCTGGACTATCAAGGTATGTTGCCCGTTTGTCCTCTAATTCCAGGATCATCAACAACCAGCACCGGACCATGCAAAACCTGCACGACTCCTGCTCAAGGAACCTCTTTGTTTCCCTCATGTTGCTGTACAAAACCTACGGACGGAAACTGCACCTGTATTCCCATCCCATCATCTTGGGCTTTCGCAAAATACCTATGGGAGTGGGCCTCAGTCCGTTTCTCTTGGCTCAGTTTACTAGTGCCATTTGTTCAGTGGTTCGTAGGGCTTTCCCCCACTGTCTGGCTTTCAGTTATATGGATGATGTGGTTTTGGGGGCCAAGTCTGTACAACATCTTGAGTCCCTTTATGCCGCTGTTACCAATTTTCTTTTGTCTTTGGGTATACATTTAAACCCTCACAAAACAAAAAGATGGGGATATTCCCTTAACTTCATGGGATATGTAATTGGGAGTTGGGGCACATTGCCACAGGATCATATTGTACAAAAAATCAAAATGTGTTTTAGGAAACTTCCTGTAAACAGGCCTATTGATTGGAAAGTATGTCAACGAATTGTGGGTCTTTTGGGGTTTGCCGCCCCTTTCACGCAATGTGGATATCCTGCTTTGATGCCTTTATATACATGTATACAAGCGAAACAGGCTTTTACTTTCTCGCCAACTTACAAGGCCTTTCTAAGTAAACAGTATCTGAACCTTTACCCCGTTGCTCGGCAACGGCCTGGTCTGTGCCAAGTGTTTGCTGACGCAACCCCCACTGGTTGGGGCTTGGCCATCGGCCATCAGCGCATGCGTGGAACCTTTGTGTCTCCTCTGCCGATCCATACTGCGGAACTCCTAGCCGCTTGTTTTGCTCGCAGCCGGTCTGGGGCAAAACTCATCGGGACTGACAATTCTGTCGTGCTCTCCCGCAAGTATACGTCCTTTCCATGGCTGCTAGGCTGTGCTGCCAACTGGATCCTGCGCGGGACGTCCTTTGTTTACGTCCCGTCGGCGCTGAATCCCGCGGACGACCCCTCCCGGGGCCGCTTGGGGCTCTACCGCCCGCTTCTCCGCCTCTTGTACCGACCGACCACGGGGCGCACCTCTCTTTACGCGGACTCCCCGTCTGTGCCTTCTCATCTGCCGGACCGTGTGCACTTCGCTTCACCTCTGCACGTCGCATGGAGACCCCCGTGAACGCCCACAGGAACCTGCCCAAGGTCTTGCATAAGAGGACTCTTGGACTTTCAGCAATGTCAACGACCGACCTTGAGGCATACTTCAAAGACTGTGTGTTTACTGAGTGGGAGGAGTTGGGGGAGGAGGTTAGGTTAAAGGTCTTTGTACTAGGAGGCTGTAGGCATAAATTGGTCTGTTCACCAGCACCATGCAACTTTTTCACCTCTGCCTAGTCATCTCTTGTTCATGTCCTACTGTTCAAGCCTCCAAGCTGTGCCTTGGGTGGCTTTGGGGCATGGACATTGACCCGTATAAAGAATTTGGAGCCTCTGTGGAGTTACTCTCTTTTTTGCCTTCTGACTTCTTTCCTTCTATTCGAGATCTCCTCGACACCGCCTCTGCTCTGTATCGGGAGGCCTTAGAGTCTCCGGAACATTGTTCACCTCACCATACGGCACTCAGGCAAGCTATTCTGTGTTGGGGTGAGTTGATGAATCTAGCCACCTGGGTGGGAAGTAATTTGGAAGATCCAGCATCCAGGGAATTAGTAGTCAGCTATGTCAACGTTAATATGGGCCTAAAAATCAGACAACTATTGTGGTTTCACATTTCCTGTCTTACTTTTGGGAGAGAAACTGTTCTTGAATATTTGGTGTCTTTTGGAGTGTGGATTCGCACTCCTCCTGCATATAGACCACCAAATGCCCCTATCTTATCAACACTTCCGGAAACTACTGTTGTTAGA------CGA------AGAGGCAGGTCCCCTAGAAGAAGAACTCCCTCGCCTCGCAGACGAAGGTCTCAATCGCCGCGTCGCAGAAGATCTCAATCTCGGGAATCTCAATGTTAGTATTCCTTGGACACATAAGGTGGGAAACTTTACGGGGCTTTATTCTTCTACGGTACCTTGCTTTAATCCTAAATGGCAAACTCCTTCTTTTCCTGACATTCATTTGCAGGAGGACATTGTTGATAGATGTAAGCAATTTGTGGGGCCCCTTACAGTAAATGAAAACAGGAGACTAAAATTAATTATGCCTGCTAGGTTTTATCCCAATGTTACTAAATATTTGCCCTTAGATAAAGGGATCAAACCGTATTATCCAGAGTATGTAGTTAATCATTACTTCCAGACGCGACATTATTTACACACTCTTTGGAAGGCGGGGATCTTATATAAAAGAGAGTCCACACGTAGCGCCTCATTTTGCGGGTCACCATATTCTTGGGAACAAGATCTACAGCATGGGAGGTTGGTCTTCCAAACCTCGAAAAGGCATGGGGACAAATCTTTCTGTCCCCAATCCCCTGGGATTCTTCCCCGATCATCAGTTGGACCCTGCATTCAAAGCCAACTCAGAAAATCCAGATTGGGACCTCAACCCGCACAAGGACAACTGGCCGGACGCCAACAAGGTGGGAGTGGGAGCATTCGGGCCAGGGTTCACCCCTCCCCATGGGGGACTGTTGGGGTGGAGCCCTCAGGCTCAGGGCCTACTCACAACTGTGCCAGCAGCTCCTCCTCCTGCCTCCACCAATCGGCAGTCAGGAAGGCAGCCTACTCCCTTATCTCCACCTCTAAGGGACACTCATCCTCAGGCCATGCAGTGGAA
AY206386_18_NA_NA_Human                     CTCCACAACATTCCACCAAGCTCTGCTAGATCCCAGAGTGAGGGGCCTGTATCTTCCTGCTGGTGGCTCCAGTTCCGGAACAGTAAACCCTGTTCCGACTACTGCCTCTCCCATATCGTCAATCTTCTCGAGGACTGGGGACCCTGCACCGAACATGGAGAACACAACATCAGGATTCCTAGGACCCCTGCTCGTGTTACAGGCGGGGTTTTTCTTGTTGACAAGAATCCTCACAATACCACAGAGTCTAGACTCGTGGTGGACTTCTCTCAATTTTCTAGGGGGAGCACCCACGTGTCCTGGCCAAAATTCGCAGTCCCCAACCTCCAATCACTCACCAACCTCTTGTCCTCCAATTTGTCCTGGCTATCGTTGGATGTGTCTGCGGCGTTTTATCATATTCCTCTTCATCCTGCTGCTATGCCTCATCTTCTTGTTGGTTCTTCTGGACTATCAAGGTATGTTGCCCGTTTGTCCTCTACTTCCAGGAACAACAACTACCAGCACGGGACCATGCAAGACCTGCACGACTCCTGCTCAAGGAACCTCTATGTTTCCCTCTTGTTGCTGTACCAAACCTTCGGACGGAAACTGCACTTGTATTCCCATCCCATCATCTTGGGCTTTCGCAAGATTCCTATGGGAGTGGGCCTCAGTCCGTTTCTCCTGGCTCAGTTTACTAGTGCCATTTGTTCAGTGGTTCGTANGGCTTTCCCCCACTGTTTGGCTTTCAGTTATATGGATGATGTGGTATTGGGGGCCAAGTCTGTACAACATCTTGAGTCCCTTTTTACCGCTATTACCAATTTTCTTTTGTCTTTGGGTATACATTTGAACCCTAATAAAACTAAACGTTGGGGCTACTCTCTCAACTTTATGGGATATGTGATTGGCAGTTGGGGCACTTTACCACAGGATCATATTGTACTTAAAATCAAACAATGTTTTCGAAAACTTCCTGTAAATCGTCCTATTGATTGGAAAGTATGTCAAAGAATTGTGGGTCTTTTGGGCTTTGCTGCCCCTTTTACACAATGTGGCTATCCGGCATTAATGCCTTTGTATGCATGTATACAAGCTAAGCAGGCTTTCACTTTCTCGCCAACTTACAAGGCCTTTCTGTGTCAACAATATCTCAACCTTTACCCCGTTGCCCGGCAACGGTCAGGTCTCTGCCAAGTGTTTGCTGACGCAACCCCCACTGGATGGGGCTTGGCCATAGGCCATCGGCGCATGCGTGGAACCTTTGTGGCTCCTCTGCCGATCCATACGGCGGAACTCCTAGCCGCTTGTTTTGCTCGCTGCCGGTCGGGAGCAAAACTCATCGGAACCGACAACTCTGTTGTCCTTTCTCGGAAATACACCTCCTTTCCATGGCTGCTAGGCTGTGCTGCCAACTGGATCCTGCGCGGGACGTCCTTTGTCTACGTCCCGTCGGCGCTGAATCCCGCGGACGACCCGTCTCGCGGCCGTTTGGGCCTCTCTCGTCCCCTTCTGCATCTGCCGTTCCGGCCGCCCACGGGGCGCACCTCTCTTTACGCGGTCTCCCCGTCTGTGCCTTCTCATCTGCCGGACCGTGTGCACTTCGCTTCACCTCTGCACGTCGCATGGAAACCACCGTGAACGCCCACCAGGTCTTGCCCAAGGTCTTATATAAGCGGACTCTTGGACTCTCAGCAATGTCAACGACCGACCTTGAGGCGTACTTCAAAGACTGTGTGTTTAAAGACTGGGAGGAGTTGGGGGAGGAGATTAGGTTAAAGATTTATGTACTAGGAGGCTGTAGGCATAAATTGGTCTGTTCACCAGCACCATGCAACTTTTTCACCTCTGCCTAATCATCTCCTGTTCATGTCCTACTGTTCAAGCCTCCAAGCTGTGCCTTGGGTGGCTTTGGGACATGGACATTGACCCGTATAAAGAATTTGGAGCTTCTGTGGAGTTACTCTCTTTTTTGCCTTCTGACTTCTTTCCTTCTATTCGAGATCTCCTTGACACCGCCTCTGCTCTGTATCGGGAGGCCTTAGAGTCTCCGGAACATTGTTCACCTCACCATACAGCTCTCAGGCAAGCTATTCTGTGTTGGGGTGAGTTGATGAATCTGGCCACCTGGGTGGGAAGTAATTTGGACGACCCAGCATCCAGGGAATTAGTAGTCAGCTATGTCAATGTTAATATGGGCCTAAAAATCAGACAACTATTGTGGTTTCACATTTCCTGTCTTACTTTTGGAAGAGAAACTGTCCTTGAGTATTTGGTGTCTTTTGGAGTGTGGATGCGCACTCCTCCCGCTTACAGACCACCAAATGCCCCTATCTTATCAACACTTCCGGAAACTACTGTTGTTAGA------CGA------CGAGGCAGGACCCCTAGAAGAAGAACTCCCTCGCCTCGCAGACGAAGGTCTCAATCGCCGCGTCGCAGAAGATCTCAATCTCGGGAGTCTCAATGTTAGTATCCCTTGGACTCATAAGGTGGGAAACTTTACTGGACTTTATTCTTCTACTGTACCTGTCTTTAATCCTGAGTGGCAAACTCCCTCCTTTCCTCACATTCATTTGCAGGAGGACATTATCAATAGATGTCAACAATATGTAGGCCCTCTTACAGTTAATGAAAAAAGGAGATTAAAATTAATTATGCCTGCAAGGTTCTATCCTAACCTTACCAAATATTTGCCCTTAGACAAAGGCATTAAACCTTATTATCCGGAACATGCAGTTAATCATTACTTCAAAACCAGGCATTATTTACATACTCTGTGGAAGGCTGGTATTCTATATAAGAGAGAAACTACACGCAGCGCCTCATTTTGTGGGTCACCATATTCTTGGGAACAAGAGCTACAGCATGGGAGGTTGGTCTTCCAAACCTCGAAAAGGCATGGGGACGAATCTTTCTGTTCCCAATCCTCTGGGATTCTTTCCCGATCACCAGTTGGACCCGGCGTTCGGAGCCAACTCAAACAATCCAGATTGGGACTTCAACCCCAACAAGGATCAATGGCCAGAGGCAAATCAGGTAGGAGTGGGAGCATTCGGGCCAGGGTTCACCCCACCACACGGCGGTCTTTTGGGGTGGAGCCCTCAGACTCAGGGCATACTGACAACAGTGCCAGCAGCGCCTCCTCCTGCCACCACCAATCGGCAGTCAGGAAGACAGCCTACTCCCATCTCTCCACCTCTAAGAGACAGTCATCCTCAGACCATGCAGTGGAA
JQ707397_18_USA_NorthernAmerica_Human       CTCCACTGCCTTCCACCAAGCTCTGCAGGATCCCAGAGTCAGGGGTCTGTATTTTCCTGCTGGTGGCTCCAGTTCAGGAACAGTAAACCCTGCTCCGAATATTGCCTCTCACATCTCGTCAATCTCCGCGAGGACTGGGGACCCTGTGACGAACATGGAGAACATCACATCAGGATTCCTAGGACCCCTGCTCGTGTTACAGGCGGGGTTTTTCTTGTTGACAAGAATCCTCACAATACCGCAGAGTCTAGACTCGTGGTGGACTTCTCTCAATTTTCTAGGGGGATCACCCGTGTGTCTTGGCCAAAATTCGCAGTCCCCAACCTCCAATCACTCACCAACCTCCTGTCCTCCAATTTGTCCTGGTTATCGCCGGATGTGTCTGCGGCGTTTTATCATATTCCTCTTCATCCTGCTGCTATGCCTCATCTTCTTATTGGTTCTTCTGGATTATCAAGGTATGTTGCCCGTTTGTCCTCTAATTCCAGGATCAACAACAACCAGTACGGGACCATGCAAAACCTGCACGACTCCTGCTCAAGGCAACTCTATGTTTCCCTCATGTTGCTGTACAAAACCTACGGATGGAAATTGCACCTGTATTCCCATCCCATCATCTTGGGCTTTCGCAAAATACCTATGGGAGTGGGCCTCAGTCCGTTTCTCTTGGCTCAGTTTACTAGTGCCATTTGTTCAGTGGTTCGTAGGGCTTTCCCCCACTGTTTGGCTTTCAGCTATATGGATGATGTGGTATTGGGGGCCAAGTCTGTACAGCATCGTGAGTCCCTTTATACCGCTGTTACCAATTTTCTTTTGTCTCTGGGTATACATTTAAACCCTAACAAAACAAAAAGATGGGGTTATTCCCTAAACTTCATGGGTTATGTAATTGGAAGTTGGGGGACATTGCCACAAGATCATATTGTACAAAAAATCAAAAACTGTTTTAGAAAACTTCCTGTAAACAGGCCTATTGATTGGAAAGTATGTCAAAGGATTGTGGGTCTTTTGGGCTTTGCTGCTCCATTTACACAATGTGGATATCCTGCCTTAATGCCTTTGTATGCATGTATACAAGCTAAACAGGCTTTCACTTTCTCGCCAACTTACAAGGCCTTTCTAAGTAAACAGTACATGAACCTTTACCCCGTTGCTCGGCAACGGCCTGGTCTGTGCCAAGTGTTTGCTGACGCAACCCCCACTGGCTGGGGCTTGGCCATAGGCCATCAGCGCATGCGTGGAACCTTTGTGGCTCCTCTGCCGATCCATACTGCGGAACTCCTAGCCGCTTGTTTTGCTCGCAGCCGGTCTGGAGCAAAGCTCATAGGAACTGACAATTCTGTCGTCCTCTCGCGGAAATATACATCGTTTCCATGGCTGCTAGGCTGTACTGCCAACTGGATCCTTCGCGGGACGTCCTTTGTTTACGTTCCGTCGGCGCTGAATCCCGCGGACGACCCCTCTCGGGGCCGCTTGGGACTCTCTCGTCCCCTTCTCCGTCTGCCGTTCCAGCCGACCACGGGGCGCACCTCTCTTTACGCGGTCTCCCCGTCTGTGCCTTCTCATCTGCCGGTCCGTGTGCACTTCGCTTCACCTCTGCACGTTGCATGGAGACCACCGTGAACGCCCATCAGATCCTGCCCAAGGTCTTACATAAGAGGACTCTTGGACTCCCAGCAATGTCAACGACCGACCTTGAGGCCTACTTCAAAGACTGTGTGTTTAAGGACTGGGAGGAGCTGGGGGAGGAGATTAGGTTAAAGGTCTTTGTATTACGAGGCTGTAGGCAGAAATTGGTCTGCGCACCAGCACCATGCAACTTTTTCACCTCTGCCTAATCATCTCTTGTTCATGTCCCACTGTTCAAGCCTCCAAGCTGTGCCTTGGGTGGCTTTGGGGCATGGACATTGACCCTTATAAAGAATTTGGAGCTACTGTGGAGTTACTCTCGTTTTTGCCTTCTGACTTCTTTCCTTCCGTCAGAGATCTCCTAGACACCGCCTCAGCTCTGTATCGGGAAGCCTTAGAGTCTCCTGAGCATTGCTCACCTCACCATACCGCACTCAGGCAAGCCATTCTCTGCTGGGGGGAATTGATGACTCTAGCTACCTGGGTGGGTAATAATTTGGAAGATCCAGCATCAAGGGATCTAGTAGTCAATTATGTTAATACTAACATGGGTTTAAAAATTAGGCAACTATTGTGGTTTCATATATCTTGCCTTACTTTTGGAAGAGAGACTGTACTTGAATATTTGGTCTCTTTCGGAGTGTGGATTCGCACTCCTCCAGCCTATAGACCACCAAATGCCCCTATCTTATCAACACTTCCGGAAACTACTGTTGTTAGA------CGA------CGAGGCAGGTCCCCTAGAAGAAGAACTCCCTCGCCTCGCAGACGCAGATCTCAATCGCCGCGTCGCAGAAGATCTCAATCTCGGGAATCTCAATGTTAGTATTCCTTGGACTCATAAGGTGGGAAACTTCACTGGGCTTTATTCCTCTACAGTACCTATCTTTAATCCTGAATGGCAAACTCCTTCCTTTCCTAAGATTCATTTACAAGAGGACATTATTAATAGGTGTCAACAATTTGTGGGCCCTCTTACTGTAAATGAAAAAAGAAGATTAAAATTAATTATGCCTGCTAGATTCTATCCTACCCACACTAAATATTTACCCTTAGACAAAGGAATTAAACCTTATTATCCAGATCAGGTAGTTAATCATTACTTCCAAACCAGACATTATTTACATACTCTTTGGAAGGCTGGTATTCTATATAAGAGGGAAACCACACGTAGCGCATCATTTTGCGGGTCACCATATTCTTGGGAACAAGAGCTACATCATGGGAGGTTGGTCATCAAAACCTCGCAAAGGCATGGGGACGAATCTTTCTGTTCCCAACCCTCTGGGATTCTTTCCCGATCATCAGTTGGACCCTGCATTCGGAGCCAACTCAAACAATCCAGATTGGGACTTCAACCCCATCAAGGACCACTGGCCAGCAGCCAACCAGGTAGGAGTGGGAGCATTCGGGCCAGGGTTCACCCCTCCACACGGCGGTGTTTTGGGGTGGAGCCCTCAGGCTCAGGGCATGTTGACCACAGTGTCAACAATTCCTCCTCCTGCCTCCACCAATCGGCAGTCAGGAAGGCAGCCTACTCCCATCTCTCCACCTCTAAGAGACAGTCATCCTCAGGCCATGCAGTGGAA
DQ298161_15_ITA_SouthernEurope_Human        TTCCATTGCCTTCCACCAAGCTCTGCAGGATCCCAGAGTCAGGGGTCTGTATTTTCCTGCTGGTGGCTCCAGTTCAGGAACAGTAAACCCTGCTCCGAATATTGCCTCTCACATATCGTCAATCTCCGCGAGGACTGGGGACCCTGTGACGAACATGGAGAACATCACATCAGGATTCCTAGGACCCCTGCTCGTGTTACAGGCGGGGTTTTTCTTGTTGACAAGAATCCCCACAATACCGCAGAGTCTAGACTCGTGGTGGACTTCTCTCAGTTTTCTAGGGGAAGCACCCGTGTGTCCTGGCCAAAATTCGCAGTCCCCAACCTCCAATCACTCACCAACCTGCTGTCCTCCAATTTGTCCTGGTTATCGCTGGATGTGTCTGCGGCGTTTTATCATATTCCTCTTCATCCTGCTGCTATGCCTCATCTTCTTATTGGTTCTTCTGGACTATCAAGGTATGTTGCCCGTTTGTCCTCTAATTCCAGGATCAACAACAACCAGTACGGGACCATGCAAAACCTGCACGACTCCTGCTCAAGGCAACTCTATGTTTCCATCATGTTGCTGTACAAAACCTACGGATGGAAATTGCACATGTATTCCCATCCCATCGTCCTGGGCTTTCGCAAAATACCTATGGGAGTGGGCCTCAGTCCGTTTCTCTTGGCTCAGTTTACTAGTGCCATTTGTTCAGTGGTTCGTAGGGCTTTCCCCCACTGTTTGGCTTTCAGCTATATGGATGATTTGGTATTGGGGGCCAAGTCTGTACAGCATCGTGAGTCCCTTTATACCGCTGTTACCAATTTTCTTTTGTCTCTGGGTATACATTTAAACCCTAACAAAACAAAAAGATGGGGTTATTCCCTAAACTTCATGGGTTACATAATTGGAAGTTGGGGAACATTACCACAGGATCATATTGTACAAAAGATCAAAGACTGTTTTAGAAAACTTCCTGTTAACAGGCCTATTGATTGGAAAGTCTGTCAAAGAATTGTGGGTCTTTTGGGCTTTGCTGCGCCATTTACACAATGTGGATATCCTGCCTTAATGCCTTTGTATGCAAGTATACAAGCTAAGCAGGCTTTCACTTTCTCGCCAACTTACAAGGCCTTTCTACGTCACCAGTACATGAACCTTTACCCCGTTGCTCGGCAACGGCCTGGTCTGTGCCAAGTGTTTGCTGACGCAACCCCCACTGGCTGGGGCTTGGCCATAGGCCATCAGCGCATGCGTGGAACCTTTGTGGCTCCTCTGCCGATCCATACTGCGGAACTCCTAGCCGCTTGTTTTGCTCGCAGCAGGTCTGGAGCAAAGCTCATCGGAACTGACAATTCTGTCGTCCTTTCACGGAAATATACATCGTTTCCATGGCTGCTAGGCTGTACTGCCAACTGGATCCTTCGCGGGACGTCCTTTGTTTACGTCCCGTCGGCGCTGAATCCCGCGGACGACCCCTCTCGGGGCCGCTTGGGACTCTCTCGTCCCCTTCTCCGTCTGCCGTTCCAGCCGACCGCGGGGCGCACCTCTCTTTACGCGGTCTCCCCGTCTGTGCCTTCTCATCTGCCGGACCGTGTGCACTTCGCTTCACCTCTGCACGTTGCATGGAGACCACCGTGAACGCCCATCAGATCCTGCCCAAGGTCTTACATAAGAGGACTCTTGGACTCCCAGCAATGTCAACGACCGACCTTGAGGCCTACTTCAAAGACTGTGTGTTTAAGGACTGGGAGGAACTGGGGGAGGAGAATAGGTTAATGATTTATGTATTAGGAGGCTGTAGGCATAAATTGGTCTGCGCACCAGCACCATGCAACTTTTTCACCTCTGCCTAATCACCTCTTGTTCATGTCCTACTGTTCAAGCCTCCAAGCTGTGCCTTGGGTGGCTTTAGGACATGGACATTGACACTTATAAAGAATTTGGAGCTACTGTGGAGTTGCTCTCTTTTTTGCCTGGTGACTTCTTTCCTTCCGTCAGAGATCTCCTAGACACCGCCTCAGCTCTGTTTCGAGAAGCCTTAGAGTCTCCTGAGCATTGCTCACCTCACCATACTGCACTCAGGCAAGCCATTGTCTGCTGGGGAGAATTGATGAATCTAGCTACCTGGGTGGGCAATAATTTGCAAGATCCAGCATCCAGGGATCTAGTAGTCAATTATGTTAATACTAACATGGGTATAAAGATCAGGCAACTATTGTGGTTTCATATATCTTGCATTACTTTTGGAAGAGAGGTTGTACTTGAATATTTGGTCTCTTTCGGAGTGTGGATTCGCACTCCTCCAGCCTATAGACCACCAAATGCCCCTATCTTATCAACACTTCCGGAAACTACTGTTATTAGA------CGA------CGAGGCAGGTCCCCTAGAAGAAGAACTCCCTCGCCTCGCAGACGCAGATCTCAATCGCCGCGTCGCAGAAGATCTCAATCTCGGGGATCCCAATGTTAGTATTCCTTGGACTCATAAGGTGGGAAACTTTACTGGGCTTTATTCCTCTACAGTACCTATCTTTAATCCTGAATGGCAAACTCCTTCCTTTCCTAACATTCATTTACAAGAGGACATTATTGATCGGTGTCAACAATTTGTGGGCCCTCTCACTGTAAATGAAAAGAGAAGATTGAAATTAATTATGCCTGCTAGATTCTATCCTACCCACACTAAATATTTGCCCTTAGACAAAGGAATTAAACCTTATTATCCAGATCAGGTAGTTAATCATTACTTCCAAACCAGACATTATTTACATACTCTTTGGAAGGCTGGTATTCTATATAAGAGAGAATCCACACGTAGCGCATCATTTTGCGGGTCACCATATTCTTGGGAACAAGAGCTACAGCATGGGAGGTTGGTCATCCAAACCTCGCAAAGGCATGGGGACGAATCTTTCAGTTCCCAACCCGCTGGGATTCTTTCCCGATCATCAGTTGGACCCTGCATTCGGAGCCAACTCAAACAATCCAGATTGGGACTTCAACCCCATCAAGGACCACTGGCCAGCAGCCAACCAGGTAGGAGTGGGAGCATTCGGGCCAGGGCTCACCCCTCCACACGGCGGTATTTTGGGGTGGAGCCCTCAGGCTCAGGGCATATTGACCACAGTGTCAACAATTCCTCCTCCTGCCTCCACCAATCGGCAGTCAGGGAGGCAGCCCACTCCCATCTCTCCACCTCTAAGAGACAGTCATCCTCAGGCCATGCAGTGGAA
AF305327_20_NA_NA_Human                     CTCCACGACATTCCACCAAGCTCTGCAGGATCCCAGAGTAAGGGGTCTGTATTTTCCTGTTGGTGGCTCCAGTTCAGGAACAGTAAACCCTGTTCTGAATACTGCCTCTCACATCTCGTCAATCTTCTCGAGGACTGGGGACCCTGCACCGAACATGGAAACCATCACATCAGGATTCCTAGGACCCCTGCTCGTGTTACAGGCGGGGTTTTTCTTGTTGACAAAAATCCTCACAATACCGCAGAGTCTAGACTCGTGGTGGACTTCTCTCAATTTTCTAGGGGGAGCACCCGTGTGCCTTGGCCAAAATTCGCAGTCCCCAACCTCCAATCACTCACCAACCTCCTGTCCACCAATTTGTCCTGGTTATCGCTGGATGTGTCTGCGGCGTTTTATCATCTTCCTCTTCATCCTGCTGCTATGCCTCATCTTCTTGTTGGTTCTTCTGGACTATCAAGGTATGTTGCCCGTTTGTCCTCTAATTCCAGGATCATCAACCACCAGCACGGGACCCTGCAAGACCTGCACGACTCCTGCTCAAGGAACCTCTTTGTTTCCCTCATGTTGCTGTACAAAACCTTCGGACGGAAATTGCACCTGTATTCCCATCCCATCATCTTGGGCTTTCGCAAAATTCCTATGGGAGTGGGCCTCAGTCCGTTTCTCCTGGCTCAGTTTACTAGCGCCATTTGTTCAGTGGTTCGCAGAGCTTTCCCCCACTGTTTGGCTTTCAGTTATATGGATGATGTGGTATTGGGGGCCAAGTCTGTACAACATCTTGAGTCCCTTTATACCGCTGTTACCAATTTTCTTTTGTCTTTGGGTATACATTTAAATCCTAACAAGACAAAGCGATGGGGTTATTCCCTACACTTTATGGGTTATGTAATTGGAAGTTGGGGAACGTTGCCTCAAAACCATATTGTACAAAAAATCAAACAATGTTTCAGAAAACTACCTGTTAATAGGCCTATTGATTGGAAAGTCTGTCAACGAATTGTTGGCCTTTTGGGTTTTGCTGCTCCTTTTACACAATGTGGATATCCTGCCTTGATGCCTTTGTATGCATGTATACAAGCTAAGCAGGCTTTTACTTTCTCGCCAACTTATAAGGCCTTTCTAAGTCAACAATATTCAACCCTTTACCCCGTTGCACGGCAACGGTCGGGTCTGTGCCAAGTGTTTGCTGACGCAACCCCCACTGGCTGGGGCTTGGTTGTAGGCCATCAGCGCATGCGCGGAACCTTTGTGGCTCCTCTGCCGATCCATACTGCGGAACTCCTAGCAGCTTGTTTTGCTCGCAGCCGGTCTGGGGCAAACATTATTGGAACTGACAATTCTGTCGTTCTCTCAAGGAAATATACATCGTTTCCATGGCTGCTAGGCTGTGCTGCCAACTGGATCCTGCGCGGGACGTCCTTTGTTTACGTCCCGTCGGCGCTCAATCCTGCGGACGACCCTTCCCGGGGTCGCTTGGGGCTATGCCGCCCTCTCATCCGTCTGCCGTTCCAGCCGTCCACGGGGCGCACCTCTCTTTACGCGGTCTCCCCGTCTGTGCCTTCTCATCTGCCGGTCCGTGTGCACTTCGCTTCACCTCTGCACGTTGCATGGAGACCACCGTGAACGCCCCTCGAAACCTGCCAAGGGTATTGCATAAGAGGACTCTTGGACTTTCAGCACTGTCAACATCCACGATTGAGACATACTTCAAAGACTGTGTATTTAAAGACTGGGAGGAGTCAGGGGAGGAGATTAGGTTAAAGGTCTTTGTATTAGGAGGCTGTAGGCATAAATTGGTCTGTTCACCAGCACCATGCAACTTTTTCACCTCTGCCTAATCATCTCATGTTCATGTCCTACTGTTCAAGCCTCCAAGTTGTGCCTTGGATGGCTTTTGGGCATGGACATTGACCCATATAAAGAATTTGGAGCTACTGTTGAATTACTCTCTTTTTTGCCTGCTGACTTCTTTCCTTCGGTTCGTGATCTCCTCGACACCGCTTCAGCTTTGTACCGGGAAGCCTTAGAATCTTCAGAGCATTGTTCACCTAACCATACAGCACTTAGACAAGCTATTCTGTGCTGGGGTGAGTTAATGACTCTAGCCTCCTGGGTGGGCAATAATTTGGAAGATCCAGCTTCCAGGGAACAAGTAGTTAATTATGTCAATACTAATATGGGTTTGAAAATCAGACAATTATTGTGGTTTCACATTTCCTGTCTTACTTTTGGAAGAGAAACAGTCCTTGAGTATTTGGTGTCTTTTGGAGTGTGGATTCGCACTCCTCCCGCTTATAGACCACCAAATGCCCCTATCTTATCAACACTTCCGGAAACTGCTGTTGTTAGA------CGA------CGAGGCAGGTCCCCTAGAAGAAGAACTCCCTCGCCTCGCAGACGAAGGTCTCAATCACCGCGTCGCAGAAGATCTCAATCTCCAGCTTCCCAATGTTAGTATTCCTTGGACTCATAAGGTGGGAAATTTCACTGGGCTTTATTCTTCTACTCTTCCTATCTTTAACCCTAATTGGCAAACTCCTTCTTTCCCTGATATTCATTTGCACCAGGATATTATTAAAAAGTGTGAACAATTTGTAGGCCCTCTTACAATTAACGAAAAAAGAAGATTAAAGTTAATTATGCCTGCTAGATTTTATCCTAATTCTACCAAGTATTTGCCCCTGGAGAAAGGTATAAAACCCTATTATCCAGACAATGTAGTTAATCATTACTTCCAAACCAGACACTATTTACATACTCTGTGGAAAGCAGGCATTTTATATAAGAGAGAGACCACACGTAGCGCCTCATTTTGTGGGTCACCATATTCTTGGGAACAAGAGCTACA---------------------------------GCATGGGGCAGAATCTTTCCACCAGCAATCCACTAGGATTTTTTCCCGAGCACCAGTTGGACCCTGCCTTCAAAGCAAACACCAACAATCCAGATTGGGACTTCAACCCCAACAAGGACAACTGGCCAGATGCCAACAAGGTAGGAGCTGGAGCATTCGGACCAGGGCTCACTCCACCTCACGGAGGTCTTTTGGGGTGGAGCCCTCAGGCTCAGGGCATATTAACAACCTTGCCAATAAATCCGCCTCCTGCCTCCACCAATCGGCAGTCAGGCAGGCAGCCTACCCCACATTCACCACCAATGAGAGACACTCATCCTCAGGCAATGCATTGGAA
AB010289_22_NA_NA_Human                     CTCCACCACTTTCCACCAAACTCTTCAAGATCCCAGAGTCAGGGCTCTGTACTTTCCTGCTGGTGGCTCCAGTTCAGGAACAGTAAGCCCTGCTCAGAATACTGTCTCAGCCATATCGTCAATCTTATCGAAGACTGGGGACCCTGTGCCGAACATGGAGAACATCGCATCAGGACTCCTAGGACCCCTGCTCGTGTTACAGGCGGGGTTTTTCTTGTTGACAAAAATCCTCACAATACCACAGAGTCTAGACTCGTGGTGGACTTCTCTCAATTTTCTAGGGGGAACACCCGTGTGTCTTGGCCAAAATTCGCAGTCCCAAATCTCCAGTCACTCACCAACCTGTTGTCCTCCAATTTGTCCTGGTTATCGCTGGATGTGTCTGCGGCGTTTTATCATCTTCCTCTGCATCCTGCTGCTATGCCTCATCTTCTTGTTGGTTCTTCTGGACTATCAAGGTATGTTGCCCGTTTGTCCTCTAATTCCAGGATCATCAACCACCAGCACGGGACCATGCAAGACCTGCACAACTCCTGCTCAAGGAACCTCTATGTTTCCCTCATGTTGCTGTACAAAACCTACGGATGGAAACTGCACCTGTATTCCCATCCCATCATCTTGGGCTTTCGCAAAATACCTATGGGAGTGGGCCTCAGTCCGTTTCTCTTGGCTCAGTTTACTAGTGCCATTTGTTCAGTGGTTCGTAGGGCTTTCCCCCACTGTCTGGCTTTCAGTTATATGGATGATGTGGTATTGGGGGCCAAGTCTGTACAACATCTTGAGTCCCTTTATGCCGCTGTTACCCATTTTCTTTTGTCTTTGGGTATACATTTAAACCCTAACAAAACAAAAAGATGGGGATATTCCCTTAACTTCATGGGATATGTAATTGGGAGTTGGGGCACTTGGCCACAGGATCATATTGTACAAAAAATCAAACTATGTTTTAGAAAACTTCCTGTAAACAGGCCTATTGATTGGAAAGTATGTCAACGAATTGTGGGTCTTTTGGGGTTTGCTGCCCCTTTTACGCAATGTGGATATCCTGCTTTAATGCCTTTATATGCATGTATACAAGCAAAACAGGCATTTACTTTCTCGCCAACTTATAAGGCCTTTCTAAGTAAACAGTATCTGACCCTTTACCCCGTTGCTCGGCAACGGCCTGGTCTGTGCCAAGTGTTTGCTGACGCAACCCCCACTGGTTGGGGCTTGGCCATAGGCCATCAGCGCATGCGTGGAACCTTTGTGTCTCCTCTGCCGATCCATACTGCGGAACTCCTAGCCGCTTGTTTTGCTCGCAGCAGGTCTGGAGCGAAACTCATCGGGACTGACAATTCTGTCGTGCTCTCCCGCAAGTATACATCGTTTCCATGGCTGCTAGGCTGTGCTGCCAACTGGATCCTGCGCGGGACGTCCTTTGTTTACGTCCCGTCGGCGCTGAATCCCGCGGACGACCCCTCCCGGGGCCGCTTGGGGCTCTACCGCCCGCTTCTCCGTCTGCCGTACCGTCCGACCACGGGGCGCACCTCTCTTTACGCGGACTCCCCGTCTGTGCCTTCTCGTCTGCCGGACCGTGTGCACTTCGCTTCACCTCTGCACGTCGCATGGAGACCACCGTGAACGCCCACCGGAACCTGCCCAAGGTCTTGCATAAGAGGACTCTTGGACTTTCAGCAATGTCAACAACCGACCTTGAGGCATACTTCAAAGACTGTGTGTTTAATGAGTGGGAGGAGCTGGGGGAGGAGATTAGGTTAAAGGTCTTTGTACTAGGAGGCTGTAGGCATAAATTGGTCTGTTCACCAGCACCATGCAACTTTTTCACCTCTGCCTAGTCATCTCTTGTTCATGTCCTACTGTTCAAGCCTCCAAGCTGTGCCTTGGGTGGCTTTGGGGCATGGACATTGACCCTTATAAAGAATTTGGAGCTACTGTGGAGTTACTCTCTTTTTTGCCTTCTGACTTCTTTCCGTCGGTGCGAGACCTCCTAGATACCGCCGCTGCTCTGTATCGGGAAGCATTAGAATCTCCTGAACATTGCTCACCTCACCACACAGCACTAAGGCAAGCTATTCTGTGCTGGGGGGAATTAATGACTCTAGCTACCTGGGTGGGTAATAATTTAGAAGATCCAGCATCCAGGGATCTAGTAGTCAATTATGTTAACACTAACATGGGCCTAAAGATCAGGCAATTATTGTGGTTTCACATTTCCTGTCTTACTTTTGGAAGAGAAACTGTTCTTGAATACTTGGTGTCTTTTGGAGTGTGGATTCGCACTCCTCCTGCCTACAGACCACCAAATGCCCCTATCTTATCAACACTTCCGGAAACTACTGTTGTTAGA------CGA------CGAGGCAGGTCCCCTAGAAGAAGAACTCCCTCGCCTCGCAGACGAAGGTCTCAATCACCGCGTCGCAGAAGATCTCAATCTCGGGAATCTCAATGTTAGTATACCTTGGACTCATAAGGTGGGAAACTTTACGGGGCTCTATTCTTCTACAGTACCTGTCTTTAATCCTGAATGGCAAACTCCTTCTTTTCCAGACATTCATTTGCAGGAGGATATTATTGATAGATGTAAGCAATTTGTGGGACCCCTTACAGTAAATGAAAACAGGAGACTAAAAATAATAATGCCTGCTAGATTTTATCCTAATGTTACCAAATATTTGCCCTTAGATAAAGGGATCAAACCTTATTATCCAGAGCATGTAGTTAATCATTACTTCCAGACAAGACATTATTTGCATACTCTTTGGAAGGCGGGTATCTTATATAAAAGAGAGTCAACACATAGCGCCTCATTTTGCGGGTCACCATATTCTTGGGAACAAGATCTACAGCATGGGAGGTTGGTCTTCCAAACCTCGAAAAGGCATGGGGACAAATCTTTCTGTCCCCAATCCCCTGGGATTCTTCCCCGATCATCAGTTGGACCCTGCATTCAAAGCCAACTCAGAAAATCCAGATTGGGACCTCAACCCACACAAGGACAACTGGCCGGACGCTCACAAGGTGGGAGTGGGAGCATTCGGGCCAGGGTTCACCCCTCCCCATGGGGGACTGTTGGGGTGGAGCCCTCAGGCTCAGGGCATACTCACATCTGTGCCAGCAGCTCCTCCTCCTGCCTCCACCAATCGGCAGTCAGGAAGGCAGCCTACTCCCTTATCTCCACCTCTAAGGGACACTCATCCTCAGGCCATGCAGTGGAA
AB014366_22_NA_NA_Human                     TTCCACCACTTTCCACCAAACTCTTCAAGATCCCAGAGTCAGGGCTCTGTACCTTCCTGCTGGTGGCTCCAGTTCAGGAATAGTAAGCCCTGCTCAGAATACTGTCTCTGCCATATCGTCAATCTTATCGACGACTGGGGACCCTGTGCCGAACATGGAGAACATCGCATCAGGACTCCTAGGACCCCTGCTCGTGTTACAGGCGGGGTTTTTCTCGTTGACAAAAATCCTCACAATACCACAGAGTCTAGACTCGTGGTGGACTTCTCTCAGTTTTCTAGGGGGAACACCCGTGTGTCTTGGCCAAAATTCGCAGTCCCAAATCTCCAGTCACTCACCAACCTGTTGTCCTCCAATTTGTCCTGGTTATCGCTGGATGTATCTGCGGCGTTTTATCATCTGCCTCTGCATCCTGCTGCTATGCCTCATCTTCTTGTTGGTTCTTCTGGACTATCAAGGTATGTTGCCCGTTTGTCCTCTAATTCCAGGATCATCAACCACCAGCACGGGACCATGCAAGACCTGCACAACTCCTGCTCAAGGAACCTCTATGTTTCCCTCATGTTGCTGTACAAAACCTACGGACGGAAACTGCACCTGTATTCCCATCCCATCATCTTGGGCTTTCGCAAAATTCCTATGGGAGTGGGCCTCAGTCCGTTTCTCTTGGCTCAGTTTACTAGTGCCATTTGTTCAGTGGTTCGTAGGGCTTTCCCCCACTGTCTGGCTTTCAGTTATATGGATGATGTGGTATTGGGGGCCAAGTCTGTACAACATCTTGAGTCCCTTTATGCCGCTGTTACCAATTTTCTTTTGTCTTTGGGTATACATTTAAACCCTCACAAAACAAAAAGATGGGGATATTCCCTTAATTTCATGGGATATGTAATTGGGAGTTGGGGCACATTGCCACAGGAACATATTGTACAAAAAATCAAACTATGTTTTAGAAAACTTCCTGTAAACAGGCCTATTGATTGGAAAGTATGTCAACGAATTGTGGGTCTTTTGGGGTTTGCTGCCCCTTTTACGCAATGTGGATATCCTGCTTTAATGCCTTTATATGCATGTATCCAAGCGAAACAGGCTTTTACTTTCTCGCCAACTTACAAGGCCTTTCTGAGTAAACAATATCTGAACCTTTACCCCGTTGCTCGGCAACGGCCTGGTCTGTGCCAAGTGTTTGCTGACGCAACCCCCACTGGTTGGGGCTTGGCCATAGGCCATCAGCGCATGCGTGGAACCTTTGTGTCTCCTCTGCCGATCCATACTGCGGAACTCCTAGCCGCTTGTTTTGCTCGCAGCAGGTCTGGAGCGAAACTCATCGGGACTGACAATTCTGTCGTGCTCTCCCGCAAGTATACATCATTTCCATGGCTGCTAGGCTGTGCTGCCAACTGGATCCTGCGCGGGACGTCCTTTGTTTACGTCCCGTCGGCGCTGAATCCCGCGGACGACCCCTCCCGGGGCCGCTTGGGGCTCTACCGCCCGCTTCTCCGTCTGCCGTACCGACCGACCACGGGGCGCACCTCTCTTTACGCGGACTCCCCGTCTGTGCCTTCTCATCTGCCGGACCGTGTGCACTTCGCTTCACCTCTGCACGTCGCATGGAGACCACCGTGAACGCCCGCCGGAACCTGCCCAAGGTCTTGCATAAGAGGACTCTTGGACTTTCAGCAATGTCAACGACCGACCTTGAGGCATACTTCAAAGACTGTGTGTTTACTGAGTGGGAGGAGTTGGGGGAGGAGATTAGGTTAAAGGTCTTTGTACTAGGAGGCTGTAGGCATAAATTGGTCTGTTCACCAGCACCATGCAACTTTTTCACCTCTGCCTAGTCATCTCTTGTTCATGTCCTACTGTTCAAGCCTCCAAGCTGTGCCTTGGGTGGCTTTAGGGCATGGACATCGACCCTTATAAAGAATTTGGAGCTACTGTGGAGTTACTCTCTTTTTTGCCTTCTGACTTCTTTCCGTCGGTGCGAGATCTCCTAGATACTGCTGCTGCTCTGTATCGGGAAGCCTTAGAATCTCCTGAACATTGCTCACCTCACCACACAGCAATCAGGCAAGCTATTCTGTGCTGGGGGGAATTAATGACTCTAGCTTCCTGGGTGGGTAATAATTTACAAGATCCAGCGTCCAGGGATCTAGTAGTCAATTATGTTAACACTAACATGGGCCTAAAGATCAGACAATTATTGTGGTTCCATATTTCCTGTCTTACTTTTGGAAGAACCACTGTTCTGGAATATTTGGTGTCTTTTGGAGTGTGGATTCGCACTCCTCCTCCCTACAGACCACCAAATGCCCCTATCTTATCAACACTTCCGGAAACTACTGTTGTTAGA------CGA------CGAGGCAGGTCCCCTAGAAGAAGAACTCCCTCGCCTCGCAGACGAAGGTCTCAATCACCGCGTCGCAGAAGATCTCAATCTCGGGAACCCCAATGTTAGTATCCCTTGGACTCATAAGGTGGGGAACTTTACGGGGCTTTATTCTTCTACAGTACCTGTCTTTAATCCCGAATGGCAAACTCCTTCTTTTCCAGACATTCATTTGCAGGAGGACATTGTTGATAGATGTAAGCAATTTGTGGGACCCCTTACAATAAATGAAAACAGGAGACTAAAATTAATAATGCCTGCTAGATTTTATCCTAAAGTTACCAAATATTTGCCCTTAGATAAAGGGATCAAACCTTATTATCCAGAGCATGTAGTTAATCATTACTTCCAGACGAGGCATTATTTGCATACTCTTTGGAAGGCGGGTATCTTATATAAAAGAGAGTCTACACATAGCGCCTCATTTTGCGGGTCACCATATTCTTGGGAACAAGATCTACAGCATGGGAGGTTGGTCTTCCAAACCTCGGAAAGGCATGGGGACAAATCTTTCTGTCCCCAATCCCCTGGGATTCTTCCCCGATCATCAGTTGGACCCTGCATTCAAAGCCAACTCAGAAAATCCAGATTGGGACCTCAACCCACACAAGGACAACTGGCCGGACGCCCACAAGGTGGGAGTGGGAGCATTCGGGCCAGGGTTCACCCCTCCCCATGGGGGACTGTTGGGGTGGAGCCCTCAGGCTCAGGGCATACTCACATCTGTGCCAGCAGCTCCTCCTCCTGCCTCCACCAATCGGCAGTCAGGAAGGCAGCCTACTCCCTTATCTCCACCTCTAAGGGACACTCATCCTCAGATCATGCAGTGGAA
AB014371_22_NA_NA_Human                     TTCCACAACATTCCACCAAGCTCTGCTAGACCCCAGAGTGAGGGGCCTATACCTTCCTGCTGGTGGCTCCAGTTCCGGAACAGCAAACCCTGTTCCGACTACTGCCTCACCCATATCGTCAATCTTCTCGAGGACTGGGGACCCTGCACCGAACATGGAGAACACAGCATCAGGATTCCTAGGACCCCTGCTCGTGTTACAGGCGGGGTTTTTCTTGTTGACAAGAATCCTCACAATACCACAGAGTCTAGACTCGTGGTGGACTTCTCTCAATTTTCTAGGGGGAGCACCCGCGTGTCCTGGCCAAAATTCGCAGTCCCCAACCTCCAATCACTCACCAACCTCTTGTCCTCCGATTTGTCCTGGCTATCGCTTGATGTGTCTGCGGCGTTTTATCATATTCCTCTTCATCCTGCTGCTATGCCTCATCTTCTTGTTGGTTCTTCTGGACTACCAAGGTATGTTGCCCGTTTGTCCTCTAMTTCCAGGAACATCAACAACCAGCACGGGACCATGCAAGACCTGCACGATTCCTGCTCAAGGAACCTCTATGTTTCCCTCTTGTTGCTGTACAAAACCTTCGGACGGAAACTGCACTTGTATTCCCATCCCATCATCCTGGGCTTTCGCAAGATTCCTATGGGAGTGGGCCTCAGTCCGTTTCTCCTGGCTCAGTTTACTAGTGCCATTTGTTCAGTGGTTCGTAGGGCTTTCCCCCACTGTTTGGCTTTCAGTTATATGGATGATGTGGTATTGGGGGCCAAGTCTGTACAACATCTTGAGTCCCTTTTTACCTCTATTACCAATTTTCTTTTGTCTTTGGGTATACATTTGAACCCTAATAAAACCAAACGTTGGGGCTACTCCCTTAACTTCATGGGATATGTAATTGGAAGTTGGGGTACTTTGCCACAAGAACATATTGTACTAAAAATCAAGCAATGTTTTAGAAAACTGCCTGTAAATAGACCTATTGATTGGAAAGTATGTCAGAGAATTGTGGGTCTTTTGGGCTTTGCTGCCCCTTTTACACAATGTGGATATCCTGCCTTAATGCCTTTATATGCATGTATACAATCTAAGCAGGCTTTCACTTTCTCGTCAACTTACAAGGCCTTTCTGTGTAAACAATATCTGAACCTTTACCCCGTTGCCCGGCAACGGTCAGGTCTCTGCCAAGTGTTTGCTGACGCAACCCCCACTGGATGGGGCTTGGCTATTGGCCATCGCCGCATGCGTGGAACCTTTGTGGCTCCTCTGCCGATCCATACTGCGGAACTCCTAGCCGCTTGTTTTGCTCGCAGCCGGTCTGGAGCGAAACTTATCGGAACCGACAACTCTGTTGTCCTCTCTCGAAAATACACCTCCTTTCCATGGCTGCTAGGGTGTGCTGCCAACTGGATCCTGCGCGGGACGTCCTTTGTCTACGTCCCGTCGGCGCTGAATCCCGCGGACGACCCGTCTCGGGGCCGTTTGGGACTCTACCGTCCCCTTCTGCATCTGCCGTTCCGGCCAACCACGGGGCGCACCTCTCTTTACGCGGTCTCCCCGTCTGTGCCTTCTCATCTGCCGGTCCGTGTGCACTTCGCTTCACCTCTGCACGTCGCATGGAGACCACCGTGAACGCCCACCAGGTCTTGCCCAAGGTCTTATATAAGAGGACTCTTGGACTCTCAGCAATGTCAACGACCGACCTTGAGGCATACTTCAAAGACTGTTTGTTTAAGGACTGGGAGGAGTTGGGGGAGGAGTCTAGGTTAATGATCTTTGTACTAGGAGGCTGTAGGCATAAATTGGTCTGTTCACCAGCACCATGCAACTTTTTCACCTCTGCCTAATCATCTCTTGTTCATGTCCTACTGTTCAAGCCTCCAAGCTGTGCCTTGGGTGGCTTTAGGGCATGGACATTGACCCGTATAAAGAATTTGGAGCTTCTGTGGAGTTACTCTCTTTTTTGCCTCATGACTTCTTTCCTTCCATTCGAGATCTCCTCGACACCGCTTCAGCTCTGTATCGGGAGGCCTTGGAGTCTCCGGAACATTGTTCACCTCACCAYACAGCACTCAGGCAAGCCATTCTGTGTTGGGGTGAGTTGATGAATCTGGCCACCTGGGTGGGAGGTAATTTAGAAGACCCAACATCCAGGGAAGCAGTAGTCGGCTATGTCAACGTTAATATGGGCTTAAAACTCAGGCAACTACTGTGGTTTCACATTTCCTGTCTTACTTTTGGAAGAGAAACTGTTCTTGAGTATTTGGTGTCTTTTGGAGTGTGGATTCGCACTCCTCAGGCTTACAGACCACCAAATGCCCCTATCTTATCAACACTTCCGGAAACTACTGTTGTTAGA------CGA------CGAGGCAGGTCCCCTAGAAGAAGAACTCCCTCGCCTCGCAGACGAAGGTCTCAATCGCCGCGTCGCAGAAGATCTCAATCTCGGGGATCTCAATGTTAGTATCCCTTGGACGCATAAGGTGGGAAACTTTACTGGCCTTTATTCTTCTACTGTACCTGTCTTCAATCCTGAGTGGCAAACTCCCTCCTTTCCTCACATTCATTTACAGGAGGACATTATTAATAGATGTCAACAATATGTGGGCCCTCTTACAGTTAATGAAAAAAGGAGATTGAAATTAATTATGCCTGCTAGGTTCTATCCTAACCTTACCAAATATTTGCCCTTGGACAAAGGCATTAAACCATATTATCCTGAACATGCAGTTAATCATTACTTCAAAACTAGGCATTATTTACATACTCTGTGGAAGGCTGGCATTCTATATAAGAGAGAAACTACACGCAGCGCCTCATTTTGTGGGTCACCATATTCTTGGGAACAAGAGCTACAGCATGGGAGGTTGGTCTTCCAAACCTCGACACGGCATGGGGACGAATCTTTCTGTTCCCAATCCTCTGGGATTCTTTCCCGATCACCAGTTGGACCCAGCGTTCGGAGCCAACTCAAACAATCCAGATTGGGACTTCAACCCCAACAAGGATCACTGGCCAGAGGCCAATCAGGTAGGAGCGGGAGCATTCGGGCCAGGGTTCACCCCACCACACGGCGGTCTTTTGGGGTGGAGCCCTCAGGCTCAGGGCACATTGACAACAGTGCCAGTAGCACCTCCTCCTGCATCCACCAATCGGCAGTCAGGAAGACAGCCTACTCCCATCTCTCCACCTCTAAGAGACAGTCATCCTCAGGCCATGCAGTGGAA
AB031267_21_NA_NA_Human                     CTCCGCCACTTTTCATCAAACTCTTCAAGATCCCAGAGTCAGGGCTCTGTACCTTCCTGCTGGTGGCTCCAGTTCAGGAACAGTGAGCCCTGCTCAGAATACTGCCTCTCCCATATCATCAACCTTCTCGACGACTGGGGACCCTGTACCGAACATGGAGAACATCGCATCAGGACTCCTAGGACCCCTGCTCGTGTTACAGGCGGGGTTTTTCTCGTTGACAAAAATCCTCACAATACCACAGAGTCTAGACTCGTGGTGGACTTCTCTCAATTTTCTAGGGGAAACACCCGTGTGTCTTGGCCAAAATTCGCAGTCCCAAATCTCCAGTCACTCACCAACTTGTTGTCCTCCAATTTGTCCTGGTTATCGCTGGATGTGTCTGCGGCGTTTTATCATCTTCCTCTGCATCCTGCTGCTATGCCTCATCTTCTTGTTGGTTCTTCTGGACTATCAAGGTATGTTTCCCGTTTGTCCTCTAATTCCAGGATCATCAACCACCAGCACCGGACCATGCAGAACCTGCACGACTCCTGCTCAAGGAACCTCTATGTTTCCCTCATGTTGCTGTACAAAACCTACGGACGGAAACTGCACCTGTATTCCCATCCCATCATCTTGGGCTTTCGCAAAATACCTATGGGAGTGGGCCTCAGTCCGTTTCTCTTGGCTCAGTTTACTAGTGCCATTTGTTCAGTGGTTCGTAGGGCTTTCCCCCACTGTCTGGCTTTCAGTTATATGGATGATGTGGTATTGGGGGCCAAGTCTGTACAACATCTTGAGTCCCTTTATGCCGCTGTTACCAATTTTCTTTTGTCTTTGGGTATACATTTAAACCCTCACAAAACAAAAAGATGGGGATATTCCCTTAATTTCATGGGATATGTAATCGGGAGTTGGGGTTCCTTGCCACAAGAACATATTGTACAAAAAATCAAATTATGTTTTAGGAAACTTCCTGTAAACAGGCCTATTGATTGGAAAGTATGTCAACGAATTGTGGGTCTTTTGGGATTCGCTGCCCCTTTTACCCAATGTGGATATCCTGCTTTAATGCCTTTATATGCATGTATACAAGCTAAACAGGCTTTTACTTTCTCGCCAACTTACAAGGCCTTTCTGAGTAAACAGTATCTGAACCTTTACCCCGTTGCTCGGCAACGGTCTGGTCTATGCCAAGTGTTTGCTGACGCAACCCCCACTGGCTGGGGCTTGGCCATAGGCCATCAGCGCATGCGCGGAACCTTTGTGTCTCCTCTGCCGATCCATACTGCGGAACTCCTAGCCGCTTGTTTTGCTCGCAGCCGGTCTGGAGCAAAACTTATCGGGACTGACAATTCTGTCGTGCTGTCCCGCAAGTATACATCGTTTCCATGGCTGCTAGGCTGTGCTGCCAACTGGATCCTGCGCGGGACGTCCTTTGTTTACGTCCCGTCGGCGCTGAATCCCGCAGACGACCCCTCCCGGGGCCGCTTGGGGCTCTACCGCCCGCTCCTCCGTCTGCCGTACCGACCGACCACGGGGCGCACCTCTCTTTACGCGGACTCCCCGTCTGTGCCTTCTCATCTGCCGGACCGTGTGCACTTCGCTTCACCTCTGCACGTCGCATGGAGACCACCGTGAACGCCCACTGGAACCTGCCCAAGGTCTTACATAAGAGGACTCTTGGACTTTCAGCAATGTTAACGACCGACCTTGAGGCATACTTCAAAGACTGTGTGTTTACTGAGTGGGAGGAGTTGGGGGAGGAGATGAGGTTAAAGGTCTTTGTACTAGGAGGCTGTAGGCATAAATTGGTCTGTTCACCAGCACCATGCAACTTTTTCACCTCTGCCTAATCATCTCTTGTTCATGTCCTACTGTTCAAGCCTCCAAGCTGTGCCTTGGGTGGCTTTAGGGCATGGACATTGACACGTATAAAGAATTTGGAGCTTCTGTGGAGTTACTCTCTTTTTTGCCTTCTGACTTCTTTCCTTCTATTCGAGATCTTCTCGACACCGCTTCTGCTCTGTATCGGGAGGCCTTAGAGTCTCCGGAACATATTTCACCTCACCATACGGCACTCAGGCAAGCTATTCTATGTTGGGGTGAGTTGATGAATCTAGCCACCTGGGTGGGAAGTAATTTGGAAGACCCAGCATCCAGGGAATTAGTAGTCGGCTATGTCAATGTTAATATGGGCCTAAAACTCAGACAACTATTGTGGTTTCACATTTCCTGTCTTACTTTTGGAAGAGAAACTGTTCTTGAATATTTGGTGTCTTTTGGGGTGTGGATTCGCACTCCTTCTGCATATAGACCACCAAATGCCCCTATCTTATCAACACTTCCGGAAACTACTGTTGTTAGA------CGA------CGAGGCAGGTCCCCTAGAAGAAGAACTCCCTCGCCTCGCAGACGAAGGTCTCAATCGCCGCGTCGCAGAAGATCTCAATCTCGGGAATCTCAATGTTAGTATTCCTTGGACTCACAAGGTGGGAAACTTTACGGGGCTTTATTCTTCTACGGTACCTAACTTTAATCCTGATTGGCAAACTCCTTCTTTTCCTGACATTCATTTGCAGGAAGATATTGTTGATAGGTGTAAGCAATTTGTGGGACCCCTAACAGTAAATGAAATCAGGAGACTAAAATTAATTATGCCTGCTAGATTTTATCCCAATGTTACCAAATACTTGCCCTTAGATAAAGGAATCAAACCCTATTATCCCGAGCATGTAGTTAATCATTACTTCCAGACGAGACATTATTTACATACTCTTTGGAAGGCGGGTATCTTATATAAAAGAGAGACAACACGTAGCGCCTCATTTTGCGGGTCACCATATTCTTGGGAACAAGAGCTACAGCATGGGAGGTTGGTCTTCCAAACCTCGAAAAGGCATGGGGACAAATCTTTCTGTCCCCAATCCACTGGGATTCTTTCCCGATCATCAGTTGGACCCTGCATTCAAAGCCAACTCAGAAAATCCAGATTGGGACCTCAATCCACACAAGGACAATTGGCCGGACGCCAACAAGGTGGGAGTGGGAGCATTCGGGCCAGGGTTCACTCCTCCCCATGGGGGCCTGTTGGGGTGGAGCCCTCAGGCTCAGGGCATACTCACAACTGTGCCAGCAGCACCTCCTCCTGCCTCCACCAATCGGCAGTCAGGAAGGCAGCCTACTCCCTTATCTCCACCTCTAAGGGACACTCATCCTCAGGCCATGCAATGGAA
AB032432_21_NA_NA_Human                     CTCCACAACATTTCATCAAGCTCTGCAGGATCCCAGAGTAAGGGGCCTGTATTTTCCTGCTGGTGGCTCCAGTTCAGGAACATTGAACCCTGTTCAGAATACTGCCTCTCACATCTCGTCAGTCTTCTCGACGACTGGGGACCCTGCATCGAACATGGAGAGCATCACATCAGGATTCCTAGGACCCCTGCTCGTGTTACAGGCGGGGTTTTTCTTGTTGACAAAAATCCTCACAATACCGCAGAGTCTAGACTCGTGGTGGACTTCTCTCAATTTTCTAGGGGGAGCACCCGTGTGCCTTGGCCAAAATTCGCAGTCCCCAACCTCCAATCACTCACCAACCTCCTGTCCTCCAATTTGTCCTGGTTATCGCTGGATGTGTCTGCGGCGTTTTATCATCTTCCTCTTCATCCTGCTGCTATGCCTCATCTTCTTGTTGGTTCTTCTGGACTATCAAGGTATGTTGCCCGTTTGTCCTCTAATTCCAGGATCCTCGACCACCAGCACGGGACCATGCAAAACTTGCACGACTCCTGCTCAAGGAACCTCTTTGATTCCCTCATGTTGCTGTACAAAACCTTCGGACGGAAATTGCACCTGTATTCCCATCCCATCATCATGGGCTTTCGCAAAATTCCTATGGGAGTGGGCCTCAGTCCGTTTCTCTTGGCTCAGTTTACTAGTGCCATTTGTTCAGTGGTTCGCAGGGCTTTCCCCCACTGTTTGGCTTTCAGCTATATGGATGATGTGGTATTGGGGGCCAAGTCTGTACAACATCTTGAGTCCCTTTATACCGCTGTTACCAATTTTCTTTTGTCTTTGGGTATACATTTAAACCCTAACAAAACAAAACGCTGGGGTTATTCCCTACATTTCATGGGTTATGTGATTGGCAGTTGGGGGACATTACCACAAGAACATATTATACAAAAAATCAAAAATTGTTTCAGAAAACTTCCTGTTAACAGACCTATAGATTGGAAAGTATGTCAAAGAATTGTGGGTCTTTTGGGATTTGCCGCCCCTTTCACACAATGTGGTTATCCTGCGTTAATGCCATTGTATGCATGTATACAAGCCAAACAGGCTTTCACTTTCTCGCCAACTTATAAGGCCTTTCTAAGTCAACAATATTCAACCCTTTACCCCGTTGCCCGGCAACGGTCCGGTCTGTGCCAAGTGTTTGCTGACGCAACCCCCACTGGCTGGGGCTTGGTCATGGGCCATCAGCGCATGCGCGGAACCTTTGTGGCTCCTCTGCCGATCCATACTGCGGAACTCCTAGCAGCTTGTTTTGCTCGCAGCCGGTCTGGAGCAAAACTTATCGGAACTGACAATTCTGTCGTCCTCTCTCGGAAATATACATCTTTTCCATGGCTGCTAGGTTGTGCTGCCAACTGGATACTACGCGGGACGTCCTTTGTTTACGTCCCGTCGGCGCTGAATCCTGCGGACGACCCTTCTCGGGGCCGCTTGGGGCTCTACCGCCCTCTCATCCGTCTGCCATTCCAACCGCCTACGGGGCGCACCTCTCTTTACGCGGTCTCCCCGTCTGTGCCTTCTCATCTGCCGGTCCGTGTGCACTTCGCTTCACCTCTGCACGTTGCATGGAGACCACCGTGAACGCCCTACGGAACCTGCCAAAAGTCTTGCATAAGAGGACTCTTGGACTTTCAGCAATGTCAACGACCATGATTGAGACATACTTCAAAGACTGTGTATTTAAGGACTGGGAGGAGCTGGGGGAGGAGATTAGGTTAAAGGTCTTTGTATTAGGAGGCTGTAGGCATAAATTGGTCTGTACACCAGCACCATGCAACTTTTTCACCTCTGCCTAGTCATCTCATGTTCATGTCCTACTGTTCAAGCCTCCAAGTTGTGCCTTGGGTGGCTTTTGGGCATGGACATTGACCCTTATAAAGAATTTGGAGCTACAGTGGAGTTACTCTCTTTTTTGCCTTCTGATTTCTTTCCATCGGTCCGTGATCTCCTCGACACCGCCTCAGCTCTTTACCGGGAAGCCTTAGAGTCTCCAGAGCACTGTTCACCTAACCATACAGCACTTAGGCAAGCTATACTGTGCTGGGGTGAGTTAATGACTCTGGCCTCCTGGGTGGGCAATAATTTGGAAGATCCAGCATCAAGGGAACAAGTAGTTAATTATGTCAATACCAATATGGGTTTAAAGATCAGACAATTATTGTGGTTTCATATTTCCTGTCTTACTTTTGGAAGAGAAACTGTCCTTGAGTATTTGGTGTCTTTTGGAGTGTGGATTCGCACTCCCCCCGCTTATAGACCACCAAATGCCCCTATCTTATCAACACTTCCGGAAACTACTGTTGTTAGA------CGA------CGAGGCAGGTCCCCTAGAAGAAGAACTCCCTCGCCTCGCAGACGAAGGTCTCAATCGCCGCGTCGCAGAAGATCTCAATCTCCAGCTTCCCAATGTTAGTATTCCTTGGACTCATAAGGTGGGAAATTTTACTGGGCTTTATTCTTCTACTCTACCTGTCTTTAACCCTGACTGGCAAACTCCTTCTTTCCCTGATATTCATTTGCACCAAGATATTATTAACAAGTGTGAACAATTTGTGGGCCCTCTTACGGTTAATGAAAAAAGAAGATTGAAGTTAGTAATGCCTGCCAGATTTTATCCAAATTCTACCAAGTATTTGCCTCTAGAAAAAGGTATAAAACCCTATTATCCAGATAATGCAGTTAATCATTACTTCCAAACTAGACACTATTTACATACTCTATGGCAGGCAGGCATTTTATATAAGAGAGAAACCACACGTAGCGCTTCATTCTGTGGGTCACCATACTCTTGGGAACAAGAGCTACAGCATGGGGCA---------------------------------GAATCTTTCCACCAGCAATCCGCTGGGATTTTTTCCCGAGCACCAGTTGGACCCTGCCTTCAAAGCAAACACCAACAATCCAGATTGGGACTTCAACCCCAAAAAGGACTACTGGCCAGAGGCCAACAAGGTAGGAGCTGGAGCGTTCGGTCCAGGGTTCACCCCACCACATGGAGGTCTTTTGGGGTGGAGCCCTCAGGCTCAGGGCATACTAACAACTTTGCCAGCAAATCCGCCTCCTGCCTCCACCAATCGGCAGTCAGGAAGGCAACCTACCCCACTTTCTCCACCACTAAGAGACACTCATCCTCAGGCCATGCAGTGGAA
AB032433_21_NA_NA_Human                     CTCCACAACATTTCATCAAGCTCTGCAGGATCCCAGAGTAAGGGGCCTGTATTTTCCTGCTGGTGGCTCCAGTTCAGGAACATTGAACCCTGTTCCGAATACTGCCTCTCACATCTCGTCAGTCTTCTCGACGACTGGGGACCCTGCAACGAACATGGAGAACATCACATCAGGATTCCTAGGACCCCTGCTCGTATTACAGGCGGGGTTTTTCTTGTTGACAAAAATCCTCACAATACCGCAGAGTCTAGACTCGTGGTGGACTTCTCTCAATTTTCTAGGGGGAGCACCCGTGTGCCTTGGCCAAAATTCGCAGTCCCCAACCTCCAATCACTCACCAACCTCCTGTCCTCCAATTTGTCCTGGTTATCGCTGGATGTGTCTGCGGCGTTTTATCATCTTCCTCTTCATCCTGCTGCTATGCCTCATCTTCTTGTTGGTTCTTCTGGACTATCAAGGTATGTTGCCCGTTTGTCCTCTAATTCCAGGATCCTCGACCACCAGCACGGGACCATGCAAAACTTGCACGACTCCTGCTCAAGGAACCTCTTTGATTCCCTCATGTTGCTGTACAAAACCTTCGGACGGAAATTGCACCTGTATTCCCATCCCATCATCATGGGCTTTCGCAAAATTCCTATGGGAGTGGGCCTCAGTCCGTTTCTCTTGGCTCAGTTTACTAGCGCCATTTGTTCAGTGGTTCGCAGGGCTTTCCCCCACTGTTTGGCTTTTAGCTATATGGATGATGTGGTATTGGGGGCCAAGTCTGTACAACATCTTGAGTCCCTTTATACCGCTGTTACCAATTTTCTTTTGTCTTTGGGTATACATTTAAACCCTAACAAAACAAAACGCTGGGGTTATTCCCTACATTTCATGGGTTATGTAATTGGCAGTTGGGGGACATTACCACAAGAACATATTGTACAAAAAATCAAAAATTGTTTCAGAAAACTTCCTGTTAACAGACCTATAGATTGGAAAGTATGTCAAAGAATTGTGGGTCTTTTGGGATTTGCTGCCCCTTTCACACAATGTGGTTATCCTGCGTTAATGCCATTGTATGCATGTATACAAGCCAAACAGGCTTTCACTTTCTCGCCAACTTATAAGGCCTTTCTAAGTCAACAATATTCGACCCTTTACCCCGTTGCCCGGCAACGGTCCGGTCTGTGCCAAGTGTTTGCTGACGCAACCCCCACTGGCTGGGGCTTGGTCATGGGCCATCAGCGCATGCGCGGAACCTTTGTGGCTCCTCTGCCGATCCATACTGCGGAACTCCTAGCAGCTTGTTTTGCTCGCAGCCGGTCTGGAGCAAAACTTATCGGAACTGACAATTCTGTCGTCCTCTCTCGGAAATATACATCTTTTCCATGGCTGCTAGGTTGTGCTGCCAACTGGATACTACGCGGGACGTCCTTTGTTTACGTCCCGTCGGCGCTGAATCCTGCGGACGACCCTTCTCGGGGCCGCTTGGGGCTCTACCGCCCTCTCATCCGTCTGCTCTTCCAACCGACTACGGGGCGCACCTCTCTTTACGCGGTCTCCCCGTCTGTGCCTTCTCATCTGCCGGTCCGTGTGCACTTCGCTTCACCTCTGCACGTTGCATGGAGACCACCGTGAACGCCCCACGGAACCTGCCAAAGGTCTTACATAAGAGGACTCTTGGACTTTCAGCAATGTCAACGACCAAGATTGAGACATACTTCAAAGACTGTGTATTTAAGGACTGGGAGGAGCTGGGGGAGGAGATTAGGTTAAAGGTCTTTGTATTAGGAGGCTGCAGGCATAAATTGGTCTGTACACCAGCACCATGCAACTTTTTCACCTCTGCCTAGTCATCTCATGTTCATGTCCTACTGTTCAAGCCTCCAAGTTGTGCCTTGGGTGGCTTTAGGGCATGGACATTGACCCTTATAAAGAATTTGGAGCTACAGTGGAGTTACTCTCTTTTTTGCCTTCTGATTTCTTTCCGTCGGTCCGTGATCTACTCGACACCGCCTCAGCTCTTTACCGGGAAGCCTTAGAGTCTCCAGAGCATTGTTCACCTAACCATACAGCACTTAGGCAAGCTATACTGTGCTGGGGTGAGTTAATGACTCTGGCCTCCTGGGTGGGCAATAATTTGGAAGATCCAGCATCCAGGGAACAAGTAGTTAATTATGTCAATACCAATATGGGTTTAAAGATCAGACAATTATTGTGGTTTCATATTTCCTGTCTTACTTTTGGAAGAGAAACTGTCCTTGAGTATTTGGTGTCTTTTGGGGTGTGGATTCGCACTCCCCCCGCTTATAGACCACCAAATGCCCCTATCTTATCAACACTTCCGGAAACTACTGTTGTTAGA------CGA------CGAGGCAGGTCCCCTAGAAGAAGAACTCCCTCGCCTCGCAGACGAAGGTCTCAATCACCGCGTCGCAGAAGATCTCAATCTCCAGCTTCCCAATGTTAGTATTCCTTGGACTCATAAGGTGGGAAATTTTACTGGGCTTTATTCTTCTACTCTACCTGTCTTTAACCCTAACTGGCAAACTCCTTCTTTCCCTGATATTCATTTGCACCAAGATATTATTAACAAGTGTGAACAATTTGTGGGCCCTCTTACGGTTAATGAAAAAAGAAGATTGAAGTTAGTAATGCCTGCCAGATTTTATCCAAATTCTACCAAGTATTTGCCTCTAGAGAAAGGTATAAAACCCTATTATCCAGATAATGTAGTTAATCATTACTTCCAAACTAGACACTATTTACATACTCTATGGCAGGCAGGCATTTTATATAAGAGAGAAACCACACGTAGCGCTTCATTCTGTGGGTCACCATATTCTTGGGAACAAGAGCTACAGCATGGGGCA---------------------------------GAATCTTTCCACCAGCAATCCGCTGGGATTTTTTCCCGAACACCAGTTGGACCCTGCATTCAAAGCAAACACCAACAATCCAGATTGGGACTTCAACCCCAAAAAGGACTACTGGCCAGAGGCCAACAAGGTAGGAGCTGGAGCGTTCGGTCCAGGGTTCACCCCACCACATGGAGGTCTTTTGGGGTGGAGCCCTCAGGCTCAGGGCATACTAACAACTTTGCCAGCAAATCCGCCTCCTGCCTCCACCAATCGGCAGTCAGGAAGGCAGCCTACCCCACTTTCTCCACCACTAAGAGACACTCATCCTCAGGCCATGCAGTGGAA
AB033555_21_NA_NA_Human                     CTCCACCACGTTCCACCAAACTCTTCAAGATCCCAGAGTCAGGGCTCTGTACTTTCCTGCTGGTGGCTCCAGTTCAGGAACAGTAAACCCTGTTCAGAACACTGCCTCTTCCATATCGTCAATCTTATCGAAGACTGGGGACCCTGTGCCGAACATGGAGAACATCGCATCAGGACTCCTAGGACCCCTGCTCGTGTTACAGGCGGGGTTTTTCTTGTTGACAAAAATCCTCACAATACCACAGAGTCTAGACTCGTGGTGGACTTCTCTCAATTTTCTAGGGGGAACACCCGTGTGTCTTGGCCAAAATTCGCAGTCCCAAATCTCCAGTCACTCACCAACTTGTTGTCCTCCGATTTGTCCTGGTTATCGCTGGATGTGTCTGCGGCGTTTTATCATCTTCCTCTGCATCCTGCTGCTATGCCTCATCTTCTTGTTGGTTCTTCTGGACTATCAAGGTATGTTGCCCGTTTGTCCTCTAATTCCAGGATCATCAACCACCAGCACCGGACCATGCAAAACCTGCACGACTCCTGCTCAAGGAACCTCTTTGTTTCCCTCATGTTGCTGTACAAAACCTACGGACGGAAATTGCACCTGTATTCCCATCCCATCATCTTGGGCTTTCGCAAAATACCTATGGGAGTGGGCCTCAGTCCGTTTCTCTTGGCTCAGTTTACTAGTGCCATTTGTTCAGTGGTTCGTAGGGCTTTCCCCCACTGTCTGGCTTTCAGTTATATGGATGATGTGGTTTTGGGGGCCAAGTCTGTACAACATCTTGAGTCCCTTTATGCCGCTGTTACCAATTTTCTTTTGTCTTTGGGTATACATTTAAACCCTCAGAAAACAAAAAGATGGGGCTACTCCCTTAACTTCATGGGGTATGTAATTGGAAGTTGGGGCACCTTACCCCAAGAACATATTGTGTTGAAAATCAAACAATGTTTTAGAAAACTTCCTGTAAACAGGCCTATTGATTGGAAAGTGTGTCAACGAATTGTGGGTCTTTTGGGATTTGCTGCTCCTTTCACACAATGTGGTTATCCTGCTTTAATGCCTTTATATGCATGTATACAAGCTAAACAGGCTTTTACTTTTTCGCCAACATATAAGGCCTTTCTAAACAAACAATATCTGAACCTTTACCCCGTTGCTCGGCAACGGCCAGGTCTGTGCCAAGTGTTTGCTGACGCAACCCCCACTGGCTGGGGCTTGGCCATAGGCCATCAGCGCATGCGTGGAACCTTTGTGTCTCCTCTGCCGATCCATACTGCGGAACTCCTAGCCGCTTGTTTTGCTCGCAGCAGGTCTGGAGCAAACCTTATCGGGACTGACAATTCTGTCGTCCTTTCCCGCAAATATACATCGTTTCCATGGCTGCTAGGATGTGCTGCCAACTGGATCCTGCGCGGGACGTCCTTTGTTTACGTCCCGTCGGCGCTGAATCCCGCGGACGACCCCTCCCGGGGTCGCTTGGGGCTCTACCGCCCTCTTCTCCGTCTGCCGTACCGACCGACCACGGGGCGCACCTCTCTTTACGCGGACTCCCCGTCTGTGCCTTCTCATCTGCCGGACCGTGTGCACTTCGCTTCACCTCTGCACGTCGCATGGAGACCACCGTGAACGCCCATCGGAACCTGCCCAAGGTCTTGCATAAGAGGACTCTTGGACTTTCAGCAATGTCAACGACCGACCTTGAGGCATACTTCAAAGACTGTGTGTTTAATGAGTGGGAGGAGTTGGGGGAGGAGATCAGGTTAAAGGTCTTTGTACTAGGAGGCTGTAGGCATAAATTGGTCTGTTCACCAGCACCATGCAACTTTTTCACCTCTGCCTAATCATCTCATGTTCATGTCCTATTGTTCAAGCCTCCAAGCTGTGCCTTGGGTGGCTTTGGGGCATGGACATTGACCCGTATAAAGAATTTGGAGCTTCTGTGGAGTTACTCTCTTTTTTGCCTTCTGACTTCTTTCCTTCTATTCGAGATCTTCTCGACACCGCCTCAGCTCTGTATCGGGAGGCCTTAGAGTCTCCGGAACATTGTTCACCTCACCATACGGCACTCAGGCAAGCTATTCTGTGTTGGGGTGAGTTGATGAATCTAGCCACCTGGGTGGGAAGTAATTTGGAAGACCCAGCCTCCCGGGAATTAGTAGTCAGCTATGTCAATGTTAATATGGGCCTAAAAATCAGACAACTATTGTGGTTTCACATTTCCTGTCTTACTTTTGGAAGAGAAACTGTTCTTGAATATTTGGTGTCTTTTGGAGTGTGGATTCGCACACCTCCTGCATATAGACCACCAAATGCCCCTATCTTATCAACACTTCCGGAAACTACTGTTGTTAGA------CGA------CGAGGCAGGTCCCCTAGAAGAAGAACTCCCTCGCCTCGCAGACGAAGGTCTCAATCGCCCCGTCGCAGAAGATCTCAATCTCGGGAATCTCAATGTTAGTATTCCTTGGACTCATAAGGTGGGAAACTTTACGGGGCTTTATTCTTCTACGGTTCCTAGCTTTAACCCTCAATGGCAAACTCCTTCCTTTCCTGACATTCATTTGCAGGAGGACATCATTAATAGATGTAACCAATTTGTGGGACCCCTTACAGTGAATGAAAACAGGAGACTAAAATTGATTATGCCTGCTAGGTTCTATCCCAATGTTACTAAATATTTGCCCTTAGATAAAGGAATTAAACCTTATTATCCAGAGCATGTAGTTAATCATTACTTCCAGACGAGACATTATTTACATACTCTTTGGAAGGCGGGTATCTTATATAAAAGAGAGACAACACGTAGCGCCTCATTTTGCGGGTCACCATATTCTTGGGAACAAGAGCTACAGCATGGGAGGTTGGTCCTCCAAACCTCGACAAGGCATGGGGACAAATCTTTCCGTCCCCAATCCGCTGGGATTCTTTCCCGATCACCAGTTGGACCCTGCATTCAAAGCCAACTCCGACAATCCCGATTGGGACCTCAACCCACACAAGGACAACTGGCCGGACTCCAACAAGGTGGGAGTGGGAGCATTCGGGCCGGGATTCACTCCACCCCATGGGGGACTGTTGGGGTGGAGCCCTCAAGCTCAGGGCATACTCACAACTGTGCCAACAGCTCCTCCTCCTGCCTCCACCAATCGGCAGTTAGGAAGGAAGCCTACTCCCCTGTCTCCACCTCTAAGAGACACTCATCCTCAGGCAATGCAGTGGAA
AB033559_21_NA_NA_Human                     CTCCACAACCTTCCACCAAACTCTGCAAGATCCCAGAGTGAGAGGCCTGTATTTCCCTGCTGGTGGCTCCAGTTCAGGAACAGTAAACCCTGTTCCGACTACTGCCTCTCCCATATCGTCAATCTTCTCGAGGATTGGGGACCCTGCGCTGAACATGGAGAACATCACATCAGGATTCCTAGGACCCCTGCTCGTGTTACAGGCGGGGTTTTTCTTGTTGACAAGAATCCTCACAATACCGCAGAGTCTAGACTCGTGGTGGACTTCTCTCAATTTTCTAGGGGGAACTACCGTGTGTCTTGGCCAAAATTCGCAGTCCCCAACCTCCAATCACTCACCAACCTCCTGTCCTCCAACTTGTGCTGGTTATCGCTGGATGTGTCTGCGGCGTTTTATCATCTTCCTCTTCATCCTGCTGCTATGCCTCATCTTCTTGTTGGTTCTTCTGGACTATCAAGGTATGTTGCCCGTTTGTCCTCTAATTCCAGGATCATCAACCACCAGCACGGGACCCTGCAGAACCTGCACGACTCCTGCTCAAGGAACCTCTATGTATCCCTCCTGTTGCTGTACAAAACCTTCGGACGGAAACTGCACCTGTATTCCCATCCCATCATCCTGGGCTTTCGGAAAATTCCTATGGGAGTGGGCCTCAGCCCGTTTCTCTTGGCTCAGTTTACTAGTGCCATTTGTTCAGTGGTTCGTAGGGCTTTCCCCCACTGTTTGGCTTTCAGTTATATGGATGATGTGGTATTGGGGGCCAAGTCTGTACAGCATCTTGAGTCCCTTTTTACCGCTGTTACCAATTTTCTTTTGTCTTTGGGTATACATTTAAACCCTAACAAAACAAAAAGATGGGGTTATTCTCTAAATTTCATGGGCTATGTCATTGGATGTTGGGGATCATTGCCACAAAATCACATCATACACAAAATCAAAGAATGTTTTAGAAAACTCCCTGTTCATAGGCCTATTGATTGGAAAGTGTGTCAACGAATTGTGGGCCTTCTGGGTTTTGCTGCCCCTTTCACACAATGTGGTTATCCTGCTTTAATGCCCTTGTATGCATGTATTCAATCTAAGCAGGCTTTCACTTTTTCGCCAACTTACAAGGCCTTTCTGTGTAAACAATACCTGAACCTTTACCCCGTTGCCAGGCAACGGCCAGGTCTGTGCCAAGTGTTTGCTGATGCAACCCCCACTGGGTGGGGCTTGGTCATGGGCCATCAGCGCATGCGTGGAACCTTTCTGGCTCCTCTGCCGATCCATACTGCGGAACTCCTAGCCGCTTGTTTTGCTCGCAGCAGGTCTGGAGCAAACATTCTCGGAACTGACAACTCTGTTGTCCTCTCCCGCAAATATACATCGTTTCCATGGCTGCTAGGCTGTGCTGCCAACTGGATCCTGCGCGGGACGTCCTTTGTTTACGTCCCGTCGGCGCTGAATCCTGCGGACGACCCTTCTCGGGGCCGCTTGGGGCCCTGTCGTCCCCTTCTCTGCCTGCCGTTCCGGCCGACCACGGGGCGCACCTCTCTTTACGCGGACTCCCCGTCTGTGCCTTCTCATCTGCCGGACCGTGTGCACTTCGCTTCACCTCTGCACGTCGCATGGAGACCACCGTGAACGCCCACCAAATCTTGCCCAAGGTCTTACATAAGCGGACTCTTGGACTCTCTGCAATGTCAACGACCGACCTTGAGGCATACTTCAAAGACTGTTTGTTTAAAGACTGGGAGGAGTTGGGGGAGGAGATTAGATTAAAGGTCTTTGTACTAGGAGGCTGTAGGCATAAATTGGTCTGCGCACCAGCACCATGCAACTTTTTCACCTCTGCCTAATCATCTCTTGTTCATGTCCTACTGTTCAAGCCTCCAAGCTGTGCCTTGGGTGGCTTTGGGGCATGGACATTGACCCTTATAAAGAATTTGGAGCTACTGTGGAGTTACTCTCGTTTTTGCCTTCTGACTTCTTTCCTTCCGTACGAGATCTTCTAGATACCGCCGCGGCTCTGTATCGGGATGCCTTAGAGTCTCCTGAGCATTGTTCACCTCACCATACTGCACTCAGGCAAGCAATTCTTTGCTGGGGAGAACTAATGACTCTAGCTACCTGGGTGGGTACTAATTTGGAAGATCCAGCATCTAGGGACCTAGTAGTCAGTTATGTCAACACTAATATGGGCCTAAAGTTCAGACAATTATTGTGGTTTCACATTTCTTGTCTCACTTTTGGAAGAGAAACGGTTCTAGAGTATTTGGTGTCTTTTGGAGTGTGGATTCGCACTCCCCCAGCTTATAGACCACCAAATGCCCCTATCCTATCAACACTTCCGGAGACTACTGTTGTTAGA------CGA------CGAGGCAGGTCCCCTAGAAGAAGAACTCCCTCGCCTCGCAGACGAAGATCTCAATCGCCGCGTCGCAGAAGATCTCAATCTCGGGAATCTCAATGTTAGTATCCCTTGGACTCATAAGGTGGGAAATTTTACTGGGCTTTATTCTGCTACTGTACCTGTCTTTAACCCTCATTGGAAAACGCCCTCTTTTCCTAATATACATTTACACCAGGATATTATCAAAAAATGTGAACAGTTTGTAGGGCCGCTCACAGTCAATGAGAAAAGAAGGTTGAAATTGATCATGCCTGCTAGGTTTTATCCTAATTTTACCAAATATTTGCCCTTGGATAAGGGTATTAAACCTTATTATCCAGAACATCTAGTTAATCATTACTTCCAAACTAGACACTATTTACACACTCTATGGAAGGCGGGTGTTTTATATAAGAGAGTATCAACACATAGCGCCTCATTTTGTGGGTCACCATATTCTTGGGAACAAGAGCTACAGCATGGGGCA---------------------------------GAATCTTTCCACCAGCAATCCTCTGGGATTCTTTCCCGACCACCAGTTGGATCCAGCCTTCAGAGCAAACACCAACAATCCAGATTGGGACTTCAATCCCAACAAGGACACCTGGCCAGACGCCAACAAGGTAGGAGCTGGAGCATTCGGGCTAGGGTTCACCCCACCGCACGGAGGCCTTTTGGGGTGGAGCCCTCAGGCTCAGGGCATAATACAAACTTTGCCAGCAAATCCGCCTCCTGCTTCTACCAATCGCCAGTCAGGACGACAGCCTACCCCGCTGTCTCCACCTCTGAGAACCACTCATCCTCAGGCCATGCAGTGGAA
AB048701_20_NA_NA_Human                     CTCCACAACCTTCCACCAAACTCTGCAAGATCCCAGAGTGAGAGGCCTGTATCTCCCTGCTGGTGGCTCCAGTTCAGGAACAGTAAACCCTGTTCCGACTACTGCCTCTCCCACATTGTCAACCTCCTCGAGGATTGGGGACCCTGCGCTGAACATGGAGAACATCACATCAGGATTCCTAGGACCCCTGCTCGTGTTACAGGCGGGGTTTTTCTTGTTGACAAGAATCCTCACAATACCGCAGAGTCTAGACTCGTGGTGGACTTCTCTCAGTTTTCTAGGGGGAACTACCGTGTGTCTTGGCCAAAATTCGCAGTCCCCAACCTCCAATCACTCACCAACCTCCTGTCCTCCAACTTGTGTTGGTTATCGCTGGATGTGTCTGCGGCGTTTTATCATCTTCCTCTTCATCCTGCTGCTATGCCTCATCTTCTTGTTGGTTCTTCTGGACTATCAAGGTATGTTGCCCGTTTGTCCTCTAATTCCAGGATCATCAACCACCAGCACGGGACCCTGCAGAACCTGCACGACTCCTGCTCAAGGAACCTCTATGTATCCCTCCTGTTGCTGTACAAAACCTTCGGATGGAAACTGCACCTGTATTCCCATCCCATCATCCTGGGCTTTCGGAAAATTCCTATGGGAGTGGGCCTCAGCCCGTTTCTCTTGGCTCAGTTTACTAGTGCCATTTGTTCAGTGGTTCGTAGGGCTTTCCCCCACTGTTTGGCTTTCAGTTATATGGATGATGTGGTATTGGGGGCCAAGTCTGTACAACACCTTGAGTCCCTTTTTACCGCTGTTACCAATTTTCTTTTATCTTTGGGTATACATTTAAACCCTAACAAAACAAAAAGATGGGGGTATTCTCTAAATTTCATGGGCTATGTCATTGGAAGTTGGGGATCATTGCCACAAGATCACATCAGACACAAAATCAAAGAATGTTTTAGAAAACTCCCTGTTCACAGGCCTATTGATTGGAAAGTGTGCCAACGAATTGTGGGTCTTCTGGGTTTTGCTGCCCCTTTCACACAATGTGGGTATCCTGCTTTAATGCCCTTGTATGCCTGTATTCAATCTAAGCAGGCTTTCACTTTTTCGCCAACTTACAAGGCCTTTCTGTGTAAACAATACCTGAACCTTTACCCCGTTGCCAGGCAACGGCCAGGTCTGTGCCAAGTGTTTGCTGATGCAACCCCCACTGGCTGGGGCTTGGTCATGGGCCATCAGCGCATGCGTGGAACCTTTTCGGCTCCTCTGCCGATCCATACTGCGGAACTCCTAGCCGCTTGTTTTGCTCGCAGCAGGTCTGGAGCAAACATTCTCGGGACTGACAACTCTGTTGTCCTCTCCCGCAAATATACATCGTTTCCATGGCTGCTAGGCTGTGCTGCCAACTGGATCCTGCGCGGGACGTCCTTTGTTTACGTCCCGTCGGCGCTGAATCCCGCGGACGACCCTTCTCGGGGCCGCTTGGGGCCCTGTCGTCCTCTTCTCCACCTGCCGTTCCGACCGACCACGGGGCGCACCTCTCTTTACGCGGACTCCCCGTCTGTGCCTTCTCATCTGCCGGACCGTGTGCACTTCGCTTCACCTCTGCACGTCGCATGGAGACCACCGTGAACGCCCACCAATTCTTGCCCAAGGTCTTACATAAGAGGACTCTTGGACTCTCTGCAATGTCAACGACCGACCTTGAGGCATACTTCAAAGACTGTTTGTTTAAAGACTGGGAGGAGTTGGGGGAGGAGCTTAGATTAAAGGTCTTTGTACTAGGAGGCTGTAGGCATAAATTGGTCTGCGCACCAGCACCATGCAACTTTTTCACCTCTGCCTAATCATCTCTTGTTCATGTCCTACTGTTCAAGCCTCCAAGCTGTGCCTTGGGTGGCTTTGGGACATGGACATTGACCCTTATAAAGAATTTGGAGCTTCCGTGGAGTTACTCTCGTTTTTGCCTTCTGACTTCTTTCCTTCCGTACGAGATCTTCTAGACACCGCAACAGCTCTGTATCGGGATGCCTTAGAGTCTCCTGAACACTGTACACCTCACCATACTGCACTCAGGCACGTATGTCTTTGCTGGGGAGACCTAATGAACCTAGCTACCTGGGTGGGCACCAATTTAGAAGATCAAGCATCTAGGGACCTAGTAGTCAGTTATGTCAACACTAATATGGGCCTAAAGTTCAGACAATTATTGTGGTTTCACATTTCTTGTCTCACTTTTGGAAGAGATTTGGTCCTAGAGTATTTGGTGTCTTTTGGAGTGTGGATTCGCACTCCTCCAGCTTATAGACCATCAAATGCCCCTATCCTATCAACACTTCCGGAAACTACTGTTGTTAGA------CAA------CGAGGCAGGACCATTAGAAGAAGAACTCCCTCGCCTCGCAGACGAAGATCTCAATCGCCGCGTCGCAGAAGATCTCAATCTCGGGAATCTCAATGTTAGTATCCCTTGGACTCATAAGGTGGGAAATTTTACTGGGCTTTATTCTTCTTCCGTACCTGTCTTTAACCCTCATTGGAAAACACCCTCTTTTCCTAATATACATTTACATCAAGATATTATCAAAAAATGTGAACAGTTTGTAGGGCCGCTCACAGTCAATGAGAAAAGAAGGTTGAAATTGATCATGCCTGCTAGGTTTTATCCTAATTTTACCAAATATTTGCCCTTGGACAAGGGTATTAAACCTTATTATCCAGAACATCTAGTTAATCATTACTTCCACACTAGACACTATTTACACACTCTATGGAAGGCGGGTATCTTATATAAGAGAGTATCAACACATAGCGCCTCATTTTGTGGGTCACCATATTCTTGGGAACAAGAGCTACAGCATGGGGCA---------------------------------GAATCTTTCCACCAGCAATCCTCTGGGATTCTTTCCCGACCATCAGTTGGATCCAGCCTTCAGAGCAAACACCAACAATCCAGATTGGGACTTCAATCCCAACAAGGACACTTGGCCAGACGCCAACAAGGTAGGAGCTGGAGCATTCGGACTAGGGTTCACCCCACCGCACGGAGGCCTTCTGGGGTGGAGCCCTCAGGCTCAGGGCATAATGCAAACCTTGCCAGCAAATCCGCCTCCTGCCTCTACCAATCGACAGTCAGGACGGCAGCCTACCCCGCTGTCTCCACCTCTGAGAACCACTCATCCTCAGGCCATGCAGTGGAA
AB048702_20_NA_NA_Human                     CTCCACAACCTTCCACCAAACTCTGCAAGATCCCAGAGTGAGAGGCCTGTATCTCCCTGCTGGTGGCTCCAGTTCAGGAACAGTAAACCCTGTTCCGACTACTGCCTCTCCCATATCGTCAATCTTCTCGAGGATTGGGGACCTTGCGCTGAACATGGAGAACATCACATCAGGATTCCTAGGACCCCTGCTCGTGTTACAGGCGGGGTTTTTCTTGTTGACAAGAATCCTCACAATACCGCAGAGTCTAGACTCGTGGTGGACTTCTCTCAATTTTCTAGGGGGAACTACCGTGTGTCTTGGCCAAAATTCGCAGTCCCCAACCTCCAATCACTCACCAACCTCCTGTCCTCCAACTTGTCCTGGTTATCGCTGGATGTTTCTGCGGCGTTTTATCATCTTCCTCTTCATCCTGCTGCTATGCCTCATCTTCTTGTTGGTTCTTCTGGATTATCAAGGTATGTTGCCCGTTTGTCCTCTAATTCCAGGATCATCAACCACCAGCACGGGACCCTGCAGAACCTGCACGACTCCTGCTCAAGGAACCTCTATGTATCCCTCCTGTTGCTGTACAAAACCTTCGGATGGAAACTGCACCTGTATTCCCATCCCATCATCCTGGGCTTTCGGAAAATTCCTATGGGAGTGGGCCTCAGCCCGTTTCTCTTGGCTCAGTTTACTAGTGCCATTTGTTCAGTGGTTCGTAGGGCTTTCCCCCACTGTTTGGCTTTCAGTTATATGGATGATGTGGTATTGGGGGCCAAGTCTGTACAGCACCTTGAGTCCCTTTTTACCGCTGTTACCAATTTTCTTTTGTCTTTGGGTATACATTTAAACCCTAACAAAACAAAAAGATGGGGTTATTCTCTAAATTTCATGGGCTATGTCATTGGAAGTTGGGGATCATTGCCACAAGATCACATCATACACAAAATCAAAGAATGTTTTAGAAAACTCCCTGTTCACAGGCCTATTGATTGGAAAGTGTGCCAACGAATTGTGGGTCTTCTGGGTTTTGCTGCCCCTTTCACGCAATGTGGTTATCCTGCTTTAATGCCCTTGTATGCATGTATTCAATCTAAGCAGGCTTTCACTTTTTCGCCAACTTACAAGGCCTTTCTGTGTAAACAATACCTGAACCTTTACCCCGTTGCCAGGCAACGGCCAGGTCTGTGCCAAGTGTTTGCTGATGCAACCCCCACTGGCTGGGGCTTGGTCATGGGCCATCAGCGCATGCGTGGAACCTTTTTGGCTCCTCTGCCGATCCACACTGCGGAACTCCTAGCCGCTTGTTTTGCTCGCAGCAGGTCTGGAGCAAACATTCTCGGGACTGACAACTCTGTTGTCCTCTCCCGCAAATATACATCGTTTCCATGGCTGCTAGGCTGTGCTGCCAACTGGATCCTGCGCGGGACGTCCTTTGTTTACGTCCCGTCGGCGCTGAATCCCGCGGACGACCCTTCTCGGGGCCGCTTGGGGCCCTGTCGTCCTCTTCTCCGCCTGCCGTTCCGACCGACCACGGGGCGCACCTCTCTTTACGCGGACTCCCCGTCTGTGCCTTCTCATCTGCCGGACCGTGTGCACTTCGCTTCACCTCTGCACGTCGCATGGAGACCACCGTGAACGCCCACCAATTCTTGCCCAAGGTCTTACATAAGAGGACTCTTGGACTCTCTGCAATGTCAACGACCGACCTTGAGGCATACTTCAAAGACTGTTTGTTTAAAGACTGGGAGGAGTTGGGGGAGGAGATTAGATTAAAGGTCTTTGTACTAGGAGGCTGTAGGCATAAATTGGTCTGCGCACCAGCACCATGCAACTTTTTCACCTCTGCCTAATCATCTCTTGTTCATGTCCTACTGTTCAAGCCTCCAAGCTGTGCCTTGGGTGGCTTTGGGGCATGGACATTGACCCTTATAAAGAATTTGGAGCTACTGTGGAGTTACTCTCGTTTTTGCCTTCTGACTTCTTTCCTTCCGTACGAGATCTTCTAGATACCGCCGCAGCTCTGTATCGGGATGCCTTAGAGTCTCCTGAGCACTGTTCACCTCACCATACTGCACTCAGGCAAGCAATTCTTTGCTGGGGAGACCTAATGACTCTAGCTACCTGGGTGGGTACCAATTTGGAAGATCCAGCATCTAGGGACCTAGTAGTCAGTTATGTCAACACTAATGTGGGCCTAAAGTTCAGACAATTATTGTGGTTTCACATTTCTTGTCTCACTTTTGGAAGAGAAACGGTCCTAGAGTATTTGGTGTCTTTTGGAGTGTGGATTCGCACTCCTCCAGCTTATAGACCACCAAATGCCCCTATCCTATCAACACTTCCGGAAACTACTGTTGTTAGA------CGA------CGAGGCAGGTCCCCTAGAAGAAGAACTCCCTCGCCTCGCAGACGAAGATCTCAATCGCCGCGTCGCAGAAGATCTCAATCTCGGGAATCTCAATGTTAGTATCCCTTGGACTCATAAGGTGGGAAATTTTACTGGGCTTTATTCTTCTACTGTACCTGTCTTTAACCCTCATTGGAAAACACCCTCTTTTCCTAATATACATTTACATCAAGATATTATCAAAAAATGTGAACAGTTTGTAGGGCCGCTCACAGTCAATGAGAAAAGAAGGTTGAAATTGATCATGCCTGCTAGGTTTTATCCTAATTTTACCAAATATTTGCCCTTGGACAAGGGTATTAAACCTTATTATCCAGAACATCTAGTTAATCATTACTTCCAAACTAGACACTATTTACACACTCTATGGAAGGCGGGTGTCTTATATAAGAGAGTATCAACACATAGCGCCTCATTTTGTGGGTCACCATATTCTTGGGAACAAGAGCTACAGCATGGGGCA---------------------------------GAATCTTTCCACCAGCAATCCTCTGGGATTCTTTCCCGACCACCAGTTGGATCCAGCCTTCAGAGCAAACACCAACAATCCAGATTGGGACTTCAATCCCAACAAGGACACCTGGCCAGACGCCAACAAGGTAGGAGCTGGAGCATTCGGGCTAGGGTTCACCCCACCGCACGGAGGCCTTTTGGGGTGGAGCCCTCAGGCTCAGGGCATAATGCAAACCTTGCCAGCAAATCCGCCTCCTGCCTCTACCAATCGACAGTCAGGACGGCAGCCTACCCCGCTGTCGCCACCTCTGAGAACCACTCATCCTCAGGCCATGCAGTGGAA
AB048704_20_NA_NA_Human                     TTCCACAGCATTCCACCAAGCTCTGCAGGATCCCAGAGTAAGGGGTCTGTATTTTCCTGCTGGTGGCTCCAGTTCCGGAACAGTAAACCCTGTTCCGAATACTGTCTCTCACATCTCATCAATCTTCACGAAGACTGGGGACCCTGCATCGAACATGGAGAGCACAACATCAGGATTCCTAGGACCCCTGCTCGTGTTACAGGCGGGGTTTTTCTTGTTGACAAGAATCCTCACAATACCTCAGAGTCTAGACTCGTGGTGGACTTCTCTCAATTTTCTAGGGGGAGCTCCCGGGTGTATTGGCCAAAATTCGCAGTCCCAAACCTCCAATCACTCACCAACCTCTTGTCCTCCAACCTGTCCTGGCTATCGTTGGATGTGTCTGCGGCGTTTTATCATCTTCCTCTTCATCCTGCTGCTATGCCTCATCTTCTTGTTGGTTCTTCTGGACTATCAAGGTATGTTGCCCGTTTGTCCTCTACTTCCAGGATCAACGACCACCAGCACGGGACCTTGCAGAACCTGCACGATCACTGCTCAAGGAACCTCTATGTTTCCCTCATGTTGCTGTACAAAACCTTCGGACGGAAATTGCACCTGTATTCCCATCCCATCATCTTGGGGTTTCGCAAAATTCCTATGGGAGTGGGCCTCAGTCCGTTTCTCCTGGCTCAGTTTACTAGTGCCATTTGTTCAGTGGTTCGCAGGGCTTTCCCCCACTGTTTGGCTTTCAGTTATATGGATGATCTGGTATTGGGGGCCAAGTCTGTACAACATCTTGAGTCCCTTTTTACCGCTGTTACCAATTTTCTTATGTCTTTGGGTATACATTTAAATCCCCACAAAACAAAAAGATGGGGTTATTCCCTCAACTTTATGGGATATGTGATCGGGAGTTGGGGAAGCTTACCGCAAGAGCATATTGTACACAAACTCAAACACTGTTTTAGAAAACTTCCTGTTAATAGGCCTATTGATTGGAAAGTATGCCAACGAATTGTGGGTTTATTGGGCTTCGCTGCCCCTTTTACACAATGTGGTTATCCTGCCTTAATGCCTTTGTATGCGTGCATACAAGCCAAGCAAGCTTTCACTTTCTCGCCAACTTACAAGGCCTTTCTGTGTAAACAATATCTGAACCTTTACCCCGTTGCCCGGCAACGGGCTGGTCTCTGCCAAGTGTTTGCTGACGCAACCCCCACTGGTTGGGGCTTGGCCATAGGCCATCAGCGCGTGCGGGGAACCTTTGTGGCTCCTCTGCCGATCCATACTGCGGAACTCCTAGCAGCTTGTTTCGCTCGCAGCCGGTCTGGAGCGAACATTCTCGGGACCGACAACTCTGTTGTTCTCTCTCGGAAATACACCTCCTTTCCATGGCTGCTAGGCTGTGCTGCCAACTGGATCCTACGCGGGACGTCCTTTGTCTACGTCCCGTCGGCGCTGAATCCCGCGGACGACCCGTCTCGGGGCCGCTTGGGGATCTACCGTCCCCTTCTGCGTCTCCCGTTCCGACCATCGACAGGGCGCACCTCTCTTTACGCGGACTCCCCGTCTGTGCCTTCTCATCTGCCGGACCGTGTGCACTTCGCTTCACCTCTGCACGTCGCATGGAGACCACCGTGAACACCCACATGATCTTGCCCAAGGTCTTGCATAAGAGGACTCTTGGACTCCCAGCGATGTCAACGATCGACCTTGAGGCATACTTCAAAGACTGTTTGTTTAAAGACTGGGAGGAGTTGGGGGAGGAGATTAGGCTAAAGGTCTTTGTACTAGGAGGCTGTAGGCATAAATTGGTCTGTTCACCAGCACCATGCAACTTTTTCACCTCTGCCTAATCATCTCATGTTCATGTCCTACTGTTCAAGCCTCCAAGTTGTGCCTTGGGTGGCTTTAGGACATGGACATTGACCCTTATAAAGAATTTGGAGCTTCTGTGGAGTTACTCTCTTTTTTGCCTTCTGATTTCTTTCCAAATATTCGAGATCTCCTCGACACCGCCTCCGCCCTGTATCGGGAGGCCTTAGAGTCTCCGGAACATTGCTCACCTCACCATACCGCACTCAGGCAAGCTATACTGTGTTGGGGTGAGTTAATGAATCTGGCAACCTGGGTGGGAAGTAATTTGGAAGATCCAGCATCCAGGGAATTAGTAGTCAGTTATGTCAACGTTAATATGGGCCTAAAAATTAGACAACTATTGTGGTTTCACATTTCCTGTCTTACTTTTGGAAGAGAAACTGTTCTTGAGTATTTGGTGTCTTTTGGAGTGTGGATTCGCACTCCTATCGCTTACAGACCACCAAATGCCCCTATCCTATCAACACTTCCGGAAACTACTGTTGTTAGA------CGA------CGAGGCAGGTCCCCTAGAAGAAGAACTCCCTCGCCTCGCAGACGAAGGTCTCAATCGCCGCGTCGCAGAAGATCTCAATCTCGGGAATCCCAATGTTAGTATCCCTTGGACTCATAAGGTGGGAAACTTTACTGGGCTTTATTCTTCTACTGTACCTGTCTTTAATCCTGATTGGCAAACTCCCAAGTTTCCTGATATTCATTTAAAGGAGGACATTATCAATAGGTGTCAAAATTATGTAGGCCCTCTTACAGTCAATGAAAAAAGAAGATTAAAATTAATTATGCCTGCTAGGTTCTATCCTACTCTTACCAAATATTTGCCCCTAGAGAAAGGCATAAAACCTTATTATCCTGAACATGCAGTTAATCATTACTTCAAAACTAGGCATTATTTACATACTCTGTGGAAGGCTGGCATTCTATATAAGAGAGAAACTACACGCAGCGCCTCATTTTGTGGGTCACCATATTCTTGGGAACAAGAGCTACAGCATGGGAGGTTGGTCTTCCAAACATCGGAAAGGCATGGGGACGAATCTTTCTGTTCCCAATCCTCTGGGATTCTTTCCCGATCACCAGTTGGACCCTGCGTTCGGAGCCAACTCAAACAATCCAGATTGGGACTTCAACCCCAACAAGGATCACTGGCCAGAGGCAAATCAGGTAGGAGCGGGAGCATTCGGGCCAGGGTTCACCCCACCACACGGAGGTTTTTTGGGGTGGAGCCCGCAGGCCCAGGGCATATTGACAACAGTGCCAGCAGCTCCTCCTCCTGCATCCACCAATCGGCAGTCAGGAAGACAACCCACTCCCATCTCACCACCGCTCAGAGACACTCACCCTCAGGCCATGCAGTGGAA
AB048705_20_NA_NA_Human                     CTCCACAGCATTCCACCAAGCTCTGCAGGATCCCAGAGTAAGGGGTCTGTATTTTCCTGCTGGTGGCTCCAGTTCCGGAACAGTAAACCCTGTTCCGAATACTGTCTCTCACATCTCATCAATCTTCACGAAGACTGGGGACCCTGCATCGAACATGGAGAGCACAACATCAGGATTCCTAGGACCCCTGCTCGTGTTACAGGCGGGGTTTTTCTTGTTGACAAGAATCCTCACAATACCTCAGAGTCTAGACTCGTGGTGGACTTCTCTCAATTTTCTAGGGGGAGCTCCCGCGTGTCTTGGCCAAAATTCGCAGTCCCAAACCTCCAATCACTCACCAACCTCTTGTCCTCCAACCTGTCCTGGCTATCGTTGGATGTGTCTGCGGCGTTTTATCATCTTCCTCTTCATCCTGCTGCTATGCCTCATCTTCTTGTTGGTTCTTCTGGACTATCAAGGTATGTTGCCCGTTTGTCCTCTACTTCCAGGATCAACGACCACCAGCACGGGACCTTGCAGAACCTGCACGATCACTGCTCAAGGAACCTCTATGTTTCCCTCATGTTGCTGTACAAAACCTTCGGACGGAAATTGCACCTGTATTCCCATCCCATCATCTTGGGCTTTCGCAAAATTCCTATGGGAGTGGGCCTCAGTCCGTTTCTCCTGGCTCAGTTTACTAGTGCCATTTGTTCAGTGGTTCGCAGGGCTTTCCCCCACTGTTTGGCTTTCAGTTATATGGATGATCTGGTATTGGGGGCCAAGTCTGTACAACATCTTGAGTCCCTTTTTACCGCTGTTACCAATTTTCTTTTGTCTTTGGGTATACATTTAAATCCCCACAAAACAAAAAGATGGGGTTATTCCCTCAACTTTATGGGATATGTGATCGGGAGTTGGGGAAGCTTACCGCAAGAGCATATTGTACACAAACTCAAACACTGTTTTAGAAAACTTCCTGTTAATAGGCCCATTGATTGGAAAGTATGCCAACGAATTGTGGGTTTATTGGGCTTTGCTGCCCCTTTTACACAATGTGGTTATCCTGCCTTAATGCCTTTGTATGCCTGCATACAAGCCAAGCAAGCTTTCACTTTCTCGCCAACTTATAAGGCCTTTCTGTGTAAACAATATCTGAACCTTTACCCCGTTGCCCGGCAACGGGCTGGTCTCTGCCAAGTGTTTGCTGACGCAACCCCCACTGGTTGGGGCTTGGCCATAGGCCATCAGCGCGTGCGGGGAACCTTTGTGGCTCCTCTGCCGATCCATACTGCGGAACTCCTAGCAGCTTGTTTCGCTCGCAGCCGGTCTGGAGCGAACATTCTCGGGACCGACAACTCTGTTGTTCTCTCTCGGAAATACACCTCCTTTCCATGGCTGCTAGGCTGTGCTGCCAACTGGATCCTACGCGGGACGTCCTTTGTCTACGTCCCGTCGGCGCTGAATCCCGCGGACGACCCGTCTCGGGGCCGCTTGGGGATCTACCGTCCCCTTCTGCGTCTACCGTTCCGACCATCGACGGGGCGCACCTCTCTTTACGCGGACTCCCCGTCTGCGCCTTCTCATCTGCCGGACCGTGTGCACTTCGCTTCACCTCTGCACGTCGCATGGAGACCACCGTGAACACCCACATGATCTTGCCCAAGGTCTTGCATAAGAGGACTCTTGGACTCTCAGCGATGTCAACGACCGACCTTGAGGCATACTTCAAAGACTGTTTGTTTAAAGACTGGGAGGAGTTGGGGGAGGAGATTAGGCTAAAGGTCTTTGTACTAGGAGGCTGTAGGCATAAATTGGTCTGTTCTCCAGCACCATGCAACTTTTTCACCTCTGCCTAATCATCTCATGTTCATGTCCTACTGTTCAAGCCTCCAAGTTGTGCCTTGGGTGGCTTTGGGGCATGGACATTGACCCTTATAAAGAATTTGGAGCTTCTGTGGAGTTACTCTCTTTTTTGCCTTCTGATTTCTTTCCATCTATTCGAGATCTCCTCGACACCGCCTCCGCCCTGTATCGGGAGGCCTTAGAGTCTCCGGAACATTGCTCACCTCACCATACCGCACTCAGGCAAGCTATACTGTGTTGGGGGGAGTTAATGAATCTGGCAACCTGGGTGGGAAGTAATTTGGAAGATCCAGCATCCAGGGAATTAGTAGTCAGTTATGTCAATGTTAATATGGGCCTAAAAATTAGACAACTATTGTGGTTTCACATTTCCTGTCTTACTTTTGGAAGAGAAACTGTTCTTGAGTATTTGGTGTCTTTTGGAGTGTGGATTCGCACTCCTCTCGCTTACAGACCACCAAATGCCCCTATCTTATCAACACTTCCGGAAACTACTGTTGTTAGA------CGA------CGAGGCAGGTCCCCTAGAAGAAGAACTCCCTCGCCTCGCAGACGAAGGTCTCAATCGCCGCGTCGCAGAAGATCTCAATCTCGGGAATCCCAATGTTAGTATCCCTTGGACTCATAAGGTGGGAAACTTTACTGGGCTTTATTCTTCTACTGTACCTGTCTTTAATCCTGATTGGCAAACTCCCAAGTTTCCTGATATTCATTTAAAGGAGGACATTATCAATAGGTGTCAAAATTATGTAGGCCCTCTTACAGTCAATGAAAAAAGAAGATTAAAATTAATTATGCCTGCTAGGTTCTATCCTACTCTTACCAAATATTTGCCCCTAGATAAAGGCATAAAACCTTATTATCCTGAACATGCAGTTAATCATTACTTCAAAACTAGGCATTATTTACATACTCTGTGGAAGGCTGGCATTCTATATAAGAGAGAAACTACACGCAGCGCCTGATTTTGTGGGTCACCATATTCTTGGGAACAAGAGCTACAGC---------------------CTTCGGAAAGGCATGGGGACGAATCTTTCTGTTCCCAATCCTCTGGGATTCTTTCCCGATCACCAGTTGGACCCTGCGTTCGGAGCCAACTCAAACAATCCAGATTGGGACTTCAACCCCAACAAGGATCACTGGCCAGAGGCAAATCAGGTAGGAGCGGGAGCATTCGGGCCAGGGTTCACCCCACCACACGGAGGTCTTTTGGGGTGGAGCCCGCAGGCCCAGGGCATATTGACAACAGTGCCAGCAGCTCCTCCTCCTGCATCCACCAATCGGCAGTCAGGAAGACAACCCACTCCCATCTCACCACCTCTAAGAGACACTCACCCTCAGGCCATGCAGTGGAA
AB049610_20_NA_NA_Human                     TTCCACAACATTCCACCAAACTCTGCTAGATCCCAGAGTGAGGGGCCTATATCTTCCTGCTGGTGGCTCCAGTTCCGGAACAGTAAACCCTGTTCCGACTACTGCCTCACCCATATCGTCAATCTTCTCGAGGACTGGGGACCCTGCATCGAACATGGAGAGCACAACATCAGGATTCCTAGGACCCCTGCTCGTGTTACAGGCGGGGTTTTTCTTGTCGACAAGAATCCTCACAATACCACAGAGTCTAGACTCGTGGTGGACTTCTCTCAGTTTTCTAGGGGGAGCACCCACGTGTCGTGGCCAAAATTCGCAGTCCCCAACCTCCAATCACTCACCAACCTCTTGTCCTCCAACTTGTCCTGGCTATCGCTGGATGTGTCTGCGGCGTTTTATCATATTCCTCTTCATCCTGCTGCTATGCCTCATCTTCTTGTTGGTTCTTCTGGACTACCAAGGTATGTTGCCCGTTTGTCCTCTACTTCCAGGAACATCAACTACCAGCACGGGACCATGCAAAACCTGCACGATTCCTGCTCAAGGAACCTCTATGTTTCCCTCTTGTTGCTGTACAAAACCTTCGGACGGAAACTGCACTTGTATTCCCATCCCATCATCCTGGGCTTTCGCAAGATTCCTATGGGAGTGGGCCTCAGTCCGTTTCTCCTGGCTCAGTTTACTAGTGCCATTTGTTCAGTGGTTCGTAGGGCTTTCCCCCACTGTTTGGCTTTCAGCTATATGGATGATGTGGTATTGGGGGCCAAGTCTGTACAACATCTTGAGGCCCTTTTTACCTCTATTACCAATTTTCTTTTGTCTTTGGGTATACATTTAAACCCTAATAAAACCAAACGTTGGGGCTATTCCCTTAACTTTATGGGATATGTAATTGGAAGTTGGGGTACTTTACCACAGGAACATATTGTACTAAAACTCAAGCAATGTTTTCGCAAACTTCCTGTAAATAGACCTATTGATTGGAAAGTATGTCAAAGAATTGTGGGTCTTCTGGGCTTTGCTGCCCCTTTTACACAATGTGGTTATCCTGCCTTACTGCCTTTGTATGCATGTATACAAGCTAAGCAGGCTTTTACTTTCTCGCCAACTTACAAGGCCTTTCTGTATAAACAATATCTGCACCTTTACCCCGTTGCCCGGCAACGGTCAGGTCTCTGCCAAGTGTTTGCTGACGCAACCCCCACTGGCTGGGGCTTGGCTATAGGCCATCGGCGCATGCGTGGAACCTTTGTGGCTCCTCTGCCGATCCATACTGCGGAACTCCTAGCAGCTTGTTTTGCTCGCAGCCGGTGTGGAGCAAAACTCATCGGAACCGACAACTGTGTTGTCCTCTCTCGAAAATACACCTCCTTTCCATGGCTGCTAGGGTGTGCTGCCAACTGGATCCTGCGCGGGACGTCCTTTGTCTACGTCCCGTCGGCGCTGAATCCCGCGGACGACCCGTCTCGCGGCCGTTTGGGACTCTATCGTCCCCTTCTGCATCTGCCGTTCCGGCCGACCACGGGGCGCACCTCTCTGTACGCGGTCTCCCCGTCTGTGCCTTCTCATCTGCCGGACCGTGTGCACTTCGCTTCACCTCTGCACGTCGCATGGAAACCACCGTGAACGCCCACCAGGTCTTGCCCAAGGTCTTACATAAGCGGACTCTTGGACTCTCAGCGATGTCAACGACCGACCTTGAGGCGTACTTCAAAGACTGTGTGTTTAAAGACTGGGAGGAGTTGGGGGAGGAGAATAGGTTAAAGGTCTTTGTACTAGGAGGCTGTAGGCATAAATTGGTCTGTTCACCAGTACCATGCAACTTTTTCACCTCTGCCTAATCATCTCATGTTCATGTCCTACTGTTCAAGCCTCCAAGCTGTGCCTTGGGTGGCTTTAGGGCATGGACATTGACCCGTATAAAGAATTTGGAGCTTCTGTGGAGTTACTCTCTTTTTTGCCTTCTGACTTCTTTCCTACTATTCGAGATCTCCTCGACACCGCCTCTGCTCTGTATCGGGAGGCCTTAGAGTCTCCGGAACATTGCACACCTCACCATACAGCACTCAGGCAAGCTATTCTGTGTTGGGGTGAGTTAATGGATCTGGCCACCTGGGTGGGAAGTAATTTGGACGACCCAGCATCCAGAGAATTAGTAGTCAGCTATGTCAATGTTAATATGGGCCTAAAAATTAGACAACTATTGTGGTTTCACATTTCCTGTCTTACTTTTGGAAGAGAAACTGTCCTTGAGTATTTGGTGTCTTTTGGAGTGTGGATTCGCACTCCTCCCGCTTACAGACCACCAAATGCCCCTATCTTATCAACACTTCCGGAAACTACTGTTGTTAGA------CGA------CGAGGCAGGTCCCCTAGAAGAAGAACTCCCTCGCCTCGCAGACGAAGGTCTCAATCGCCGCGTCGCAGAAGATCTCAATCTCGGGAATCTCAATGTTAGTATCCCTTGGACTCATAAGGTGGGAAACTTTACTGGGCTTTATTCTTCTACTGTACCTGTCTTTAATCCTGATTGGCAAACTCCCTCCTTTCCTCACATTCATTTGCAGGAGGACATTATCAATAGATGTCAACAATATGTAGGCCCTCTTACAGTTAATGAAAAAAGGAGATTAAAATTAATTATGCCTGCTAGGTTCTATCCTAACCTTACCAAATATTTGCCCTTAGACAAAGGCATTAAACCTTATTATCCGGAACATACAGTTAATCATTACTTCAAAACTAGGCATTATTTACATACTCTGTGGAAGGCTGGCATTCTATATAAGAGAGAAACTACACGCAGCGCCTCATTTTGTGGGTCACCATATTCTTGGGAACAAGAGCTACAGCATGGGAGGTTGGTCTTCCAAACCTCGACAAGGCATGGGGACGAATCTTTCTGTTCCCAATCCTCTGGGATTCTTTCCCGATCACCAGTTGGACCCTGCATTCGGAGCCAACTCAAACAATCCAGATTGGGACTTCAACCCCAACAAGGATCACTGGCCAGAGGCAAATCAGGTAGGAGCGGGAGCATTTGGTCCAGGGTTCACCCCACCACACGGAGGTCTTTTGGGGTGGAGCCCTCAGGCTCAGGGCATATTGACAACAGTGCCAGCAGCACCTCCTCCTGCCTCCACCAATCGGCAGTCAGGAAGACAGCCTACTCCCATCTCTCCACCTCTAAGAGACAGTCATCCTCAGGCCATGCAGTGGAA
AB056513_19_NA_NA_Human                     CTCTACAGCATTCCACCAAGCTCTACAAAATCCCAAAGTCAGGGGCCTGTATTTTCCTGCTGGTGGCTCCAGTTCAGGGATAGTGAACCCTGTTCCGACTATTGCCTCTCACATCTCGTCAATCTTCTCCAGGATTGGGGACCCTGCACCGAACATGGAGAATATCACATCAGGATTCCTAGGACCCCTGCTCGTGTTACAGGCGGGGTTTTTCTTGTTGACAAGAATCCTCACAATACCGCAGAGTCTAGACTCGTGGTGGACTTCTCTCAATTTTCTAGGGGGAGTGCCCGTGTGTCCTGGCCTAAATTCGCAGTCCCCAACCTCCAATCACTCACCAATCTCCTGTCCTCCAACTTGTCCTGGCTATCGCTGGATGTGTCTGCGGCGTTTTATCATATTCCTCTTCATCCTGCTGCTATGCCTCATCTTCTTGTTGGTTCTTCTGGACTATCAAGGTATGTTGCCCGTTTGTCCTCTGATTCCAGGATCCTCGACCACCAGTACGGGACCCTGCAAAACCTGCACGACTCCTGCTCAAGGCAACTCTATGTATCCCTCATGTTGCTGTACAAAACCTTCGGACGGAAATTGCACCTGTATTCCCATCCCATCATCTTGGGCTTTCGCAAAATACCTATGGGAGTGGGCCTCAGTCCGTTTCTCTTGGCTCAGTTTACTAGTGCCATTTGTTCAGTGGTTCGTAGGGCTTTCCCCCACTGTCTGGCTTTCAGCTATATGGATGATGTGGTATTGGGGGCCAAATCTGTACAACATCTTGAGTCCCTTTATACCGCTGTTACCAATTTTCTTTTGTCTTTGGGTATACATCTAAACCCTAACAAAACAAAAAGATGGGGTTATTCCTTAAATTTTATGGGATATGTAATTGGAAGTTGGGGTACTTTGCCACAAGAACACATCACACAGAAAATTAAGCAATGTTTTCGGAAACTCCCTGTTAACAGGCCAATTGATTGGAAAGTCTGTCAACGAATAACTGGTCTGTTGGGTTTCGCTGCTCCTTTTACCCAATGTGGTTACCCTGCCTTAATGCCTTTATATGCATGTATACAAGCTAAGCAGGCTTTTACTTTCTCGCCAACTTATAAGGCCTTTCTCTGTAAACAATACATGAACCTTTACCCCGTTGCTAGGCAACGGCCCGGTCTGTGCCAAGTGTTTGCTGACGCAACCCCCACTGGTTGGGGCTTGGCCATCGGCCATCAGCGCATGCGTGGAACCTTTGTGGCTCCTCTGCCGATCCATACTGCGGAACTCCTAGCTGCTTGTTTTGCTCGCAGCCGGTCTGGAGCAAAACTCATTGGGACTGACAATTCTGTCGTCCTTTCTCGGAAATATACATCCTTTCCATGGCTGCTAGGCTGTGCTGCCAACTGGATCCTTCGCGGGACGTCCTTTGTTTACGTCCCGTCAGCGCTGAATCCAGCGGACGACCCCTCCCGGGGCCGTTTGGGGCTCTGTCGCCCCCTTCTCCGTCTGCCGTTCCTGCCGACCACGGGGCGCACCTCTCTTTACGCGGTCTCCCCGTCTGTGCCTTCTCATCTGCCGGACCGTGTGCACTTCGCTTCACCTCTGCACGTTACATGGAAACCGCCATGAACACCTCTCACATCT---CCAAGGAGTTATATAAGAGGACTCTTGGACTGTTTGTTATGTCAACAACCGGGGTGGAGAAATACTTCAAGGACTGTGTTTTTGCTGAGTGGGAAGAATTAGGCAATGAGTCCAGGTTAATGACCTTTGTATTAGGAGGCTGTAGGCATAAATTGGTCTGCGCACCAGCACCATGTAACTTTTTCACCTCTGCCTAATCATCTCTTGTTCATGTCCTACTGTTCAAGCCTCCAAGCTGTGCCTTGGGTGGCTTTAGGGCATGGACATTGACCCTTATAAAGAATTTGGAGCTACTGTGGAGTTACTCTCGTTTTTGCCTTCTGACTTTTTCCCGTCTGTTCGTGATCTTCTCGACACCGCTTCAGCTTTGTACCGGGAATCCTTAGAGTCCTCTGATCATTGTTCGCCTCACCATACAGCACTCAGGCAAGCAATCCTGTGCTGGGGTGAGTTGATGACTCTAGCTACCTGGGTGGGTAATAATTTGGAAGATCCAGCATCCAGAGATTTGGTGGTCAATTATGTTAATACTAATTTGGGTTTAAAAATCAGGCAACTATTGTGGTTTCACATTTCCTGTCTTACTTTTGGGAGAGAAACCGTTCTTGAGTATTTGGTGTCTTTTGGAGTGTGGATTCGCACTCCTCCTGCTTATAGACCACCAAATGCCCCTATCCTATCAACACTTCCGGAGACTACTGTTGTTAGA------CGA------AGAGGCAGGTCCCCTCGAAGAAGAACTCCCTCGCCTCGCAGACGAAGATCTCAATCGCCGCGTCGCAGAAGATCTGCATCTCCAGCTTCCCAATGTTAGTATTCCTTGGACTCACAAGGTGGGAAACTTTACGGGGCTGTATTCTTCTACTATACCTGTCTTTAATCCTGATTGGCAAACTCCTTCTTTTCCAAATATCCATTTGCATCAAGACATTATAACTAAATGTGAACAATTTGTGGGCCCTCTCACAGTAAATGAGAAACGAAGATTAAAACTAGTTATGCCTGCCAGATTTTTCCCAAACTCTACTAAATATTTACCATTAGACAAAGGTATCAAACCGTATTATCCAGAAAATGTAGTTAATCATTACTTCCAGACCAGACATTATTTACATACCCTTTGGAAGGCGGGTATTCTATATAAGAGAGAAACATCCCGTAGCGCTTCATTTTGTGGGTCACCATATACTTGGGAACAAGATCTACAGCATGGGGCTTTCTTGGACGGTCCCTCTCGAGTG---GGGAAAGAACCTTTCCACCAGCAATCCTCTAGGATTCCTTCCCGATCACCAGTTGGACCCAGCATTCAGAGCAAATACCAACAATCCAGATTGGGACTTCAATCCCAAAAAGGACCCTTGGCCAGAGGCCAACAAGGTAGGAGTTGGAGCCTATGGACCCGGGTTCACCCCTCCACACGGAGGCCTTTTGGGGTGGAGCCCTCAGTCTCAGGGCACACTAACAACTTTGCCAGCAGATCCGCCTCCTGCCTCCACCAATCGTCAGTCAGGGAGGCAGCCTACTCCCATCTCTCCACCACTAAGAGACAGTCATCCTCAGGCCATGCAGTGGAA
AB059659_19_USA_NorthernAmerica_Human       CTCAACACAGTTCCACCAAGCACTGTTAGATCCGAGAGTAAGGGGTCTGTATTTTCCTGCTGGTGGCTCCAGTTCAGAAACACAGAACCCTGCTCCGACTATTGCCTCTCTCACATCATCAATCTTCTCGAAGACTGGGGACCCTGCTATGAACATGGAGAACATCACATCAGGACTCCTAGGACCCCTTCCCGTGTTACAGGGGGTGTTTTTCTCGTTGACAAAAATCCTCACAATACCACAGAGTCTAGACTCGTGGTGGACTTCTCTCAATTTTCTAGAGGTACCACCCGGGTGTCCTGGCCAAAATTCGCAGTCCCCAATCTCCAATCACTTACCAACCTCCTGTCCTCCAACTTGTCCTGGCTATCGTTGGATGTGTCTGCGGCGTTTTATCATCTTCCTCTTCATCCTGCTGCTATGCCTCATCTTCTTGTTGGTTCTTCTGGACTATCAAGGTATGTTGCCCGTGTGTCCTCTACTTCCAGGATCTACAACCACCAGCACGGGACCCTGCAAAACCTGCACCACTCTTGCTCAAGGAACCTCTATGTTTCCCTCCTGCTGCTGTACCAAACCTTCGGACGGAAATTGCACCTGTATTCCCATCCCATCATCTTGGGCTTTCGGAAAATACCTATGGGAGTGGGCCTCAGCCCGTTTCTCTTGGCTCAGTTTACTAGTGCAATTTGTTCAGTGGTGCGTAGGGCTTTCCCCCACTGTCTGGCTTTTAGTTATATGGATGATTTGGTATTGGGGGCCAAATCTGTGCAGCATCTTGAGTCCCTTTATACCGCTGTTACCAATTTTTTGTTATCTGTGGGCATCCATTTGAACACAGCTAAAACAAAAAGGTGGGGTTATTCCTTACACTTTATGGGTTATATAATTGGGAGTTGGGGGACCTTGCCTCAGGAACATATTGTGCATAAAATCAAAGATTGCTTTCGCAAACTTCCTGTGAATAGACCCATTGATTGGAAGGTTTGTCAACGCATTGTGGGTCTTTTGGGCTTTGCAGCCCCTTTTACTCAATGTGGTTATCCTGCTCTCATGCCCTTGTATGCCTGTATTACCGCTAAGCAGGCTTTTGTTTTCTCGCCAACTTACAAGGCCTTTCTCCGTCAACAATACATGACCCTTTACCCCGTTGCTCGGCAACGGCCAGGCCTTTGCCAAGTGTTTGCTGACGCAACCCCCACTGGCTGGGGCTTGGCGATTGGCCATCAGCGCATGCGCGGAACCTTTGTGGCTCCTCTGCCGATCCATACTGCGGAACTCCTAGCAGCTTGTTTCGCTCGCAGCCGGTCTGGAGCGGACATTATCGGCACTGACAACTCCGTTGTCCTTTCTCGGAAGTACACCTCCTTCCCATGGCTGCTAGGCTGTGCTGCCAACTGGATCCTGCGCGGGACGTCCTTTGTCTACGTCCCGTCGGCGCTGAATCCTGCGGACGACCCCTCTCGTGGTCGCTTGGGGCTCTACCGCCCTCTTCTCCGCCTGCCGTTCCGGCCGACGACGGGTCGCACCTCTCTTTACGCGGACTCCCCGCCTGTGCCTTCTCATCTGCCGGCCCGTGTGCACTTCGCTTCACCTCTGCACGTCACATGGAGACCACCGTGAACGCCCCTTGGAACTTGCCAACAACCTTATATAAGAGGACTCTTGGACTTTCGCCCCGGTCAACGACCTGGATTGAGGAATACATCAAGGACTGTGTATTTAAGGACTGGGAGGAGTCGGGGGAGGAGTTGAGGTTAAAGGTCTTTGTACTAGGAGGCTGTAGGCATAAATTGGTCTGTTCACCAGCACCATGCAACTTTTTCACCTCTGCCTAATCATCTTTTGTTCATGTCCCACTGTTCAAGCCTCCAAGCTGTGCCTTGGGTGGCTTTGGGACATGGACATTGACCCTTATAAAGAATTTGGAGCTTCTGTGGAGTTACTCTCATTTCTGCCTTCTGACTTCTACCCGTCTGTCCGGGACCTACTCGACACCGCTTCAGCCCTCCACCGAGATGCCTTAGAATCACCCGAACATTGCTCCCCCCACCACACTGCTCTCAGGCAAGCTGTTTCGTGCTGGCGGGAGGTGACGGACTTCGGTGACTGGGTGGGCAATAATTTACAGGATCAGGCAGCAAGAGATCTAGTAGTTAATTATGTCAATGCTAACATAGGTCTAAAAATTAGACAATTACTATGGTTTCACATTTCCTGCCTTACATTTGGAAGAGAAACTGTGATTGAGTATTTGGTGTCTTTTGGAGTGTGGATTCGCACTCCACCTGCTTATAGACCACCAAATGCCCCTATCCTATCAACACTTCCGGAGACTACTGTTGTTAGA------CAA------CGAGGCAGGGCCCCTAGAAGAAGAACTCCCTCGCCTCGCAGACGAAGATCTCAATCGCCGCGTCGCAGAAGATCTCAATCTCCATCTTCCAAATGTTAGTATTCCTTGGACTCATAAGGTGGGAAACTTTACCGGTCTTTACTCCTCTACTGCACCTGTTTTCAATCCTGACTGGTTAACTCCTTCTTTTCCTGACATTCACTTGCATCAAGATCTGATACAAAAATGTGAACAATTTGTAGGCCCACTCACTACAAATGAAAGGAGACGATTGAAATTAATTATGCCAGCTAGGTTTTATCCCAAAGTTACTAAATACTTCCCTTTGGATAAAGGTATTAAGCCTTACTATCCAGAGAATGTGGTTGATCATTACTTTAAAACGAGACATTATTTGCATACTTTGTGGAAGGCAGGAATTCTATATAAGAGAGAATCCACACATAGCGCCTCATTTTGTGGGTCACCATATTCCTGGGAACAAGAGCTACAGCATGGGAGCACCTCTCTCAACGGCGAGAAGGGGCATGGGACAGAATCTTTCTGTGCCCAATCCTCTGGGATTCTTTCCAGACCACCAGTTGGATCCACTATTCAGAGCAAATTCCAGCAGTCCCGATTGGGACTTCAACACAAACAAGGACAATTGGCCAATGGCAAACAAGGTAGGAGTGGGAGGCTTCGGTCCCGGGTTCACACCCCCACACGGTGGGCTTCTGGGGTGGAGCCCTCAGGCACAGGGCATTCTGACAACCTCGCCACCAGATCCACCTCCTGCTTCCAACAATCGGAGGTCAGGAAGAAAGCCAACCCCAGTCTCTCCACCTCTAAGGGACACACATCCACAGGCCATGCAGTGGAA
AB059660_19_USA_NorthernAmerica_Human       CTCAACACAGTTCCACCAAGCACTGTTGGATCCGAGAGTAAGGGGTCTGTATCTTCCTGCTGGTGGCTCCAGTTCAGAAACACAGAACCCTGCTCCGACTATTGCCTCTCTCACATCATCAATCTTCTCGAAGACTGGGGACCCTGCTATGAACATGGAGAACATCACATCAGGACTCCTAGGACCCCTTCTCGTGTTACAGGCGGTGTGTTTCTTGTTGACAAAAATCCTCACAATACCACAGAGTCTAGACTCGTGGTGGACTTCTCTCAATTTTCTAGGGGTACCACCCGGGTGTCCTGGCCAAAATTCGCAGTCCCCAATCTCCAATCACTTACCAACCTCCTGTCCTCCAACTTGTCCTGGCTATCGTTGGATGTGTCTGCGGCGTTTTATCATCTTCCTCTTCATCCTGCTGCTATGCCTCATCTTCTTGTTGGTTCTTCTGGACTATCAAGGTATGTTGCCCGTGTGTCCTCTACTTCCAGGATCTACAACCACCAGCACGGGACCCTGCAAAACCTGCACCACTCTTGCTCAAGGAACCTCTATGTTTCCCTCCTGTTGCTGTACCAAACCTTCGGACGGAAATTGCACCTGTATTCCCATCCCATCATCTTGGGCTTTCGGAAAATACCTATGGGAGTGGGCCTCAGCCCGTTTCTCTTGGCTCAGTTTACTAGTGCAATTTGTTCAGTGGTGCGTAGGGCTTTCCCCCACTGTCTGGCTTTTAGTTATATGGATGATTTGGTATTGGGGGCCAAATCTGTGCAGCATCTTGAGTCCCTTTATACCGCTGTTACCAATTTTTTGTTATCTGTGGGCATCCATTTGAACACAGCTAAAACAAAATGGTGGGGTTATTCCTTACACTTTATGGGTTATATCATTGGGAGTTGGGGGACATTGCCTCAGGAACATATTGTGCATAAAATCAAAGATTGCTTTCGCAAACTTCCCGTGAATAGACCCATTGATTGGAAGGTTTGTCAACGAATTGTGGGTCTTTTGGGCTTTGCAGCCCCTTTTACTCAATGTGGTTATCCTGCTCTCATGCCCTTGTATGCCTGTATTACTGCTAAGCAGGCTTTTGTTTTCTCGCCAACTTACAAGGCCTTTCTCTGTAAACAATACCTGAACCTTTACCCCGTTGCTCGGCAACGGCCAGGCCTTTGCCAAGTGTTTGCTGACGCAACCCCCACTGGCTGGGGCTTGGCGATTGGCCATCAGCGCATGCGCGGAACCTTTGTGGCTCCTCTGCCGATCCATACTGCGGAACTCCTAGCAGCTTGTTTCGCTCGCAGCCGGTCTGGAGCGGACATTATCGGCACTGACAACTCCGTTGTCCTTTCTCGGAAGTACACCTCCTTCCCATGGCTGCTAGGCTGTGCTGCCAACTGGATCCTGCGCGGGACGTCCTTTGTCTACGTCCCGTCGGCGCTGAATCCTGCGGACGACCCCTCTCGTGGTCGCTTGGGGCTCTACCGCCCTCTTCTCCGCCTGCCGTTCCGGCCGACGACGGGTCGCACCTCTCTTTACGCGGACTCCCCGCCTGTGCCTTCTCATCTGCCGGCCCGTGTGCACTTCGCTTCACCTCTGCACGTCGCATGGAGACCACCGTGAACGCCCCTCGGAGCTTGCCAACAACCTTACATAAGAGGACTCTTGGACTTTCGCCCCGGTCAACGACCTGGATTGAGGACTACATCAAAGACTGTGTATTTAAGGACTGGGAGGAGTCGGGGGAGGAGCTGAGGTTAAAGGTCTTTGTATTAGGAGGCTGTAGGCATAAATTGGTCTGTTCACCAGCACCATGCAACTTTTTCACCTCTGCCTAATCATCTTTTGTTCATGTCCCACTGTTCAAGCCTCCAAGCTGTGCCTTGGGTGGCTTTGGGGCATGGACATTGACCCTTATAAAGAATTTGGAGCTTCTGTGGAGTTACTCTCATTTTTGCCTACTGACTTCTTCCCGTCTGTCCGGGACCTACTCGACACCGCTTCAGCCCTCTACCGAGATGCCTTAGAATCACCCGAACATTGCACCCCCCACCATACTGCCATCAGGCAAGTTATTTTGTGCTGGGGTGAGTTGATGACCTTGGCTTCCTGGGTGGGCAATAATTTAAATGATCCTGCAGCCAGAGATCTAGTAGTTAATTATGTCAATACTCATATGGGCCTAAAAATTAGACAATTGTTGTGGTTTCATATTTCCTGCCTTACGTTTGGAAGAGAAATTGTTCTTGAGTATTTGGTGTCTTTTGGAGTGTGGATTCGCACTCCACCTGCTTATAGACCACCAAATGCCCCTATCCTGTCAACAATTCCGGAGACTTGTGTTATTAGA------CAA------CGAGGCAGGGCCCCTAGAGGAAGAACTCCCTCGCCTCGCAGACGAAGATCTAAATCACCGCGTCGCAGAAGATCTCCATCTCCAGCTTCCCAATGTTAGTATTCCTTGGACTCATAAGGTGGGAAACTTTACCGGTCTTTACTCCTCTACTGTACCTGTTTTCAATCCTGACTGGTTAACTCCTTCTTTTCCTGACATTCACTTGCATCAAGATTTGATACAAAAATGTGAACAATTTGTGGGCCCACTCACTACAAATGAAAGGAGACGATTGAAAATGATTATGCCAGCTAGGTTTTATCCCAAAGCTACCAAATATTTCCCTTTGGATAAAGGTATTAAACCTTACTATCCAGAGAATGTGGTTAATCATTACTTCAAAACTAGACACTATTTACATACTTTGTGGAAGGCAGGAATTCTATATAAGAGAGAATCCACACATAGCGCCTCATTTTGTGGGTCACCATATTCCTGGGAACAAGAGCTACAGCATGGGAGCACCTCTCTCCACGGCGAGAAGGGGCATGGGACAGAATCTTTCTGTGCCCAATCCTCTGGGATTCTTTCCAGACCACCAGTTGGATCCACTATTCAGAGCAAATTCCAGCAGTCCCGATTGGGACTTCAACACAGACAAGGACAATTGGCCAATGGCAAACAAGGTAGGAGCGGGAGGCTTCGGTCCAGGGTTCACACCCCCACACGGTGGCCTTCTGGGGTGGAGCCCTCAGGCACAGGGCATTCTGACAACCTTGCCACCAGATCCACCTCCTGCTTCCACCAATCGGAGGTCAGGAAGAAAGCCAACCCCAGTCTCTCCACCTCTAAGAGACACACATCCACAGGCCATGCAGTGGAA
AB064312_19_USA_NorthernAmerica_Human       CTCTACAGCATTCCACCAAGCTCTACAAAATCCCACAGTCAGGGGCCTGTATCTTCCTGCTGGTGGCTCCAGTTCAGGGATAGTGAACCCTGTTCCGACTATTGCCTCTCACATCTCGTCAATCTTCTCCAGGATTGGGGACCCTGCACCGAACATGGAGAACATCACATCAGGATTCCTAGGACCCCTGCTCGTGTTACAGGCGGGGTTTTTCTTGTTGACAAGAATCCTCACAATACCGCAGAGTCTAGACTCGTGGTGGACTTCTCTCAATTTTCTAGGGGGAGTGCCCGTGTGTCCTGGCCTAAATTCGCAGTCCCCAACCTCCAATCACTCACCAATCTCCTGTCCTCCAACTTGTCCTGGCTATCGCTGGATGTGTCTGCGGCGTTTTATCATATTCCTCTTCATCCTGCTGCTATGCCTCATCTTCTTGTTGGTTCTTCTGGACTATCAAGGTATGTTGCCCGTTTGTCCTCTGATTCCAGGATCCTCGACCACCAGTACGGGACCCTGCAAAACCTGCACGACTCCTGCTCAAGGCAACTCTATGTATCCCTCATGTTGCTGTACAAAACCTTCGGACGGAAATTGCACCTGTATTCCCATCCCATCATCTTGGGCTTTCGCAAAATACCTATGGGAGTGGGCCTCAGTCCGTTTCTCTTGGCTCAGTTTACTAGTGCCATTTGTTCAGTGGTTCGTAGGGCTTTCCCCCACTGTCTGGCTTTCAGCTATATGGATGATGTGGTATTGGGGGCCAAATCTGTACAACATCTTGAGTCCCTTTATACCGCTGTTACCAATTTTCTTTTGTCTTTGGGTATACATCTAAACCCTGACAAAACAAAAAGATGGGGTTATTCCTTAAATTTTATGGGATATGTAATTGGAAGTTGGGGTACTTTGCCACAAGAACACATCACACAGAAAATTAAGCAATGTTTTCGGAAACTCCCTGTTAACAGGCCAATTGATTGGAAAGTCTGTCAACGAATAACTGGTCTGTTGGGTTTCGCTGCTCCTTTTACCCAATGTGGTTACCCTGCCTTAATGCCTTTATATGCATGTATACAAGCTAAGCAGGCTTTTACTTTCTCGCCAACTTATAAGGCCTTTCTCTGTAAACAATACATGAACCTTTACCCCGTTGCTAGGCAACGGCCCGGTCTGTGCCAAGTGTTTGCTGACGCAACCCCCACTGGTTGGGGCTTGGCCATCGGCCATCAGCGCATGCGTGGAACCTTTGTGGCTCCTCTGCCGATCCATACTGCGGAACTCCTAGCTGCTTGTTTTGCTCGCAGCCGGTCTGGAGCAAAACTCATTGGGACTGACAATTCTGTCGTCCTTTCTCGGAAATATACATCCTTTCCATGGCTGCTAGGCTGTGCTGCCAACTGGATCCTTCGCGGGACGTCCTTTGTTTACGTCCCGTCAGCGCTGAATCCAGCGGACGACCCCTCCCGGGGCCGTTTGGGGCTCTGTCGCCCCCTTCTCCGTCTGCCGTTCCTGCCGACCACGGGGCGCACCTCTCTTTACGCGGTCTCCCCGTCTGTTCCTTCTCATCTGCCGGACCGTGTGCACTTCGCTTCACCTCTGCACGTTACATGGAAACCGCCATGAACACCTCTCACATCT---CCAAGGAGTTATATAAGAGGACTCTTGGACTGTTTGTTATGTCAACAACCGGGGTGGAGAAATACTTCAAGGACTGTGTTTTTGCTGAGTGGGAAGAATTAGGCAATGAGTCCAGGTTAATGACCTTTGTATTAGGAGGCTGTAGGCATAAATTGGTCTGCGCACCAGCACCATGTAACTTTTTCACCTCTGCCTAATCATCTCTTGTTCATGTCCTACTGTTCAAGCCTCCAAGCTGTGCCTTGGGTGGCTTTAGGGCATGGACATTGACCCTTATAAAGAATTTGGAGCTACTGTGGAGTTGCTCTCGTTTTTGCCTTCTGACTTTTTCCCGTCTGTTCGTGATCTTCTCGACACCGCTTCAGCTTTGTACCGGGAATCCTTAGAGTCCTCTGATCATTGTTCGCCTCACCATGCAGCACTCAGGCAAGCAATCCTGTGCTGGGGTGAGTTGATGACTCTAGCTACCTGGGTGGGTAATAATTTGGAAGATCCAGCATCCAGAGATTTGGTGGTCAATTATGTTAATACTAATATGGGTTTAAAAATCAGGCAACTATTGTGGTTTCACATTTCCTGTCTTACTTTTGGGAGAGAAACCGTTCTTGAGTATTTGGTGTCTTTTGGAGTGTGGATTCGCACTCCTCCTGCTTATAGACCACCAAATGCCCCTATCCTATCAACACTTCCGGAGACTACTGTTGTTAGA------CGA------AGAGGCAGGTCCCCTCGAAGAAGAACTCCCTCGCCTCGCAGACGAAGATCTCAATCGCCGCGTCGCAGAAGATCTGCATCTCCAGCTTCCCAATGTTAGTATTCCTTGGACTCACAAGGTGGGAAACTTTACGGGGCTGTATTCTTCTACTATACCTGTCTTTAATCCTGATTGGCAAACTCCTTCTTTTCCAAATATCCATTTGCATCAAGACATTATAACTAAATGTGAACAATTTGTGGGCCCTCTCACAGTAAATGAGAAACGAAGATTAAAACTAGTTATGCCTGCCAGATTTTTCCCAAACTCTACTAAATATTTACCATTAGACAAAGGTATCAAACCGTATTATCCAGAAAATGTAGTTAATCATTACTTCCAGACCAGACATTATTTACATACCCTTTGGAAGGCGGGTATTCTATATAAGAGAGAAACATCCCGTAGCGCTTCATTTTGTGGGTCACCATATACTTGGGAACAAGATCTACAGCATGGGGCTTTCTTGGACGGTCCCTCTCGAGTG---GGGAAGGAACCTTTCCACCAGCAATCCTCTAGGATTCCTTCCCGATCACCAGTTGGACCCAGCATTCAGAGCAAATACCAACAATCCAGATTGGGACTTCAATCCCAAAAAGGACCCTTGGCCAGAGGCCAACAAGGTAGGAGTTGGAGCCTATGGACCCGGGTTCACCCCTCCACACGGAGGCCTTTTGGGGTGGAGCCCTCAGTCTCAGGGCACACTAACAACTTTGCCAGCAGATCCGCCTCCTGCCTCCACCAATCGTCAGTCAGGGAGGCAGCCTACTCCCATCTCTCCACCACTAAGAGACAGTCATCCTCAGGCCATGCAGTGGAA
AB073821_19_NA_NA_Human                     CTCCACCACTTTCCACCAAACTCTTCAAGATCCCAGAGTCAGGGCCCTGTACTTTCCTGCTGGTGGCTCCAGTTCAGGAACAGTGAGCCCTGCTCAGAATACTGTCTCTGCCATATCGTCAATCTTATCGAAGACTGGGGACCCTGCACCGAACATGGAGAACATCGCATCAGGACTCCTAGGACCCCTGCTCGTGTTACAGGCGGGGTTTTTCTTGTTGACAAAAATCCTCACAATACCACAGAGTCTAGACTCGTGGTGGACTTCTCTCAATTTTCTAGGGGGAACACCCGYGTGTCYTGGCCAAAATTCGCAGTCCCAAATCTCCAGTCACTCACCAACCTGTTGTCCTCCAATTTGTCCTGGTTATCGCTGGATGTGTCTGCGGCGTTTTATCATCTTCCTCTGCATCCTGCTGCTATGCCTCATCTTCTTGTTGGTTCTTCTGGACTATCAAGGTATGTTGCCCGTTTGTCCTCTAATTCCAGGATCATCAACAACCAGCACCGGACCATGCAAAACCTGCACAGCTCCTGCTCAAGGAACCTCTATGTTTCCCTCATGTTGCTGTACAAAACCTACGGACGGAAACTGCACCTGTATTCCCATCCCATCATCTTGGGCTTTCGCAAAATACCTATGGGAGTGGGCCTCAGTCCGTTTCTCTTGGCTCAGTTTACTAGTGCCATTTGTTCAGTGGTTCGTAGGGCTTTCCCCCACTGTCTGGCTTTCAGTTATATGGATGATGTGGTTTTGGGGGCCAAGTCTGTACAACATCTTGAGTCCCTTTATGCCGCTGTTACCAATTTTCTTTTGTCTTTGGGTATACATTTGAACCCTCACAAAACAAAAAGATGGGGATATTCCCTTAACTTTATGGGATATGTAATTGGGAGTTGGGGCACATTGCCACAGGAACATATTGTACAAAAGATAAAAATGTGTTTTCGGAAACTTCCTGTAAACAGGCCTATTGATTGGAAAGTATGTCAACGAATTGTGGGTCTTTTGGGGTTTGCAGCCCCTTTCACGCAATGTGGATATCCTGCTTTAATGCCTTTATATGCATGTATACAAGCGAAACAGGCTTTTACTTTCTCGCCAACTTACAAGACCTTTCTAAGTAAACAGTATCTGAACCTTTACCCCGTTGCTCGGCAACGGTCTGGTCTGTGCCAAGTGTTTGCTGACGCAACCCCCACTGGTTGGGGCTTGGCCATAGGCCATCAGCGCATGCGTGGAACCTTTGTGTCTCCTCTGCCGATCCATACTGCGGAACTCCTAGCCGCTTGTTTTGCTCGCAGCAGGTCTGGGGCAAACCTCATCGGGACTGACAATTCTGTCGTGCTCTCCCGCAAGTATACATCATTTCCATGGCTGCTAGGCTGTGCTGCCAACTGGATCCTGCCCGGGACGTCCTTTGTTTACGTCCCGTCGGCGCTGAATCCCGCGGACGACCCCTCCCGGGGCCGCTTGGGGCTCTACCGCCCGCTTCTCCGCCTATTGTATCGACCAWCCACGGGGCGCACCTCTCTTTACGCGGACTCCCCGTCTGTGCCTTCTCATCTGCCGGACCGTGTGCACTTCGCTTCACCTCTGCACGTCGCATGGAGACCACCGTGAACGCCCACAKTAACCTGCCCAAGGTCTTGCATAAGAGGACTCTTGGACTTTCAGCAATGTCAACGACCGACCTTGAGGCATACTTCAAAGACTGTGTGTTTACTGAGTGGGAGGAGTTGGGGGAGGAGGTTAGGTTAAAGGTCTTTGTACTAGGAGGCTGTAGGCATAAATTGGTGTGTTCACCAGCACCATGCAACTTTTTCACCTCTGCCTAATCATCTCATGTTCATGTCCTACTGTTCAAGCCTCCAAGCTGTGCCTTGGGTGGCTTTGGGGCATGGACATTGACCCGTATAAAGAATTTGGAGCTTCTGGGGAGTTACTCTCTTTTTTGCCTTCTGACTTCTTTCCTTCTATTCGAGATCTCCTCGACACCGCCTCTGCTCTGTATCGGGAGGCCTTAGAGTCTCCGGAACATTGCTCACCTCACCATACGGCACTCAGGCAAGCTATTCTGTGTTGGGGTGAGTTGATGAATCTAGCCACCTGGGTGGGAAGTAATTTGGAAGATCCAGCATCCAGGGAATTAGTAGTCAGCTATGTCAACGTTAATATGGGCCTAAAAATCAGACAACTATTGTGGTTTCACATTTCCTGTCTTACTTTTGGAAGAGAAACTGTTCTTGAGTATTTGGTGTCTTTTGGAGTGTGGATTCGCACTCCTCCCGCATACAGACCACCAAATGCCCCTATCTTATCAACACTTCCGGAAACTACTGTTGTTAGA------YGA------AGAGGCAGGTCCCCTAGAAGAAGAACTCCCTCGCCTCGCAGACGAAGGTCTCAATCGCCGCGTCGCAGAAGATCTCAATCTCGGGAATCTAAATGTTAGTATCCCTTGGACWCAYAAGGTGGGAAACTTTACTGGGCTTTATTCTTCTACKGTACCTTGCTTTAATCCTAAATGGCAAACTCCTTCTTTTCCTGACATTCATTTGCAGGAGGACATTGTTGATAGATGTAAGCAATTTGTGGGGCCCCTTACAGTAAATGAAAACAGGAGACTAAAATTAATTATGCCTGCTAGATTTTATCCCAATGTTACTAAATATTTGCCCTTAGATAAAGGGATCAAACCGTATTATCCAGAGTATGTAGTTAATCATTACTTCCAGACGCGACATTATTTACACACTCTTTGGAAGGCGGGGATCTTATATAAAAGAGAGTCCACACGTAGCGCCTCATTTTGCGGGTCACCATATTCTTGGGAACAAGATCTACAGCATGGGAGGTTGGTCTTCCAAACCTCGAAAAGGCATGGGGACAAATCTTTCTGTCCCCAATCCCCTGGGATTCTTTCCCGATCATCAGTTGGACCCTGCATTCAAAGCCAACTCAGAAAATCCAGATTGGGACCTCAACCCGCACAAGGACAACTGGCCGGACGCCAACAAGGTGGGAGTGGGAGCATTCGGGCCAGGGTTCACCCCTCCACATGGGGGATTGTTGGGGTGGAGCCCTCAGGCTCAGGGCCTACTCACAACTGTGCCAGCAGCTCCTCCTCCTGCCTCCACCAATCGGCAGTCAGGAAGGCAGCCTACTCCCTTATCTCCACCTCTAAGGGACACTCATCCTCAGGCCATGCAGTGGAA
AB073835_19_NA_NA_Human                     CTCCACCACTTTCCATCAAACTCTTCAAGATCCCAGAGTCAGGGCTCTGTACTTTCCTGCTGGTGGCTCCAGTTCAGGAATAGTAAACCCTGCTCAGAATACTGCCTCTGCCATATCATCAACCTTCTCGAAGACTGGGGACCCTGTACCGAACATGGAGAACATCGCATCAGGACTCCTAGGACCCCTGCTCGTGTTACAGGCGGGGTTTTTCTCGTTGACAAAAATCCTCACAATACCACAGAGTCTAGACTCGTGGTGGACTTCTCTCAATTTTCTAGGGGGAACACCCGTGTGTCTTGGCCAAAATTCGCAGTCCCAAATCTCCAGTCACTCACCAACTTGTTGTCCTCCAACTTGTCCTGGTTATCGCTGGATGTATCTGCGGCGTTTTATCATATTCCTCTGCATCCTGCTGCTATGCCTCATCTTCTTGTTGGTTCTTCTGGACTATCAAGGTATGTTGCCCGTTTGTCCTCTAATTCCAGGATCATCAACCACCAGCACCGGACCCTGCAGAACCTGCACGACTCCTGCTCAAGGAACCTCTATGTTTCCCTCATGTTGCTGTACAAAACCTACGGACGGAAACTGCACCTGTATTCCCATCCCATCATCTTGGGCTTTCGCAAAATTCCTATGGGAGTGGGCCTCAGTCCGTTTCTCTTGGCTCAGTTTACTAGTGCCGTTTGTTCAGTGGTTCGTAGGGCTTTCCCCCACTGTCTGGCTTTCAGTTATATGGATGATGTGGTATTGGGGGCCAAATCTGTACAACATCTTGAGTCCCTTTATGCCGCTGTTACCAATTTTCTTTTGTCTTTGGGTATACATTTAAACCCTCACAAAACAAAAAGATGGGGATATTCCCTTAATTTCATGGGATATGTAATTGGTAGTTGGGGTTCCTTGCCACAGGAACATATTGTACAAAAAATCAAATTATGTTTTAGGAAACTTCCTGTAAACAGGCCTATTGATGGGAAAGTATGTCAACGAATTGTGGGTCTTCTGGGGTTCGCTGCCCCTTTTACACAATGTGGATATCCCGCTTTAATGCCTTTATATGCATGTATACAAGCTAAACAGGCTTTTACTTTCTCGCCAACTTACAAGGCCTTTCTAAGTAAACAGTATCTGAACCTTTACCCCGTTGCTCGGCAACGGCCTGGTCTATGCCAAGTGTTTGCTGACGCAACCCCCACTGGTTGGGGCTTGGCCATAGGCCATCAGCGCATGCGCGGAACCTTTGTGTCTCCTCTGCCGATCCATACTGCGGAACTCCTAGCCGCTTGTTTTGCTCGCAGCCGGTCTGGAGCAAAACTTATCGGGACTGACAATTCTGTCGTGCTGTCCCGCAAGTATACATCGTTTCCATGGCTGCTAGGCTGTGCTGCCAACTGGATCCTGCGCGGGACGTCCTTTGTTTACGTCCCGTCGGCGCTGAATCCCGCGGACGACCCCTCCCGGGGCCGCTTGGGGCTCTACCGCCCGCTCCTCCGTCTGCCGTACCGACCGACCACGGGGCGCACCTCTCTTTACGCGGACTCCCCGTCTGTGCCTTCTCGTCTGCCGGACCGTGTGCACTTCGCTTCACCTCTGCACGTCGCATGGAGACCACCGTGAACGCCCACCGGAACCTGCCCAAGGTCTTACATAAGAGGACTCTTGGACTTTCAGCAATGTCAACGACCGACCTTGAGGCATACTTCAAAGACTGTGTGTTTACGGAGTGGGAGGAGTTGGGGGAGGAGATTAGGTTAAAGGTCTTTGTACTAGGAGGCTGTAGGCATAAATTGGTCTGTTCACCAGCACCATGCAACTTTTTCACCTCTGCCTAATCATCTCATGTTCATGTCCTACTGTTCAAGCCTCCAAGCTGTGCCTTGGGTGGCTTTAGGGCATGGACATTGACCCGTATAAAGAATTTGGAGCTTCTGTGGAGTTACTCTCTTTTTTGCCTGCTGACTTCTTTCCTTCTGTTCGAGATCTTCTCGACACCGCCTCTGCTCTGTATCGGGAGGCCTTAGAGTCTCCGGAACATTGTTCACCTCACCATACGGCACTCAGGCAAGCTATTCTGTGTTGGGTTGAGTTGATGAATCTAGCCACCTGGGTGGGAAGTAATTTGGAAGACCCAGCATCCAGGGAATTAGTAGTCAGCTATGTCAATGTTAATATGGGCCTAAAAATCAGACAACTATTGTGGTTTCACATTTCCTGTCTTACTTTTGGAAGAGAAACTGTTCTTGAATATTTGGTGTCTTTTGGAGTGTGGATTCGCACTCCTACTGCATATAGACCACAAAATGCCCCTATCTTATCAACACTTCCGGAAACTACTGTTGTTAGA------CGA------CGAGGCAGGTCCCCTAGAAGAAGAACTCCCTCGCCTCGCAGACGAAGGTCTCAATCGCCGCGTCGCAGAAGATCTCAATCTCGGGAATCTCAATGTTAGTATTCCTTGGACTCATAAGGTGGGAAACTTTACGGGGCTTTATTCTTCTACGGTACCTAACTTTAATCCTGATTGGCAAACTCCTTCTTTTCCTGACATTCATTTGCAGGAAGACATTGTTGATAGGTGTAAGCAATTTGTAGGACCCCTAACAGTAAATGAAATCAGGAGACTAAAATTAATAATGCCTGCTAGATTTTATCCCAAGGTTACCAAATACTTGCCCTTAGATAAAGGAATCAAACCCTATTATCCCGAGCATGTAGTTAATCATTACTTCCAGACGAGACATTATTTACATACTCTTTGGAAGGCGGGTATCTTATATAAAAGAGAGWCAACACGTAGCGCCTCATTTTGCGGGTCACCATATTCTTGGGAACAAGAGCTACAGCATGGGAGGTTGGTCTTCCAAACCTCGAAAAGGCATGGGGACAAATCTTTCTGTCCCCAATCCCCTGGGATTCTTCCCCGATCATCAGTTGGACCCTGCATTCAAAGCCAACTCAGAAAATCCAGATTGGGACTTCAATCCACACAAGGACAATTGGCCGGACGCCAACAAGGTGGGAGTGGGAGCATTCGGGCCAGGGTTCACCCCTCCCCATGGGGGCCTGTTGGGGTGGAGCCCTCAGGCTCAGGGCATACTCACAACTGTGCCAGCAGCACCTCCTCCTGCCTCCACCAATCGGCAGTCAGGAAGGCAGCCTACTCCCTTATCTCCACCTCTAAGGGACACTCATCCTCAGGCCATGCAGTGGAA
AB073836_19_NA_NA_Human                     CTCCACCACTTTCCACCAAACTCTTCAAGATCCCAGAGTCAGGGCCCTGTACTTTCCTGCTGGTGGCTCCAGTTCAGGAACAGTGAGCCCTGCTCAGAATACTGTCTCTGCCATATCGTCAATCTTATCGAAGACTGGGGACCCTGTACCGAACATGGAGAACATCGCATCAGGACTCCTAGGACCCCTGCTCGTGTTACAGGCGGGGTTTTTCTTGTTGACAAAAATCCTCACAATACCACAGAGTCTAGACTCGTGGTGGACTTCTCTCAATTTTCTAGGGGGGACACCCGAGTGTCTTGGCCAAAATTCGCAGTCCCAAATCTCCAATCACTCACCAACCTGTTGTCCTCCAATTTGTCCTGGTTATCGCTGGATGTGTCTGCGGCGTTTTATCATCTTCCTCTGCATCCTGCTGCTATGCCTCATCTTCTTGTTGGTTCTTCTGGACTATCAAGGTATGTTGCCCGTTTGTCCCCTAATTCCAGGATCATCAACAACCAGCACCGGACCATGCAAAACCTGCACGACTCCTGCTCAAGGAACCTCTATGTTTCCCTCATGTTGCTGTACAAAACCTACGGACGGAAATTGCACCTGTATTCCCATCCCATCATCTTGGGCTTTCGCAAAATACCTATGGGAGTGGGCCTCAGTCCGTTTCTCTTGGCTCAGTTTACTAGTGCCATTTGTTCAGTGGTTCGTAGGGCTTTCCCCCACTGTCTGGCTTTCAGTTATATGGATGATGTGGTTTTGGGGGCCAAGTCTGTACAACATCTTGAGTCCCTTTATGCCGCTGTTACCAATTTTCTTTTGTCTCTGGGTATACATTTAAACCCTCACAAAACAAAAAGATGGGGATATTCCCTTAACTTCATGGGATATGTAATTGGGAGTTGGGGCACATTGCCACAGGAACATATTGTACAAAAAATCAAAATGTGTTTTAAAAAACTTCCTGTAAACAGGCCTATTGATTGGAAAGTCTGTCAACGAATCGTGGGTCTTTTGGGGTTTGCCGCCCCTTTCACGCAATGTGGATATCCTGCTTTAATGCCTTTATATGCATGTATACAAGCAAAACAGGCTTTTACTTTCTCACTAACTTACAAGGCCTTTCTACGTAAACAGTATTTGAACCTTTACCCCGTTGCTCGGCAACGGCCTGGTCTGTGCCAAGTGTTTGCTGACGCAACCCCCACTGGTTGGGGCTTGGCCATTGGCCACCAGCGCATGCGTGGAACCTTTGTGTCTCCCCGGCCGATCCATACTGCGGAACTCCTGGCCGCTTGTTTTGCTCGCAGCAGGTCTGGAGCAAAACTCATCGGGACTGACAATTCTGTCGTGCTCTCCCGCAAGTACACATCATTTCCATGGCTGCTAGGCTGTGCTGCCAACTGGATCCTGCGCGGGACGTCCTTTGTTTACGTCCCGTCGGCGCTGAATCCCGCGGACGACCCCTCCCGGGGCCGCTTGGGGCTCTACCGCCCGCTTCTCCGCCTGTTGTACCGACCGACCACGGGGCGCACCTCTCTTTACGCGGACTCCCCGTCTGTGCCTTCTCATCTGCCGGACCGTGTGCACTTCGCTTCACCTCTGCACGTCGCATGGAGACCACCGTGAACGCCCACTGGAACCTGCCCAAGGTCTTACATAAAAGGACTCTTGGACTTTCAGCAATGTCAATGACCGACCTTGAGGCATACTTCAAAGACTGTGTGTTTACGGAGTGGGAGGAGTTGGGGGAGGAGGTTAGGTTAATGATCTTTGTACTAGGAGGCTGTAGGCATAAATTGGTGCGTTCACCAGCACCATGCAACTTTTTCACCTCTGCCTAATCATCTCATGTTCATGTCCTACTGTTCAAGCCTCCAAGCTGTGCCTTGGGTGGCTTTAGGGCATGGACATTGACCCGTATAAAGAATTTGGAGCTTCTGTGGAGTTACTCTCTTTTTTGCCTTCTGACTTCTTTCCTTCTATTCGAGATCTCCTCGACACCGCCTCTGCTCTGTATCGGGAGGCCTTAGAGTCTCCGGAACATGTTTCACCTCACCATACGGCACTCAGGCAAGCTATTCTGTGTTGGGGTGAGTTGATGAACCTAGCCACCTGGGTGGGAGGTAATTTGAACGATCAAGCATCCAGGGAAGCAGTAGTCAGCTATGTCAACGTTAATATGGGCCTAAAAATCAGACAACTATTGTGGTTTCACGTTTCCTGTCTTACTTTTGGGAGAGAAACTGTTCTTGAATATTTGGTATCTTTTGGAGTGTGGATTCGCACTCCTCCTGCATATAGACCACCAAATGCCCCTATCTTATCAACACTTCCGGAAACTACTGTTGTTAGA------CGA------AGAGGCAGGTCCCCTAGAAGAAGAACTCCCTCGCCTCGCAGACGAAGGTCTCAATCGCCGCGTCGCAGAAGATCTCAATCTCGGGAACCTCAATGTTAGTATTCCTTGGACACATAAGGTGGGAAACTTTACGGGGCTTTATTCTTCTACGGTACCCTGCTTTAATCCTGAATGGAAAACTCCTTCTTTTCCTGATATTCATTTGCAGGAGGACATTGTTGATAGATGTAAGCAATTTGTGGGGCCCCTTACAGTAAATGAAAACAGGAGACTAAAATTAATTATGCCTGCTAGGTTCTATCCCAATGTTACTAAATATTTGCCCCTAGATAAAGGGATCAAACCATATTATCCAGAGCATGTAGTTAATCATTACTTCCAGACGCGACATTATTTACATACTCTTTGGAAGGCGGGGATCTTATATAAAAGAGAGTCCACACGTAGCGCCTCATTTTGCGGGTCACCATATTCTTGGGAACAAGATCTACAGCATGGGAGGTTGGTCTTCCAAACCTCGAAAAGGCATGGGGACAAATCTTTCTGTCCCCAATCCCCTGGGATTCTTCCCCGATCATCAGTTGGACCCTGCATTCAAAGCCAACTCAGAAAATCCAGATTGGGACCTCAACCCGCACAAGGACTACTGGCCGGACGCCAACAAGGTGGGAGTGGGAGCATTCGGGCCAGGGTTCACCCCTCCCCATGGGGGACTGTTGGGGTGGAGCCCTCAGGCTCAGGGCCTACTCACAACTGTGCCAGCAGCTCCTCCTCCTGCCTCCACCAATCGGCAGTCAGGAAGGCAGCCTACTCCCTTATCTCCACCTCTAAGGGACACCCATCCTCAGGCCATGCAGTGGAA
AB073849_19_NA_NA_Human                     CTCCACCACGTTCCACCAAACTCTTCAAGATCCCAGAGTCAGGGCTCTGTACTTTCCTGCTGGTGGCTCCAGTTCAGGAACAGTAAGCCCTGCTCAGAATACTGTCTCTGCCATATCGTCAATCTTGTCGACGACTGGGGACCCTGTGCCGAACATGGAGAACATCGCATCAGGACTCCTAGGACCCCTGCTCGTGTTACAGGCGGGGTTTTTCTTGTTGACAAAAATCCTCACAATACCACAGAGTCTAGACTCGTGGTGGACTTCTCTCAGTTTTCTAGGGGAAACAACCGTGTGTCTTGGCCAAAATTCGCAGTGCCAAATCTCCAGTCACTCACCAACCTTTTGTCCTCCAACTTGTCCTGGTTATCGCTGGATGTGTCTGCGGCGTTTTATCATCTTCCTTTGCATCCTGCTGCTATGCCTCATCTTCTTGTTGGTTCTTCTGGACTATCAAGGTATGTTGCCCGTTTGTCCTMTGATTCCAGGATCATCAACCACCAGCACGGGRCCATGCAAGACCTGCACAACTCCTGCTCAAGGAACCTCTATGTTTCCCTCATGTTGCTGTACAAAACCTACGGACGGAAACTGCACCTGTATTCCCATCCCATCATCTTGGGCTTTCGCAAAATACCTATGGGAGTGGGCCTCAGTCCGTTTCTCTTGGCTCAGTTTACTAGTGCCATTTGTTCAGTGGTTCGTAGGGCTTTCCCCCACTGTCTGGCTTTCAGTTATATGGATGATGTGGTATTGGGGGCCAARTCTGTACAACACCTTGAGTCCCTTTATGCCGCTGTTACCAATTTTCTTTTGTCTTTGGGTATACATTTAAACCCTCACAAAACTAAACGATGGGGATATTCCCTTAACTTCATGGGATATGTAATTGGGAGTTGGGGCACATTGCCACAGGAACATATTGTACAAAAAATCAAACTATGTTTTAGAAAACTTCCTGTAAACAGGCCTATTGATTGGAAAGTTTGCCAACGAATTGTGGGTCTTTTGGGGTTTGCTGCCCCTTTTACRCAATGTGGATATCCTGCCTTAAAGCCTTTATATGCATGTATACAAGCAAAACAGGCTTTTACTTTCTCGCVAACTTACAAGGCCTTTCTGCGTCACCAGTATCTGAACCTTTACCCCGTTGCTCGGCAACGGCCTGGTCTGTGCCAAGTGTTTGCTGACGCAACCCCCACTGGTTGGGGCTTGGCCATAGGCCATCAGCGCATGCGTGGGACCTTTGTGTCCCCTCTGCCGATCCATACTGCGGAACTCCTAGCCGCTTGTTTTGCTCGCAGCAGGTCTGGGGCACAACTCATCGGGACTGACAATTCTGTCGTGCTCTCCCGCAAGTATACATCCTTTCCATGGCTGCTAGGCTGTGCTGCCAACTGGATCCTGCGCGGGACGTCCTTTGTTTACGTCCCGTCGGCGCTGAATCCCGCGGACGACCCCTCCCGGGGCCGCTTGGGGCTCTACCGCCCGCTTCTCCGCCTGCCGTACCGACCGACCACGGGGCGCACCTCTCTTTACGCGGACTCCCCGTCTGTGCCTTCTCATCTGCCGGACCGTGTGCACTTCGCTTCACCTCTGCACGTCGCATGGAGACCACCGTGAACGCCCACCGGAACCTGCCCAAGGTCTTGCATAAGAGGACTCTTGGACTTTTAGCAATGTCAACGACCGACCTTGAGGCATACTTCAAAGACTGTGTGTTTACTGAGTGGGAGGAGCTGGGGGAGGAGACTAGGTTAAAGGTCTTTGTACTAGGAGGCTGTAGGCATAAATTGGTCTGTTCAACACCACCATGCAACTTTTTCACCTCTGCCTAGTCATCTCTTGTTCATGTCCTACTGTTCAAGCCTCCAAGCTGTGCCTTGGGTGGCTTTAGGGCATGGACATCGACCCTTATAAAGAATTTGGAGCTTCTGTGGAATTACTCTCTTTTTTGCCTCAAGACTTCTTTCCGTCGATTCGAGACCTCCTAGATACCGCTGCTGCACTGTATCGGGAWGCCTTAGAATCTCCTGAACATTGCACACCTCACCACACAGCACTCAGGCAAGCTATTCTGTGTTGGGGGGAATTAATGACTCTAGCTACCTGGGTGGGTAATAATTTACAAGATCCAGCGTCCAGGGACCTAGTAGTCAATTATGTTAACACTAATATGGGCCTAAAGCTCAGGCAATTATTGTGGTTTCACNTNTCCTGTCTTATGTTTGGAAGGGAAACTGTTCTTGAATATTTGGTGTCTTTTGGAGTGTGGATTCGCACTCCTCCTGCCTATAGACCACCAAATGCCCCTATCTTATCAACACTTCCGGAAACTTSTGTTGTTAGA------CGA------CGAGGCAGGTCCCCTAGAAGAAGAACTCCCTCGCCTCGCAGACGAAGGTCTCAATCRCCGCGTCGCAGAAGATCTCAATCTAGGGAACCCCAATGTTAGVATCCCTTGGACTCATAAGGTGGGAAACTTTACGGGGCTTTATTCTTCTACAGTACCTGTCTTTAATCCTGAATGGCAAACTCCTTCTTTCCCAGACATTCATTTGMAGGAGGATATTGTTGATAGATGTCAGCAATTTGTGGGACCCCTTACAGTCAATGAAAACAGGAGACTAAAATTAATAATGCCTGCTAGATTTTATCCTAATGTTACCAAATATTTGCCCTTAGATAAAGGGATCAAACCTTATTATCCRGAGCATGTAGTTAATCATTACTTCCAGACRAGACATTATTTGCATACTCTTTGGAAGGCGGGTATCTTATATAAAAGAGAGTCAACACATAGCGCCTCATTTTGCGGGTCACCATATTCTTGGGAACAAGATCTACAGCATGGGAGGTTGGTCTTCCAAACCTCGAAAAGGCATGGGGACAAATCTCTCTGTCCCCAATCCCCTGGGATTCTTCCCCGATCATCAGTTGGACCCTGCATTCAAAGCCAACTCAGAAAATCCAGATTGGGACCTAAACCCACACAAGGACAACTGGCCGGACGCCCACAAGGTGGGAGTGGGAGCATTCGGGCCAGGGTTCACCCCTCCCCATGGGGGACTGYTGGGGTGGAGCCCTCAGGCTCAGGGCATACTCACATCTCTGCCAGCAGCTCCTCCTCCTGCCTCCACCAATCGGCAGTCAGGACGGCAGCCTACTCCCTTATCTCCACCTCTAAGGGACACTCATCCTCAGGCCATGCAGTGGAA
AB073853_19_NA_NA_Human                     CTCCACCACTTTCCACCAAACTCTTCAAGATCCCAGAGTAAGGGCTCTGTACTTTCCTGCTGGTGGCTCCAGTTCAGGAACAGTGAGCCCTGCTCAGAATACTGTCTCAGCCATATCGTCAATCTTCTCGAAGACTGGGGACCCTGCACCGAACATGGAGAACATCGCATCAGGACTCCTAGGACCCCTTCTCGTGTTACAGGCGGGGTTTTTCTCGTTGACAAAAATCCTCACAATACCACAGAGTCTAGACTTGTGGTGGACTTCTCTCAGTTTTCTAGGGGAACCACCCGTGTGCCATGGCCAAAATTCGCAGTGCCAAATCTGCAGTCACTCACCAACCTGTTGTCCTCCAATTTGTCCTGGTTATCGCTGGATGTGTCTGCGGCGTTTTATCATCTTCCTCTGCATCCTGCTGCTATGCCTCATCTTCTTGTTGGTTCTTCTGGACTATCAAGGTATGTTGCCCGTTTGTCCCCTAATTCCAGGATCATCAACCACCAGCACCGGACCATGCAAAACCTGCACGACTCCTGCTCAAGGAACCTCTATGTTTCCCTCATGTTGCTGTACAAAACCTACGGACGGAAACTGCACCTGTATTCCCATCCCATCATCTTGGGCTTTCGCAAAATTCCTATGGGAGTGGGCCTCAGTCCGTTTCTCTTGGCTCAGTTTACTAGTGCCATTTGTTCAGTGGTTCGTAGGGCTTTCCCCCACTGTCTGGCTTTCAGTTATATGGATGATGTGGTTTTGGGGGCCAAGTCTGTACAACATCTTGAGTCCCTTTATGCCGCTGTTACCAATTTTCTTATGTCTTTGGGTATACATATAAACCCTCACAAAACAAAAAGATGGGGATATTCCCTTAACTTCATGGGATATGTAATTGGGAGTTGGGGCACGTTGCCACAAGACCATATTGTACAAAAAATCAAACTATGTTTTAGGAAACTTCCTGTAAACAGGCCTATTGATTGGAAAGTATGTCAACGAATTGTGGGTCTGTTGGGGTTTGCTGCCCCTTTTACACAATGTGGATATCCTGCTTTAAAGCCTTTATATGCATGTATACAAGCTAAACAGGCTTTTACTTTCTCGCCAACTTACAAGGCCTTTCTCCGTCAACAGTATTTGAACCTTTACCCCGTTGCTCGGCAACGGCCTGGTCTGTGCCAAGTGTTTGCTGACGCAACCCCCACTGGTTGGGGCTTGGCCATAGGCCATCAGCGCATGCGTGGGACCTTTSTGTCCCCTCTGCCGATCCATACAGCGGAACTCCTAGCCGCTTGTTTTGCTCGCAGCAGGTCTGGAGCGAAACTCATCGGGACTGACAATTCTGTCGTGCTCTCCCGCAAATATACATCATTTCCATGGCTGCTAGGCTGTGCTGCCAACTGGATCCTGCGCGGGACGTCCTTTGTTTACGTCCCGTCGGCGATGAATCCCGCGGACGACCCCTCCCGGGGCCGCTTGGGGCTCTACCGCCCGCTTCTCCGTCTGCCGTACCGACCGACGACGGGGCGCACCTCTCTTTACGCGGACTCCCCGTCTGTGCCTTCTCACCTGCCGGACCGTGTGCACTTCGCTTCACCTCTGCACGTCGCATGGAGACCACCGTGAACGCCCACCGGAACCTGCCCAAGGTCTTGCATAAGAGGACTCTTGGACTGTCAGCAATGTCAACGACCGACCTTGAGGCATACTTCAAAGACTGTGTGTTTAATGAGTGGGAGGAGTTGGGGGAGGAGACTAGGTTAATGATCTTTGTACTAGGAGGCTGTAGGCATAAATTGGTCTGTCCACCAGCACCATGCAACTTTTTCACCTCTGCCTAGTCATCTCTTGTTCATGTCCTACTGTTCAAGCCTCCAAGCTGTGCCTTGGGTGGCTTTAGGACATGGACATTGACCCGTATAAAGAATTTGGAGCTTCTGTGGAGTTACTCTCTTTTTTGCCTTCTGACTTCTTTCCGTCGGTGCGAGATCTCCTAGATACCGCCGCTGCTCTGTTTCGGGATGCCTTAGAATCTCCTGAACATTGCTCACCTCACCACACAGCAATCAGGCAAGCTATCGTGTGCTGGGGGGAAGTAATGACTCTAGCTTCCTGGGTGGGTAATAATTTACAAGATCCAGCATCCAGGGACCTAGTAGTCGATTATGTTAACACTCACATGGGCCTAAAGATCAGGCAATTATTGTGGTTTCACATTTCCTGTATTATTTTTGGAAGAGAAGTTGTTCTTGAATATTTGGTGTCTTTTGGAGTGTGGATTCGCACTCCTCCTGCCTATAGACCACCAAATGCCCCTATCTTATCAACACTTCCGGAAACTACTGTTATTAGA------CGA------CGAGGCAGGTCCCCTAGAAGAAGAACTCCCTCGCCTCGCAGACGAAGGTCTCAATCACCGCGTCGCAGAAGATCTCAATCTCGGGAACCCCAATGTTGATATTCCTTGGACTCATAAGGTGGGAAACTTTACGGGGCTTTATTCTTCTACAGTACCTGTCTTTAATCCTGAATGGCAAACTCCTTCTTTTCCTGACATTCATTTGCAGGAGGACATTGTTGATAGGTGTCAGCAATTTGTGGGGCCCCTCACAGCAAATGAAACCAGAAGACTAAAATTAATTATGCCTGCCAGATTTTATCCTAAGGTTACCAAATATTTGCCCTTAGAVAAAGGGATCAAACCCTATTATCCAGAGCATGTAGTTAATCATTACTTCCAGACGAGACATTATTTACATACTCTTTGGAAGGCGGGTATCTTATATAAAAGAGAGTCAACACGTAGCGCTTCATTTTGTGGGTCACCATATTCTTGGGAACAAGATCTACAGCATGGGAGGTTGGTCTTCCAAACCTCGAAAAGGCATGGGGACGAATCTTTCTGTCCCCAATCCCCTGGGATTCTTCCCCGATCATCAGTTGGACCCAGCATTCAAAGCCAACTCAGAAAATCCAGATTGGGACCTCAACCCACACAAGGACAACTGGCCGGACGCCAACAAGGTGGGAGTGGGAGCATTCGGGCCAGGGTTCACTCCTCCCCATGGGGGACTGTTGGGGTGGAGCCCTCAGGCTCAGGGCATACTCACAACTGTGCCAGCAGCTCCTCCTCCTGCCTCCACCAATCGGCAGTCAGGAAGGCAGCCTACTCCCTTATCTCCACCTCTAAGGGACACACATCCTCAGGCCATGCAGTGGAA
AB073858_19_NA_NA_Human                     CTCCACCACTTTCCACCAAACTCTTCAAGATCCCAGAGTCAGGGCTCTGTACCTTCCTGCTGGTGGCTCCAGTTCAGGAACAGTAAGCCCTGCTCAGAATACTGTCTCTGCCATATCGTCAATCTTATCGAAGACTGGGGACCCTGTGCCGAAGATGGAGAACATCGCATCAGGACTCCTAGGACCCCTGCTCGTGTTACAGGCGGGGTTTTTCTTGTTGACAAAAATCCTCACAATACCACAGAGTCTAGACTCGTGGTGGACTTCTCTCAATTTTCTAGGGGGAACACCCGTGTGTCTTGGCCAAAATTCGCAGTCCCAAATCTCCAGTCACTCACCAACCTGTTGTCCTCCAATTTGTCCTGGTTATCGCTGGATGTATCTGCGGCGTTTTATCATATTCCTCTGCATCCTGCTGCTATGCCTCATCTTCTTATTGGTTCTTCTGGACTATCAAGGTATGTTGCCCGTTTGTCCTCTAATTCCAGGATCATCAACCACCAGCACGGGACCATGCAAGACCTGCACAACTCCTGCTCAAGGAACCTCTTTGTTTCCCTCATGTTGCTGTACAAAACCTACGGACGGAAACTGCACCTGTATTCCCATCCCATCATCTTGGGCTTTCGCAAAATACCTATGGGAGTGGGCCTCAGTCCGTTTCTCTTGGCTCAGTTTACTAGTGCCATTTGTTCAGTGGTTCGTAGGGCTTTCCCCCACTGTCTGGCTTTCAGTTATATGGATGATGTGGTATTGGGGGCCAAGTCTGTACAACATCTTGAGTCCCTTTATACCGCTGTTACCAATTTTCTTTTGTCTTTGGGTATACATTTAAACCCTCACAAAACAAAAAGATGGGGATATTCCCTTAACTTCATGGGATATGTGATTGGGAGTTGGGGCACATTGCCACAGGAACATATTACACAAAAAATTAAACTATGTTTTAGGAAACTTCCTGTAAACAGGCCTATTGATTGGAAAGTATGTCAACGACTTGTGGGTCTTTTGGGGTTTGCTGCCCCTTTTACGCAATGTGGATATCCTGCTTTAATGCCTTTATATGCATGTATACAAGCCAAACGGGCTTTTACTTTCTCGCCAACTTACAAGGCCTTTCTACGTCACCAGTATCTGAACCTTTACCCCGTTGCTCGGCAACGGCCTGGTCTGTGCCAAGTGTTTGCTGACGCAACCCCCACTGGCTGGGGCTTGGCCATAGGCCATCAGCGCATGCGTGGAACCTTTGTGTCTCCTCTGCCGATCCATACTGCGGAACTCCTAGCCGCTTGTTTTGCTCGCAGCAGGTCTGGAGCGAAACTCATCGGGACTGACAATTCTGTCGTGCTCTCCCGCAAGTATACATCATTTCCATGGCTGCTAGGCTGTGCTGCCAACTGGATCCTGCGCGGGACGTCCTTTGTTTACGTCCCGTCGGCGCTGAATCCCGCGGACGACCCCTCCCGGGGCCGCTTGGGGCTCTACCGCCCGCTTCTCCGTCTGCCGTACCGACCGACCACGGGGCGCACCTCTCTTTACGCGGACTCCCCGTCTGTGCCTTCTCGTCTGCCGGACCGTGTGCACTTCGCTTCACCTCTGCACGTCGCATGGAGACCACCGTGAACGCCCACTGGAACCTGCCCAAGGTCTTGTATAAGAGGACTCTTGGACTCTCAGCAATGTCAACGACCGACCTTGAGGCATACTTCAAAGACTGTGTGTTTAATGAATGGGAGGAGCTGGGGGAGGAGATTAGGTTAAAGATTTATGTATTAGGAGGCTGTAGGCATAAATTGGTCTGTTCACCAACACCATGCAACTTTTTCACCTCTGCCTAGTCATCTCTTGTTCATGTCCTACTGTTCAAGCCTCCAAGCTGTGCCTTGGGTGGCTTTAGGGCATGGACATCGACCCTTATAAAGAATTTGGAGCTACTGCGGAGTTACTCTCTTTTTTGCCTGCTGACTTCTATCCGTCGGTGCGAGACCTCCTAGATACCGCTACTGCTCTATATCGGGAAGCCTTAGAATCTCCTGAACATTGCACAGCTCATCACACAGCACTCAGGCAAGCTATTCTGTGCTGGGGAGAATTAATGACTCTAGCTACCTGGGTGGGTAATAATTTACAAGATCCAGCGTCTAGGGATCTAGTAGTAAATTATGTTAACACTAACATGGGCCTAAAGATCAGGCAATTATTGTGGTTTCACATTTCCTGTCTTACTTTTGGAAGAGAAACTGTTCTTGAATATTTGGTGTCTTTTGGAGTGTGGATTCGCACTCCTCCTGCCTACAGACCACCAAATGCCCCTATCTTATCAACACTTCCGGAAACTTGTGTTATTAGA------CGA------CGAGGCAGGTCCCCTAGAAGAAGAACTCCCTCGCCTCGCAGACGAAGGTCTCAATCGCCGCGTCGCAGAAGATCTCAATCTAGGGGATCCCAATGTTAATATCCCTTGGACTCATAAGGTGGGAAACTTTACGGGGCTCTATTCTTCTACAGTGCCTGTCTTTAATCCTGAATGGCAAACTCCTTCTTTTCCAGACATTCATTTGCAGGAGGACATTGTTGATAGATGTAAGCAATTTGTGGGATCCCTTACAGCAAATGAAAACAGGAGACTAAAATTAATAATGCCTGCTAGATTTTATCCTAATGTTACCAAATATTTGCCCTTAGACAAAGGGATCAAACCTTATTATCCAGAGCATGTAGTTAATCATTACTTCCAGACGAGACATTATTTGCATACTCTTTGGAAGGCGGGTATCTTATATAAAAGAGAGTCAACACATAGCGCCTCATTTTGCGGGTCACCATATTCTTGGGAACAAGATCTACAGCATGGGAGGTTGGTCCTCCAAACCTCGAAAAGGCATGGGGACAAACCTTTCTGTCCCCAATCCCCTGGGATTCTTCCCCGATCATCAGTTGGACCCTGCATTCAAAGCCAACTCAGAAAATCCAGATTGGGACCTCAACCCACACAAGGACAACTGGCCGGACGCCCACAAGGTGGGAGTGGGAGCATTCGGGTCAGGGTTCACCCCTCCCCATGGGGGACTGTTGGGGTGGAGCCCTCAGGCTCAGGGCATACTCACTTCTGTGCCAGCAGCTCCTCCTCCTGCCTCCACCAATCGGCAGTCAGGAAGGCAGCCTACTCCCTTATCTCCACCTCTAAGGGACACTCATCCTCAGGCCATGCAGTGGAA
AB074047_19_THA_EasternAsia_Human           TTCCAGCACATTCCGCCAAGCTCTGCTAGATCCCAGAGTGAGGGGCCTATATTTTCCTGCTGGTGGCTCAAGTTCCGGAACAGTAAACCCTGTTCCGACTACTGCCTCTCCCATATCGTCAATCTTCTCGAAGACTGGGGACCCTGCACCGAACATGGAGAGCACCACATCAGGATTCCTAGGACCCCTGCTCGTGTTACAGGCGGGGTTTTTCTTGTTGACAAGAATCCTCACAATACCACAGAGTCTAGACTCGTGGTGGACTTCTCTCAATTTTCTAAGGGAAATACCCGCGTGTCCTGGCCAAAATTCGCAGTCCCCAACCTCCAATCACTCACCAACCTCTTGTCCTCCAATTTGTCCTGGTTATCGCTGGATGTGTCTGCGGCGTTTTATCATATTCCTCTTCATCCTGCTGCTATGCCTCATCTTCTTGTTGGTTCTTCTGGACTACCGAGGTATGTTGCCCGTTTGTCCTCTACTTCCAGGAACATCAACTACCAGCACGGGACCATGCAAGACCTGCACGATTCCTGCTCGAAACATCTCTATGTTTCCCTCTTGTTGCTGTACAAAACCTTCGGACGGAAATTGCACTTGTATTCCCATCCCATCATCTTGGGCTTTCGCAAAATTCCTATGGGAGTGGGCCTCAGTCCGTTTCTCCTGGCTCAGTTTACTAGTGCCATTTGTTCAGTGGTTCGTAGGGCTTTCCCCCACTGTTTGGCTTTCAGTTATATGGATGATGTGGTATTGGGGGCCAAGACTGTACACCATCGTGAAGCCCTTTTTACCGCTGTTACCAATTTTCTTTTATCTTTGGGCATACATCTAAACCCTAATAAAACCAAACGTTGGGGCTACTCCCTTAACTTCATGGGATATGTAATTGGAAGTTGGGGTACCTTGCCACAGGAACATATTGTACAAAAATTGAAACAGTGTTTTCGGAAACTTCCTGTAAACAGACCTATTGATTGGAAAGTATGTCAAAGAATTGTGGGTCTTCTGGGCTTTGCCGCCCCTTTTACACAATGTGGTTACCCAGCATTAATGCCTTTATATGCATGTATACAAGCTAAGCAGGCTTTCACTTTCTCGCCAACTTACAAGGCCTTTCTGTGTAAACAATATCTGAACCTTTACCCCGTTGCTCGGCAACGGTCAGGTCTGTGCCAAGTGTTTGCTGACGCAACCCCCACTGGCTGGGGCTTGGCCATAGGCCATCAGCGCATGCGTGGAACCTTTGTGACTCCTCTGCCGATCCATACTGCGGAACTCCTAGCAGCTTGTTTTGCTCGCAGCCGGTCTGGAGCGAAACTTATCGGCACCGACAACTCTGTTGTCCTCTCTCGGAAATACACCTCCTTTCCATGGCTGCTAGGCTGTGCTGCCAACTGGATCCTGCGCGGGACGTCCTTTGTCTACGTCCCGTCGGCGCTGAATCCCGCGGACGACCCCTCGCGGGGCCGTTTGGGACTCTACCGTCCCCTTCTTCGTCTGCCGTTCCAGCCGACTACGGGGCGCACCTCTCTTTACGCGGTCTCCCCGTCTGTGCCTTCTCATCTGCCGGACCGTGTGCACTTCGCTTCACCTCTGCACGTCGCATGGAGACCACCGTGAACGCCTGCCAGGTCTTGCCCAAGGTCTTACATAAGAGGACTCTTGGACTCCCAGCAATGTCAACGACCGACCTTGAGGCATACTTCAAAGACTGTGTATTTAAAGACTGGGAGGAGTTGGGGGAGGAGACCAGGTTAATGATCTTTGTACTAGGAGGCTGTAGGCATAAATTGGTCTGCGCACCAGCACCATGCAACTTTTTCACCTCTGCCTAATCATCTCTTGTTCCTGTCCTACTGTTCAAGCCTCCAAGCTGTGCCTTGGGTGGCTTTGGGACATGGACATTGACCCGTATAAAGAATTTGGCGCTTCTGCGGAGTTACTCTCTTTTTTGCCTTCTGACTTCTTTCCTTCTATTCGAGATCTCCTCGACACCGCCTCTGCTTTGTATCGGGAGGCCTTAGAGTCTCCGGAACATTGTTCGCCTCACCATACAGCACTAAGGCAAGCTATTCTGTGTTGGGGTGAGTTGATGAATCTGGCCACCTGGGTGGGAAGTAATTTAGAAGACCCAGCATCCCGGGAATTAGTAGTAAGCTATGTCAACGTTAATATGGGCCTAAAAATCAGACAACTATTGTGGTTTCACATTTCCTGTCTTACTTTTGGAAGAGAAACTGTTTTAGAGTATTTGGTGTCTTTTGGAGTGTGGATTCGCACTCCTACTCCTTACAGACCACCAAATGCCCCTATCTTATCAACACTTCCGGAAACTACTGTTGTTAGA------CGA------CGAGGCAGGTCCCCTAGAAGAAGAACTCCCTCGCCTCGCAGACGAAGGTCTCAATCGCCGCGTAGCAGAAGATCTCAATCTCGGGGATCTCAATGTTAGTATCCCTTGGACTCATAAGGTGGGAAACTTTACTGGGCTTTATTCTTCTACTGTACCTGTCTTTAATCCTGACTGGCAAACTCCCTCTTTTCCTAACATTCATTTGAAAGAGGATATTATCAACAGATGTCAAAATTTTGTGGGCCCTCTTACAGTTAACGAAAAAAGGAGATTAAAATTGATTATGCCTGCTAGGTTCTATCCTAAGCTTACCAAATATTTGCCCTTAGATAAGGGCATTAAACCTTATTATCCTGAACATGCAGTTAATCATTACTTCCAAACGAGGCATTATTTACATACTCTGTGGAAGTCTGGGATTTTATATAAGAGAGAAACTACACACAGCGCCTCATTTTGTGGGTCACCATATTCTTGGGAACAAGAGCTACAGCATGGGAGGTTGGTCTTCCAAACCTCGACAAGGCATGGGGACGAACCTTTCTGTTCCCAATCCTCTGGGATTCTTTCCCGATCACCAGTTGGACCTGGCGTTCAGAGCCAATTCAAACAATCCAGATTGGGACTTCAATCCCAACAAGGATCAATGGCCAGCAGCAAACCAGGTAGGAGTGGGATCATTCGGGCCAGGATTCACTCCACCACACGGCAGTCTTTTGGGGTGGGGCCCTCAGGCTCAGGGCATATTGACAACAGTGCCAGCAGCGCCTCCTCCTGCCTCCACCAATCGGCAGTCAGGAAGACGGCCTACTCCCATCTCTCCACCTCTAAGAGACAGTCATCCTCAGGCCATGTGGAA---
AB076679_19_MWI_EasternAfrica_Human         TTTCACAGCTTTCCAACAAGCCCTACAAGATCCCAGAGTCAGGGGCATATATCTTCCTGCTGGTGGCTCCAGTTCAGGAACACTCAACCCTGTTCCAAATATTGCCTCTCACATCTCGTCAATCTCCTCGAGGACTGGGGACCCTGCGTTGAACATGGAGAACATCACATCAGGATTCCTAGGACCCCTGCTCGTGTTACAGGCGGGGTTTTTCTTGTTGACAAGAATCCTCACAATACCGCAGAGTCTAGACTCGTGGTGGACTTCTCTCAATTTTCTAGGGGTTCCACCCGTGTGTCGTGGCCAAAATTCGCAGTCCCCAACCTCCAATCACTCACCAACCTCCTGTCCTCCAATTTGTCCTGGTTATCGCTTGATGTGTCTGCGGCGTTTTATCATATTCCTCTTCATCCTGCTGCTATGCCTCATCTTCTTGTTGGTTCTTCTGGATTACCAAGGTATGTTGCCCGTTTGTCCTCTAATTCCAGGATCCACAACAACCAGTACGGGACCCTGCAAAACCTGCACGACTCCTGCTCAAGGCAACTCTATGTTTCCCTCCTGTTGCTGTACAAAACCTACGGATGGAAATTGCACCTGTATTCCCATCCCATCATCTTGGGCTTTCGTAAAATACCTATGGGAGTGGGCCTCAGTCCGTTTCTCTTGGCTCAGTTTACTAGTGCCATTTGTTCAGTGGTTCGTAGGGCTTTCCCCCACTGTTTGGCTTTCAGTTATATGGATGATGTGGTATTGGGGGCCAAATCTGTACAACATCTTGAGTCCCTTTATACCGCTGTTACCAATTTTCTTTTGTCTTTGGGTATACATTTAAACCCTAACAAAACAAAGAGATGGGGTTATTCCCTAAACTTCATGGGATACGTAATTGGAAGTTGGGGTACATTGCCACAGGATCATATTGTACAAAAAATCAAACACTGTTTTAGGAAACTTCCTGTCAATCGACCTATTGATTGGAAAGTATGTCAAAGAATTGTGGGTCTTTTGGGCTTTGCCGCTCCATTTACACAATGTGGTTACCCTGCCTTAATGCCTTTGTATGCATGTATACAAGCGAAACAGGCTTTTACTTTCTCGCCAACTTACAAGGCCTTTCTAAGTAAACAGTATATGAACCTTTACCCCGTTGCCCGGCAACGGCCTGGTCTGTGCCAAGTGTTTGCTGACGCAACCCCCACTGGTTGGGGCTTGGCTATCGGCCATCAGCGCATGCGTGGAACCTTTGTGGCTCCTCTGCCGATCCATACTGCGGAACTCCTAGCTGCTTGTTTTGCTCGCAGCCGGTCTGGAGCGAAACTCATTGGGACTGATAATTCTGTCGTCCTTTCTCGGAAATATACATCATTTCCATGGCTGCTAGGTTGTGCTGCCAACTGGATTCTTCGCGGAACGTCCTTTGTTTACGTCCCGTCGGCGCTGAATCCCGCGGACGACCCCTCCCGGGGCCGCTTGGGACTCTATCGTCCCCTTCTCCGTCTGCCGTACCGTCCGACCACGGGGCGCACCTCTCTTTACGCGGTCTCCCCGTCTGTGCCTTCTCATCTGCCGGTCCGTGTGCACTTCGCTTCACCTCTGCACGTTGCATGGAGACCACCGTGAACGCCCATCAGAGCCTGCCCAAGGTCTTACATAAGAGGACTCTTGGACTCCCAGCAATGTCAACGACCGACCTTGAGGCCTACTTCAAAGACTGTGTGTTTAAAGACTGGGAGGAGTTGGGGGAGGAGATTAGGTTAATGATCTTTGTATTAGGAGGCTGTAGGCATAAATTGGTCTGCGCACCATCATCATGCAACTTTTTCACCTCTGCCTAATCATCTCTTGTACATGTCCCACTATTCAAGCCTCCAAGCTGTGCCTTGGCTGGCTTTGGGGCATGGACATTGACCCTTATAAAGAATTTGGAGCTAGTGTGGAGTTACTCTCGTTTTTGCCTTCTGACTTCTTTCCTTCAGTCCGGGATCTACTTGATACAGCCTCAGCTCTGTATCGGGAGGCCTTAGAGTCTCCGGAGCATTGCTCACCTCACCATACAGCACTCAGGCAAGCCATTCTCTGCTGGGTGGAATTAACGACTCTAGCTACCTGGGTGGGTAATAATTTGGAAGATCATGCATCCAGGGACCTAGTAGTCAATTATGTAAATGATAATATGGGACTAAAGCTCAGACAACTATTGTGGTTTCATATTTCTTGCCTTACTTTTGGAAAACAAACTGTCCTTGAGTATTTGGTCTCCTTCGGAGTGTGGATTCGCACTCCTCCAGCCTATCGACCACCAAATGCCCCTATCTTATCAACACTTCCGGAAACTACTGTTGTTAGACGAAGAGAC------CGAGGCGGGTCCCCTAGAAGAAGAACTCCCTCGCCTCGCAGACGAAGATCTCAATCGCCGCGTCGCAGAAGATCTCAATCTCGGGAATCTCAATGTTAGTATTCCTTGGACTCATAAGGTGGGAAATTTTGTTGGGCTTTATTCCTCTACTGTCCCTATCTTTAATCCTGAATGGCAAACTCCTTCCTTTCCTAAGATCCATTTACATGAGGACATTATTAATAGGTGTCAGCAATTTGTAGGCCCTCTCACTGTAAATGAAAAAAGAAGATTGAAATTAATTATGCCTGCTAGATTTTATCCTAACCGCACTAAATATTTGCCTCTAGACAAAGGGATTAAACCTTATTATTCTGATCAAGTAGTTAATCATTACTTCCAGACCCGACATTATTTACATACTCTTTGGAAGGCTGGGATTCTATATAAGAGGGAAACTACACGTAGCGCCTCATTTTGCGGGTCACCATATTCTTGGGAACAAGAGCTACATCATGGGAGGTTGGTTACCAAAACCTCGCAAAGGCATGGGGACGAATCTTTCTGTTCCCAACCCTCTGGGATTCTTTCCCGATCATCAGTTGGACCCTGCATTCGGAGCCAACTCAAACAATCCAGACTGGGACTTCAACCCCATCAAGGACCGCTGGCCACAAGCCAACCAGGTAGGAGTGGGAGCGTTCGGCCCAGGGTTCACTCCCCCACACGGAGGTGTTTTGGGGTGGAACCCTCAGGCTCAGGGCATATTGACTACAGTGCCAGCAGTTCCTCCTCCTGCCTCCACCAATCGGCAGTCAGGGAGGCAGCCTACTCCCATCTCTCCACCTCTAAGAGACAGTCATCCTCAGGCCGTGCAGTGGAA
AB100695_17_NA_NA_Human                     CTCCACCACTTTCCATCAAACTCTTCAAGATCCCAGAGTCAGGGCTCTGTACTTCCCTGCTGGTGGCTCCAGTTCAGGAACAGTGAGCCCTGCTCAGAATACTGCCTCTGCCATATCGTCAACCTTCTCGAAGACTGGGGACCCTGTACCGAACATGGAGAACATCGCATCAGGACTCCTAGGACCCCTGCTCGTGTTACAGGCGGGGTTTTTCTCGTTGACAAAAATCCTCACAATACCACAGAGTCTAGACTCGTTGTGGACTTCTCTCAATTTTCTAGGGGAAACACCCGTGTGTCTTGGCCAAAATTCGCAGTCCCAAATCTCCAGTCACTCACTAACTTGTTGTCCTCCAATTTGTCCTGGTTATCGCTGGATGTGTCTGCGGCGTTTTATCATCTTCCTCTGCATCCTGCTGCTATGCCTCATCTTCTTGTTGGTTCTTCTGGACTATCAAGGTATGTTGCCCGTTTGTCCTCTAATTCCAGGATCATCAACCACCAGCACCGGACCATGCAGAACCTGCACGACTCCTGCTCAAGGAACCTCTATGTTTCCCTCATGTTGCTGTACAAAACCTACGGACGGAAACTGCACCTGTATTCCCATCCCATCATCTTGGGCTTTCGCAAAATACCTATGGGAGTGGGCCTCAGTCCGTTTCTCTTGGCTCAGTTTACTAGTGCCATTTGTTCAGTGGTTCGTAGGGCTTTCCCCCACTGTCTGGCTTTCAGTTATATGGATGATGTGGTATTGGGGGCCAAGTCTGTACAACATCTTGAGTCCCTTTATGCCGCTGTTACCAATTTTCTTTTGTCTTTGGGTATACATTTAAACCCTCACAAAACAAAAAGATGGGGATATTCCCTTAATTTCATGGGATATGTAATTGGGAGTTGGGGTTCCTTACCACAGGAACATATTGGACAAAAAATCAAATTGTGTTTTAGGAAACTTCCTGTAAACAGACCTATTGATTGGAAAGTATGTCAACGAATTGTGGGTCTTTTGGGGTTTGCCGCCCCTTTACCGCAATGTGGATATCCAGCTTTAATGCCTTTATATGCATGTATACAAGCTAAACAGGCTTTTACTTTCTCACCAACTTACAAGGCCTTTCTGAGTAAACAGTATCTGACCCTGTACCCCGTTGCTCGGCAACGGCCTGGTCTATGCCAAGTGTTTGCTGACGCAACCCCCACTGGTTGGGGCTTGGCCATTGGCCATCAGCGCGTGCGCGGAACCTTTCTGTCTCCGCTGCCGATCCATACTGCGGAACTCCTAGCCGCTTGTTTTGCTCGCAGCCGGTCTGGAGCAAAACTTATCGGGACTGACAATTCTGTCGTGTTATCCCGCAAGTATACATCGTTTCCATGGCTGCTAGGCTGTGCTGCCAACTGGATCCTGCGCGGGACGTCCTTTGTTTACGTCCCGTCGGCGCTGAATCCCGCGGACGACCCCTCCCGGGGCCGCTTGGGGCTCTACCGCCCGCTCCTCCGTCTGCCGTATCGACCGACCACGGGGCGCACCTCTCTTTACGCGGACTCCCCGTCTGTGCCTTCTCATGTGCCGGACCGTGTGCACTTCGCTTCACCTCTGCACGTCGCATGGAGACCACCGTGAACGCCCACCGGATCCTGTCCAAGGACTTACGTACTATGACTCTTGAACTTTCAGGACTGTCGACGTCCGACCTTGAGGCATACTTCAAAGACCGTGTGTTTACTGAGTGGGAGGAGTTGGGGGAGGAGATTAGGTTAATGATCTTTGTACTAGGAGGCTGTACGCATACATTGCTCTTTTCACCATCACCATGCAACTTTTTGAATTCTGCCTAATCATCTCATGTTCATGTCCTACTGTTCAAGCCTCCAAGCTGTGCCTTGGGTGGCTTTGGGGCATGGACATTGACCCGTATAAAGAATTTGGAGCTTCTGTGGAGTTACTCTCTTTTTTGCCTTCTGACTTCTTTCCTTCTGTTCGAGAGCTTCTCGACACCGCCTCTGCTCTGTATCGGGAGGCCTTAGAGTCTCCGGAACATTGTTCACCTCATCATACGGCACTCAGGCAAGCTATTCTGTGTTGGGTTGAGTTGATGAATCTAGCCACCTGGGTGGGAAGTAATTTGGAAGACCCAGCATCCAGGGAATTGGTAGTCAGCCATGTCAATGTTAATATGGGCCTAAAAATCAGACAACTATTGTGGTTTCACATTTCCTGTCTTACTTTTGGAAGAGAAACTGTTCTTGAATATTTGGTGTCTTTTGGAGTGTGGATTCGCACTCCTCCTGCATATAGACCACCAAATGCCCCTATCTTATCCCCCCTTCCGGAAACTACTGTTGTTAGA------CGA------CGATGCAGGTCCCCTAGAAGAAGAACTCCCTCGCCTCGCAGACGAAGGTCTCAATCGCCGCGTCGCAGAAGATCTCAATCTCGGGAATCTCAATGTTAGTATTCCTTGGACTCATAAGGTGGGAAACTTTACGGGGCTTTATTCTTCTACGGTACCTAACTTTAATCCTGATTGGCAAACTCCTTCTTTTCCTGACATTCATTTACAGGAAGATATTGTTGATAGGTGTAAGCAATTTGTGGGACCCCTAACAGTAAATGAAATCAGGAGACTAAAATTAATTATGCCTGCTAGATTTTATCCCAATGTCACCAAATACTTGCCCTTAGATAAAGGAATCAAACCCTATTATCCCGAGCATGTAGTTAATCATTACTTCCAGACGAGACATTATTTACATACTCTTTGGAAGGCGGGTATCTTATATAAAAGAGAGACAACACGTAGCGCCTCATTTTGCGGGTCACCATATTCTTGGGAACAAGAGCTACAGTATGGGAGGTTGGTCTTCCAAACCTCGAAAAGGCATGGGGACAAATCTTTCTGTCCCCAATCCCCTGGGATTCTTCCCCGATCATCAGTTGGACCCTGCATTCAAAGCCAACTCAGAAAATCCAGATTGGGACCTCAACCCGCACAAGGACAACTGGCCGGACGCCAACAAGGTGGGAGTGGGAGCATTCGGGCCAGGGTTCACCCCTCCCCATGGGGGCCTGTTGGGGTGGAGCCCTCAGGCTCAGGGCATACTCACAACTGTGCCAGCAGCACCTCCTCCTGCCTCCACCAATCGGCAGTCAGGAAGGCAGCCTACTCCCTTATCTCCACCTCTAAGGGACACTCATCCTCAGGCCATGCAGTGGAA
AB106564_17_GHA_WesternAfrica_Human         CTCCACAACATTCCACCAAGCTCTGCAGGATCCCAGAGTAAGAGGCCTGTATTTTCCTGCTGGTGGCTCCAGTTCCGGAACAGTGAACCCTGTTCCGACTACTGCCTCACTCATCTCGTCAATCTTCTCGAGGATTGGGGACCCTGCACCGAACATGGAAAGCATCACATCAGGATTCCTAGGACCCCTGCTCGTGTTACAGGCGGGGTTTTTCTTGTTGACAAAAATCCTCACAATACCGCAGAGTCTAGACTCGTGGTGGACTTCTCTCAATTTTCTAGGGGGAGCTCCCGTGTGTCTTGGCCAAAATTCGCAGTCCCCAACCTCCAATCACTCACCAACCTCTTGTCCTCCAATTTGTCCTGGCTATCGCTGGATGTGTCTGCGGCGTTTTATCATCTTCCTCTTCATCCTGCTGCTATGCCTCATCTTCTTGTTGGTTCTTCTGGACTATCAAGGTATGTTGCCCGTTTGTCCTCTAATTCCAGGATCATCAACCACCAGTACGGGACCCTGCCGAACCTGCACGACTCTGGCTCAAGGAACCTCTATGTTTCCCTCATGTTGCTGTTCAAAACCTGCGGACGGAAATTGCACTTGTACCCCCATCCCATCATCATGGGCTTTCGGAAAATTCCTATGGGAGTGGGCCTCAGCCCGTTTCTCCTGGCTCAGTTTACTAGTGCCATTTGTTCAGTGGTTCGCCGGGCTTTCCCCCACTGTCTGGCTTTCAGTTATATGGATGATGTGGTATTGGGGGCCAAGTCTGTACAACATCTTGAGTCCCTTTATACCTCTGTTACCAATTTTCTTTTGTCTTTGGGTATACATTTAAATCCCAACAAAACAAAAAGATGGGGATATCCCCTAAATTTCATGGGTTATGTAATTGGAAGTTGGGGGTCATTACCCCAGGAACACATCAAACAAAAAATCAAAGACTGTTTTAGAAAACTCCCTGTAACCCGGCCTATAGATTGGAAAGCACGTCAAGGAATTGTGGGTCTTTTGGGCTTTGCTGCCCCTTTTACACAATGTGGATATCCTGCTTTAATGCCTCTGTATGCATGCATTCAATCCGGGCAGGCTTTCACTTTCTCGCCAACTTACAAGGCCTTTCTGTGTCAGCAATACATGAACCTTTACCCCGTTGCCCGGCAACGGCCAGGTCTGTGCCAAGTGTTTGCTGATGCAACCCCCACTGGCTGGGGCTTGGCCATAGGCCATCAGCGCCTGCGTGGAACCTTTGTGGCTCCTCTGCCGATCCATACTGCGGAACTCCTAGCCGCTTGTTTTGCTCGCAGCAGGTCTGGAGCGAAACTTATCGGGACAGATAATTCTGTCGTTCTCTCCCGGAAATATACATCATTTCCATGGCTGCTAGGCTGTGCTGCCAACTGGATCCTGCGAGGGACGTCCTTTGTCTACGTCCCGTCAGCGCTGAATCCTGCGGACGACCCGTCTCGGGGTCGCTTGGGGGTCTATCGTCCCCTTCTCCGTCTGCCGTTCCGGCCGCCCACGGGGCGCACCTCTCTTTACGCGGTCTCCCCGTCTGTGCCTTCTCATCTGCCGGACCGTGTGCACTTCGCTTCACCTCTGCACGTCGCATGGAGACCACCGTGAACGCCCACCGAATCTTGCCCAAGGTCTTACATAAGAGGACTCTTGGACTCTCTGCAATGTCAACGACCGACCTTGAGGCATACTTCAAAGACTGTTTGTTTAAAGACTGGGAGGAGTTGGGGGAGGAGATTAGATTAAAGGTCTTTGTACTAGGAGGCTGTAGGCATAAATTGGTCTGCGCACCAGCACCATGCAACTTTTTGACCTCTGCCTAATCATCTCTTGTTCATGTCCTACTGTTCAAGCCTCCAAGCTGTGCCTTGGGTGGCTTTGGGGCATGGACATTGACCCTTATAAAGAATTTGGAGCTACTGTGGAGTTACTCTCGTTTTTGCCTTCTGACTTCTTTCCTTCAGTAAGAGATCTTCTAGATACCGCCTCAGCTCTCTATCGGGATGCCTTAGAATCTCCTGAGCATTGCTCACCTCACCATACTGCACTCAGGCAAGCCATTCTTTGCTGGGGGGAACTAATGACTCTAGCTACCTGGGTGGGTGTAAATTTGGAAGACCCAGCATCCAGAGACCTAGTAGTCAGTTATGTCAATACTAATATGGGACTAAAGTTCAGGCAATTATTGTGGTTTCACATTTCTTGTCTCACTTTGGGAAGAGAAACCGTCATAGAGTATTTGGTGTCTTTTGGAGTGTGGATTCCCACTCCTCCAGCTTATAGACCACCAAATGCCCCTATCTTATCAACACTTCCGGAGAATACTGTTGTTAGA------CGA------AGAGGCAGGTCCCCTAGAAGACGAACTCCCTCGCCTCGCAGACGAAGATCTCAATCGCCGCGTCGCAGAAGATCTCAATCTCCAGCTTCCCAATGTTAGTATTCCTTGGACTCACAAGGTGGGAAATTTTACGGGGCTTTATTCTTCTACTATACCTGTCTTTAATCCTAACTGGAAAACTCCATCTTTTCCTGATATTCATTTGCACCAGGACATTATTAACAAATGTGAACAATTTGTAGGTCCTCTAACAGTAAATGAAAAAAGAAGATTAAACTTAGTCATGCCTGCTAGATTTTTTCCCATCTCTACGAAATATTTGCCCCTAGAGAAAGGTATAAAGCCTTATTATCCAGATAATCTAGTTAATCATTACTTCCAAACCAGACACTATTTACACACCCTATGGAAGGCGGGCATCTTATATAAAAGAGAAACTACACGGTACGCCTCATTCTGTGGGTCACCTTATTCTTGGGAACAAGAGCTACATCATGGGGCT---TTCTTGGACGGTCCCTCTCGAATGGGGGAAGAATCATTCCACCACCAAGCCTCTGGGATGTGTTCCCGACCACCAGTTGGATCCAGCATTCAGAGCAAACACCAGAAATCCAGATTGGGACCACAATCCCAACAAAGACCACTGGACAGACGCCAACAAGGTAGGAGTGGGAGCATTTGGGCCGGGGTTCACTCCCCCACACGGAGGCCTTTTGGGGTGGAGCCCTCAGGCTCAAGGCATGCCAAAAACATCGCCAGCAGAACCGCCTCCTGCCTCCACCAAGCGGCAGTCAGGAAGGCAGCCTACCCCAATCACTCCACCTTTGAGAGACACTCATCCTCAGGCCATGCAGCGGAA
AB106884_17_JPN_EasternAsia_Human           CTCCACCACTTTCCATCAAACTCTTCAAGATCCCAGAGTCAGGGCTCTGTACCTTCCTGCTGGTGGCTCCAGTTCAGGAATAGTAAGCCCTGCTCAGAACACTGTCTCTACCATATCGTCAATCTTATCGACGACTGGGGACCCTGTGCCGAACATGGAGAACATCGCATCAGGACTCCTAGGACCCCTGCTCGTGTTACAGGCGGGGTTTTTCTCGTTGACAAAAATCCTCACAATACCACAGAGTCTAGACTCGTGGTGGACTTCTCTCAGTTTTCTAGGGGGAACACCCGTGTGTCTTGGCCAAAATTCGCAGTCCCAAATCTCCAGTCACTCACCAACCTGTTGTCCTCCAATTTGTCCTGGTTATCGCTGGATGTATCTGCGGCGTTTTATCATCTGCCTCTGCATCCTGCTGCTATGCCTCATCTTCTTGTTGGTTCTTCTGGACTATCAAGGTATGTTGCCCGTTTGTCCTCTAATTCCAGGATCATCAACCACCAGCACGGGACCATGCAAGACCTGCACAACTCCTGCTCAAGGAACCTCTATGTTTCCCTCATGTTGCTGTACAAAACCTACGGACGGAAACTGCACCTGTATTCCCATCCCATCATCTTGGGCTTTCGCAAAATACCTATGGGAGTGGGCCTCAGTCCGTTTCTCTTGGCTCAGTTTACTAGTGCCATTTGTTCAGTGGTTCGTAGGGCTTTCCCCCACTGTCTGGCTTTCAGTTATATGGATGATGTGGTATTGGGGGCCAAGTCTGTACAACATCTTGAGTCCCTTTATGCCGCTGTTACCAATTTTCTTTTGTCTTTGGGTATACATTTAAACCCTCACAAAACGAAAAGATGGGGATACTCCCTTAACTTCATGGGATATGTAATTGGGGGTTGGGGCACATTGCCACAGGAACATATTGTACAAAAAATCAAACTATGTTTTAGGAAACTTCCTGTAAACAGGCCTATTGATTGGAAAGTATGTCAACGAATTGTGGGTCTTTTGGGGTTTGCTGCCCCTTTTACGCAATGTGGATATCCTGCTTTAATGCCTTTATATGCATGTATACAAGCGAAAAAGGCTTTTACTTTTTCGCCAACTTACAAGGCCTTTCTACGTCAACAGTATCTGACCCTTTACCCCGTTGCTCGGCAACGGCCTGGTCTGTGCCAAGTGTTTGCTGACGCAACCCCCACTGGTTGGGGCTTGGCCATAGGCCATCAGCGCATGCGTGGAACCTTTGTGTCCCCTCTGCCGATCCATACTGCGGAACTCCTAGCCGCTTGTTTTGCTCGCAGCAGGTCTGGAGCGAAACTCATCGGGACTGACAATTCTGTCGTGCTCTCCCGCAAGTATACATCCTTTCCATGGCTGCTAGGCTGTGCTGCCAACTGGATCCTGCGCGGGACGTCCTTTGTTTACGTCCCGTCGGCGCTGAATCCCGCGGACGACCCCTCCAGGGGCCGCCTGGGGCTATACCGCCCGCTTCTCCGTCTGCCGTACCGACCGACCACGGGGCGCACCTCTCTTTACGCGGACTCCCCGTCTGTGCCTTTTCATCTGCCGGACCGTGTGCACTTCGCTTCACCTCTGCACGTCACATGGAGACCACCGTGAACGCCCACCAGAACCTGCCCAAGGTCTTGCATAAGAGGACTCTTGGACTTTCAGCAGTGTCAACGACCGACCTTGAGGCATACTTCAAAGACTGTGTGTTTACTGAGTGGGAGGAGCTGGGGGAGGAGATGAGGTTAAAGGTCTTTGTACTAGGAGGCTGTAGGCATAAATTGGTCTGTTCACCAGCACCATGTAACTTTTTCACCTCTGCCTAATCATCTCTTGTTCATGTCCTACTGTTCAAGCCTCCAAGCTGTGCCTTGGGTGGCTTTAGGACATGGACATTGACCCTTATAAAGAATTTGGAGCTTCTGTGGAGTTACTTTCTTTTTTGCCTCCTGACTTCTTTCCGTCGGCGAGAGACCTCCTAGATACCGCCGCTGCTCTGTATCGGGAAGCCTTAGAATCTCCTGAACATTGCTCACCCCACCACACAGCACTCAGGCAAGCTRTTCTGTGCTGGGGGGAATTAATGACTCTAGCTACCTGGGTGGGTAATAATTTRCAAGATCCAGCATCCAGGGATCTAGTAGTCAATTATGTTAACACTAACATGGGCCTAAAGATCAGGCAATTATTGTGGTTTCACATTTCCTGTCTTATGTTTGGAAAAGAAACTGTTCTTGAATATTTGGTGTCTTTTGGAGTGTGGATTCGCACTCCTCCTGCTTACAGACCACAAAATGCCCCTATCTTATCAACACTTCCGGAAACTGCTGTTGTTAGA------CGA------CGAGGCAGGTCCCCTAGAAGAAGAACTCCCTCGCCTCGCAGACGAAGGTCTCAATCACCGCGTCGCAGAAGATCTCAATCTCGGGAACCCCAATGTTAGTATCCCTTGGACTCACAAGGTGGGAAACTTTACAGGGCTCTATTCTTCTACAGTACCTGTCTTTAATCCTGAATGGCAAACTCCTTCTTTTCCAGACATTCATTTGCAGGAGGATATTGTTGATAGATGTGAACAATTTGTGGGACCCCTTACAGTAAATGAAAAAAGGAGACTGAAATTAATAATGCCTGCTAGATTTTATCCTAATGTTACCAAATATTTGCCCTTAGATAAAGGGATCAAACCTTATTATCCAGAGCAGGGAGTTAATCATTACTTCCAGACTAGACATTATTTGCATACTCTTTGGAAGGCGGGTATCTTATATAAAAGAGAGTCAACACATAGCGCCTCATTTTGTGGGTCACCATATTCTTGGGAACAAGATCTACAGCATGGGAGGTTGGTCTTCCAAACCTCGAAAAGGCATGGGGACAAATCTTTCTGTCCCCAATCCCCTGGGATTCTTCCCCGATCATCAGTTGGACCCTGCATTCAAAGCCAACTCAGAAAATCCAGATTGGGACCTCAACCCACACAAGGACAACTGGCCGGACGCCCACAAGGTGGGAGTGGGAGCATTCGGGCCAGGGTTCACCCCTCCCCATGGGGGACTGCTGGGGTGGAGCCCTCAGGCTCAGGGCATACTCACATCTGTGCCAGCAGCTCCTCCTCCTGCCTCCACCAATCGGCAGTCAGGAAGGCAGCCTACTCCCTTAACTCCACCTCTAAGGGACACTCATCCTCAGGCCATGCAGTGGAA
AB111120_17_NA_NA_Human                     ATCCACAACATTCCACCAAGCTCTGCTAGACCCCAGAGTAAGGGGCCTATACCTTCCTGCTGGTGGCTCCAGTTCCGGAACAGTAAACCCTGTTCCGACTACTGCCTCACCCATATCGTCAATCTTCTCGAGGACTGGGGACCCTGCACCGAACATGGAGAACACAACATCAGGATTCCTAGGACCCCTGCTCGTGTTACAGGCGGGGTTTTTCTTGTTGACAAGAATCCTCACAATACCACAGAGTCTAGACTCGTGGTGGACTTCTCTCAATTTTCTAGGGGGAGCACCCACGTGTCCTGGCCAAAATTCGCAGTCCCCAACCTCCAATCACTCACCAACCTCTTGTCCTCCAATTTGTCCTGGATATCGCTGGATGTGTCTGCGGCGTTTTATCATATTCCTCTTCATCCTGCTGCTATGCCTCATCTTCTTGTTGGTTCTTCTGGACTACCAAGGTATGTTGCCCGTTTGTCCTCTACTTCCAGGAACATCAACAACCAGCACGGGACCATGCAAGACCTGCACGATTCCTGCTCAAGGCACCTCTATGTTTCCCTCTTGTTGCTGTACAAAACCTTCGGATGGAAACTGCACTTGTATTCCCATCCCATCATCCTGGGCTTTCGCAAGATTCCTATGGGAGTGGGCCTCAGTCCGTTTCTCATGGCTCAGTTTACTAGCGCCATTTGTTCAGTGGTTCGTAGGGCTTTCCCCCACTGTTTGGCTTTCAGTTATATTGATGATGTGGTATTGGGGGCCAAGTCTGTACAACATCTTGAGTCCCTTTTTACCTCTATTACCAATTTTCTTTTGTCTTTGGGTATACATTTGAACCCTAATAAAACCAAACGTTGGGGCTACTCCCTTAACTTCATGGGATATGTAATTGGAAGTTGGGGTACTTTACCGCAAGACCATATTATACTAAAACTCAAGCAATGTTTTCGCAAACTGCCTGTAAATAGACCTATTGATTGGAAAGTATGTCAGAGAATTGTGGGTCTTTTGGGCTTTGCTGCCCCTTTTACACAATGTGGCTATCCTGCCTTAATGCCTTTATATGCATGTATACAATCTAAGCAGGCTTTCACTTTCTCGCCAACTTATAAGGCCTTTCTGTGTAAACAATATCTGAACCTTTACCCCGTTGCCCGGCAACGGTCAGGTCTCTGCCAAGTGTTTGCTGACGCAACCCCCACTGGATGGGGCTTGGCTATTGGCCATCGCCGCATGCGTGGAACCTTTGTGGCTCCTCTGCCGATCCATACTGCGGAACTCCTAGCAGCTTGTTTTGCTCGCAGCCGGTCTGGAGCGAAACTGATCGGAACGGACAACTCTGTTGTTCTCTCTCGGAAATACACCTCCTTTCCATGGCTGCTAGGGTGTGCTGCCAACTGGATCCTGCGCGGGACGTCCTTTGTTTACGTCCCGTCGGCGCTGAATCCCGCGGACGACCCGTCTCGGGGCCGTTTGGGTCTCTACCGTCCCCTTCTTCATCTGCCGTTCCGGCCAACCACGGGGCGCACCTCTCTTTACGCGGTCTCCCCGTCTGTGCCTTCTCATCTGCCGGACCGTGTGCACTTCGCTTCACCTCTGCACGTCGCATGGAGACCACCGTGAACGCCCACCAGGTCTTGCCCAAGGTCTTACATAAGAGGACTCTTGGACTCTCAGCAATGTCAACGACCGACCTTGAGGCATACTTCAAAGACTGTTTGTTTAAGGACTGGGAGGAGTTGGGGGAGGAGAGTAGGTTAATGATCTTTGTACTAGGAGGCTGTAGGCATAAATTGGTCTGTTCACCAGCACCATGCAACTTTTTCACCTCTGCCTAATCATCTCATGTTCATGTCCTACTGTTCAAGCCTCCAAGCTGTGCCTTGGGTGGCTTTGGGGCATGGACATTGACCCGTATAAAGAATTTGGAGCTTCTGTGGAGTTACTCTCTTTTTTGCCTTCTGACTTCTTTCCTTCTATTCGAGATCTCCTCGACACCGCCTCTGCTCTGTATCGGGAGGCCTTAGAGTCTCCGGAACATTGTTCACCTCACCATACAGCACTCAGGCAAGCTATTCTGTGTTGGGGTGAGTTGATGAATCTGGCCACCTGGGTGGGAAGTAATTTGGAAGACCCAGCATCCAGGGAATTAGTAGTCAGCTATGTCAATGTTAATATGGGCCTAAAAATCAGACAACTACTGTGGTTTCACATTTCCTGTCTTACTTTTGGAAGAGAAACTGTTCTTGAGTATTTGGTGTCTTTTGGAGTGTGGATTCGCACTCCTCCTGCTTACAGACCACCAAATGCCCCTATCTTATCAACACTTCCGGAAACTACTGTTGTTAGA------CGA------CGAGGCAGGTCCCCTAGAAGAAGAACTCCCTCGCCTCGCAGACGAAGGTCTCAATCGCCGCGTCGCAGAAGATCTCAATCTCGGGAATCTCAATGTTAGTATCCCTTGGACTCATAAGGTGGGAAACTTTACTGGGCTTTATTCTTCTACTGTACCTGTCTTTAATCCTGAGTGGCAAACTCCCTCCTTTCCTCACATTCATTTGCAGGAGGACATTATTAATAGATGTCAACAATTTGTGGGCCCTCTTACAGTTAATGAAAAAAGGAGATTAAAATTAATTATGCCTGCTAGGTTCTATCCTAACCTTACCAAATATTTGCCCTTGGACAAAGGCATTAAACCATATTATCCTGAACATGCAGTTAATCATTACTTCAAAACTAGGCATTATTTACATACTCTGTGGAAGGCTGGCATTCTATATAAGAGAGAAACTACACGCAGCGCCTCATTTTGTGGGTCACCATATTCTTGGGAACAAGAGCTACAGCATGGGAGGTTGGTCTTCCAAACCTCGACAAGGCATGGGGACAAATCTTTCGGTTCCCAATCCTCTGGGATTCTTTCCCGATCACCAGTTGGACCCTGCGTTCGGAGCCAACTCAAACAATCCAGATTGGGACTTCAACCCCAACAAGGATCACTGGCCAGAGGCAAATCAGGTAGGAGCGGGAGCATTCGGGCCAGGGTTCACCCCACCACACGGCGGTCTTTTGGGGTGGAGCCCTCAGGCTCAGGGAGCATTGACAACAGTGCCAGTAGCACCTCCTCCTGCCTCCACCAATCGGCAGTCAGGAAGACAGCCTACTCCCATCTCTCCACCTCTAAGAGACAGTCATCCTCAGGCCGTGCAGTGGAA
AB111946_17_VNM_SouthernAsia_Human          CTCAAGCACATTCCACCAAGCTCTGCTAGATCCCAAAGTGAGGGGCCTATACCTTCCTGCTGGTGGCTCCAGTTCCGGAACAGTAAACCCTGTTCAGACTACTGCCTCTCCCATATCGTCAATCTTCTCGAGGACTGGGGACCCTGCACCGAATATGGAGAGCACCACATCAGGATTCCTAGGTCCCCTGCTCGTGTTACAGGCGGGGTTTTTCTTGTTGACAAGAATCCTCACAATACCACAGAGTCTAGACTCGTGGTGGACTTCTCTCAATTTTCTGGGGGGAGCCCCCACGTGTCCTGGCCAAAATTTGCAGTCCCCAACCTCCAATCACTCACCAACCTCTTGTCCTCCAATTTGTCCTGGTTATCGCTGGATGTGTCTGCGGCGTTTTATCATATTCCTCTTCATCCTGCTGCTATGCCTCATCTTCTTGTTGGTTCTTCTGGACTACCAAGGTATGTTGCCCGTTTGTCCTCTACTTCCAGGAACATCAACTACCAGCATGGGACCATGCAAGACCTGCACGACACCTGCTCAAGGAACCTCTATGTTTCCCTCTTGTTGCTGTACCAAACCTTCGGACGGAAATTGCACTTGTATTCCCATCCCATCATCTTGGGCTTTCGCAAGATTCCTATGGGAGTGGGCCTCAGTCCGTTTCTCCTGGCTCAGTTTACTAGTGCCATTTGTTCAGTGGTTCGTAGGGCTTTCCCCCACTGTTTGGCTTTCAGTTATATGGATGATGTGGTATTGGGGGCGAAGTCTGTACAACATCTTGAATCCCTTTTTACCGCTGTTACCAATTTTCTTTTGTCTTTGGGTGTACATTTAAACCCTACTAAAACCAAACGTTGGGGTTACTCCCTTAACTTCATGGGATATGTAATTGGAAGTTGGGGCACCCTACCACAAGAACATATTGTACACAAAATCAAACAATGTTTTCGGAAACTTCCTCTTAATAGACCTATTGATTGGAAAGTCTGTCAACGAATTGTGGGGCTTCTGGGCTTTGCCGCTCCCTTTACACAATGTGGTTACCCAGCATTAATGCCTTTGTATGCATGTATACAAGCTAAGCAGGCTTTCACTTTCTCGCCAACTTATAAGGCCTTTCTGTGTAAACAATATCTGAACCTTTACCCCGTTGCTCGGCAACGGTCAGGTCTTTGCCAAGTGTTTGCTGACGCAACCCCCACTGGTTGGGGCTTGGCCATAGGCCATCAGCGCATGCGTGGAACCTTTGTGGCTCCTCTGCCGATCCATACTGCGGAACTCCTAGCAGCTTGTTTTGCTCGCAGCCGGTCTGGAGCAAAGCTTATCGGCACCGACAACTCTGTTGTCCTCTCTCGGAAATACACCTCCTTTCCATGGCTGCTAGGCTGTGCTGCCAACTGGATCCTGCGCGGGACGTCCTTTGTCTACGTCCCGTCGGCGCTGAATCCCGCGGACGACCCGTCTCGGGGCCGTTTGGGACTCTACCGTCCCCTTCTTCGTCTGCCGTTCCGGCCGACCACGGGGCGCACCTCTGCTTACGCGGTCTCCCCGTCTGTGCCTTCTCATCTGCCGGCCCGTGTGCACTTCGCTTCACCTCTGCACGTCGCATGGAGACCACCGTGAACGCCCGCCAGGTCTTGCCCAAGGTCTTACATAAGAGGACTCTTGGACTCTCAGCAATGTCAACGACCGACCTTGAGGCATACTTCAAAGACTGTGTATTTAAAGACTGGGAGGAGTTGGGGGAGGAGACTAGGTTAATGATCTTTGTACTAGGAGGCTGTAGGCATAAATTGGTCTGTTCACCAGCACCATGCAACTTTTTCACCTCTGCCTAATCATCTCATGTTCATGTCCCACTGTTCAAGCCTCCAAGCTGTGTCTTGGGTGGCTTTGGGGCATGGACATTGACCCGTATAAAGAATTTGGAGCTTCTGTGGAGTTACTCTCTTTTTTGCCTTCTGACTTCTTTCCTAATATTCGTGATCTCCTCGACACCGCCTCTGCTCTGTTTCGGGAGGCATTAGAGTCTCCGGAACATTGTACACCTCACCATACAGCAATAAGGCAAGCTATTCTGTGTTGGGGTGAGTTGATGAATCTGGCCACCTGGGTGGGAAGTAATTTGGAAGATCCAGCATCCAGGGAATTAGTAGTAGGCTATGTCAATGTTAATATGGGCCTAAAATTCAGACAACTATTGTGGTTTCACATTTCCTGTCTTACTTTTGGAAGAGAAACTGTTCTTGAGTATTTGGTGTCTTTTGGAGTGTGGATTCGCACTCCTCCCGCTTACAGACCACCAAATGCCCCTATCTTATCAACACTTCCGGAAACTACTGTTGTTAGA------CGA------CGAGGCAGGTCCCCTAGAAGAAGAACTCCCTCGCCTCGCAGACGAAGGTCTCAATCGCCGCGTCGCAGAAGATCTCAATCTCGGGAATCTCAATGTTAATATTCCTTGGACTCATAAGGTGGGAAACTTTACTGGGCTTTATTCTTCTACTGTACCTGTCTTTAATCCTGACTGGCAAACTCCCTCTTTTCCTAACATTCATTTGAAAGAGGATATTATCAATAGATGTCAACAATATGTGGGCCCTCTTACAGTTAACGAAAAAAGGAGATTAAAATTGATCATGCCTGCTAGGTTCTATCCTAACCTTACCAAATATTTGCCCTTGGATAAAGGCATTAAACCTTATTATCCTGAACACATAGTTAATCATTACTTCCAAACTAGGCATTATTTACATACTCTGTGGAAGGCTGGTATTTTATATAAGAGAGAAACTACTCGCAGCGCCTCATTTTGTGGGTCACCATATTCTTGGGAACAAGAGCTACAGCATGGGAGGTTGGTCTTCCAAACCTCGACAAGGCATGGGGACGAATCTTTCTGTTCCCAATCCTCTGGGATTCTTTCCCGATCATCAGTTGGACCCGGCATTCGGAGCCAATTCAAACAATCCAGATTGGGACTTCAACCCCAACAAGGATCATTGGCCAGCGGCAAACCAGGTAGGAGTGGGATCATTCGGGCCAGGGTTCACTCCACCACACGGCGGTCTTTTGGGGTGGAGCCCTCTGGCTCAGGGCATATTGACAACTGTACCAGCAGCGCCTCCTCCTGCCTCCACCAATCGGCAGTCAGGAAGACAGCCCACTCCCATCTCTCCACCTCTAAGAGACAGTCATTCTCAGGCAATGCAGTGGAA
AB112063_17_VNM_SouthernAsia_Human          CTCCAGCACATTCCACCAAGCTCTGCTAGATCCCAAAGTGAGGGGCCTATACCTTCCTGCTGGTGGCTCCAGTTCCGGAACAGTAAACCCTGTTCAGACTACTGCCTCTCCCATATCGTCAATCTTCTCGAGGACTGGGGACCCTGCACCGAATATGGAGAGCACCACATCAGGATTCCTAGGACCCCTGCTCGTGTTACAGGCGGGGTTTTTCTTGTTGACAAGAATCCTCACAATACCACAGAGTCTAGACTCGTGGTGGACTTCTCTCAATTTTCTAGGGGGAGCACCCACGTGTTCTGGCCAAAATTTGCAGTCCCCAACCTCCAATCACTCACCAACCTCTTGTCCTCCAATTTGTCCTGGTTATCGCTGGATGTGTCTGCGGCGTTTTATCATATTCCTCTTCATCCTGCTGCTATGCCTCATCTTCTTGTTGGTTCTTCTGGACTACCAAGGTATGTTGCCCGTTTGTCCTCTACTTCCAGGAACATCAACTACCAGCATGGGACCATGCAAGACCTGCACGACACCTGCTCAAGGAACCTCTATGTTTCCCTCTTGTTGCTGTACACAACCTTCGGACGGAAATTGCACTTGTATTCCCATCCCATCATCTTGGGCTTTCGCAAGATTCCTATGGGAGTGGGCCTCAGTCCGTTTCTCCTGGCTCAGTTTACTAGTGCCATTTGTTCAGTGGTTCGTAGGGCTTTCCCCCACTGTTTGGCTTTCAGTTATATGGATGATGTGGTATTGGGGGCGAAGTCTGTACAACATCTTGAATCCCTTTTTACCGCTGTTACCAATTTTCTTTTGTCTTTGGGTGTACATTTAAACCCTACTAAAACCAAACGTTGGGGTTACTCCCTTAACTTCATGGGATATGTAATTGGAAGTTGGGGCACCCTACCACAAGAACATATTGTACACAAAATCAAACAATGTTTTCGGAAACTTCCTCTTAATAGACCTATTGATTGGAAAGTCTGTCAACGAATTGTGGGGCTTCTGGGCTTTGCCGCTCCCTTCACACAATGTGGTTACCCAGCATTAATGCCTTTGTCTGCATGTATACAAGCTAAACGGGCTTTCACTTTCTCGCCAACTTACAGGGCCTTTCTGTGTAAACAATATATGAACCTTTACCCCGTTGCTCGGCAACGCCCAGGTCTTTGCCAAGTGTTTGCTGATGCAACCCCCACTGGTTGGGGCTTGGCCATAGGCCATCAGCGCATGCGTGGAACCTTTGTGGCTCCTCTGCCGATCCATACTGCGGAACTCCTAGCAGCTTGTTTTGCTCGCAGCCGGTCTGGAGCAAAGCTTATCGGCACCGACAACTCTGTTGTCCTCTCTCGGAAATACACCTCCTTTCCATGGCTGCTAGGCTGTGCTGCCAACTGGATCCTGCGCGGGACGTCCTTTGTCTACGTCCCGTCGGCGCTGAATCCCGCGGACGACCCGTCTCGGGGGCGTTTGGGACTCTACCGTCCCCTTCTTCGTCTGCCGTTCCGACCGACCACGGGGCGCACCTCTCTTTACGCGGTCTCCCCGTCTGTGCCTTCTCATCTGCCGGACCGTGTGCACTTCGCTTCACCTCTGCACGTCGCATGGAGACCACCGTGAACGCCCGCCAGGTCTTGCCCAAGGTCTTACATAAGAGGACTCTTGGACTCTCAGCAATGTCAACGACCGACCTTGAGGCATACTTCAAAGACCGTGTATTTAAAGACTGGGAGGAGCTGGGGGAGGAGACTAGGTTAATGATCTTTGTACTGGGAGGCTGTAGGCATAAATTGGTCTGTTCACCAGCACCATGCAACTTTTTCACCTCTGCCTAATCATCTCATGTTTACGTCCCACTGTTCAAGCCTCCAAGCTGTGCCTTGGGTGGCTTTGGGGCATGGACATTGACCCGTATAAAGAATTTGGAGCTTCTGTGGAGTTACTCTCTTTTTTGCCTTCTGACTTCTTTCCTAATATTCGTGATCTCCTCGACACCGCCTCTGCTCTGTTTCGGGAGGCATTAGAGTCTCCGGAACATTGTACACCTCACCATACAGCAATAAGGCAAGCTATTCTGTGTTGGGGTGAGTTGATGAATCTGGCCACCTGGGTGGGAAGTAATTTGGAAGATCCAGCATCCAGGGAATTAGTAGTAGGCTATGTCAATGTTAATATGGGCCTAAAAATCAGACAGCTGTTGTGGTTTCACATTTCCTGTCTTACTTTTGGAAGAGAAACTGTTCTTGAGTATTTGGTGTCTTTTGGAGTGTGGATTCGCACTCCACCCGCTTACAGACCACCAAATGCCCCTATCTTATCAACACTTCCGGAAACTACTGTTGTTAGA------CGA------CGAGGCAGGTCCCCTAGAAGAAGAACTCCCTCGCCTCGCAGACGAAGGTCTCAATCACCGCGTCGCAGAAGATCTCAATCTCGGGGATCTCAATGTTAGTATCCCTTGGACTCATAAGGTGGGAAATTTTACTGGGCTTTATTCTTCTACTGTACCTGTCTTTAATCCTGAATGGAAAACTCCCTCTTTTCCTAACATTCATTTGAAAGAGGATATTATCAATAGATGTCAACAATATGTGGGCCCTCTTACAGTTAACGAAAAAAGGAGATTAAAAGTGACCATGCCTGCCAGGTTCTATCCTAACCTTACCAAATATTTGCCCTTAGATAAAGGCATTAAACCTTATTATCCTGAACATATAGTTAATCATTACTTCCAAACTAGGCATTATTTACATACGCTGTGGAAGGCTGGTATTTTATATAAGAGAGAAACTACTCGCAGCGCCTCATTTTGTGGCTCACCATATTCTTGGGAACAAGAGCTACAGCATGGGACCTTGGTCTTCCAAACCTCGACAAGGCATGGGGACGAATCTTTCGGTTCCCAATCCTCTGGGATTCTTTCCCGATCACCAGTTGGACCCGGCATTCGGAGCCAATTCAAACAATCCAGATTGGGACTTCAACCCCAACAAGGATCAATGGCCAGCGGCAAACCAGGTAGGAGTGGGATCATTCGGGCCAGGGTTCACCCCACCACACGGCAATCTTTTGGGGTGGAGCCCGCAGGCTCAGGGCATATTGACAACAGTACCAGCAGCGCCTCCTCCTGCCTCCACCAATCGGCAGTCAGGAAGACAGCCTACTCCCATCTCTCTACCTCTAAGAGACAGTCATCCTCAGGCCATGCAGTGGAA
AB112066_17_MMR_SouthernAsia_Human          CTCCAGCACATTCCACCAAGCTCTGCTAGATCCCAGAGTGAGGGGCCTATACTTTCCTGCTGGTGGCTCCAGTTCCGGAACAGTAAACCCTGTTCCGACTACTGCCTCTCCCATATCGTCAATCTTCTCGAGGACTGGGGACCCTGCACCGAATATGGAGAGCACCACATCAGGATTCCTAGGACCCCTGCTCGTGTTACAGGCGGGGTTTTTCTTGTTGACAAGAATCCTCACAATACCGCAGAGTCTAGACTCGTGGTGGACTTCTCTCAATTTTCTAGGGGGAGCACCCACGTGTCCTGGCCAAAATTTGCAGTCACCAACCTCCAATCACTCACCAACCTCTTGTCCTCCAATTTGTCCTGGTTATCGCTGGATGTGTCTGCGGCGTTTTATCATCTTCCTCTTCATCCTGCTGCTATGCCTCATCTTCTTGTTGGTTCTTCTGGACTACCAAGGTATGTTGCCCGTTTGTCCTCTACTTCCAGGAACATCAACTACCATCACGGGACCATGCAAGACCTGCACGAATCCTGCTCAAGGAACCTCTATGTTTCCCTCGTGCTGCTGTACAAAACCTTCGGACGGAAATGGCACTTGTATTCCCATCCCATCATCTTGGGCTTTCGCAAGATTCCTATGGGAGTGGGCCTCAGTCCGTTTCTCCTGGCTCAGTTTACTAGTGCCATTTGTTCAGTGGTTCGTAGGGCTTTCCCCCACTGTTTGGCTTTCAGTTATATGGATGATGTGGTATTGGGGGCCAAGTCTGTACAACATCTTGAAGCCCTTTTTACCTCTATTACCAATTTTCTTTTGTCTTTGGGTATACATTTAAACCCTAATAAAACCAAACGTTGGGGCTACTCCCTTAACTTCATGGGATATGTGATTGGAAGTTGGGGTACCTTGCCACAGGAACATATTGTACAAAAATTGAAACAATGTTTTCGAAAACTTCCTATAAATAGACCTATTGATTGGAAAGTATGTCAACGCATTGTGGGGCTTCTGGGCTTTGCCGCTCCCTTTACACAATGTGGTTACCCAGCATTAATGCCTTTGTATGCATGTATACAAGCTAAGCAGGCTTTCACTTTCTCGCCAACTTACAAGACCTTTCGGTGTGAGCAATATCTGAACCTTTACCCCGTTGCTCGGCAACGGTCAGGTCTTTGCCAAGTGTTTGCTGACGCAACCCCCACTGGTTGGGGCTTGGCCATGGGCCATCAGCGCATGCGTGGAACCTTTGTGGCTCCTCTGCCGATCCATACTGCGGAACTCCTAGCAGCTTGTTTTGCTCGCAGCCGGTCTGGAGCGAAACTTATCGGCACCGACAACTCTGTTGTCCTCTCTCGGAAATACACCTCCTTTCCATGGCTGCTAGGCTGTGCTGCCAACTGGATCCTGCGCGGGACGTCCTTTGTCTACGTCCCGTCGGCGCTGAATCCCGCGGACGACCCGTCTCGGGGCCGTTTGGGACTCTACCGTCCCCTTCTTCGTCTGCCGTTCCGACCGACCACGGGGCGCACCTATCTTTACGCGGTATCCCCGTCTGTGCCTGCTCATCTGCCGGACCGTGTGCACTTCGCTTCACCTCTGCACGTCGCATGGAGACCACCGTGAACGCCCGCCAGGTCTTGCCCAAGGTCTTACATAAGAGGACTCTTGGACTCTCAGCAATGTCAACGACCGACCTTGAGGCATACTTCAAAGACTGTGTATTTAAAGACTGGGAGGAGTTGGGGGAGGAGATTAGGTTAATGATTCTTGTACTGAGAGGCTGTAGGCATAAATTGGCCTGTTCACCAACACCATGCAACTTTTTCACCTCTGCCTAATCATCTCATGTTCATGTCCCACTGTTCAAGCCTCCAAGCTGTGCCTTGGGTGGCTTTGGGGCATGGACATTGACCCGTATAAAGAATTTGGAGCTTCTGTGGAGTTACTCTCTTTTTTGCCTTCTGACTTCTTTCCGTCTGTTCGGGATCTCCTCGACACTGCCTCTGCTCTGTATCGGGAGGCCTTAGAGTCTCCGGAACATTGTTCACCTCATCATACAGCACTAAGGCAAGCTATTCTGTGTTGGGTTGAGTTGATGAATCTAGCCACCTGGGTGGGAAGTAATTTGGAAGACCCAGCATCCAGGGAATTAGTACTAAGCTATGTCAATGTTAACATGGGCCTAAAAATCAGACAGCTGTTGTGGTTTCACATTTCCTGTCTTACTTTTGGAAGAGAAACTGTTCTTGAGTATTTGGTGTCTTTTGGAGTGTGGATTCGCACTCCACCCGCTTACAGACCACCAAATGCCCCCATCTTATCAACACTCCCGGAAACTACTGTTGTTAGA------CGA------CGAGGCAGGTCCCCTAGAAAGAGAACTCCCTCGCCTCGCAGACGAAGGTCTCAATCGCCGCGTCGCAGAAGATCTCAATCTCGGGAATCTCAATGTTAGTATCCCTTGGACTCATAAGGTGGGAAACTTTACTGGGCTTTATTCTTCTACTGTACCTGTCTTTAATCCTGACTGGCAAACTCCCTCTTTTCCTCACATTCATTTGAAAGAGGATATTATCAACAGATGTCAACAATTTGTAGGCCCTCTTACAGTTAATGAAAAAAGGAGATTAAAATTGATTATGCCTGCTAGGTTCTATCCTAACCTTACCAAATATTTACCCTTAGATAAAGGCATTAAACCTTATTATCCTGAACATACAGTTAATCATTACTTCCAAACTAGACACTATTTACATACTCTGTGGAAGGCTGGTATTTTATATAAGAGAGAAACTACACGCAGCGCCTCATTTTGTGGGTCACCATATTCTTGGGAACAAGAGCTACAGCATGGGAGGTTGGTCTTCCAACCCTCGGAAAGGCATGGGGACGAACCTTTCTGTTCCCAATCCTCTGGGATTCTTTCCCGATCACCAGTTGGACCCAGCGTTCAGAGCCAATTCAAACAATCCAGATTGGGACTTCAACCCCAACAAGGATCAATGGCCAGCGGCAAACCAGGTAGGAGTGGGATCATTCGGGCCAGGGTTCACTCCACCACACGGCAGTCTTTTGGGGTGGAGCCCTCAGGCTCAGGGCATATTGACAACAGTGCCAGCAGCGCCTCCTCCTGCCTCCACCAATCGGCAGTCAGGAAGACAGCCTACTCCCATCTCTCCACCTCTAAGAGACAGTCATCCTCAGGCCATGCAGTGGAA
AB112472_17_THA_EasternAsia_Human           CTCCAGCACATTCCACCAAGCTCTGCTAGATCCCAGAGTGAGGGGACTGTACTTTCCTGCTGGTGGCTCCAGTTCCGGAACAGTAAACCCTGTTCCGACTACTGCCTCTCCCATATCGTCAATCTTCTCGAGGACTGGGGACCCTGCACCGAACATGGAGAGCACCACATCAGGATTCCTAGGACCCCTGCTCGTGTTACAGGCGGGGTTTTTCTTGTTGACAAGAATCCTCACAATACCACAGAGTCTAGACTCGTGGTGGACTTCTCTCAATTTTCTAGGGGGAGCACCCACGTGTCCTGGCCAAAATTTGCAGTCCCCAACCTCCAATCACTCACCAACCTCTTGTCCTCCAATTTGTCCTGGTTATCGCTGGATGTGTCTGCGGCGTTTTATCATCTTCCTCTTCATCCTGCTGCTATGCCTCATCTTCTTGTTGGCTCTTCTGGACTACCAAGGTATGTTGCCCGTTTGTCCTCTACTTCCAGGAACATCAACTACCAGCACGGGACCATGCAAGACCTGCACGACTCCTGCTCAAGGAACCTCTATGTTTCCCTCATGTTGCTGTACAAAACCTTCGGACGGAAATTGCACTTGTATTCCCATCCCATCATCTTGGGCTTTCGCAAGATTCCTATGGGAGTGGGCCTCAGTCCGTTTCTCCTGGCTCAGTTTACTAGTGCCATTTGTTCAGTGGTTCGTAGGGCTTTCCCCCACTGTTTGGCTTTCAGTTATATGGATGATGTGGTATTGGGGGCCAAGTCTGTACAACATCTTGAATCCCTTTTTACCGCTGTTACCAATTTTCTTTTGTCTTTGGGTATACATTTAAACCCTACTAAAACTAAACGTTGGGGCTACTCCCTTAATTTCATGGGATATGTAATTGGAAGTTGGGGTTCTTTACCACAGGAACATATTGTACACAAAATCAAACAATGTTTTCGGAAACTTCCTATAAATAGACCTATTGATTGGAAAGTATGTCAACGAATTGTGGGGCTTCTGGGCTTTGCCGCTCCCTTTACACAATGGGGGTACCCAGCATTAATGCCTTTGGATGCATGTATACAAGCTAAACAGGCTTTCACTTTCTCGCCAACTTACAAGGCCTTTCTGTGTAAACAATATATGAACCTTTACCCCGTTGCTCGGCAACGGCCAGGTCTTTGCCAAGTGGTTGCTGATGCAACCCCCACTGGTTGGGGCTTGGCCATAGGCCATCAGCGCATGCGTGGAACCTTTGTGGCTCCTCTGCCGATCCATACTGCGGAACTCCTAGCAGCTTGTTTTGCTCGCAGCCGGTCTGGAGCAAACCTTCTCGGCACCGACAACTCTGTTGTCCTCTCTCGGAAATACACCTCCTTTCCATGGCTGCTAGGCTGTGCTGCCAACTGGATCCTGCGCGGGACGTCCTTTGTCTACGTCCCGTCGGCGCTGAATCCCGCGGACGACCCGTCTCGGGGCCGTTTGGGACTCTACCGTCCCCTTCTGCGTCTGCCGTTCCGGCCGACCACGGGGCGCACCTCTCTTTACGCGGTCTCCCCGTCTGTGCCTTCTCATCTGCCGGACCGGGGGCACTTCGCTACACCTCTGCACGAGGCATGGAGACCACCGTGAACGCCCGCCAGGTCTTGCCCAAGGCCTTACATAAGAGGACTCTGGGACTCTCAGCAATGTCAACGACCGACCTTGAGGCATACTTCAAAGACTGTGTATTTAAAGACTGGGAGGAGATGGGGGAGGAGACTAGATTAAAGATCTTTGTACTGGGAGGCTGTAGGCATAAATTGGTCTGTTCACCAGCACCATGCAACTTTTTCACCTCTGCCTAATCATCTCATGTTCATGTCCTACTGTTCAAGCCTCCAAGCTGTGCCTTGGGTGGCTTTGGGGCATGGACATTGACCCGAATAAAGAATTTGGAGCTTCTGTGGAGTTACTCTCTTTTTTGCCTTCTGACTTCTTTCCTTCTATTCGTGATCTCCTCGACACCGCATCTGCTCTGTATCGGGAGGCCTTAGAGTCTCCGGAACATTGTTCACCTCACCATACAGCACTAAGGCAAGCTATTCTGTGTTGGGGTGAGTTGATGAATCTGGCCACCTGGGTGGGAAGTAATTTGGAAGACCCAGCATCCAGGGAATTAGTAGTAAGCTATGTCAATGTTAATATGGGCCTGAAAATCAGACAACTATTGTGGTTTCACATTTCCTGTCTTACTTTTGGAAGAGAAACTGTTCTTGAGTATTTGGTGTCTTTTGGAGTGTGGATTCGCACTCCTCCCGCTTACAGACCACCAAATGCTCCTATCTTATCAACACTTCCGGAAACTACTGTTGTTAGA------CGA------CGAGGCAGGACCCCTAGAAGAAGAATTCCCTCGCCTCGCCGACGAAGGTCTCAATCGCCGCGTCGCAGAAGATCTCAATCTCGGGAATCTCAATGTTAGTATTCCTTGGACTCATAAGGTGGGAAACTTTACTGGGCTTTATTCTTCTACTGTCCCTGTCTTTAATCCTGACTGGCAAACTCCCTCTTTTCCTCACATTCATTTGAAAGAGGATATCATCAATAGATGTCAACAATATGTAGGCCCTCTTACAGTTAACGAAAAAAGAAGATTAAAATTGATTATGCCTGCTAGGTTCTATCCTAACCGTACCAAATATTTGCCCTTAGATAAAGGCATTAAACCTTATTATCCTGAACACATAGTTAATCATTACTTCCAAGCTAGGCATTATTTACATACTCTGTGGAAGGCTGGTATCTTATATAAGAGAGAAACTACTCGCAGCGCCTCATTTTGTGGGTCACCATATTCTTGGGAACAAGAGCTACAGCATGGGAGGTCCGTCTTCCAAACCTCGACAAGGCATGGGGACGAACCTTTCTGTTCCCAATCCTCTGGGATTCTTTCCCAGTCACCAGTTGGACCCAGCGTTCGGAGCCAATTCAAACAATCCAGATTGGGACTTCAACCCCAACAAGGATCAATGGCCAGCGGCAAACCAGGTAGGAGTGGGAGCATTCGGGCCAGGGTTCACTCCACCACACGGCAGTCTTTTGGGGTGGAGCCCTCAGGCTCAGGGCATATTGACAACCGTGCCAGCAGCGCCTCCTCCTGCCTCCACCAATCGGCAGTCAGGAAGACAGCCTACTCCCATCTCTCCACCTCTAAGAGACAGTCATCCGCAGGCCATGCAGTGGAA
AB113878_17_NA_NA_Human                     TTCCACAACATTCCACCAGGCTCTACTAGATCCCAGAGTGAGGGGCCTATATCTTCCTGCTGGTGGCTCCAGTTCCGGAACAGCAAACCCTGTTCCGACTACTGCCTCACCCATATCGTCAATCTTCTCGAGGACTGGGGACCCTGCACCGAACATGGAGAACACAACATCAGGATTCCTAGGACCCCTGCTCGTGTTACAGGCGGGGTTTTTCTTGTTGACAAGAATCCTCACAATACCACAGAGTCTAGACTCGTGGTGGACTTCTCTCAATTTTCTAGGGGGAGCACCCACGTGTCGTGGCCAAAATTCGCAGTCCCCAACCTCCAATCACTCACCAACCTCTTGTCCTCCAACTTGTCCTGGCTATCGCTGGATGTGTCTGCGGCGTTTTATCATATTCCTCTTCATCCTGCTGCTATGCCTCATCTTCTTGTTGGTTCTTCTGGACTGCCAAGGTATGTTGCCCGTTTGTCCTCTACTTCCAGGAACATCAACTACCAGCACGGGACCATGCAAGACCTGCACAATTCCTGCTCAAGGAACCTCTATGTTTCCCTCTTGTTGCTGTACAAAACCTTCGGACGGAAACTGCACTTGTATTCCCATCCCATCATCCTGGGCTTTCGCAAGATTCCTATGGGAGTGGGCCTCAGTCCGTTTCTCCTGGCTCAGTTTACTAGTGCCATTTGTTCAGTGGTTCGTAGGGCTTTCCCCCACTGTTTGGCTTTCAGTTATATGGATGATGTGGTATTGGGGGCCAAGTCTGTACAACATCTTGAGTCCCTTTTTACCGCTGTTACCAATTTTCTTTTGTCTTTGGGTATACATTTGAACCCTAATAAAACCAAACGTTGGGGCTACTCCCTTAACTTTATGGGATATGTAATTGGAAGTTGGGGTACTTTACCACAAGAACATATTGTACAAAAAATTAAGAACTGTTTTCGAAAACTGCCTGTAAATAGACCTATTGATTGGAAAGTATGTCAAAGAATTGTGGGTCTTTTGGGCTTTGCTGCCCCTTTTACACAATGTGGCTATCCTACCTTAAAGCCTTTGTATGCATGTATACAATCTAAGCAGGCTTTCACTTTCTCGCCAACTTACAAGGCCTTTCTGTGTAAACAATATCTGAACCTTTACCCCGTTGCCCGGCAACGGTCAGGTCTTTGCCAAGTGTTTGCTGACGCAACCCCCACTGGATGGGGCTTGGCCATAGGCCATCAGCGCATGCGTGGAACCTTTGTGGCTCCTCTGCCGATCCATACTGCGGAACTCCTAGCAGCTTGTTTTGCTCGCAGCCGGTCTGGGGCAAAACTTATCGGCACCGACAACTCTGTTGTCCTCTCTCGGAAATACACCTCCTTTCCATGGCTGCTAGGGTGTGCTGCCAACTGGATCCTGCGCGGGACGTCCTTTGTCTACGTCCCGTCGGCGCTGAATCCCGCGGACGACCCGTCTCGGGGCCGTCTGGGACTCTATCGTCCCCTTCTTCATCTGCCATTCCGACCGACCACGGGGCGCACCTCTCTTTACGCGGTCTCCCCGTCTGTGCCTTCTCATCTGCCGGACCGTGTGCACTTCGCTTCACCTCTGCACGTCGCATGGAGACCACCGTGAACGCCCACCAGGTCTTGCCCAAGGTCTTGCATAAGAGGACTCTTGGACTCTCAGCAATGTCAACGACCGACCTTGAGGCATACTTCAAAGACTGTGTGTTTAAAGACTGGGAGGAGTTGGGGGAGGAGAGTAGGTTAATGATCTTTGTACTAGGAGGCTGTAGGCATAAATTGGTCTGTTCACCTGCACCATGCTACTTTTTCACCTTTGCCTAATCATCTCTTGCTCATGTCCTACTGTTCAAGCCTCCAAGCTGTGCCTTGGGTGGCTTTAGGACATGGACATCGACCCATATAAAGAATTTGGAGCCTCTGCTGAGTTACTCTCTTTTTTGCCTTCTGACTTCTTTCCGTCTATTCGAGATCTCCTCGACACCGCCTCAGCTCTATATCGGGAGGCCTTAGAATCTCAAGAACATTGTTCAGCTCACCATACAGCACTCAGGCAAGCTATCCTGTGTTGGGGTGAGTTGATGAATCTGGCCACTTGGGTGGGCAGTAATTTGGAAGACCCAGCATCCCGGGAATTGGTAGTCAGCTATGTCAATGTTAACATGGGCCTGAAACTCAGACAAATATTGTGGTTTCACATTTCCTGTCTTACTTTTGGAAGAGAAACTGTTCTTGAGTATTTGGTGTCTTTTGGAGTGTGGATTCGCACTCCTACCGCTTACAGACCACCAAATGCCCCTATCCTATCAACACTTCCGGAAACTACTGTTATTAGA------CAA------CGAGGCAGGACCCCTAGAAGAAGAACTCCCTCGCCTCGCAGACGAAGGTCTCAATCGCCGCGTCGCAGAAGATCTCAATCTCGGGAATCTCAATGTTAGTATCCCTTGGACTCATAAGGTGGGAAACTTTACTGGGCTTTATTCTTCCACTGTACCTGTCTTTAATCCTGAGTGGCAAACTCCCTCCTTTCCTCACATTCATTTACAGGAGGACATTATTAATAGATGTCAACAATATGTGGGCCCTCTTACAGTTAATGAAAAAAGGAGATTAAAATTAATTATGCCTGCTAGGTTCTATCCCAACCTTACTAAATATTTGCCCTTGGATAAAGGCATTAAACCGTATTATCCTGAAAATGCAGTTAATCATTACTTCAAAACTAGGCATTATTTACATACTCTGTGGAAGGCTGGCATTCTATATAAGAGAGAAACTGCACGCAGCGCCTCATTTTGTGGGTCACCATATTCTTGGGAACAAGAGCTACAGCATGGGAGGTTGGTCTTCCAAACCTCGACAAGGCATGGGGACGAATCTTTCTGTTCCCAATCCTCTGGGATTCTTTCCCGATCACCAGTTGGATCCGGCGTTCGGAGCCAACTCAAACAATCCAGATTGGGACTTCAACCCCAACAAGGATCATTGGCCAGAGGCAACTCAGGTAGGAGCGGGAGCATTCGGACCAGGGTTCACCCCACCACACGGCGGTCTTTTGGGGTGGAGCCCTCAGGCTCAGGGCATATTGACAACAGTGCCAGCAGCACCTCCTCCTGCCTCCACCAATCGGCAGTCAGGGAGACAGCCTACTCCCATCTCTCCACCTCTAAGAGACAGTCATCCTCAGGCCACGCAGTGGAA
AB115417_17_JPN_EasternAsia_Human           CTCCACAACTTTCCACCAAGCTCTGCTAGACCCCAAATTGAGGGGCCTGTACTTTCCTGCTGGTGGCTCCAGTTCCGGAACAGTAAACCCTGTTCCGACTACTGCCTCTCCCATATCGTCAATCTTCTCGAGGACTGGGGACCCTGCACCGAACATGGAGAACACAACATCAGGATTCCTAGGACCCCTGCTCGTGTTACAGGCGGGGTTTTTCTTGTTGACAAAAATCCTCACAATACCACAGAATCTAGACTCGTGGTGGACTTCTCACAGTTTTCTAGGGGGAACACCCACGTGTCCTGGCCAAAATTCGCAGTCCCCAACCTCCAATCACTCACCAACCTCTTGTCCTCCAACTTGTCCTGGCTATCGTTGGATGTGTCTGCGGCGTTTTATCATATTCCTCTTCATCCTGCTGCTATGCCTCATCTTCTTGGTGGTTCTTCTGGACTATCAAGGTATGTTGCCCGTTTGTCCTCTACTTCCAGGAACATCAACCACCAGTACGGGACCATGCAAGACCTGCACGATTCCTGCTCAAAGCACCTCTATGTTTCCCTCTTGGTGGTGGACAAAACCTTCGGACGGAAATTGCACTTGTATTCCCATCCCATCGTCCTGGGCTTTCGCAAGAATCCTATGGGAGTGGGCCTCAGTCCGTTTCTCCTGGCTCAGTTTACTAGTGCCATTTGTTCAGTGGTTCGTAGGGCTTCCCCCCACTGTTTGGCTTTCAGTTATATGGATGATGTGGTATTGGGGGCCAAATCTGTACAACATCTTGAGTCCCTTTTTACCTCTATTACCAATTTTCTTTTGTCTTTGGGTATACATTTGAACCCTAATAAAACCAAACGGTGGGGCTACTCCCTTAACTTTATGGGATATGTAATTGGAAGTTGGGGTACTTTACCACAGGAACATATTGTACAAAAACCCAAGCAATGTTTTCGGAAACTGCCTGTAAATAGACCTATTGATTGGAAAGTATGTCAAAGAATTGTGGGTCTTTTGGGCTTTGCTGCCCCTTTTACACAATGTGGCTATCCTGCCTTAATGCCTTTGTATGCATGTATACAAGCTAAGCAGGCTTTCTCTTTCTCGCCAACTTACAAGGCCTTTCTGTGTAAACAATATATGAACCTTTACCCCGTTGCCCGGCAACGGTCAGGTCTCTGCCAAGTGTTTGCTGACGCAACCCCCACTGGATGGGGCTTGGCCATAGGCCATCAGCGCATGCGTGGAACCTTTGTGGCTCCTCTGCCGATCCATACTGCGGAACTCCTAGCCGCTTGTTTTGCTCGCAGCCGGTCTGGAGCAAACCTCATCGGAACCGACAACTCTGTTGTCCTCTCTCGGAAATACACCTCCTTTCCATGGCTGCTAGGATGTGCTGCCAACTGGATCCTACGCGGGACGTCCTTTGTCTACGTCCCGTCGGCGCTGAATCCCGCGGACGACCCGTCTCGCGGCCGTTTGGGCCTCTATCGTCCCCTTCTTGGTCTGCCGTTCCGGCCGACCACGGGGCGCACCTCTCTTTACGCGGTCTCCCCGTCTGTGCCTTCTCATCTGCCGGACCGTGTGCACTTCGCTTCACCTCTGCACGTCGCATGGAGACCACCGTGAACGCCCACCAGGTCTTGCCCAAGGTCTTATATAAGCGGACTCTTGGACTCCCAGCGATGTCAACGACCGACCTTGAGGCATACTTCAAAGACTGTGTGTTTAAAGACTGGGAGGAGTTGGGGGAGGAGATTAGGTTAATGATCTTTGTATTAGGAGGCTGTAGGCATAAATTGGTCTGTTCACCAGCACCATGCAACTTTTTGAATTCTGCCTAATCATCTCATGTTCATGCCCTACTGTTCAAGCCTCCAAGCTGTGCCTTGGGTGGCTTTAGGACATGGACATTGACCCGAATAAAGAATTTGGAGCTTCTGTGGAGTTACTCTCTTTTTTGCCTTCTGACTTCTTTCCTTCTATGCGAGATCTCCTCGACACTGCATCTGCTCTGTATCGGGAGGCATTAGAGTCTCCGGAACATTGTTCACCTCACCATACAGCACTCAGGCAAGCTATTCTGTGTTGGGGTGAGTTGATGAATCTGGCCACCTGGGTGGGAGGCAATTTGGAAGATCCAGCATCCAGGGAATTAGTAGTCAGCTATGTCAATGTTAATATGGGCCTAAAACTCAGACAAATATTGTGGTTTCACATTTCCTGCCTTACTTTTGGAAGAGAAACTGTCCTTGAGTATTTGGTGTCTTTTGGAGTGTGGATTCGCACTCCTACCGCTTACAGACCACCAAATGCCCCTATCTTATCAACACTTCCGGAAACTACTGTTGTTAGA------CGA------CGAGGCAGGACCCCTAGAAGAAGAACTCCCTCGCCTCGCAGACGAAGGTCTCAATCGCCGCGTCGCAGAAGATCTCAATCTCGGGAATCTCAATGTTAGTATCCCTTGGACTCATAAGGTGGGAAACTTTACTGGGCTTTATTCTTCTACTGTACCTGTCTTTAACCCTGAGTGGCAAACTCCCTCCTTTCCTCACATTCATTTGCAGGAGGACATTATCAATAGATGTCAACAATATGTAGGACCTCTTACAGTTAATGAAAAAAGGAGATTAAAATTAATTATGCCTGCTAGGTTCTATCCTAACCTTACCAAATATTTGCCCTTGGATAAAGGAATTAAACCGTATTATCCTGAATATGCAGTTAATCATTACTTCAAAACTAGGCATTATTTACATACTCTGTGGAAGGCTGGCATTCTATATAAGAGAGAAACTACACGCAGCGCCTCATTTTGTGGGTCACCATATTCTTGGGAACAAGAGCTACAGCATGGGAGGTTGGTCTTCCAAACCTCGACAAGGCATGGGGACGAATCTTTCTGTTCCCAATCCTCTGGGATCCTTTCCCGAGCATCAGTTGGACCCCGCGACCGGAGCCAACACAAACAATCCAGATTGGGACTTCAACCCCAACAAGGATCAATGGCCGGAGGCAAACCAGGAAGGAGGGGGAGCATTCGGGCCAGGGTTCACCCCACCACACGGCGGTCTTTCGGGGTGGAGCCCTCAGACTCAGGGCATACTGACAACAGCGCCAGCAGCGCCTCCTCCTGCCACCACCAATCGGCAGACACGAAGACAGCCCACGACCATCTCTCCACCTCTAATAGACAGTCATCCTCAGGCCATGCAGTGGAA
AB116084_17_BGD_SouthernAsia_Human          TTCCACAGCTTTCCACCAAGCCCTGCAAGATCCCAGAGTCAGGGGCCTGTATATTCCTGCTGGTGGCTCCAGTTCAGGAACACTCAACCCTGTTCCAAATATTGCCTCTCACATCTCGTCAATCTCCTCGAGGACTGGGGACCCTGCACCGAACATGGAGAACATCACATCAGGATTCCTAGGACCCCTGCTCGTGTTACAGGCGGGGTTTTTCTTGTTGACAAGAATCCTCACAATACCGCAGAGTCTAGACTCGTGGTGGACTTCTCTCAATTTTCTAGGGGGAACACCCGTGTGTCTTGGCCAAAATTCGCAGTCCCCAACCTCCAATCACTCACCAACCTCCTGTCCTCCAATTTGTCCTGGTTATCGCTGGATGTGTCTGCGGCGTTTTATCATATTCCTCTTCATCCTGCTGCTATGCCTCATCTTCTTATTGGTTCTTCTGGATTATCAGGGTATGTTGCCCGTTTGTCCTCTAATTCCAGGATCCACAACAACCAGCACGGGACCCTGCAAAACCTGCACGACTCCTGCTCAAGGCAACTCTATGTTTCCCTCATGTTGCTGTACAAAACCTACGGATGGAAATTGCACCTGTATTCCCATCCCATCATCTTGGGCTTTCGCAAAATACCTATGGGAGTGGGCCTCAGTCCGTTTCTCTTGGCTCAGTTTACTAGTGCCATTTGTTCAGTGGTTCGTAGGGCTTTCCCCCACTGTTTGGCTTTCAGTTATATGGATGATGTGGTACTGGGGGCCAAGTCTGTACAACATCTTGAGTCCCTTTATACCGCTGTTACCAATTTTCTTTTGTCTTTGGGTATACATTTAAACCCTAACAAAACAAAAAGATGGGGTTATTCCCTGAATTTCATGGGGTATGTAATTGGAAGTTGGGGTACCTTGCCGCAGGATCACATTGTACAAAAAATCAAACACTGTTTTAGAAAACTTCCTGTCAATCGACCTATTGATTGGAAAGTATGTCAGAGAATTGTGGGTCTTTTGGGCTTTGCCGCTCCATTTACACAATGTGGTTACCCTGCTTTAATGCCTTTGTATGCATGTATACAGGCGAAACAGGCTTTTACTTTCTCGCCAACTTACAAGGCCTTTCTACGTCAACAGTATATGGACCTTTACCCCGTTGCCCGGCAACGGCCTGGTCTGTGCCAAGTGTTTGCTGACGCAACCCCCACTGGCTGGGGCTTGGCCATCGGCCATCAGCGCATGCGTGGAACCTTTGTGGCTCCTCTGCCGATCCATACTGCGGAACTCCTAGCCGCTTGTTTTGCTCGCAGCCGGTCTGGAGCAAAACTCATCGGGACTGATAATTCTGTCGTCCTTTCTCGGAAATATACATCATTTCCATGGCTGCTAGGTTGTACTGCCAACTGGATTCTTCGCGGGACGTCCTTTGTTTACGTCCCGTCGGCGCTGAATCCCGCGGACGACCCCTCGCGAGGCCGCTTGGGGCTGTATCGTCCCCTTCTCCGTCTGCCGTACCGTCCGACCACGGGGCGCACCTCTCTTTACGCGGTCTCCCCGTCTGTGCCTTCTCATCTGCCGGTCCGTGTGCACTTCGCTTCACCTCTGCACGTTGCATGGAGACCACCGTGAACACCCATCAGATCCTGCCCAAGGTCTTACATAAGAGGACTCTTGGACTCCCAGCAATGTCAACGACCGACCTTGAGGCCTACTTCAAAGACTGTGTGTTTAAAGACTGGGAGGAGTTGGGGGAGGAGACTAGGTTAATGATCTTTGTATTAGGAGGCTGTAGGCATAAATTGGTCTGCGCACCATCCTCATGCAACTTTTTCACCTCTGCCTAATCATCTCTTGTACATGTCCCACTTTTCAAGCCTCCAAGCTGTGCCTTGGCTGGCTTTGGGGCATGGACATTGACCCGTATAAAGAATTTGGAGCTACTGTGGAGTTACTCTCATTTTTGCCGTCTGACTTCTTTCCTTCCGTCCGGGATCTACTAGATACTGCCTCAGCTCTGTATCGGGAAGCCTTAGAGTCTCCTGAGCATTGCTCACCTCACCATACAGCACTCAGGCAAGCCATTCTCTGCTGGGGGGAATTAATGACTCTAGCTACCTGGGTGGGTAATAATTTGCAAGATCCAGCATCCAGGGATCAAGTAGTCAATTATGTCAATACTAACATGGGCTTAAAGATCAGGCAACTATTGTGGTTTCATACTTCTTGCCTTACTTTTGGAAGAGACACTGTCCTTGAGTATTTGGTCTCTTTCGGAGTGTGGATTCGCACTCCTCCAGCCTATAGACCACCAAATGCCCCTATCTTATCAACACTTCCGGAAACTACTGTTGTTAGACGACGCGAC------CGAGGCAGGTCCCCTAGAAGAAGAACTCCCTCGCCTCGCAGACGAAGATCTCAATCGCCGCGTCGCAGAAGATCTCAATCTCGGGAACCTCAATGTTAGTATCCCTTGGACTCATAAGGTGGGAAATTTTACTGGGCTTTATTCTTCTACTGTCCCTATCTTTAATCCTGATTGGCAAACTCCTTCTTTTCCTAAAATTCATTTACATGAAGACCTTGCTAATAGGTGTCAGCAATTTGTAGGCCCTCTCACTGCAAATGAAAAGAGAAGACTGAAATTAATTATGCCTGCTAGGTTTTATCCTAACAGCACAAAATATTTGCCTCTAGACAAAGGGATTAAACCTTATTATCCTGATCATGTAGTTAATCATTACTTTAAAACCCGACATTATTTACATACTCTTTGGAAGGCTGGGATTCTATATAAGAGGGAAACTACACGTAGCGCCTCATTTTGCGGGTCACCATATTCTTGGGAACAAGAGCTACATCATGGGAGGTTGGTCATCAAAACCTCGCAAAGGCATGGGGACGAACCTTTCTGTTCCCAATCCTCTGGGATTCTTTCCCGATCATCAGTTGGACCCTGCATTCGGAGCCAATTCAAACAATCCAGATTGGGACTTCAACCCCATCAAAGACCACTGGCCACAAGCCAACCAGGTAGGAGTGGGAGCTTTCGGGCCAGGGTTCACTCCCCCACACGGAGGTGTTTTGGGGTGGAGCCCTCAGGCTCAGGGCATATTGGCCACAGTGCCAGCAGTGCCTCCTCCTGCCTCCACCAATCGGCAGTCAGGAAGGCAGCCTACTCCCATCTCTCCACCTCTAAGAGACAGTCATCCTCAGGCCATGCAGTGGAA
AB116092_17_PHL_SouthernAsia_Human          TTCCACAGCTTTCCACCAAGCTCTGCAAGATCCCAGAGTCAGGGGCCTGTATTTTCCTGCTGGTGGCTCCAGTTCAGGAACACTCAACCCTGTTCCAACTATTGCCTCTCACATCTCGTCAATCTCCTCGAGGATTGGGGACCCTGCACCGAACATGGAGAACATCACATCAGGATTCCTAGGACCCCTGCTCGTGTTACAGGCGGGGTTTTTCTTGTTGACAAGAATCCTCACAATACCGCAGAGTCTAGACTCGTGGTGGACTTCTCTCAATTTTCTAGGGGGAGCACCCGTGTGTCTTGGCCAAAATTCGCAGTCCCCAACCTCCAATCACTCACCAACCTCCTGTCCTCCAATTTGTCCTGGTTATCGCTGGATGTGTCTGCGGCGTTTTATCATATTCCTCTTCATCCTGCTGCTATGCCTCATCTTCTTATTGGTTCTTCTGGATTATCAAGGTATGTTGCCCGTTTGTCCTCTAATTCCAGGATCAACAACAACCAGCACGGGACCCTGCAAAACCTGCACGACTCCTGCTCAAGGGAACTCTATGTTTCCCTCATGTTGCTGTACAAAACCTACGGATGGAAATTGCACCTGTATTCCCATCCCATCATCTTGGGGTTTCGCAAAATTCCTATGGGAGTGGGCCTCAGTCCGTTTCTCTTGTCTCAGTTTACTAGTGCCATTTGTTCAGTGGTTCGTAGGGCTTTCCCCCACTGTTTGGCTTTTAGCTATATGGATGATGTGGTACTGGGGGCCAAGTCTGTACAACATCTTGAGTCCCTTTACACCGCTGTTACCAATTTTCTTTTGTCTTTGGGTATACATTTAAACCCTAACAAAACAAAGAGATGGGGTTATTCCCTGAATTTCATGGGTTATGTAATTGGAAGTTGGGGTACATTGCCACAGGATCATATTGTACAAAAAATCAAACACTGTTTTAGAAAACTTCCTGTAAATCGACCTATTGATTGGAAAGTATGTCAGAGAATTGTGGGTCTTTTGGGCTTTGCAGCTCCATTTACACAATGTGGTTACCCTGCATTAATGCCTTTGTATGCATGTATACAGGCGAAACAGGCTTTTACTTTCTCGCCAACTTACAAGGCCTTTCTAAGTAAACAGTATATGAACCTTTACCCCGTTGCCCGGCAACGGCCTGGTCTGTGCCAAGTGTTTGCTGACGCAACCCCCACTGGCTGGGGCTTGGCCATCGGCCATCAGCGCATGCGTGGAACCTTTGTGGCTCCTCTGCCGATCCATACTGCGGAACTCCTAGCCGCTTGTTTTGCTCGCAGCAGGTCTGGAGCAAAACTCATCGGAACTGATAATTCTGTCGTCCTTTCTCGGAAGTATACATCCTTTCCATGGCTGCTAGGTTGTACTGCCAACTGGATTCTTCGCGGGACGTCCTTTGTCTACGTCCCGTCGGCGCTGAATCCCGCGGACGACCCTTCGCGAGGCCGCTTGGGGCTGTATCGTCCCCTTCTCCGTCTGCCGTACCGTCCGACCACGGGGCGCACCTCTCTTTACGCGGTCTCCCCGTCTGTGCCTTCTCATCTGCCGGTCCGTGTGCACTTCGCTTCACCTCTGCACGTTGCATGGAGACCACCGTGAACGCCCATCAGGTCCTGCCCAAGGTCTTATATAAGAGGACTCTTGGACTCTCAGCAATGTCAACGACCGACCTTGAGGCCTACTTCAAAGACTGTGTGTTTAAAGACTGGGAGGAGTTGGGGGAGGAGATTAGGTTAATGATCTTTGTATTAGGAGGCTGTAGGCATAAATTGGTCTGCGCACCATCATCATGCAACTTTTTCACCTCTGCCTAATCATCTCTTGTACATGTCCCACTTTTCAAGCCTCCAAGCTGTGCCTTGGATGGCTTTGGGGCATGGACATTGACCCTTATAAAGAATTTGGAGCTACTGTGGAGTTACTTTCATTTTTGCCTTCTGACTTCTTTCCTTCCGTCCGGGATCTACTAGATACAGTCGCAGCTCTATTTCGGGATGCCTTAGAGTCTCCTGAGCATTGCTCAGCTCACCACACAGCACTAAGGCAAGTCATTCTCTGCTGGGGGGAATTAATGACTCTAGCTACCTGGGTGGGTACTAATTTGCAAGATCCAGCATCCAGGGATCTAGTAGTCAGTTATGTTAATGATAACATGGGCCTAAAGATCAGGCAATTATTATGGTTTCATACTTCTTGCATTACTTTTGGAAGAGAAACTGTCCTTGAGTATTTGGTCTCTTTCGGAGTGTGGATTCGCACTCCTCCAGCCTATAGACCACCAAATGCCCCTATCTTATCAACACTTCCGGAAACTACTGTTGTTAGACGACGAGAC------CGAGGCAGGTCCCCTAGAAGAAGAACTCCCTCGCCTCGCAGACGAAGATCTCAATCGCCGCGTCGCAGAAGATCTCAATCTCGGGAACCTCAATGTTAGTATTCCTTGGACTCATAAGGTGGGAAATTTTACTGGACTTTATTCTTCTACTGTCCCTATCTTTAATCCTGAATGGCAAACACCGTCTTTTCCTAAAATTCATTTACATGAAGACATTGCTAATAGGTGTCAGCAATTTGTAGGCCCTCTCACTGTAAATGAAAAAAGAAGACTGAAATTAATTATGCCTGCTAGGTTTTATCCTAACAGCACAAAATATTTGCCTTTAGACAAAGGGATTAAAACTTATTATCCTGATCAGGTAGTTAATCATTACTTTCAAACCCGACATTATTTACATACTCTTTGGAAGGCTGGGATTCTATATAAGAGGGAAACTACACGTAGCGCCTCATATTGCGGGTCACCATATTCTTGGGAACAAGAGCTACATCATGGGAGGTTGGTCATCAAAACCTCGCAAAGGCATGGGGACGAACCTTTCTGTTCCCAACCCGCTGGGATTCTTTCCCGATCATCAGTTGGACCCTGCATTCGGAGCCAATGCAAACAATCCAGATTGGGACCTCAACCCCATCAAGGACCACTGGCCACAAGCCAACCAGGTAGGAGTGGGAGCATTTGGACCAGGGCTCACTCCCCCACACGGAGGTGTTTTGGGGTGGAGCCCTCAGGCTCAAGGCATATTGGCCACCGTGCCAACAGTGCCTCCTCCTGCCTCCACCAATCGGCAGTCGGGAAGGCAGCCTACTCCCATTTCTCCACCTCTAAGAGACAGTCATCCTCAGGCCATGCAGTGGAA
AB116549_17_PAN_CentralAmerica_Human        CTCAACCCAGTTCCACCAGGCTCTGTTAGATCCGAGGGTAAGGGCTCTGTATTTTCCTGCTGGTGGCTCCAGTTCAGGGACACAGAACCCTGCTCCGACTATTGCCTCTCTCACATCATCAATCTTCTCGAAGACTGGGGGCCCTGCCATGAACATGGAGAACATCACATCAGGACTCCTAGGACCCCTGCTCGTGTTACAGGCGGTGTGTTTCTTGTTGACAAAAATCCTCACAATACCACAGAGTCTAGACTCGTGGTGGACTTCTCTCAATTTTCTAGGGGGACTACCCGGGTGTCCTGGCCAAAATTCGCAGTCCCCAACCTCCAATCACTTACCAACCTCCTGTCCTCCAACTTGTCCTGGCTATCGTTGGATGTGTCTGCGGCGTTTTATCATCTTCCTCTTCATCCTGCTGCTATGCCTCATCTTCTTGTTGGTTCTTCTGGACTATCAAGGTATGTTGCCCGTTTGTCCTCTACTTCCAGGATCCACGACCACCAGCACGGGACCATGCAAAACCTGCACAACTCTTGCTCAAGGAACCTCTATGTTTCCCTCCTGTTGCTGTTCAAAACCCTCGGACGGAAACTGCACCTGTATTCCCATCCCATCATCTTGGGCTTTAGGAAAATACCTATGGGAGTGGGCCTCAGCCCGTTTCTCCTGGCTCAATTTACTAGTGCAATTTGTTCAGTGGTGCGTAGGGCTTTCCCCCACTGTCTGGCTTTTAGTTATATGGATGATCTGGTATTGGGGGCCAAATCTGTGCAGCATCTTGAGTCCCTTTATACCGCTGTTACCAATTTTCTGTTATCTGTGGGTATCCATTTAAATACTTCTAAAACAAAAAGATGGGGTTACTCACTACATTTCATGGGTTATGTTATTGGTAGTTGGGGAACGTTACCCCAAGATCATATTGTACAAAAAATCAAAGATTGTTTTCGGAAACTTCCTGTAAATCGACCAATTGATTGGAAAGTTTGTCAGCGCATTGTGGGTCTTTTGGGCTTTGCGGCCCCTTTCACCCAATGTGGTTATCCTGCTCTCATGCCTTTGTATACCTGTATTACTGCTAAACAGGCTTTTGTCTTTTCGCCAACTTACAAGGCCTTTCTCTGTAAACAATACATGAACCTTTACCCCGTTGCTCGGCAACGGCCAGGCCTGTGCCAAGTGTTTGCTGACGCAACCCCCACTGGTTGGGGCTTGGCCATTGGCCATCAGCGCATGCGTGGAACCTTTGTGGCTCCTCTGCCGATCCATACTGCGGAACTCCTTGCAGCCTGTTTCGCTCGCAGCCGGTCTGGAGCGACCATTATCGGCACAGACAACTCTGTTGTCCTCTCTAGGAAGTACACCTCCTTCCCATGGCTGCTCGGTTGTGCTGCCAACTGGATCCTGCGCGGGACGTCCTTTGTTTACGTCCCGTCGGCGCTGAATCCCGCGGACGACCCCTCCCGGGGTCGCTTGGGGCTGTACCGCCCCCTTCTTCGTCTGCCGTTCCAGCCGACGACGGGTCGCACCTCTCTTTACGCGGACTCCCCGTCTGTTCCTTCTCATCTGCCGGACCGTGTGCACTTCGCTTCACCTCTGCACGTCGCATGGAGACCACCGTGAACGCCCCCTGGAATCTGCCAACAGTCTTACATAAGAGGACTCTTGGACTTTCAGGACGGTCAATGACCTGGATCGAAGAATACATCAAAGACTGTGTATTTAAGGACTGGGAGGAGCTGGGGGAGGAGATCAGGTTAAAGGTCTTTGTACTAGGAGGCTGTAGGCATAAATTGGTCTGTTCACCAGCACCATGCAACTTTTTCACCTCTGCCTAATCATCTTTTGTTCATGTCCCACTGTTCAAGCCTCCAAGCTGTGCCTTGGGTGGCTTTGGGGCATGGACATTGACCCTTATAAAGAATTTGGAGCTTCTGTGGAATTGCTCTCTTTTTTGCCTTCTGATTTCTTCCCGTCTGTTCGGGATCTACTCGACACCGCTTCAGCCCTTTACCGGGATGCTCTAGAGTCACCGGAACATTGCACCCCCAATCATACCGCTCTCAGGCAAGCTATTTTGTGCTGGGGTGAGTTAATGACTTTGGCTTCCTGGGTGGGTAATAATTTGGAAGACCCTGCAGCTAGGGATTTAGTAGTTAATTATGTCAACACTAATATGGGCCTGAAAATTAGACAACTGTTGTGGTTTCACATTTCCTGTCTTACTTTTGGAAGAGAAACAGTTCTTGAGTATTTGGTGTCCTTTGGAGTGTGGATTCGCACTCCACCTGCTTATAGACCACCAAATGCCCCTATCCTATCCACACTTCCGGAAACTACTGTTGTTAGA------CGA------CGAGGCAGGTCCCCTAGAAGAAGAACTCCCTCGCCTCGCCGACGAAGATCTCAATCGCCGCGTCGCAGAAGATCTCAATCTCCAGCTTCCCAATGTTAGTATTCCTTGGACTCATAAGGTGGGAAATTTTACGGGGCTCTACTCTTCTACTGTACCTGCTTTCAATCCTAACTGGTTAACTCCTTCTTTTCCTGATATTCATTTACATCAAGATCTGATATCTAAATGTGAACAATTTGTAGGCCCGCTCACTAAAAATGAATTGAGAAGATTAAAATTGGTCATGCCAGCTAGATTTTATCCTAAGGTTACCAAATACTTTCCTATGGAGAAAGGGATTAAACCCTATTATCCTGAGCATGCAGTTAATCATTATTTTAAAACAAGACATTATTTGCATACTTTATGGAAGGCGGGAATCTTATATAAGAGAGAATCCACACGTAGCGCCTCATTTTGTGGGTCACCATATTCCTGGGAACAAGAGCTACAGCATGGGAGCACCTCTCTCAACGACAAGAAGGGGCATGGGACTGAATCTTTCTGTGCCCAATCCTCTGGGCTTCTTGCCAGACCATCAGCTGGATCCGCTATTCAGAGCAAATTCCAGCAGTCCCGACTGGGACTTCAACACAAACAAGGACAGTTGGCCAATGGCAAACAAGGTAGGAGTGGGAGGCTACGGTCCAGGGTTCACACCCCCACACGGTGGCCTGCTGGGGTGGAGCCCTCAGGCACAGGGTGCTTTAACAACCTTGCCAGCAGATCCGCCTCCTGCTTCCACCAATCGGCGGTCCGGGAGAAAGCCAACCCCAGTCTCTCCACCTCTAAGAGACACACATCCACAGGCCATGCAGTGGAA
AB116654_17_JPN_EasternAsia_Human           CTCCACTCAGTTCCACCAGGCTCTGTTAGATCCGAGGGTAAGGGCTCTGTATTTTCCTGCTGGGGGCTCCAGTTCAGAGACACAGAACCCTGCTCCGACTATTGCCTCTCTCACATCATCAATCTTCTTGAAGACTGGGGGCCCTGCTACGAACATGGACAACATCACATCAGGACTCCTAGGACCCCTGCTCGTGTTACAGGCGGTGTTTTCCTTGTTGACAAAAATCCTCACAATACCACAGAGTCTAGACTCGTGGTGGACTTCTCTCAATTTTCTAGGGGGAACAACCGGGTGTCCTGGCCAAAATTCGCTGTCCCCAACCTCCAATCACTTACCAACCTCTTGTCCTCCAACTTGTCCTGGCTATCGCTCGATGTGTCTGCGGCGTTTTATCATCTTCCTCTTCATCCTGCTGCTATGCCTCATCTTCTTGTTGGTTCTTCTGGACTATCAAGGTATGTTGCCCGTTTGTCCTCTACTTCCAGGATCCACGACCACCAGCACGGGACCATGCAAAACCTGCACAACTCTTGCTCAAGGAACCTCTATGTTTCCCTCTTGCTGCTGTTCAAAACCCTCGGACGGAAACTGCACTTGTATTCCCATCCCATCATCCTGGGCTTTAGGAAAATACCTATGGGAGTGGGCCTCAGCCCGTTTCTCCTGGCTCAGTTTACTAGTGCAATTTGTTCAGTGGTGCGTAGGGCTTTCCCCCACTGTCTGGCTTTTAGTTATATGGATGATCTGGTATTGGGGGCCAAATCTGTGCAGCATCTTGAGTCCCTTTACACTGCTGTTACTAATTTTCTGTTATCTGTGGGTATCCAGTTAAATACCTCTAAAACAAAAAGATGGGGTTATACCTTGAATTTCATGGGTTATGTTATTGGCAGTTGGGGATCATTACCACAAGATCACATTGTACAAAAGATCAAAGATTGTTTTCGTAAACTTCCTGTAAATCGCCCTATTGATTGGAAAGTTTGTCAACGCATTGTGGGTCTTTTGGGCTTTGCCGCCCCCTTTACTCAATGTGGTTATCCTGCTCTCATGCCTATCCATGCCTGTATAACTGCTAAACAGGCTTTTGTCTTTTCGCCAACTTACAAGGCCTTTCTATGTCAACAATACATGAACCTTTACCCCGTTGCTCGGCAACGGCCAGGCCTGTGCCAAGTGTTTGCTGACGCAACCCCCACTGGTTGGGGCTTGGCCATTGGCCATCAGCGCATGCGTGGAACCTTTGTGGCTCCTCTGCCGATCCATACTGCGGAACTCCTTGCAGCCTGTTTCGCTCGCAGCCGGTCTGGAGCGAAACTCATCGGCACGGACAACTCTGTGGTCCTCTCTAGGAAGTACACCTCCTTCCCATGGCTGCTCGGCTGTGCTGCCAACTGGATCCTACGCGGGACGTCCTTTGTTTACGTCCCGTCGGCGCTGAATCCCGCGGACGATCCCTCTCGGGGTCGCTTGGGGCTGTATCGCCCTCTTCTCCGTCTGCCGTTCCAGCCGACGACGGGTCGTACCTCTCTTTACGCGGCCTCCCCGTCTGTTCCTTCTCATCTGCCGGACCGTGTGCACTTCGCTTCACCTCTGCACGTCGCATGGAGACCACCGTGAACGCCCCTCGAAGCTTGCCAACAGTCTTACATAAGCGGACTCTTGGACTTTCAGGAAGGTCAATGACCTGGATCGAAGAATACATCAAAGACTGTGTATTTAAGGACTGGGAGGAGCTGGGGGAGGAGACTAGGTTAATGATTTTTGTATTAGGAGGCTGTAGGCATAAATTGGTCTGTTCACCAGCACCATGCAACTTTTTCACCTCTGCCTAATCATCTTTTGTTCATGTCCTACTGTTCAAGCCTCCAAGCTGTGCCTTGGGTGGCTTTAGGGCATGGACATTGACCCTTATAAAGAATTTGGAGCTTCTGTGGAATTACTCTCTTTTTTGCCTACTGATTTCTTCCCGTCAGTTCGGGACCTTCTCGACACCGCTTCAGCCCTTTACCGGGATGCTTTAGAATCACCAGAACACTGCACAGCTCACCATACCGCTATCAGGCAAATTGTATTGTGCTGGGGTGAGTTGATGACTTTGGCTTCCTGGGTGGGCAATAATTTGGACGATCCTGCTGCTAGGGACCTAGTGGTTAACTATGTCAATACTCACATGGGCCTAAAAATTAGACAATTACTGTGGTTTCACATTTCCTGCCTTACTTTTGGAAGACAAACAGTTCTGGAGTATTTGGTGTCTTTTGGAGTGTGGATTCGCACTCCTATTGCTTATAGACCACCAAATGCCCCTATCTTATCCACACTTCCGGAGACTACTGTTGTTAGA------GGA------CGACGCAGGTCCCCTCGAAGAAGAACTCCCTCGCCTCGCAGACGAAGGTCTCAATCGCCGCGTCGCAGAAGATCTCAATCTCCAGCTTCCCGATGTTAGTATTCCTTGGACTCATAAGGTGGGAAACTTTACGGGACTCTATTCCTCTACTGTTCCTACTTTTAATCCTGACTGGTTAACTCCTTCTTTTCCTGACATTCATTTACATCAAGATTTGATACACAAATGTGAACAATTTGTAGGCCCTCTCACAAAAAATGAATTGAGAAGATTAAAATTGGTTATGCCATCCAGATTTTTTCCTAAGGTTACTAAATATTTTCCTATGGAAAAGGGAATTAAACCCTATTATCCTGATAACGTGGTTAATCATTATTTTAAGACCAGACACTATTTGCATACTTTATGGAAAGCAGGAATTCTATATAAGAGAGAATCCACACGTAGCGCCTCATTTTGTGGGTCACCATATTCTTGGGAACAAGAGCTACAGCATGGGAGCACCTCTATCAACGACTCGAAGAGGCATGGGACAGAATCTCTCTGTACCCAATCCTCTGGGATTCTTTCCAGACCATCAGCTGGATCCTCTATTCAGGGCAAATTCCAGCAGTCCCGACTGGGACTTCAACAAAAACAAGGACAATTGGCCAATGGCAAACAAGGTAGGAGTGGGAGGATACGGTCCTGGGTTCACACCCCCACACGGTGGCCTGTTGGGGTGGAGCCCACAGGCACAGGGTGTGCTTACAACATTGCCAGCAGATCCGCCTCCTGCTTCCACCAATCGGAGGTCCGGGAGAAAACCAACCCCAGTCTCTCCACCTCTAAGAGACACTCATCCACAGGCCATGCAGTGGAA
AB117758_17_KHM_SouthernAsia_Human          CTCCGCAACATTCCACCAAGCTCTGCTAGATCCCAGAGTGAGGGGCCTATACTTTCCTGCTGGTGGCTCAAGTTCCGGAACAGTAAACCCTGTTCCGACTACTGCCTCTCCCATATCGTCAATCTTCTCGAGGACTGGGGACCCTGCACCGAATATGGAGAGCACCACATCAGGATTCCTAGGACCCCTGCTCGTGTTACAGGCGGGGTTTTTCTTGTTGACAAGAATCCTCACAATACCACAGAGTCTAGACTCGTGGTGGACTTCTCTCAATTTTCTAGGGGGAGCACCCACGTGTCCTGGCCAAAATTTGCAGTCCCCAACCTCCAATCACTCACCAACCTCTTGTCCTCCAATTTGTCCTGGTTATCGCTGGATGTGTCTGCGGCGTTTTATCATCTTCCTCTTCATCCTGCTGCTATGCCTCATCTTCTTGTTGGTTCTTCTGGACTACCAAGGTATGTTGCCCGTTTGTCCTCTACTTCCAGGAACATCAACTACCAGCACGGGACCATGCAAGACCTGCACGATTCCTGCTCAAGGCACCTCTATGTTTCCCTCTTGTTGCTGTACAAAACCTTCGGACGGAAATTGCACTTGTATTCCCATCCCATCATCTTGGGCTTTCGCAAGATTCCTATGGGAGTGGGCCTCAGTCCGTTTCTCCTGGCTCAGTTTACTAGTGCCATTTGTTCAGTGGTTCGTAGGGCTTTCCCCCACTGTTTGGCTTTCAGTTATATGGATGATGTGGTATTGGGGGCCAAGTCTGTACAACATCTTGAATCCCTTTTTACCTCTATTACCAATTTTCTTTTGTCTTTGGGTATACATTTAAACCCTAATAAAACCAAACGTTGGGGCTACTCCCTTAACTTCATGGGATATGTAATTGGAAGTTGGGGTACCTTGCCACAGGAACATATTGTACAAAAACTGAAACAATGTTTTCGGAAACTTCCTATAAATAGACCTATTGATTGGAAAGTATGTCAAAGAATTGTGGGTCTTCTGGGCTTTGCTGCCCCTTTTACACAATGTGGTTACCCAGCATTAATGCCTTTATATGCATGTATACAAGCTAAGCAGGCTTTCACTTTCTCGCCAACTTACAAGGCCTTTCTGTGTAAACAATATCTGAACCTTTACCCCGTTGCTCGGCAACGGTCAGGTCTTTGCCAAGTGTTTGCTGACGCAACCCCCACTGGTTGGGGCTTGGCCATAGGCCATCAGCGCATGCGTGGAACCTTTGTGGCTCCTCTGCCGATCCATACTGCGGAACTCCTAGCAGCTTGTTTTGCTCGCAGCCGGTCTGGAGCAAAACTTATCGGCACCGACAACTCTGTTGTCCTCTCGCGGAAATACACCTCCTTTCCATGGCTGCTAGGCTGTGCTGCCAACTGGATCCTGCGCGGGACGTCCTTTGTCTACGTCCCGTCGGCGCTGAATCCCGCGGACGACCCGTCTCGGGGCCGTTTGGGACTCTACCGTCCCCTTCTGCGTCTGCCGTTCCGACCGACCACGGGGCGTACCTCTCTTTACGCGGTCTCCCCGTCTGTGCCTTCTCATCTGCCGGACCGTGTGCACTTCGCTTCACCTCTGCACGTCGCATGGAGACCACCGTGAACGCCCGCCAGGTCTTGCCCAAGGTCTTACATAAGAGGACTCTTGGACTCTCAGCAATGTCAACGACCGACCTTGAGGCATACTTCAAAGACTGTGTATTTAAAGACTGGGAGGAGTTGGGGGAGGAGATTAGGATGATGGTCTTTGTACTGGGAGGGTGTACGCATACATTGGTCTGTTCACCAGCACCATGCAACTTTTTCACCTCTGCCTAATCATCTCATGTTCATGTCCTACTGTTCAAGCCTCCAAGCTGTGCCTTGGGTGGCTTTGCGGCATGGACATTGACCCGTATAAAGAATTTGGAGCTTCTGCGGAGTTACTCTCTTTTTTGCCTTCTGACTTCTTTCCATCTATTCGGGATCTCCTCGACACCGCCTCTGCTCTGTATCGGGAGGCCTTAGAGTCTCCGGAACATTGTTCACCTCACCATACAGCACTAAGGCAAGCTATTCTGTGTTGGGGTGAGTTGATGAATCTGGCCACCTGGGTGGGAAGTAATTTGGAAGACCCAGCATCCAGGGAATTAGTAGTAAGCTATGTCAATGTCAACATGGGCCTAAAAATCAGACAACTATTGTGGTTTCACATTTCCTGTCTTACTTTCGGAAGAGAAACTGTTCTAGAGTATTTGGTGTCTTTTGGAGTGTGGATTCGCACTCCTCCCGCTTACAGACCACCAAATGCCCCTATCTTATCAACACTTCCGGAAACTACTGTTGTTAGA------CGA------CGAGGCAGGTCCCCTAGAAGAAGAACTCCCTCGCCTCGCAGACGAAGGTCTCAATCGCCGCGTCGCAGAAGATCTCAATCTCGGGAATCTCAATGTTAGTATCCCTTGGACTCATAAGGTGGGAAACTTTACTGGGCTTTATTCTTCTACTGTACCTGTCTTTAATCCTGACTGGCAAACTCCCTCTTTTCCTCACATTCATTTGAAAGAGGATATCATCAACAGATGTCAACAATATGTGGGCCCTCTTACAGTTAATGAAAAAAGGAGATTAAAATTGATAATGCCTGCTAGGTTCTATCCTAACCTTACCAAATATTTGCCCTTAGATAAAGGCATTAAACCTTATTATCCTGAACATACGGTTAATCATTACTTCCAAACTAGACATTATTTACATACTCTGTGGAAGGCTGGTATTTTATATAAGAGAGAAACTACACGCAGTGCCTCATTTTGTGGGTCACCATATTCTTGGGAACAAGAGCTACAGCATGGGAGGTTGGTCTTCCAAACCTCGACAAGGCATGGGGACGAACCTTTCTGTTCCCAATCCTCTGGGATTCTTTCCCGGTCACCAGTTGGACCCAGCGTTCGGAGCCAATTCAAACAATCCAGATTGGGACTTCAACCCCAACAAGGATCAATGGCCAGCGGCAAACCAGGTAGGAGTGGGATCATTCGGGCCAGGGTTCACTCCACCACACGGCAGTCTTTTGGGGTGGAGCCCTCAGGCTCAGGGCATATTGACAACAGTGCCAGCAGCGCCTCCTCCTGCCTCCACCAATCGGCAGTCAGGAAGACAGCCTACTCCCATCTGTCCACCTGTAAGAGACAGTCATACTCAGGCCATGCTGTGGAA
AB119255_17_NA_NA_Human                     CTCCACAACCTTCCACCAAACTCTGCAAGATCCCAGGGTGAGAGGCCTGTATTTCCCTGCTGGTGGCTCCAGTTCAGGAACAGTCAACCCTGTTCCGACTACTGCCTCTCCCATATCGTCAATCTTCTCGAGGATTGGGGACCCTGCGCTGAACATGGAGAACATCACATCAGGACTCCTAGGACCCCTGCTCGTGTTACAGGCGGGGTTTTTCTTGTTGACAAGAATCCTCACAATACCGCAGAGTCTAGACTCGTGGTGGACTTCTCTCAATTTTCTAGGGGGGAACACCGTGTGTCTTGGCCAAAATTCGCAGTCCCCAACCTCCAATCACTCACCAACCTCCTGTCCTCCAACTTGTCCTGGTTATCGCTGGATGTGTCTGCGGCGTTTTATCATCTGCCTCTTCATCCTGCTGCTATGCCTCATCTTCTTGTTGGTTCTTCTGGACTATCAAGGTATGTTGCCCGTTTGTCCTCTAATTCCAGGATCTTCAACCACCAGCGTGGGACCATGCAGAACCTGCACGACTACTGTTCAAGGAACCTCTATGTATCCCTCCTGCTGCTGTACCAAACCTTCGGACGGAAATTGCACCTGTATTCCCATCCCATCATCCTGGGCTTTCGGAAAATTCCTATGGGAGTGGGCCTCAGCCCGTTTCTCCTGGCTCAGTTTACTAGTGCCATTTGTTCAGTGGTTCGTAGGGCTTTCCCCCACTGTTTGGCTTTTAGTTATATGGATGATGTGGTATTGGGGGCCAAGACTGTGCAGCATCTTGAGTCCCTTTTTACCGCTGTTACCAATTTTCTTTTGTCTTTGGGTATACATTTAAACCCTCACAAAACTAAAAGATGGGGTTACTCTTTAAATTTCATGGGCTATGTCATTGGATGTTATGGGTCATTGCCACAAGATCACATCATACAAAAAATCAAAGAATGTTTTAGAAAACTTCCTGTTAACAGGCCTATTGATTGGAAAGTCTGTCAACGTATTGTGGGTCTTTTGGGTTTTGCTGCTCCTTTTACACAATGTGGTTATCCTGCTTTAATGCCCTTGTATGCCTGTATTCAATCTAAGCAGGCTTTCACTTTCTCGCCAACTTACAAGGCCTTTCTGTGTAAACAATACCTGAACCTTTACCCCGTTGCCCGGCAACGGCCAGGTCTGTGCCAAGTGTTTGCTGACGCAACCCCCACTGGCTGGGGCTTGGTCATGGGCCATCAGCGCATGCGTGGAACCTTTCTGGCTCCTTTGCCGATCCATACTGCGGAACTCCTAGCCGCTTGTTTTGCTCGCAGCAGGTCTGGAGCAAACATTCTCGGGACGGATAACTCTGTTGTTCTCTCCCGCAAATATACATCATTTCCATGGCTGCTAGGCTGTGCTGCCAACTGGATCCTGCGCGGGACGTCCTTTGTTTACGTCCCGTCGGCGCTGAATCCCGCGGACGACCCTTCTCGGGGCCGCTTGGGACTCTCTCGTCCCCTTCTCCGTCTGCCGTTTCGTCCGACCACGGGGCGCACCTCTCTTTACGCGGACTCCCCGTCTGTGCCTTCTCATCTGCCGGACCGTGTGCACTTCGCTTCACCTCTGCACGTCGCATGGAGACCACCGTGAACGCCCACCACTTCTTGCCCAAGGTCTTACATAAGAGGACTCTTGGACTCTCTGTAATGTCAACGACCGACCTTGAGGCATACTTCAAAGACTGTTTGTTTAAAGACTGGGAGGAGTTGGGGGAGGAGACTAGATTAATGATCTTTGTACTAGGAGGCTGTAGGCATAAATTGGTCTGCGCACCAGCACCATGCAACTTTTTCACCTCTGCCTAATCATCTCTTGTTCATGTCCTACTGTTCAAGCCTCCAAGCTGTGCCTTGGGTGGCTTTGGGGCATGGACATTGACCCTTATAAAGAATTTGGAGCTTCTGTGGAGTTACTCTCGTTTTTGCCTTCTGACTTCTTTCCTTCAATACGAGATCTTCTTGATACTGCCTCAGCTCTGTATCGGGAAGCCTTAGAGTCTCCTGAGCATTGCTCACCTCATCATACTGCAATCAGGCAAGCTATCCTTTGCTGGGGGGATTTAATGTCTCTAGCTACCTGGGTGGGTGGTAATTTGGAAGATCCAGCATCTAGGGACCTAGTAGTCAGTTATGTCAACACTAATATGGGCCTAAAGTTCAGGCAACTATTGTGGTTTCACATTTCTTGTCTCACTTTTGGAAGATCAACGGTCATAGAGTATTTGGTGTCTTTCGGAGTGTGGATTCGCACTCCTCCAGCTTATAGACCACCTAATGCCCCTATCTTATCAACACTTCCGGAGACTACTGTTATTAGA------CGA------CGAGGCAGGTCCCCTAGAAGAAGAACTCCCTCGCCTCGCAGACGAAGGTCTCAATCGCCGCGTCGCAGAAGATCTCAATCTCGGGAATCTCAATGTTAGTATTCCTTGGACTCATAAGGTGGGAAACTTTACGGGGCTTTATTCTTCTACTGTACCTGTCTTTAACCCTCATTGGAAAACACCTTCTTTTCCTAATATACATTTACACCAAGACATCATCAAAAAATGTGAACAATTTGTAGGTCCACTCACAGTCAATGAGAAACGAAGACTGCAATTAATTATGCCTGCTAGGTTTTATCCAAATGTTACCAAATATTTGCCATTAGATAAGGGTATTAAACCTTATTATCCAGAACATCTAGTTAATCATTACTTCCAAACCAGACATTATTTACACACTCTTTGGAAGGCGGGTATATTATATAAGAGAGAAACAACACGTAGCGCCTCATTTTGTGGGTCACCATATTCTTGGGAACAAAAGCTACAGCATGGGGCA---------------------------------GAATCTTTCCACCAGCAATCCTCTGGGATTCTTTCCCGACCACCAGTTGGATCCAGCCTTCAGAGCAAACACCGCAAATCCAGATTGGGACTTCAATCCCAACAAGGACACCTGGCCAGACGCCAACAAGGTAGGAGCTGGAGCATTCGGGCTGGGATTCACCCCTCCGCACGGAGGCCTTTTGGGGTGGAGCCCTCAGGCTCAGGGCATGATACAAACCTTGCCAGCAAATCCGCCTCCTGCTTCTACCAATCGCCGGTCAACCAGGCAGCCTACCCCGCTGTCTCCACCTTTGAGAGACACTCATCCTCAGGCCATGCAGTGGAA
AB166850_16_BOL_SouthAmerica_Human          CTCAACCCAGTTCCACCAGGCCCTGTTGGATCCGAGGGTAAGGGCTCTGTCTCCTCCTGCTGGTGGCTCCAGTTCAGAGACACAGAACCCTGCTCCGACTATTGCCTCTCTCACATCATCAATCTTCTCGAAAACTGGGGGCCCTGCTATGAACATGGACAACATCACATCAGGACTCCTAGGACCCCTGCTCGTGTTACAGGCGGTGTGTTTCTTGTTGACAAAAATCCGCACAATACCACAGAGTCTAGACTTGTGGTGGACTTCTCTCAATTTTCTAGGGGGACTACCCGGGTGTCCTGGCCAAAATTCGCAGTCCCCAACCTCCAATCACTTACCAACCTCCTGTCCTCCAACTTGTCCTGGCTATCGTTGGATGTGTCTGCGGCGTTTTATCATCTTCCTCTTCATCCTGCTGCTATGCCTCATCTTCTTGTTGGTTCTTCTGGACTATCAAGGTATGTTGCCCGTTTGTCCTCTAATTCCAGGATCTACGACCACCAGCACGGGACCATGCAAAACCTGCACAACTCTTGCTCAAGGAACCTCTATGTTTCCCTCCTGTTGCTGTTCAAAACCTTCGGACGGAAACTGCACCTGTATTCCCATCCCATCATCTTGGGCTTTAGGAAAATACCTATGGGAGTGGGCCTCAGCCCGTTTCTCCTGGCTCAGTTTACTAGTGCAATTTGTTCAGTGGTGCGTAGGGCTTTCCCCCACTGTCTGGCTTTTAGTTATATGGATGATCTGGTATTGGGGGCCAAATCTGTGCAGCATCTTGAGTCCCTTTATACCGCTGTTACCAATTTTCTGTTATCTGTGGGTATCCATTTGAATACCTCTAAAACAAAAAGATGGGGTTACAATTTACATTTCATGGGTTATATCATTGGTAGTTGGGGAGCATTACCCCAAGATCATATTGTACACAAAATCAAAGAATGTTTTAGAAAACTTCCTGTAAATCGTCCAATTGACTGGAAAGTTTGTCAACGTATTGTGGGTCTTTTGGGCTTTGCTGCTCCTTTCACCCAATGTGGTTATCCTGCTCTCATGCCTCTGTATGCCTGTATCACTGCAAAACAGGCTTTTGTCTTTTCGCCAACTTACAAGGCCTTTCTCTGTAAACAGTACATGAACCTTTACCCCGTTGCTCGGCAACGGCCAGGCCTGTGCCAAGTGTTTGCTGACGCAACCCCCACTGGTTGGGGCTTGGCCATTGGCCATCAGCGCATGCGTGGAACCTTTGCGGCTCCTCTGCCGATCCATACTGCGGAACTCCTTGCAGCTTGTTTCGCTCGCAGCCGGTCTGGAGCGAATCTCATCGGCACGGACAACTCTGTTGTCCTCTCTAGGAAGTACACCTCCTTCCCATGGCTGCTCGGATGTGCTGCCAACTGGATCCTGCGCGGGACGTCCTTTGTTTACGTCCCGTCGGCGCTGAATCCCGCGGACGACCCCTCTCGGGGCCGCTTGGGGCTCTACCGCCCTCTTCTGCGTCTGCCGTTCCAGCCGACCACGGGTCGCACCTCTCTTTACGCGGACTCCCCGTCTGTTCCTTCTCATCTGCCGGTCCGTGTGCACTTCGCTTCACCTCTGCACGTCGCATGGAGACCACCGTGAACGCCCCCTGGAGTTTGCCAATAGTCTTACATAACAGGACTATTGGACTTTCAGGACGGTCAATGACCTGGATCGAAGAATACATCAAAGACTGTGTGTTTAAAGACTGGGAGGAGTTGGGGGAGGAGACCAGGTTAATGATCTATGTACTAGGAGGCTGTAGGCATAAATTGGTCTGTTCACCAGCACCATGCAACTTTTTCACCTCTGCCTAATCATCTTTTGTTCATGTCCTACTGTTCAAGCCTCCAAGCTGTGCCTTGGGTGGCTTTAGGGCATGGACATTGACCCTTATAAAGAATTTGGCGCTTCTGCGGAATTGCTCTCTTTTTTGCCTTCTGATTTCTTTCCGTCGGTTCGGGATCTACTCGACACCGCTTCAGCCCTCTACAGGGATGCTTTAGAGTCACCGGAACATTGCACTCCCAATCATACCGCTCTCAGGCAAGCTATTTTGTGTTGGGGTGAATTAATGACTTTGGCTTCCTGGGTGGGCAATAATTTGGAGGACCCTGCAGCCAGGGATTTAGTAGTTAACTATGTTAACACTAACATGGGCTTAAAAATTAGACAACTATTGTGGTTTCACATTTCTTGCCTTACTTTTGGAAGAGAAACAGTTCTTGAGTATTTGGTGTCCTTTGGAGTGTGGATTCGCACTCCTCCAGCTTATAGACCACCAAATGCCCCTATCCTATCCATACTTCCGGAAACTACTGTTGTTAGA------CGA------CGAGGCAGGTCCCCTAGAAGAAGAACTCCCTCGCCTCGCAGACGAAGGTCTCAATCGCCGCGTCGCAGAAGATCTCAATCTCCAGCTTCCCAATGTTAGTATTCCTTGGACTCATAAGGTGGGAAATTTTACGGGGCTCTACTCTTCTACTGTACCTGCTTTCAATCCTCACTGGTTAACTCCTTCTTTTCCTGATATTCATTTGCATCAAGACCTGATATCTAAATGTGAACAATTTGTAGGCCCACTTACCAAAAATGAATTGAGAAGGTTGAAATTGATTATGCCAGCCAGATTCTTTCCTAAACTTACTAAATATTTTCCGCTGGAGAAAGGCATTAAACCCTATTATCCTGAGCATGCAGTTAATCATTACTTTAAAACCAGACATTATTTGCATACTTTATGGAAGGCGGGAATTTTATATAAGAGAGAATCCTCTCGTAGCGCCTCATTTTGTGGGTCACCATATTCCTGGGAACAAGAGCTACAGCATGGGAGCACCTCTCTCAACGACAAGAAGGGGCATGGGACAGAATCTCTCTGTGCCCAATCCACTGGGATTCTTTCCAGACCATCAGCTGGATCCTCTTTTCAAAGCAAATTCCAGCAGTCCCGATTGGGACTTCAACAAAAACAAGGACACTTGGCCAATGGCAAACAAGGTAGGAGTGGGAGCATACGGTCCAGGGTTCACACCCCCACACGGTGGCCTGTTGGGGTGGAGCCCTCAGGCACAAGGTGTTCTAACAACCTTGCCAGCAGATCCGCCTCCTGCCTCCACCAATCGGCGGTCCGGGAGGAAGCCAACCCCAGTCTCTCCACCTCTAAGAGACACACATCCACAGGCAATGCAGTGGAA
AB176642_16_JPN_EasternAsia_Human           CTCCACCACATTCCACCAAGCTCTGCTAGATCCCAGAGTAAGGGGCCTATATTTTCCTGCTGGTGGCTCCAGTTCCGGAACAGTAAACCCTGTTCCGACTACTGCCTCACCCATATCGTCAATCTTCTCGAGGACTGGGGACCCTGCACCGAACATGGAGAGCACAACATCAGGATTCCTAGGACCCCTGCTCGTGTTACAGGYGGCGTTTTTCTTGTTGACAAGAATCCTCACAATACCACAGAGTCTAGACTCGTGGTGGACTTCTCTCAATTTTCTAGGGGAAGCACCCAAGTGTCCTGGCCAAAATTCGCAGTCCCCAACCTCCAATCACTCACCAACCTCTTGTCCTCCAATTTGTCCTGGCTATCGTTGGATGTGTCTGCGGCGTTYTATCATATTCCTCTTCATCCTGCTGCTATGCCTCATCTTCTTGTTGGTTCTTCTGGACTATCAAGGTATGTTGCCCGTTTGTCCTCTACTTCCAGGAACATCAACCACCAGCACGGGACCATGCAAGACCTGCACGATTCCTGCTCAAGGAACCTCTATGTTTCCCTCTTGTTGCTGTACAAAACCTTCGGACGGAAACTGCACTTGTATTCCCATCCCATCATCCTGGGCTTTCGCAAGATTCCTATGGGAGTGGGCCTCAGTCCGTTTCTCCTGGCTCAGTTTACTAGTGCCATTTGTTCAGTGGTTCGCAGGGCTTTCCCCCACTGTGTGGCTTTCAGTTATATGGATGATGTGGTATTGGGGGCCAAGTCTGCTCAACATCTTGAGTCCCTTTTTACCKCTATTACCAATTTTCTTTTGTCTTTGGGTATACATTTGAACCCTAATAAAACCAAACGCTGGGGCTACTCCCTTAACTTCATGGGATATGTAATTGGAAGTTGGGGTACTTTACCACAGGACCATATTGTATTAAAACTCAAGCAATGTTTTCGGAAACTGCCTGTAAATAGACCTATTGATTGGAAAGTATGTCAAAGAATTGTGGGTCTTTTRGGCTTTGCTGCCCCTTTTACACAATGTGGCTATCCTGCCTTAATGCCTTTATATGCATGTATACAAGCTAAGCAGGCTTTCACTTTCTCGCCAACTTACAAGGCCTTTCTGTGTCAACAATACCTGCACCTTTACCCCGTTGCCCGGCAACGGTCAGGTCTTTGCCAAGTGTTTGCTGACGCAACCCCCACTGGATGGGGCTTGGCCATAGGCCATCRGCGCATGCGTGGAACCTTTGTGGCTCCTCTGCCGATCCATACTGCGGAACTCCTAGCAGCTTGTTTTGCTCGCAGCCGGTCTGGAGCAACACTTATTGGGACTGACAACTCTGTTGTCCTCTCTCGGAAATACACCTCCTTCCCATGGCTGCTCGGRTGTGCTGCCAACTGGATCCTGCGCGGGACGTCCTTTGTCTACGTCCCGTCGGCGCTGAATCCCGCGGACGACCCGTCTCGGGGCCGTTTGGGCCTCTACCGTCCCCTTCTRCGTCTGCCGTTCCGGCCGACCACGGGGCGCACCTCTCTTTACGCGGTCTCCCCGTCTGTGCCTTCTCATCTGCCGGACCGTGTGCACTTCGCTTCACCTCTGCACGTCGCATGGAGACCACCGTGAACGCCCACCAGGTCTTGCCCAAGGTCTTACATAAGAGGACTCTTGGACTCTCAGCAATGTCAACGACCGACCTTGAGGCATACTTCAAAGACTGTTTGTTTAAGGACTGGGAGGAGTTGGGGGAGGAGAATAGGTTAATGATCTTTGTACTAGGAGGCTGTAGGCATAAATTGGTCTGTTCACCAGCACCATGCAACTTTTTCACCTCTGCCTAATCATCTCTTGTTCATGTCCTACTGTTCAAGCCTCCAAGCTGTGCCTTGGGTGGCTTTAGGRCATGGACATTGACCCGTATAAAGAATTTGGAGCTTCTGTGGAGTTRCTCTCTTTTTTGCCTTCTGACTTCTTTCCTTCTGCTCGAGATCTCCTCGACACCGCCTCTGCTCTGTATCGGGAGGCCTTAGAGTCTCCAGAACATTGTTCACCTCACCATACAGCAATCAGGCAAGCTATTCTGTGTTGGGGTGAGTTGATGAATCTGGCCACCTGGGTGGGAAGTAATTTGGANGACCCAGCATCCAGGGAATTAGTAGTCGGCTATGTCAATGTTAATATGGGCCTAAAATTCAGACAACTATTGTGGTTTCACATTTCCTGTCTTACTTTTGGAAGAGAAACTGTGCTGGAGTATTTGGTGTCTTTTGGAGTGTGGATTCGCACTCCTGCTCCTTACAGACCACCAAATGCCCCTATCTTATCAACACTTCCGGAAACTACTGTTGTTAGA------CAA------CGAGGCAGGTCCCTTAGAAGAAGAACTCCCTCGCCTCGCAGACGAAGGTCTCAATCGCCGCGTCGCAGAAGATCTAAATCTCGGGACTCTCAATGTTAGTATCCCTTGGACTCATAAGGTGGGAAACTTTACCGGGCTTTACTCTTCTACTGTACCTGTCTTTAATCCTGAGTGGCAAACCCCCTCCTTTCCTAACATTCATTTACGGGAGGACATTATTGATAGATGTCAACAATATGTGGGCCCTCTTACAGTTAATGAAAAAAGGAGATTAAAATTAATTATGCCTGCTAGGTTCTATCCTAACCTTACCAAATATTTGCCNTTGGATAAAGGCATTAAACCTTATTATCCTGAACATGCAGTTAATCATTACTTCAAAACTAGGCATTATTTACATACTCTGTGGAAGGCTGGCATTCTATATAAAAGAGAAACTACACGCAGCGCTTCATTTTGTGGGTCACCATATTCTTGGGAACAAGAGCTACAGCATGGGAGGTTGGTCTTCCAAACCTCGACAAGGCATGGGGACGAATCTTTCTGTTCCCAATCCTCTGGGATTCTTTCCCGATCACCAGTTGGACCCTGCGTTCGGAGCCAACTCAAACAATCCAGATTGGGACTTCAACCCCAACAAGGATCAATGGCCAGAGGCAAATCAGGTGGGAGCAGGAGCATTCGGGCCAGGGTTCGCCCCGCCACACGGCGGTCTGTTGGGGTGGAGCCCTCAGGCTCAGGGCATATTGACAACAGTGCCAGCAGCGCCTCCTCCTGCCTCCACCAATCGGCAGTCAGGAAGACAGCCTACTCCCATCTCTCCGCCTCTGAGAGACAGTCATCCTCAGGCCATGCAGTGGAA
AB188241_16_NA_NA_Human                     TTCAACAACCTTCCACCAAACTCTGCAAGATCCCAGGGTGAGAGGCCTGTATTTCCCTGCTGGTGGCTCCAGTTCCGGAACAGTAAACCCTGTTCCGACTACTGCCTCTCCCATATCGTCAATCTTCTCGAGGATTGGGGACCCTGCGATGAACATGGAGAACATCACATCAGGATTCCTAGGACCCCTGCTCGTGTTACAGGCGGGGTTTTTCTTGTTGACAAGAATCCTCACAATACCGCAGAGTCTAGACTCGTGGTGGACTTCTCTCAATTTTCTAGGGGGAACTACCGTGTGTCTTGGCCAAAATTCGCAGTCCCCAACCTCCAATCACTCACCAACCTCCTGTCCTCCAACTTGTCCTGGTTATCGCTGGATGTGTCTGCGGCGTTTTATCATCTTCCTCTTCATCCTGCTGCTATGCCTCATCTTCTTGTTGGTTCTTCTGGACTATCAAGGTATGTTGCCCGTCTATCCTCTAATTCCAGGATCGTCAACCACCAGCGCGGGACCATGCAGAACCTGCACGACTACTGCTCAAGGAACCTCTATGTATCCCTCCTGTTGCTGTACCAAACCTTCGGACGGAAATTGCACCTGTATTCCCATCCCATCATCCTGGGCTTTCGGAAAATTCCTATGGGAGTGGGCCTCAGCCCGTTTCTCCTGGCTCAGTTTACTAGTGCCATTTGTTCAGTGGTTCGTAGGGCTTTCCCCCACTGTTTGGCTTTCAGTTATATGGATGATGTGGTATTGGGGGCCAAGTCTGTACAGCATCTTGAGTCCCTTTTTACCGCTGTTACCAATTTTCTTTTGTCTTTGGGTATACATTTAAACCCTAACAAAACTAAAAGATGGGGTTACTCTTTGAATTTTATGGGCTATGTCATTGGATGTTATGGGTCATTGCCACAGGATCACATCATACAGAAAATCAAAGAATGTTTTAGAAAACTTCCTGTTAACAGACCTATTGATTGGAAAGTCTGTCAACGTATCGTGGGTCTTTTGGGTTTTGCTGCCCCTTTTACACAATGTGGTTATCCTGCGTTAATGCCATTGTATGCCTGTATTCAATCTCGGCAGGCTTTCACTTTCTCGCCAACTTACAAGGCCTTTCTGTGTAAACAATATCTGAACCTTTACCCCGTTGCCCGGCAACGGCCAGGTCTGTGCCAAGTGTTTGCTGACGCAACCCCCACTGGCTGGGGCTTGGTCATGGGCCATCAGCGCATGCGTGGAACCTTTCTGGCTCCTCTGCCGATCCATACTGCGGAACTCCTAGCCGCTTGCTTTGCTCGCAGCAGGTCTGGAGCAAACATTCTCGGGACGGATAACTCTGTTGTTCTCTCCCGCAAATATACATCGTTTCCATGGCTGCTAGGCTGTGCTGCCAACTGGATCCTGCGCGGGACGTCCTTTGTTTACGTCCCGTCGGCGCTGAATCCCGCGGACGACCCTTCTCGGGGCCGCTTGGGACTCTATCGTCCCCTTCTCCGTTTGCCGTTTCGACCGACCACGGGGCGCACCTCTCTTTACGCGGCCTCCCCGTCTGTGCCTTCTCATCTGCCGGACCGTGTGCACTTCGCTTCACCTCTGCACGTCGCATGGAGACCACCGTGAACGCCCACCAATTCTTGCCCAAGGTCTTACATAAGAGGACTCTTGGACTCTCTGTGATGTCAACGACCGACCTTGAGGCATACTTCAAAGACTGTTTGTTCAAAGACTGGGAGGAGTTGGGGGAGGAGACTAGATTAAAGATCTTTGTACTAGGAGGCTGTAGGCATAAATTGGTCTGCGCACCAGCACCATGCAACTTTTTCACCTCTGCCTAATCATCTCATGTTCATGTCCTACTGTTCAAGCCTCCAAGCTGTGCCTTGGGTGGCTTTAGGGCATGGACATTGACCCTTATAAAGAATTTGGAGCTACTGTGGAGTTACTCTCGTTTTTGCCTTCTGACTTCTTTCCATCAGTACGAGATCTTCTAGATACCGCCTCAGCTCTMTATCGGGAAGCCTTAGAGTCTCCTGAGCATTGTTCACNTCACCATACTGCACTCAGGCAAGCAATTCTTTGTTGGGGGGAATTAATGACTCTAGCTACCTGGGTGGGTGCTAATTTGGAAGATCCAACATCTAGGGACGCAGTAGTTAGTTATGTCAACACTAATATGGGCCTAAAGTTTAGGCAACTTTTGTGGTTCCACATTTCTTGTCTCACTTTTGGAAGAGATACGGTCTTAGAGTATTTGGTGTCTTTCGGAGTGTGGATTCGCACTCCTCCAGCTTATAGACCACCCAATGCCCCTATCTTATCAACACTTCCGGAGACTACTGTTATTAGA------CGA------CGAGGCAGGTCCCCTAGAAGAAGAACTCCCTCGCCTCGCAGACGAAGATCTCAATCGCCGCGTCGCAGAAGATCTCAATCTCGGGAACCTCAATGTTAATATTCCTTGGACACATAAGGTGGGAAACTTTACGGGGCTTTATTCTTCTACTGTACCTGTCTTTAACCCTCATTGGGAAACACCCTTTTTTCCTAAGATACATTTACACCAAGACATTATCAAAAAATGTGAACAATTTGTGGGCCCACTCACAGTCAATGAAAAACGCAGACTGCAATTAATTATGCCTGCTAGGTTTTATCCAAATGTTACCAAATATTTGCCCTTGGATAAGGGTATTAAACCTTATTATCCAGAACATTTAGTTAATCATTACTTCCAAACCAGACATTATTTACACACTCTATGGAAGGCGGGTATATTATATAAGAGAGAAACAACACGTAGCGCCTCATTTTGTGGGTCACCATATTCTTGGGAACAAGAGCTACAGCATGGGGCA---------------------------------GAATCTTTCCACCAGCAATCCTCTGGGATTCTTTCCCGACCACCAGTTGGATCCAGCCTTCAGAGCAAACACAGCAAATCCAGATTGGGACTTCAATCCCAACAAGGACACCTGGCCAGACGCCAACAAGGTAGGAGCTGGAGCATTCGGGCTGGGATTCACCCCACCGCACGGAGGCCTTTTGGGTTGGAGCCCTCAGGCTCAGGGCATAATACAATCCTTGCCAGTAAATCCGCCTCCTGCATCCACCAATCGCCAGTCAGGAAGGCAACCTACCCCGCTGTCTCCACCTTTGAGAAACACTCATCCTCAGGCCATGCAGTGGAA
AB188243_16_NA_NA_Human                     CTCCACAACCTTCCACCAAACTCTACAAGATCCCAGAGTGAAAGGCCTGTATTTCCCTGCTGGTGGCTCCAGTTCAGGAACAGTAAACCCTGTTCCGACTACTGCCTCTCACTTATCGTCAATCTTCTCGAGGATTGGGGACCCTGCGCTGAACATGGAGAACATCACATCAGGATTCCTAGGACCCCTTCTCGTGTTACAGGCGGGGTTTTTCTTGTTGACAAGAATCCTCACAATACCGCAGAATCTAGACTCGTGGTGGACTTCTCTCAATTTTCTAGGGGGAACCACCGTGTGTCTTGGCCAAAATTCGCAGTCCCCAATCTCCAATCACTCACCAACCTCCTGTCCTCCGACTTGTCCTGGTTATCGCTGGATGTGTCTGCGGCGTTTTATCATATTCCTCTTCATCCTGCTGCTATGCCTCATCTTCTTGTTGGTTCTTCTGGACTATCAAGGTATGTTGCCCGTTTGTCCTCTAATTCCAGGATCCTCAACCACCAGCACGGGACCATGCAGAACATGCACGACTCCTGCTCAAGGAACCTCTATGTATCCCTCCTGTTGCTGTACCAAACCTTCGGACGGAAATTGCACCTGTATTCCCATCCCATCATCCTGGGCTTTCGGAAAATTCCTATGGGAGTGGGCCTCAGCCCGTTTCTCCTGGCTCAGTTTACTAGTGCCATTTGTTCAGTGGTTCGTAGGGCTTTCCCCCACTGTCTGGCTTTCAGTTATATGGATGATGTGGTATTGGGGGCCAAGTCTGTACAGCACCTTGAGTCCCTTTTTACCGCTGTTACCAATTTTCTTTTGTCTTTGGGTATACATTTAAACCCTAACAAAACAAAAAGATGGGGTTACTCTCTAAATTTCATGGGCTATGTCATTGGATGTTATGGGTCATTGCCACAAGAACACATCATACACAAAATCAAAGAATGTTTTAGAAAACTTCCTGTTAACAGGCCTATTGATTGGAAAGTATGTCAACGAATTGTGGGTCTTTTGGGCTTTGCTGCCCCTTTTACTCAATGTGGTTATCCTGCTTTAATGCCCTTGTATGCATGTATTCAATCTAAGCAGGCTTTCACTTTCTCGCCAACTTACAAGGCCTTTCTGTATAAACAATACCTGAACCTTTACCCCGTTGCCCGGCAACGGCCTGGTCTGTGCCAAGTGTTTGCTGACGCAACCCCCACTGGCTGGGGCTTGGTCATGGGCCATCAGCGCCTGCGTGGAACCTTTCGGGCTCCTCTACCGATCCATACTGCGGAACTCCTAGCCGCTTGTTTTGCTCGCAGCCGGTCTGGAGCAAACATTCTCGGGACTGATAACTCGGTTGTCCTCTCCCGCAAATATACATCGTTTCCATGGCTGCTAGGCTGTGCTGCCAACTGGATCCTGCGCGGGACGTCCTTTGTTTACGTCCCGTCGGCGCTGAATCCCGCGGACGACCCTTCTCGGGGCCGCTTGGGACTCTATCGTCCCCTTCTCCGTCTGCCGTTCCGACCGACCACGGGGCGCACCTCTCTTTACGCGGACTCCCCGTCTGTGCCTTCTCATCTGCCGGACCGTGTGCACTTCGCTTCACCTCTGCACGTCGCATGGAGACCACCGTGAACGCCCACCACGTCTTGCCCAAGGTCTTGCATAAGAGGACTCTTGGACTCTCTGCAATGTCAACGACCGACCTTGAGGCATACTTCAAAGACTGTTTGTTTAAAGACTGGGAGGAGTTGGGGGAGGAGATTAGATTAAAGTTGTTTGTATTAGGAGGCTGTAGGCATAAATTGGTCTGCGCACCAGCACCATGCAACTTTTTCACCTCTGCCTAATCATCTCTTGTTCATGTCCTACTGTTCAAGCCTCCAAGCTGTGCCTTGGGTGGCTTTAGGGCATGGACATTGACCCTTATAAAGAATTTGGAGCTTCCGTGGAGTTACTCTCGTTTTTGCCTTCTGACTTCTTTCCTTCAGTACGAGCTCTTCTAGATACCGCCTCAGCTCTGTATCGGGATGCCTTAGAGTCTCCTGAGCATTGCTCAGCTCACCATACTGCACTCAGGCAAGCAATTCTTTGCTGGGGGGAGTTAATGACTCTAGCTACCTGGGTGGGTGTTAATTTGGAAGATCCAGCATCCAGGGACCTAGTAGTCAGTTATGTCAACACTAATATGGGCCTAAAGTTCAGACAACTCTTGTGGTTTCACATTTCTTGTCTCACTTTTGGAAGAGAAACAGTTATAGAGTATTTGGTGTCTTTCGGAGTGTGGATTCGCACTCCTCCAGCTTATAGACCACCAAATGCCCCTATCTTATCAACACTTCCGGAGACTACTGTTATTAGA------CGA------CGAGGCAGGTCCCCTAGAAGAAGAACTCCCTCGCCTCGCAGACGAAGATCTCAATCGCCGCGTCGCAGAAGATCTCAATCTCGGGAATCTCAATGTTAGTATTCCTTGGACTCATAAGGTGGGAAACTTTACGGGACTTTATTCTTCTACTGTACCTGTCTTTAACCCTCATTGGAAAACACCCTCTTTTCCAAATATACATTTACACCAAGACATTATCAAAAAATGTGAGCAGTTTGTAGGTCCACTCACAGTTAATGAGAAAAGAAGATTGCAATTGATTATGCCTGCTAGGTTTTATCCAAATGTTACCAAATATTTGCCATTAGATAAGGGTATTAAACCTTATTATCCAGAACATCTAGTTAATCATTATTTCCAAACTAGACACTATTTACACACTCTATGGAAGGCGGGTATATTATATAAGAGAGAAACAACACATAGCGCCTCATTTTGTGGGTCACCATATTCTTGGGAACAAGAGCTACAGCATGGGGCA---------------------------------GAATCTTTCCACCAGCAATCCTCTGGGATTCTTTCCCGACCACCAGTTGGATCCAGCCTTCAGAGCAAACACCGCAAATCCAGATTGGGACTTCAATCCCAACAAGGACACTTGGCCAGACGCCAACAAGGTAGGAGCTGGAGCATTCGGGCCGGGACTCACCCCACCGCACGGAGGCCTTTTGGGGTGGAGCCCTCAGGCTCAGGGCATACTACAAACCTTGCAAACAAATCCGCCTCCTGCCTCTACCAATCGCAAGTTGGGAAGGCAGCCTACCCCGCTGTCTCCACCATTGAGAAACACGCATCCTCAGGCCATGCAGTGGAA
AB194951_16_CMR_MiddleAfrica_Human          TTCCACAAATTTCCACCAAGCTCTGCAAGATCCCAGAGTCAGGGGCCTGTATCTTCCTGCTGGTGGCTCCAGTTCAGGAACAGTCAACCCTGCTCCGAATATTGCCTCTCACATCTCGTCAATCTCCTCGAGGATTGGGGACCCTGCGCCGAACATGGAGAACATCACATCAGGATTCCTAGGACCCCTGCTCGTGTTACAGGCGGGGTTTTTCTCGTTGACAAAAATCCTCACAATACCGCAGAGTCTAGACTCGTGGTGGACTTCTCTCAATTTTCTAGGGGGAGCACCCGTGTGTCTTGGCCAAAATTCGCAGTCCCCAACCTCCAATCACTCACCAACCTCCTGTCCTCCAATTTGTCCTGGTTATCGCTGGATGTGTCTGCGGCGTTTTATCATATTCCTCTTCATCCTGCTGCTATGCCTCATCTTCTTATTGGTTCTTCTGGATTGTCAAGGTATGTTGCCCGTTTGTCCTCTAATTCCAGGATCCACAACCACCAGTACGGGACCCTGCAGAACCTGCACGACTCCTGCTCAAGGCAACTCTATGTTTCCCTCATGTTGCTGTACAAAACCTACGGACGGAAATTGCACCTGTATTCCCATCCCATCATCCTGGGCTTTCGCAAAATACCTATGGGGGTGGGCCTCAGTCCGTTTCTCCTGGCTCAGTTTACTAGTGCCATTTGTTCAGTGGTTCGTAGGGCTTTCCCCCATTGTTTGGCTTTCAGCTATATGGATGATGTGGTATTGGGGGCCAAGTCTGTACAACATCTTGAGTCCCTTTATACCGCTGTTACCAATTTTCTTTTGGCTTTGGGCATACATTTAAACCCTAACAAAACAAAAAGATGGGGTTATTCCCTTAACTTCATGGGATACATAATTGGAAGTTGGGGATCATTGCCACAGGATCATATTGTACAAAAACTTAAACACTGTTTTAGAAAACTTCCTGTTAACAGACCTATTGATTGGAAAGTATGTCAAAGAATTGTGGGTCTTTTGGGCTTTGCCGCTCCATTTACACAATGTGGATACCCTGCTTTAATGCCTTTGTATGCATGTATACAAGCTAGACAGGCTTTTACTTTCTCGCCAACTTACAAGGCCTTTCTAAGTAAACAGTATATGAACCTTTACCCCGTTGCTCGGCAACGGCCTGGTCTATGCCAAGTGTTTGCTGACGCAACCCCCACTGGCTGGGGCTTGGCCATAGGCCATCAGCGCATGCGTGGAACCTTTGTGGCTCCTCTGCCGATCCATACTGCGGAACTCCTAGCCGCTTGTTTTGCTCGCAGCCGGTCTGGAGCGAAACTCATTGGGACTGATAATTCTGTCGTCCTTTCTCGGAAATATACATCTTTTCCATGGCTGCTAGGTTGTACTGCCAACTGGATTCTTCGCGGGACGTCCTTTGTTTACGTCCCGTCGGCGCTGAATCCTGCGGACGACCCCTCTCGGGGCCGGTTGGGACTCTATCGTCCCCTTCTCCGTCTGCCGTACCGACCGACCACGGGGCGCACCTCTCTTTACGCGGTCTCCCCGTCTGTGCCTTCTCATCTGCCGGACCGTGTGCACTTCGCTTCACCTCTGCACGTTGCATGGAGACCACCGTGAACGCCCATCAGAGCCTGCCCAAGGTCTTACATAAGAGGACTCTTGGACTCCCAGCAATGTCAACGACCGACCTTGAGGCTTACTTCAAAGACTGTGTGTTTAAAGACTGGGAGGAGTTGGGGGAGGAGATTAGGTTAATGATCTTTGTATTAGGAGGCTGTAGGCATAAATTGGTCTGCGCACCATCCTCATGCAACTTTTTCACCTCTGCCTAATCATCTCTTGTACATGTCCCACTTTTCAAGCCTCCAAGCTGTGCCTTGGGTGGCTTTGGGGCATGGACATTGACCCTTATAAAGAATTTGGAGCTACTGTAGAGTTACTCTCGTTTTTGCCTTCTGACTTCTTTCCTTCCGTCCGAGATCTCCTAGATACCGCCTCAGCTCTATATCGGGAAGCCCTTGAGTCTCCTGAGCATTGCTCACCTCACCATACAGCACTCAGGCAAGCCATTCTCTGCTGGGGGGATGTAACGAATCTAGCCACCTGGGTGGGTACTAATTTGGAAGATCCGGCATCCAGGGATCTAGTAGTCAATTATGTTAATACTAACATGGGCCTAAAGATCAGGCAACTATTGTGGTTTCATATTTCTTGCCTTACTTTTGGAAGAGAAACAGTACTTGAATATTTGGTTTCTTTCGGAGTGTGGATTCGCACTCCTCCAGCCTATAGACCACCAAATGCCCCTATCTTATCAACACTTCCGGAAACTACTGTTGTTAGACGACGGGAC------CGAGGCAGGTCCCCTAGAAGAAGAACTCCCTCGCCTCGCAGACGAAGATCTCAATCGCCGCGTCGCAGAAGATCTCAATCTCGGGAATCTCAATGTTAGTATTCCTTGGACTCATAAGGTGGGAAATTTTACTGGGCTTTATTCCTCTACTGTTCCTATCTTTAATCAGGAATGGCAAACTCCTTCTTTTCCTAAGATTCATCTACATGAGGACATTATTAATAGATGTCAACAATTTGTGGGCCCTCTCAATGTAAATGAAAAAAGAAGATTGAAGTTAATTATGCCTGCTAGATTTTATCCTAATAGTACCAAATATTTGCCCCTAGACAAAGGGATTAAACCTTATTACCCTGATCATGTAGTTAATCATTACTTTCAGGCAAGACATTATTTACATACTCTTTGGAAGGCTGGTATTCTATATAAGAGGGAAACTACACGTAGCGCCTCATTTTGCGGGTCACCATATTCTTGGGAACAAGAGCTACATCATGGGAGGTTGGTTACCAAAACCTCGCAAAGGCATGGGGACGAATCTTTCTGTTCCCAACCCTCTGGGATTCTTTCCCGATCATCAGTTGGACCCTGCATTCGGAGCCAACTCAAACAACCCAGATTGGGACTTCAACCCCATCAAGGACCACTGGCCACAAGCCAATCAGGTAGGAGTGGGAGCATTTGGGCCAGGGTTCACCCCTCCACATGGAGGCGTTCTGGGGTGGAGCCCTCAGGCTCAGGGCACATTGACTACAGTGCCAGCAGTTCCTCCTCCTGCCTCCACCAATCGGCAGTCAAGAAGACAGCCTACTCCCATCTCTCCACCTCTAAGAGACAGTCATCCTCAGGCCATGCAGTGGAA
AB195930_16_JPN_EasternAsia_Human           TTCCACAACATTCCACCAGGCTCTACTAGATCCCAGAGTGAGGGGCCTATATCTTCCTGCTGGTGGCTCCAGTTCCGGAACAGCAAACCCTGTTCCGACTACTGCCTCACCCATATCGTCAATCTTCTCGAGGACTGGGGACCCTGCACCGAACATGGAGAACACAACATCAGGATTCCTAGGACCCCTGCTCGTGTTACAGGCGGGGTTTTTCTTGTTGACAAGAATCCTCACAATACCACAGAGTCTAGACTCGTGGTGGACTTCTCTCAATTTTCTAGGGGGAGCACCCACGTGTCGTGGCCAAAATTCGCAGTCCCCAACCTCCAATCACTCACCAACCTCTTGTCCTCCAACTTGTCCTGGCTATCGCTGGATGTGTCTGCGGCGTTTTATCATATTCCTCTTCATCCTGCTGCTATGCCTCATCTTCTTGTTGGTTCTTCTGGACTGCCAAGGTATGTTGCCCGTTTGTCCTCTACTTCCAGGAACATCAACTACCAGCACGGGACCATGCAAGACCTGCACAATTCCTGCTCAAGGAACCTCTATGTTTCCCTCTTGTTGCTGTACAAAACCTTCGGACGGAAACTGCACTTGTATTCCCATCCCATCATCCTGGGCTTTCGCAAGATTCGTATGGGAGTGGGCCTCAGTCCGTTTCTCCTGGCTCAGTTTACTAGTGCCATTTGTTCAGTGGTTCGTAGGGCTTTCCCCCACTGTTTGGCTTTCAGTTATATGGATGATGTGGTATTGGGGGCCAAGTCTGTACAACATCTTGAGTCCCTTTTTACCGCTGTTACCAATTTTCTTTTGTCTTTGGGTATACATTTGAACCCTAATAAAACCAAACGTTGGGGCTACTCCCTTAACTTTATGGGATATGTAATTGGAAGTTGGGGTACTTTACCACAAGAACATATTGTACAAAAAATTAAGAACTGTTTTCGAAAACTGCCTGTAAATAGACCTATTGATTGGAAAGTATGTCAAAGAATTGTGGGTCTTTTGGGCTTTGCTGCCCCTTTTACACAATGTGGCTATCCTGCCTTAATGCCTTTGTATGCATGTATACAATCTAAGCAGGCTTTCACTTTCTCGCCAACTTACAAGGCCTTTCTGTGTAAACAATATCTGAACCTTTACCCCGTTGCCCGGCAACGGTCAGGTCTTTGCCAAGTGTTTGCTGACGCAACCCCCACTGGATGGGGCTTGGCCATAGGCCATCAGCGCATGCGTGGAACCTTTGTGGCTCCTCTGCCGATCCATACTGCGGAACTCCTAGCAGCTTGTTTTGCTCGCAGCCGGTCTGGGGCAAAACTTATCGGCACCGACAACTCTGTTGTCCTCTCTCGGAAATACACCTCCTTTCCATGGCTGCTAGGGTGTGCTGCCAACTGGATCCTGCGCGGGACGTCCTTTGTCTACGTCCCGTCGGCGCTGAATCCCGCGGACGACCCGTCTCGGGGCCGTCTGGGACTCTATCGTCCCCTTCTTCATCTGCCGTTCCGGCCGACCACGGGGCGCACCTCTCTTTACGCGGTCTCCCCGTCTGTGCCTTCTCATCTGCCGGACCGTGTGCACTTCGCTTCACCTCTGTACGTCGCATGGAGACCACCGTGAACGCCCACCAGGTCTTGCCCAAGGTCTTGCATAAGAGGACTCTTGGACTCTCAGCAATGTCAACGACCGACCTTGAGGCATACTTCAAAGACTGTGTGTTTAAAGACTGGGAGGAGTTGGGGGAGGAGAGTAGGTTAATGATCTTTGTACTAGGAGGCTGTAGGCATAAATTGGTCTGTTCACCTGCACCATGCTACTTTTTCACCTCTGCCTAATCATCTCTTGTTCATGTCCTACTGTTCAAGCCTCCAAGCTGTGCCTTGGGTGGCTTTAGGACATGGACATCGACCCATATAAAGAATTTGGAGCTTCTGCTGAGTTACTCTCTTTTTTGCCTTCTGACTTCTTTCCGTCTATTCGAGATCTCCTCGACACCGCCTCAGCTCTATATCGGGAGGCCTTAGAATCTCAAGAACATTGTTCAGCTCACCATACAGCACTCAGGCAAGCTATCCTGTGTTGGGGTGAGTTGATGAATCTGGCCACTTGGGTGGGCAGTAATTTGGAAGACCCAGCATCCCGGGAATTGGTAGTCAGCTATGTCAATGTTAACATGGGCCTGAAACTCAGACAAATATTGTGGTTTCACATTTCCTGTCTTACTTTTGGAAGAGAAACTGTTCTTGAGTATTTGGTGTCTTTTGGAGTGTGGATTCGCACTCCTACCGCTTACAGACCACCAAATGCCCCTATCCTATCAACACTTCCGGAAACTACTGTTATTAGA------CAA------CGAGGCAGGACCCCTAGAAGAAGAACTCCCTCGCCTCGCAGACGAAGGTCTCAATCGCCGCGTCGCAGAAGATCTCAATCTCGGGAATCTCAATGTTAGTATCCCTTGGACTCATAAGGTGGGAAACTTTACTGGGCTTTATTCTTCCACTGTACCTGTCTTTAATCCTGAGTGGCAAACTCCCTCCTTTCCTCACATTCATTTACAGGAGGACATTATTAATAGATGTCAACAATATGTGGGCCCTCTTACAGTTAATGAAAAAAGGAGATTAAAATTAATTATGCCTGCTAGGTTCTATCCCAACCTTACTAAATATTTGCCCTTGGATAAAGGCATTAAACCGTATTATCCTGAAAATGCAGTTAATCATTACTTCAAAACTAGGCATTATTTACATACTCTGTGGAAGGCTGGCATTCTATATAAGAGAGAAACTGCACGCAGCGCCTCATTTTGTGGGTCACCATATTCTTGGGAACAAGAGCTACAGCATGGGAGGTTGGTCTTCCAAACCTCGACAAGGCATGGGGACGAATCTTTCTGTTCCCAATCCTCTGGGATTCTTTCCCGATCACCAGTTGGATCCGGCGTTCGGAGCCAACTCAAACAATCCAGATTGGGACTTCAACCCCAACAAGGATCATTGGCCAGAGGCAACTCAGGTAGGAGCGGGAGCATTCGGACCAGGGTTCACCCCACCACACGGCGGTCTTTTGGGGTGGAGCCCTCAGGCTCAGGGCATATTGACAACAGTGCCAGCAGCACCTCCTCCTGCCTCCACCAATCGGCAGTCAGGGAGACAGCCTACTCCCATCTCTCCACCTCTAAGAGACAGTCATCCTCAGGCCACGCAGTGGAA
AB195931_16_JPN_EasternAsia_Human           TTCCACAACATTCCACCAGGCTCTACTAGATCCCAGAGTGAGGGGCCTATATCTTCCTGCTGGTGGCTCCAGTTCCGGAACAGCAAACCCTGTTCCGACTACTGCCTCACCCATATCGTCAATCTTCTCGAGGACTGGGGACCCTGCACCGAACATGGAGAACACAACATCAGGATTCCTAGGACCCCTGCTCGTGTTACAGGCGGGGTTTTTCTTGTTGACAAGAATCCTCACAATACCACAGAGTCTAGACTCGTGGTGGACTTCTCTCAATTTTCTAGGGGGAGCACCCACGTGTCGTGGCCAAAATTCGCAGTCCCCAACCTCCAATCACTCACCAACCTCTTGTCCTCCAACTTGTCCTGGATATCGCTGGATGTGTCTGCGGCGTTTTATCATATTCCTCTTCATCCTGCTGCTATGCCTCATCTTCTTGTTGGTTCTTCTGGACTACCAAGGTATGTTGCCCGTTTGTCCTCTACTTCCAGGAACATCAACTACCAGCACGGGACCATGCAAGACCTGCACAATTCCTGCTCAAGGAACCTCTATGTTTCCCTCTTGTTGCTGTACAAAACCTTCGGACGGAAACTGCACTTGTATTCCCATCCCATCATCCTGGGCTTTCGCAAGATTCCTATGGGAGTGGGCCTCAGTCCGTTTCTCCTGGCTCAGTTTACTAGTGCCATTTGTTCAGTGGTTCGTAGGGCTTTCCCCCACTGTTTGGCTTTCAGTTATATTGATGATGTGGTATTGGGGGCCAAGTCTGTACAACATCTTGAGTCCCTTTTTACCGCTGTTACCAATTTTCTTTTGTCTTTGGGTATACATTTGAACCCTAATAAAACCAAACGTTGGGGCTACTCCCTTAACTTTATGGGATATGTAATTGGAAGTTGGGGTACTTTACCACAAGAACATATTGTACAAAAAATTAAGAACTGTTTTCGAAAACTGCCTGTAAATAGACCTATTGATTGGAAAGTATGTCAAAGAATTGTGGGTCTTTTGGGCTTTGCTGCCCCTTTTACACAATGTGGCTATCCTGCCTTAATGCCTTTGTATGCATGTATACAATCTAAGCAGGCTTTCACTTTCTCGCCAACTTACAAGGCCTTTCTGTATAAACAATATCTGAACCTTTACCCCGTTGCCCGGCAACGGTCAGGTCTTTGCCAAGTGTTTGCTGACGCAACCCCCACTGGCTGGGGCTTGGCCATCGGCCATCAGCGCATGCGTGGAACCTTTGTGGCTCCTCTGCCGATCCATACTGCGGAACTCCTAGCAGCTTGTTTTGCTCGCAGCCGGTCTGGGGCAAAACTTATCGGCACCGACAACTCTGTTGTCCTCTCGCGGAAATACACCTCCTTTCCATGGCTGCTAGGGTGTGCTGCCAACTGGATCCTGCGCGGGACGTCCTTTGTCTACGTCCCGTCGGCGCTGAATCCCGCGGACGACCCGTCTCGGGGCCGTCTGGGACTCTATCGTCCCCTTCTTCATCTGCCGTTCCGGCCGACCACGGGGCGCACCTCTCTTTACGCGGTCTCCCCATCTGTGCCTTCTCATCTGCCGGACCGTGTGCACTTCGCTTCACCTCTGTACGTCGCATGGAGACCACCGTGAACGCCCACCAGGTCTTGCCCAAGGTCTTGCATAAGAGGACTCTTGGACTCCCAGCAATGTCAACGACCGACCTTGAGGCATACTTCAAAGACTGTGTGTTTAAAGACTGGGAGGAGTTGGGGGAGGAGAGTAGGTTAATGATCTTTGTACTAGGAGGCTGTAGGCATAAATTGGTCTGTTCACCTGCACCATGCTACTTTTTCACCTCTGCCTAATCATCTCTTGTTCATGTCCTACTGTTCAAGCCTCCAAGCTGTGCCTTGGGTGGCTTTAGGACATGGACATCGACCCATATAAAGAATTTGGAGCTTCTGCTGAGTTACTCTCTTTTTTGCCTTCTGACTTCTTTCCGTCTATTCGAGATCTCCTCGACACCGCCTCAGCTCTATATCGGGAGGCCTTAGAATCTCAAGAACATTGTTCAGCTCACCATACAGCACTCAGGCAAGCTATCCTGTGTTGGGGTGAGTTGATGAATCTGGCCACTTGGGTGGGCAGTAATTTGGAAGACCCAGCATCCCGGGAATTGGTAGTCAGCTATGTCAATGTTAACATGGGCCTGAAACTCAGACAAATATTGTGGTTTCACATTTCCTGTCTTACTTTCGGAAGAGAAACTGTTCTTGAGTATTTGGTGTCTTTTGGAGTGTGGATTCGCACTCCTACCGCTTACAGACCACCAAATGCCCCTATCCTATCAACACTTCCGGAAACTACTGTTATTAGA------CAA------CGAGGCAGGACCCCTAGAAGAAGAACTCCCTCGCCTCGCAGACGAAGGTCTCAATCGCCGCGTCGCAGAAGATCTCAATCTCGGGAATCTCAATGTTAGTATCCCTTGGACTCATAAGGTGGGAAACTTTACTGGGCTTTATTCTTCCACTGTACCTGTCTTTAATCCTGAGTGGCAAACTCCCTCCTTTCCTCACATTCATTTACAGGAGGACATTATTGATAGATGTCAACAATATGTGGGCCCTCTTACAGTTAATGAAAAAAGGAGATTAAAATTAATTATGCCTGCTAGGTTCTATCCCAACCTTACTAAATATTTGCCCTTGGATAAAGGCATTAAACCGTATTATCCTGAAAATGCAGTTAATCATTACTTCAAAACTAGGCATTATTTACATACTCTGTGGAAGGCTGGCATTCTATATAAGAGAGAAACTGCACGCAGCGCCTCATTTTGTGGGTCACCATATTCTTGGGAACAAGAGCTACAGCATGGGAGGTTGGTCTTCCAAACCTCGACAAGGCATGGGGACGAATCTTTCTGTTCCCAATCCTCTGGGATTCTTTCCCGATCACCAGTTGGATCCGGCGTTCGGAGCCAACTCAAACAATCCAGATTGGGACTTCAACCCCAACAAGGATCATTGGCCAGAGGCAACTCAGGTAGGAGCGGGAGCATTCGGACCAGGGTTCACCCCACCACACGGCGGTCTTTTGGGGTGGAGCCCTCAGGCTCAGGGCATATTGACAACAGTGCCAGCAGCACCTCCTCCTGCCTCCACCAATCGGCAGTCAGGGAGACAGCCTACTCCCATCTCTCCACCTCTAAGAGACAGTCATCCTCAGGCCACGCAGTGGAA
AB198079_15_NA_NA_Human                     CTCCACAACATTCCACCAAGCTCTGCTAGACCCCAGAGTGAGGGGCCTATACTTTCCTGCTGGTGGCTCCAGTTCCGGAACAGTAAACCCTGTTCCGACTACTGCCTCACCCATATCGTCAATCTTCTCGAGGACTGGGGACCCTGCACCGAACATGGAGAACACAACATCAGGATTCCTAGGACCCCTGCTCGTGTTACAGGCGGGGTTTTTCTTGTTGACAAGAATCCTCACAATACCACAGAGTCTAGACTCGTGGTGGACTTCTCTCAATTTTCTAGGGGGAGCACCCACGTGTCCTGGCCAAAATTCGCAGTCCCCAACCTCCAATCACTCACCAACCTCTTGTCCTCCAATTTGTCCTGGCTATCGCTGGATGTGTCTGCGGCGTTTTATCATATTCCTCTTCATCCTGCTGCTATGCCTCATCTTCTTGTTGGTTCTTCTGGACTACCAAGGTATGTTGCCCGTTTGTCCTCTACTTCCAGGAACATCAACTACCAGCACGGGACCATGCAAGACCTGCACGATTCCTGCTCAAGGAACCTCTATGTTTCCCTCTTGTTGCTGTACAAAACCTTCGGACGGAAACTGCACTTGTATTCCCATCCCATCATCCTGGGCTTTCGCAAGATTCCTATGGGAGTGGGCCTCAGTCCGTTTCTCCTGGCTCAGTTTACTAGTGCCATTTGTTCAGTGGTTCGTAGGGCTTTCCCCCACTGTTTGGCTTTCAGTTATATGGATGATGTGGTATTGGGGGCCAAGTCTGTACAACATCTTGAGTCCCTTTTTACCTCTATTACCAATTTTCTTTTGTCTTTGGGTATACATTTGAACCCTAATAAAACCAAACGTTGGGGCTACTCCCTTAACTTCATGGGATATGTAATTGGATGTTGGGGTACTTTACCACAAGATCATATTGTACTAAAACTCAAGCAATGTTTTCGAAAACTGCCTGTAAATAGACCTATTGATTGGAAAGTATGTCAGAGAATTGTGGGTCTTTTGGGCTTTGCTGCCCCTTTTACACAATGTGGCTATCCTGCCTTAATGCCTTTATATGCATGTATACAATCTAAGCAGGCTTTCACTTTCTCGCCAACTTACAAGGCCTTTCTGTGTAAACAATATATGAACCTTTACCCCGTTGCCCGGCAACGGGCAGGTCTCTGCCAAGTGTTTGCTGACGCAACCCCCACTGGCTGGGGCTTGGCTATTGGCCATCGCCGCATGCGTGGAACCTTTGTGGCTCCTCTGCCGATCCATACTGCGGAACTCCTAGCAGCTTGTTTTGCTCGCAGCCGGTCTGGAGCGAAACTTATCGGAACCGACAACTCCGTTGTCCTCTCTCGGAAATACACCTCCTTTCCATGGCTGCTAGGGTGTGCTGCCAACTGGATCCTGCGCGGGACGTCCTTTGTCTACGTCCCGTCGGCGCTGAATCCCGCGGACGACCCGTCTCGGGGCCGTTTGGGACTCTACCGTCCCCTTCTTCGTCTGCCGTTCCGGCCGACCACGGGGCGCACCTCTCTTTACGCGGTCTCCCCGTCTGTGCCTTCTCATCCGCCGGACCGTGTGCACTTCGCTTCACCTCTGCACGTCGCATGGAGACCACCGTGAACGCCCACCAGGTCTTGCCCAAGGTCTTACATAAGAGGACTCTTGGACTCTCAGCAATGTCAACGACCGACCTTGAGGCATACTTCAAAGACTGTTTGTTTAAGGACTGGGAGGAGTTGGGGGAGGAGATTAGGTTAAAGGTCTTTGTACTAGGAGGCTGTAGGCATAAATTGGTCTGTTCACCAGCACCATGCAACTTTTTCACCTCTGCCTAATCATCTCATGTTCATGTCCTACTGTTCAAGCCTCCAAGCTGTGCCTTGGGTGGCTTTGGGGCATGGACATTGACCCGTATAAAGAATTTGGAGCTTCTGTGGAGTTACTCTCTTTTTTGCCTTCTGACTTCTTTCCTTCTATTCGAGATCTCCTCGACACCGCATCTGCTTTGTATCGGGAGGCCTTAGAGTCTCCGGAACATTGTTCACCTCACCATACAGCACTCAGGCAAGCTATTCTGTGTTGGGGTGAGTTGATGAATCTGGCCACCTGGGTGGGAAGTAATTTGGAAGACCCAGCATCCAGGGAATTAGTAGTCAGCTATGTCAATGTTAATATGGGCCTAAAAATCAGACAATTACTGTGGTTTCACATTTCCTGTCTTACTTTTGGAAGAGAAACTGTTCTTGAGTATTTGGTGTCTTTTGGAGTGTGGATTCGCACTCCTCCTGCTTACAGACCACCAAATGCCCCTATCTTATCAACACTTCCGGAAACTACTGTTGTTAGA------CGA------CGAGGCAGGTCCCCTAGAAGAAGAACTCCCTCGCCTCGCAGACGAAGGTCTCAATCGCCGCGTCGCAGAAGATCTCAATCTCGGGAATCTCAATGTTAGTATCCCTTGGACTCATAAGGTGGGAAACTTTACTGGGCTTTATTCTTCTACTGTACCTGTCTTTAATCCTGAGTGGCAAACTCCCTCCTTTCCTCACATTCATTTACAGGAGGACATTATTAATAGATGTCAACAATATGTGGGCCCTCTTACAGTTAATGAAAAAAGGAGATTAAAATTAATTATGCCTGCTAGGTTCTATCCTAACCTTACCAAATATTTGCCTTTGGACAAAGGCATTAAACCATATTATCCTGAACATGCAGTTAATCATTACTTCAAAACCAGGCATTATTTACATACTCTGTGGAAGGCTGGCATTCTATATAAGAGAGAAACTACACGCAGCGCCTCATTTTGTGGGTCACCATATTCTTGGGAACAAGAGCTACAGCATGGGAGGTTGGTCTTCCAAACCTCGACAAGGCATGGGGACAAATCTTTCTGTTCCCAATCCTCTGGGATTCTTTCCCGATCACCAGTTGGACCCTGCGTTCGGAGCCAACTCAAACAATCCAGATTGGGACTTCAACCCCAACAAGGATCATTGGCCAGAGGCAAATCAGGTAGGAGCGGGAGCATTCGGGCCAGGGTTCACCCCACCACACGGCGGTCTTTTGGGGTGGAGCCCTCAGGCTCAGGGCATATTGACAACAGTGCCAGTAGCACCTCCTCCTGCCTCCACCAATCGGCAGTCAGGAAGACAGCCTACTCCCATCTCTCCACCTCTAAGAGACAGTCATCCTCAGGCCATGCARTGGAA
AB205192_15_GHA_WesternAfrica_Human         TTCCACAGCATTCCACCAAGCTCTGCAGGATCCCAAAGTAAGAGGCCTGTATTTTCCTGCTGGTGGCTCCAGTTCCGGAACAGTGAGCCCTGTTCCGACTACTGCCTCACTCATCTCGTCAATCTTCTCGAGGATTGGGGACCCTGCACCGAACATGGAAAGCATCACATCAGGATTCCTAGGACCCCTGCTCGTGTTACAGGCGGGGTTTTTCTTGTTGACAAAAATCCTCACAATACCGCAGAGTCTAGACTCGTGGTGGACTTCTCTCAATTTTCTAGGGGGAGCTCCCGTGTGTCTTGGCCAAAATTCGCAGTCCCCAACCTCCAATCACTCACCAACCTCTTGTCCTCCGATTTGTCCTGGCTATCGCTGGATGTGTCTGCGGCGTTTTATCATCTTCCTCTTCATCCTGCTGCTATGCCTCATCTTCTTGTTGGTTCTTCTGGACTATCAAGGTATGTTGCCCGTTTGTCCTCTAATTCCAGGATCATCAACCACCAGTACGGGACCCTGCCGAACCTGCACGACTCTTGCTCAAGGAACCTCTATGTTTCCCTCATGTTGCTGTTCAAAACCTTCGGACGGAAATTGCACTTGTATTCCCATCCCATCATCATGGGCTTTCGGAAAATTCCTATGGGAGTGGGCCTCAGCCCGTTTCTCCTGGCTCAGTTTACTAGTGCCATTTGTTCAGTGGTTCGCCGGGCTTTCCCCCACTGTCTGGCTTTCAGTTATATGGATGATGTGGTATTGGGGGCCAAGTCTGTACAACATCTTGAGTCCCTTTATACCTCTGTTACCAATTTTCTTTTGTCTTTGGGTATACATTTAAATCCCAACAAAACAAAACGATGGGGATATTCTCTTAATTTCATGGGATATGTAATTGGGAGTTGGGGGTCATTACCACAGGAACACATCCGAATGAAAATCAAAGACTGTTTTAGAAAACTCCCTGTTAACCGGCCTATTGATTGGAAAGTATGTCAAAGAATTGTGGGTCTTTTGGGCTTTGCTGCCCCTTTTACACAATGTGGATATCCTGCTTTAATGCCTCTGTATGCGTGTGTTCAATCGAAGCAGGCTTTCACTTTCTCGCCAACTTACAAGGCCTTTCTGTGTAAACAATACCTGAACCTTTACCCCGTTGCCCGGCAACGGCCAGGTCTGTGCCAAGTGTTTGCTGATGCAACCCCCACTGGCTGGGGCTTGGCCATAGGCCATCAGCGCATGCGTGGAACCTTTGTGGCTCCTCTGCCGATCCATACTGCGGAACTCCTAGCCGCTTGTTTTGCTCGCAGCAGGTCTGGAGCGAAACTTATCGGGACGGATAATTCTGTCGTTCTCTCCCGGAAATATACATCATTTCCATGGCTGCTAGGCTGTGCTGCCAACTGGATCCTGCGAGGGACGTCCTTTGTCTACGTCCCGTCAGCGCTGAATCCTGCGGACGACCCGTCTCGGGGTCGCTTGGGGATCTATCGTCCCCTTCTCCGTCTGCCGTTCCGGCCGACCACGGGGCGCACCTATATTTACGCGGTCTCCCCGTCTGTGCCTTCTCATCTGCCGGACCGTGTGCACTTCGCTTCACCTCTGCACGTCGCATGGAGACCACCGTGAACGCCCATCAAATCTTGCCCAAGGTCTTACATAAGCGGACTCTTGGACTTTCTGCAATGTCAACGACCGACCTTGAGGCATACTTCAAAGACTGTTTGTTTAAAGACTGGGAGGAGTTGGGGGAGGAGATTAGATTAAAGGTCTTTGTACTAGGAGGCTGTAGGCATAAATTGGTCTGCGCACCAGCACCATGCAACTTTTTCACCTCTGCCTAATCATCTCTTGTTCATGTCCTACTGTTCAAGCCTCCAAGCTGTGCCTTGGGTGGCTTTGGGGCATGGACATTGACCCTTATAAAGAATTTGGAGCTACTGTGGAGTTACTCTCGTTTTTGCCGTCTGACTTCTTTCCGTCAGTTAGAGATCTTCTAGATACCGCCTCAGCTCTGTATCGGGATGCCTTAGAATCTCCTGAGCATTGTTCACCTCACCATACTGCACTCAGGCAAGCCATTCTTTGCTGGGGGGAACTAATGACTCTAGCTACCTGGGTGGGTGTAAATTTGGAAGATCCAGCATCCAGGGACCTAGTAGTCAGTTATGTCAATACTAATATGGGCCTAAAGTTCAGGCAATTATTGTGGTTTCACATTTCTTGTCTCACTTTTGGAAGAGAAACCGTCATAGAGTATTTGGTGTCTTTTGGAGTGTGGATTCGCACTCCTCCAGCTTATAGACCACCAAATGCCCCTATCTTATCAACACTTCCGGAGAATACTGTTGTTAGA------CGA------AGAGGCAGGTCCCCTAGAAGAAGAACTCCCTCGCCTCGCAGACGAAGATCTCAATCGCCGCGTCGCAGAAGATCTCAATCTCCAGCTTCCCAATGTTAGTATTCCTTGGACTCACAAGGTGGGAAATTTTACGGGCCTTTACTCTTCTACTATACCTGTCTTTAATCCTAACTGGAAAACTCCATCTTTTCCTGATATTCATTTGCACCAAGACATTATTAACAAATGTGAACAATTTGTAGGTCCTCTAACAGTAAATGAAAAACGAAGATTAAACTTAGTCATGCCTGCTAGATTTTTTCCCATCTCTACGAAATATTTGCCCCTAGAGAAGGGTATAAAACCTTATTATCCAGATAATGTAGTTAATCATTACTTCCAAACCAGACACTATTTACATACCCTATGGAAGGCGGGCATCTTATATAAACGAGGAACTACACGTAGCGCCTCATTTTGTGGGTCACCTTATTCTTGGGAACAAGAGCTACATCATGGGGCT---TTCTTGGACGGTCCCTCTCGAATGGGGGAAGAATCATTCCACCACCAATCCTCTGGGATTTTTTCCCGACCACCAGTTGGATCCAGCATTCAGAGCAAACACCAGAAATCCAGATTGGGACCACAATCCCAACAAAGACCACTGGACAGAAGCCAACAAGGTAGGAGTGGGAGCATTCGGGCCGGGGTTCACTCCCCCACACGGAGGCCTTTTGGGGTGGAGCCCTCAGGCTCAAGGCATGCTAAAAACATTGCCAGCAGATCCGCCTCCTGCCTCCACCAATCGGCAGTCAGGAAGGCAGCCTACCCCAATCACTCCACCTTTGAGAGACACTCATCCTCAGGCCATGCAGTGGAA
AB210818_15_JPN_EasternAsia_Human           CTCCACAACCTTCCACCAAACTCTGCAAGATCCCAGGGTGAGAGGCCTGTATTTCCCTGCTGGTGGCTCCAGTTCAGGAACAGTAAACCCTGTTCCGACATCTGCCTCTCCCATATCGTCAATCTTCTCGAGGATTGGGGACCCTGCGCTGAACATGGAGAACACAACATCAGGATTCCTAGGACCCCTGCTCGTGTTACAGGCGGGGTTTTTCTTGTTGACAAGAATCCTCACAATACCGCAGAGTCTAGACTCGTGGTGGACTTCTCTCAATTTTCTAGGGGGATCTCCCACGTGTCTTGGCCAAAATTCGCAGTCCCCAACCTCCAATCACTCACCAACCTCCTGTCCTCCAATTTGTCCTGGTTATCGCTGGATGTGTCTGCGGCGTTTTATCATATTCCTCTTCATCCTGCTGCTATGCCTCATCTTCTTGTTGGTTCTTGTGGACTACCAAGGTATGTTGCCCGTTTGTCCTCTAATTCCAGGATCTTCAACTACCAGCACGGGACCATGCAGAACCTGCACGACTCCTGCTCAAGGAACCTCTATGTATCCCTCCTGTTGCTGTACCAAACCTTCGGACGGAAATTGCACCTGTATTCCCATCCCATCATCCCTGGGCTTTCGAAAATTCCTATGGGAGTGGGCCTCAGCCCGTTTCTCCTGGCTCAGTTTACTAGTGCCATTTGTTCAATGGTTCGCAGGGCTTTCCCCCACTGTTTGGCTTTCAGTTATATGGATGATGTGGTATTGGGGGCCAAGTCTGTACAGCATCTTGAGTCCCTTTTTACCGCTGTTACCAATTTTCTTTTGTCTTTGGGTATACATTTAAACCCTAACAAAACTAAAAGATGGGGTTACTCTTTAAATTTCATGGGCTATGTCATTGGATGTTATGGGTCATTGCCACAAGATCACATCATACAAAAAATCAAAGAATGTTTTCGAAAACTTCCTGTTAACAGGCCTATTGATTGGAAAGTCTGTCAACGTATTGTGGGTCTTTTGGGTTTTGCTGCTCCTTTTACACAATGTGGTTATCCTGCTTTAATGCCCTTGTATGCCTGTATTCAATCTAAGCAGGCTTTCACTTTCTCGCCAACTTACAAGGCCTTTCTGTGTAAACAATACCTGAACCTTTACCCCGTTGCCCGGCAACGGCCAGGTCTGTGCCAAGTGTTTGCTGACGCAACCCCCACTGGCTGGGGCTTGGTCATGGGCCATCAGCGCATGCGTGGAACCTTTCTGGCTCCTTTGCCGATCCATACTGCGGAAATCCTAGCCGCTTGTTTTGCTCGCAGCAGGTCTGGAGCAAACATTCTCGGGACGGATAACTCTGTTGTTCTCTCCCGCAAATATACATCATTTCCATGGCTGCTAGGCTGTGCTGCCAACTGGATCCTGCGCGGGACGTCCTTTGTTTACGTCCCGTCGGCGCTGAATCCCGCGGACGACCCTTCTCGGGGCCGCTTGGGACTCTATCGTCCCCTTCTCCGTCTGCCGTTTCGTCCGACCACGGGGCGCACCTCTCTTTACGCGGACTCCCCGTCTGTGCCTTCTCATCTGCCGGACCGTGTGCACTTCGCTTCACCTCTGCACGTCGCATGGAGACCACCGTGAACGCCCACCACTGCTTGCCCAAGGTCTTACATAAGAGGACTCTTGGACTCTCTGTGATGTCAACGACCGACCTTGAGGCATACTTCAAAGACTGTTTGTTTAAAGACTGGGAGGAGTTGGGGGAGGAGATTAGATTAATGATCTTTGTATTAGGAGGCTGTAGGCATAAATTGGTCTGCGCACCAGCACCATGCAACTTTTTCACCTCTGCCTAATCATCTCTTGTTCATGTCCTACTGTTCAAGCCTCCAAGCTGTGCCTTGGGTGGCTTTGGGGCATGGACATTGACCCTTATAAAGAATTTGGAGCTACTGTGGAGTTACTCTCGTTTTTGCCTTCTGACTTCTTTCCTTCAGTACGAGATCTTCTTGATACCGCCTCAGCTCTGTATCGGGAAGCCTTAGAGTCTCCTGAGCATTGTTCACCTCATCATACTGCACTCAGGCAAGCTATCCTTTGCTGGAGGGAGCTAATGACTCTAGCTACCTGGGTGGGTGTTAATTTGGAAGATCCAGCATCTAGGGACCTAGTAGTCAGTTATGTCAACACTAATATGGGCCTAAAGTTCAGGCAACTATTGTGGTTTCACATTTCTTGTCTTACTTTTGGAAGAGAAACGGTCATAGAGTATTTGGTGTCTTTCGGAGTGTGGATTCGCACTCCACCAGCTTATAGACCACCTAATGCCCCTATCTTATCAACACTTCCGGAGACTACTGTTGTTAGA------CGA------CGAGGCAGGTCCCCTAGAAGAAGAACTCCCTCGCCTCGCAGACGAGGGTCTCAATCGCCGCGTCGCAGAAGATCTCAGTCTCGGGAATCTCAATGTTAGTATTCCTTGGACTCATAAGGTGGGAAACTTTACGGGGCTTTATTCCTCTACTGTACCTGTCTTTAACCCTCATTGGAAAACACCTTCTTTTCCTAATATACATTTACACCAAGACATCATCAAAAAATGTGAACAATTTGTAGGTCCACTCACAGTCAATGAGAAACGAAGACTGCAATTAATTATGCCTGCTAGGTTTTATCCAAATGTTACCAAATATTTGCCATTAGATAAGGGTATTAAACCTTATTATCCAGAACATCTAGTTAATCATTACTTCCAAACCAGACATTATTTACACACTCTTTGGAAGGCGGGCATATTATATAAGAGAGAAACAACACGTAGCGCCTCATTTTGTGGGTCACCATATTCTTGGGAACAAAAGCTACAGCATGGGGCA---------------------------------GAATCTTTCCACCAGCAATCCTCTGGGATTCTTTCCCGACCACCAGTTGGATCCAGCCTTCAGAGCAAACACCGCAAATCCAGATTGGGACTTCAATCCCAACAAGGACACCTGGCCAGACGCCAACAAGGTAGGAGCTGGAGCATTCGGGCTGGGATTCACCCCACCACCGGGAGGCCTTTTGGGGTGGAGCCCTCAGGCTCAGGGCATAATACAAACCTTGCCAGCAAATCCGCCTCCTGCATCTACCAATCGCCAGTCAGGAAGGCAGCCTACCCCGCTGACACCACCTTTGAGAGACACTCATCCTCAGGCCATGCAGTGGAA
AB212625_15_VNM_SouthernAsia_Human          CTCCACCGCTTTCCATCAAACTCTTCAAGATCCCAGAGTCAGGGCTCTGTACTTTCCTGCTGGTGGCTCCAGTTCAGGAACAGTGAGCCCTGCTCAGAATACTGCCTCTGCCATATCGTCAACCTTCTCGAAGACTGGGGACCCTGTACCGAACATGGAGAACATCGCATCAGGACTCCTAGGACCCCTGCTCGTGTTACAGGCGGGGTTTTTCTCGTTGACAAAAATCCTCACAATACCACAGAGTCTAGACTCGTGGTGGACTTCTCTCAATTTTCTAGGGGAAACACCCGTGTGTCTTGGCCAAAATTCGCAGTCCCAAATCTCCAGTCACTCACCAACTTGTTGTCCTCCAATTTGTCCTGGTTATCGCTGGATGTGTCTGCGGCGTTTTATCATCTTCCTCTGCATCCTGCTGCTATGCCTCATCTTCTTGTTGGTTCTTCTGGACTATCAAGGTATGTTGCCCGTTTGTCCTCTAATTCCAGGATCATCAACCACCAGCACCGGACCATGCAGAACCTGCACGACTCCTGCTCGAGGAACCTCTATGTTTCCCTCATGTTGCTGTACAAAACCTACGGACGGAAACTGCACCTGTATTCCCATCCCATCATCTTGGGCTTTCGCAAAATACCTATGGGAGTGGGCCTCAGTCCGTTTCTCTTGGCTCAGTTTACTAGTGCCCTTTGTTCAGTGGTTCGTAGGGCTTTCCCCCACTGTCTGGCTTTCAGTTATATGGATGATGTGGTATTGGGGGCCAAATCTGTACAACATCTTGAGTCCCTTTATGCCGCTGTTACCAATTTTCTTTTGCCTCTGGGTATACATTTAAACCCTCACAAAACAAAACGATGGGGATATTCCCTTAATTTCATGGGATATGTAATTGGTAGTTGGGGCTCCTTGCCACAGGAACATATTGTACAAAAAATCAAATCATGTTTTAGGAAACTTCCTGTAAACAGGCCTATTGATTGGAAAGTATGTCAACGAATTGTGGGTCTTTTGGGGTTCGCTGCCCCTTTTACACAATGTGGATATCCTGCTTTAATGCCTTTATATGCATGTATACAAGCAAAAAGGGCTTTTACTTTCTCGCCAACTTACAAGGCCTTTCTAAGTAAACAGTATCTGAACCTTTACCCCGTTGCTCGGCAACGGCCTGGTCTATGCCAAGTGTTTGCTGACGCAACCCCCACTGGTTGGGGCTTGGCCATAGGCCATCAGCGCATGCGCGGAACCTTTGTGTCTCCTCTGCCGATCCATACTGCGGAACTCCTAGCCGCTTGTTTTGCTCGCAGCCGGTCTGGAGCAAAACTTATCGGGACCGACAATTCTGTCGTACTCTCCCGCAAGTATACATCGTTTCCATGGCTGCTAGGCTGTGCTGCCAACTGGATCCTGCGCGGGACGTCCTTTGTTTACGTCCCGTCGGCGCTGAATCCCGCGGACGACCCCTCCCGGGGCCGCTTGGGGCTCTACCGACCGCTCCTCCGTCTACCGTACCGACCGACCACGGGGCGCACCTCTCTTTACGCGGACTCCCCGTCTGTGCCTTTTCATCTGCCGGACCGTGTGCACTTCGCTTCACCTCTGCACGTCGCATGGAAACCACCGTGAACGCCCACCGGAACCTGCCCAAGGTCTTACATAAGAGGACTCTTGGACTTTCAGCAATGTCAACGACCGACCTTGAGGCATACTTCAAAGACTGTGTGTTTACTGAGTGGGAGGAGCTGGGGGAGGAGATTAGGTTAAAGGTCTTTGTATTAGGAGGCTGTAGGCATAAATTGGTCTGTTCACCAGCACCATGCAACTTTTTCACCTCTGCCTAGTCATCTCTTGTTCATGTCCTACTGTTCAAGCCTCCAAGCTGTGCCTTGGGTGGCTTTGGGGCATGGACATTGACACGTATAAAGAATTTGGAGCTTCTGCGGAGTTACTCTCTTTTTTGCCTTCTGACTTCTTTCCTACTATTCGAGATCTTCTCGACACCGCCACTGCTCTGTATCGGGAGGCCTTAGAGTCTCCGGAACATTGTTCACCTCACCATACGGCACTCAGGCAAGCTATTCTGTGTTGGGGTGAGTTGATGAATCTGGCCACCTGGGTGGGAAGTAATTTGGAAGACCCAGCATCCAGGGAATTAGTAGTCGGCTATGTCAATGTTAATATGGGCCTAAAACTCAGACAACTATTGTGGTTTCACATTTCCTGTCTTACTTTTGGAAGAGAAACTGTACTTGAATATTTGGTGTCTTTTGGAGTGTGGATTCGCACTCCTCCTGCATATAGACCACCAAATGCCCCTATCTTATCAACACTTCCGGAAACTACTGTTGTTAGA------CGA------ACAGGCAGGTCCCCTAGAAGAAGAACTCCCTCACCTCGCAGACGAAGGTCTCAATCGCCGCGTCGCAGAAGATCTCAATCTCGGGAATCTCAATGTTAGTATTCCTTGGACTCATAAGGTGGGAAACTTTACGGGGCTTTATTCTTCTACGGTACCTAACTTTAATCCTGATTGGCAAACTCCTTCCTTTCCTGACATTCATTTGCAGGAGGACATTGTTGATAGGTGTAAGCAATTTGTGGGACCCCTAACAATAAATGAAAACAGGAGACTAAAATTGATTATGCCTGCTAGATTTTATCCCAATGTTACCAAATACTTGCCCTTAGATAAAGGAATCAAACCCTATTATCCAGAGCATGTAGTTAATCATTACTTCCAGACGAGACATTATTTACATACTCTTTGGAAGGCGGGTATCTTATATAAAAGAGAGACAACACGTAGCGCCTCATTTTGCGGGTCACCATATTCTTGGGAACAAGAGCTACAGCATGGGAGGTTGGTCTTCCAAACCTCGAAAAGGCATGGGGACAAATCTTTCTGTTCCCCATCCTCTGGGATTCTTCCCCGATCATCAGTTGGACCCTGCATTCAAAGCCAACTCAGAAAATCCAGATTGGGACCTCAATCCACACAAGGACAATTGGCCGGACGCCAACAAGGTGGGAGTGGGAGCATTTGGGCCAGGGTTCATTCCTCCCCATGGGGGCCTGTTGGGGTGGAGCCCGCAGGCTCAGGGCATACTCGCAACTGTGCCAGCAGCACCTCCTCCTGCCTCCACCAATCGGCAGTCCGGAAGGCAGCCTACTCCCTTATCTCCACCCCTAAGGGACACTCATCCTCAGGCCATGCAGTGGAA
AB214516_15_BOL_SouthAmerica_Human          CTCAACCCAGTTCCACCAGGCCCTGTTGGATCCGAGGGTAAGGGCTCTGTCTCCTCCTGCTGGTGGCTCCAGTTCAGAGACACAGAACCCTGCTCCGACTATTGCCTCTCTCACATCATCAATCTTCTCGAAGACTGGGGGCCCTGCTATGAACATGGACAACATCACATCAGGACTCCTAGGACCCCTGCTCGTGTTACAGGCGGTGTGTTTCTTGTTGACAAAAATCCTCACAATACCACAGAGTCTAGACTCGTGGTGGACTTCTCTCAATTTTCTAGGGGGACTACCCGGGTGTCCTGGCCAAAATTCGCAGTCCCCAACCTCCAATCACTTACCAACCTCCTGTCCTCCAACTTGTCCTGGTTATCGTTGGATGTGTCTGCGGCGTTTTATCATCTTCCTCTTCATCCTGCTGCTATGCCTCATCTTCTTGTTGGTTCTTCTGGACTATCAAGGTATGTTGCCCGTTTGTCCTCTAATTCCAGGATCTACGACCACCAGCACGGGACCATGCAAAACCTGCACAACTCTTGCTCAAGGAACCTCTATGTTTCCCTCCTGTTGCTGTTCCAAACCCTCGGACGGAAACTGCACCTGTATTCCCATCCCATCATCTTGGGCTTTAGGAAAATACCTATGGGAGTGGGCCTCAGCCCGTTTCTCCTGGCTCAGTTTACTAGTGCAATTTGTTCAGTGGTGCGTAGGGCTTTCCCCCACTGTCTGGCTTTTAATTATATGGATGATCTGGTATTGGGGGCCAAATCTGTGCAGCATCTTGAGTCCCTTTATACCGCTGTTACCAATTTTCTGTTATCTGTGGGTATCCATTTGAATACCTCTAAAACAAAAAGATGGGGTTATAATTTACATTTCATGGGTTATGTCATTGGCAGTTGGGGAGCATTGCCCCAAGATCATATTGTACACAAAATCAAAGAATGTTTTAGAAAACTTCCTGTAAATCGTCCAATTGACTGGAAAGTTTGTCAACGTATTGTGGGACTTTTGGGCTTTGCGGCCCCTTTCACCCAATGTGGTTATCCTGCTCTCATGCCTCTGTATAATTGTATCAGTGCGAAACAGGCTTTTGTCTTTTCGCCAACTTACAAGGCCTTTCTCTGTAAACAGTACATGAACCTTTACCCCGTTGCTCGGCAACGGCCAGGCCTGTGCCAAGTGTTTGCTGACGCAACCCCCACTGGTTGGGGCATTGGCCTTGGCCATCAGCGCATGCGTGGAACCTTTGTGGCTCCTCTGCCGATCCATACTGCGGAACTCCTTGCAGCTTGTTTCGCTCGCAGCCGGTCTGGAGCGAATCTCATCGGCACAGACAACTCTGTTGTCCTCTCTAGGAAGTACACCTCCTTCCCATGGCTGCTCGGATGTGCTGCCAACTGGATCCTGCGCGGGACGTCCTTTGTTTACGTCCCGTCGGCGCTGAATCCCGCGGACGACCCCTCCCGGGGCCGCTTGGGGCTCTACCGCCCTCTTCTGCGTCTGCCGTTCCAGCCGACCACGGGTCGCACCTCTCTTTACGCGGTCTCGCCTGCTGTTCCTTCTCATGTGCCGCATCGTGTGCACTTCGCTTCACCTCTGCACGTCGCATGGAGACCACCGTGAACGCCCGCCAAATCTTGCCCAAGGTCTTACATAAGAGGACTCTTGGACTCTCAGCAATGTCAACGACCGACCTTGAGGCATACTTCAAAGACTGTGTATTTAAAGACTGGGAGGAGTTGGGGGAGGAGATTAGGTTAAAGGTCTTTGTACTGGGAGGCTGTAGGCATAAATTGGTCTGTTCACCAGCACCATGCAACTTTTTCACCTCTGCCTAATCATCTTTTGTTCATGTCCTACTGTTCAAGCCTCCAAGCTGTGCCTTGGGTGGCTTTAGGGCATGGACATTGACCCTTATAAAGAATTTGGCGCTTCTGCGGAATTGCTCTCTTTTTTGCCTTCTGATTTCTTTCCGTCGGTTCGGGATCTACTCGACACCGCTTCAGCCCTCTACAGGGATGCTTTAGAGTCACCGGAACATTGCACTCCCAATCATACCGCTCTCAGGCAAGCTATTTTGTGTTGGGGTGAATTAATGACTTTGGCTTCCTGGGTGGGCAATAATTTGGAGGACCCTGCAGCCAGGGATTTAGTAGTTAACTATGTTAACACTAACATGGGCTTAAAAATTAGACAACTATTGGGGTTTCACATTTCTTGCCTTACTTTTGGAAGAGAAACAGTTCTTGAGTATTTGGTGTCCTTTGGAGTGTGGATTCGCACTCCTCCAGCTTATAGACCACCAAATGCCCCTATCCTATCCACACTTCCGGAAACTACTGTTGTTAGA------CGA------CGAGGCAGGTCCCCTAGAAGAAGAACTCCCTCGCCTCGCAGACGAAGGTCTCAATCGCCGCGTCGCAGAAGATCTCAATCTCCAGCTTCCCAATGTTAGTATTCCTTGGACTCATAAGGTGGGAAATTTTACGGGGCTCTACTCTTCTACTGTACCTGCTTTCAATCCTCACTGGTTAACTCCTTCTTTTCCTGATATTCATTTGCATCAAGACCTGATATCTAAATGTGAACAATTTGTAGGCCCACTTACCAAAAATGAATTGAGAAGGTTGAAATTGATTATGCCAGCCAGAATCTTTCCTAAACTTACTAAATATTTTCCGCTGGAGAAAGGCATTAAACCCTATTATCCTGAGCATGCAGTTAATCATTACTTTAAAACCAGACATTATTTGCATACTTTATGGAAGGCGGGAATTTTATATAAGAGAGAATCCACACGTAGCGCCTCATTTTGTGGGTCACCATATTCCTGGGAACAAGAGCTACAGCATGGGAGCACCTCTCTCAACGACAAGAAGGGGCATGGGACAGAATCTCTCTGTGCCCAATCCACTGGGATTCTTTCCAGACCATCAGCTGGATCCTCTTTTCAAAGCAAATTCCAGCAGTCCCGATTGGGACTTCAACAAAAACAAGGACACTTGGCCAATGGCAAACAAGGTAGGAGTGGGAGCATACGGTCCAGGGTTCACACCCCCACACGGTGGCCTGTTGGGGTGGAGCCCTCAGGCACAAGGTGTTCTAACAACCTTGCCAGCAGATCCGCCTCCTGCCTCCACCAATCGGCGGTCCGGGAGGAAGCCAACCCCAGTCTCTCCACCTCTAAGAGACACACATCCACAGGCAATGCAGTGGAA
AB219429_15_NA_NA_Human                     CTCCACCACGTTCCACCAAACTCTTCAAGATCCCAGAGTCAGGGCTCTGTACTTTCCTGCTGGTGGCTCCAGTTCAGGAACAGTGAACCCTGTTCAGAACACTGCCTCTTCCATATCGTCAATCTTATCGAAGACTGGGGACCCTGTACCGAACATGGAGAACATCGCATCAGGACTCCTAGGACCCCTGCTCGTGTTACAGGCGGGGTTTTTCTTGTTGACAAAAATCCTCACAATACCACAGAGTCTAGACTCGTGGTGGACTTCTCTCAATTTTCTAGGGGGAACACCCGTGTGTCTTGGCCAAAATTCGCAGTCCCAAATCTCCAGTCACTCACCAACCTGTTGTCCACCGATTTGTCCTGGCTATCGCTGGATGTATCTGCGGCGTTTTATCATATTCCTCTGCATCCTGCTGCTATGCCTCATCTTCTTGTTGGTTCTTCTGGACTTTCAAGGTATGTTGCCCGTTTGTCCTCTAATTCCAGGATCATCGACCACCAGCACCGGACCATGCAGAACCTGCACGACTCCTGCTCAAGGAACCTCTATGTTTCCCTCCTGTTGCTGTATAAAACCTACGGACGGAAACTGCACCTGTATTCCCATCCCATCATCTTGGGCTTTCGCAAAATACCTATGGGAGTGGGCCTCAGTCCGTTTCTCTTGGCTCAGTTTACTAGTGCCATTTGTTCAGTGGTTCGTAGGGCTTTCCCCCACTGTCTGGCTTTCAGTTATATGGATGATGTGGTTTTGGGGGCCAAGTCTGTACAACATCTTGAGTCCCTTTATGCCGCTGTTACCAATTTTCTTTTGTCTTTGGGTATACATCTAAACCCTCATAAAACAAAAAGATGGGGCTATTCCCTTAACTTCATGGGATATGTAATTGGAAGTTGGGGCACTTTACCCCAGGAACATATTGTGTTGAAAATCAAACAATGTTTTAGAAAACTTCCTGTAAACCGGCCTATTGATTGGAAAGTGTGTCAACGAATTGTAGGTCTTTTGGGATTTGCTGCTCCTTTCACACAATGTGGTTATCCTGCTTTAATGCCTTTATATGCATGTATACAAGCTAAACAGGCTTTTACTTTCTCGCCAACTTACAAGGCTTTTCTAACCAAACAGTATCTGAACCTTTACCCCGTTGCCCGGCAACGGCCCGGTCTGTGCCAAGTGTTTGCTGACGCAACCCCCACTGGCTGGGGCTTGGCCATCGGCCATCAGCGCATGCGTGGAACCTTTGTGTCTCCTCTGCCGATCCATACTGCGGAACTCCTAGCTGCTTGTTTTGCTCGCAGCAGGTCTGGAGCGAAACTTATCGGGACCGACAATTCTGTAGTCCTGTCCCGTAAATATACATCGTTTCCATGGCTGCTAGGCTGTGCTGCCAACTGGATCCTGCGCGGGACGTCCTTTGTTTACGTCCCCTCGGCGCTGAATCCTGCGGACGACCCCTCCCGGGGCCGCTTGGGGCTCTACCGCCCGCTTCTCCGTCTGCCGTACCGACCGACCACGGGGCGCACCTCTCTTTACGCGGACTCCCCGTCTGTGCCTTCTCATCTGCCGGACCGTGTGCACTTCGCTTCACCTCTGCACGTCGCATGGAGACCACCGTGAACGCCCACCGGAACCTGCCCAAGGTCTTGCATAAGAGGACTCTTGGACTTTTGGCAATGTCAACGACCGACCTTGAGGCATACTTCAAAGACTGTGTGTTTACTGAGTGGGAGGAGTTGGGGGAGGAGGTTAGGTTAAAGGTCTTTGTATTAGGAGGCTGTAGGCATAAATTGGTCTGTTCACCAGCACCATGCAACTTTTTCACCTCTGCCTAATCATCTCATGTTCATGTCCTACTATTCAAGCCTCCAAGCTGTGCCTTGGGTGGCTTTGGGGCATGGACATTGACCCGTATAAAGAATTTGGAGCTTCTGTGGAGTTACTCTCTTTTTTGCCTTCTGACTTCTTTCCTTCTATTCGAGATCTTCTCGACACCGCCTCTGCTCTGTATCGGGAGGCCTTAGAGTCTCCGGAACACTGTTCACCTCACCATACGGCTCTCAGGCAAGCTATTCTGTGTTGGGGTGAGTTGATGAATCTAGCCACCTGGGTGGGAAGTAATTTAGAAGATCCAGCATCCAGGGAATTAGTAGTCAGCTATGTTAATGTTAATATGGGCCTAAAAATCAGACAACTTTTGTGGTTTCACATTTCCTGTCTTACTTTTGGAAGAGAAACGGTTCTTGAGTATTTGGTGTCCTTTGGAGTGTGGATTCGCACTCCTCCTGCATATAGGCCACCAAATGCCCCTATCTTATCCACACTTCCGGAAACTACTGTTATTAGA------CGA------AGAGGCAGGTCCCCTAGAAGAAGAACTCCCTCGCCTCGCAGACGAAGGTCTCAATCGCCGCGTCGCAGAAGATCTCAATCTCGGGAATCTCAATGTTAGTATTCCTTGGACTCATAAGGTGGGAAACTTTACGGGGCTTTATTCTTCTACGGTACCGGGCTATAATCCTGAATGGCAAACTCCTTCTTTTCCTGACATTCATTTGCAGGAGGATATTGTTGATAGGTGTAAACAATTTGTGGGACCCCTCACAGTAAATGAAAACAGGAGACTAAAATTGATCATGCCTGCTAGGTTCTATCCTAATGTTACCAAATATTTGCCCTTAGATAAAGGAATTAAACCTTATTATCCAGAGCATGTAGTTAATCATTACTTCCAGACAAGACATTATTTACATACTCTTTGGAAGGCGGGTATCTTATATAAAAGAGAGACAACACGTAGCGCCTCATTTTGCGGGTCACCATATTCTTGGGAACAAGAGCTACAGCATGGGAGGTTGGTCTTCCAAACCTCGAAAAGGCATGGGGACGAATCTTTCTGTCCCCAATCCGCTGGGATTCTTTCCCGATCACCAGTTGGACCCTGCATTCAAAGCCAACTCCGACAATCCCGATTGGGACCTCAACCCACACAAGGACTACTGGCCGGACTCCAACAAGGTGGGAGTGGGAGCATTCGGGCCGGGATTCACTCCACCCCATGGGGGACTGTTGGGGTGGAGCCCTCAATCTCAGGGCATACTCACAACTGTGCCAGCAGCTCCTCCTCCTGCCTCCACCAATCGGCAGGTAGCAAGGCCGCCTACTCCCCTGTCTCCACCTCTAAGGGACACTCATCCTCAGGCCATGCAGTGGAA
AB219430_15_NA_NA_Human                     CTCCACCACGTTCCACCAAACTCTTCAAGATCCCAGAGTCAGGGCTCTGTACTTTCCTGCTGGTGGCTCCAGTTCAGGAACAGTAAACCCTGTTCAGAACACTGCCTCTTCCATATCGTCAATCTTATCGAAGACTGGGGACCCTGTGCCGAACATGGAGAACATCGCATCAGGACTCCTAGGACCCCTGCTCGTGTTACAGGCGGGGTTTTTCTTGTTGACAAAAATCCTCACAATACCACAGAGTCTAGACTCGTGGTGGACTTCTCTCAATTTTCTAGGGGGAACACCCGTGTGTCTTGGCCAAAATTCGCAGTCCCAAATCTCCAGTCACTCACCAACTTGTTGTCCTCCAATTTGTCCTGGTTATCGCTGGATGTGTCTGCGGCGTTTTATCATCTTCCTCTGCATCCTGCTGCTATGCCTCATCTTCTTGTTGGTTCTTCTGGACTATCAAGGTATGTTGCCCGTTTGTCCTCTAATTCCAGGATCATCAACCACCAGCACCGGACCATGCAAAACCTGCACGACTCCTGCTCAAGGAACCTCTATGTTTCCCTCATGTTGCTGTACAAAACCTACGGACGGAAACTGCACCTGTATTCCCATCCCATCATCTTGGGCTTTCGCAAAATACCTATGGGAGTGGGCCTCAGTCCGTTTCTCTTGGCTCAGTTTACTAGTGCCATTTGTTCAGTGGTTCGTAGGGCTTTCCCCCACTGTCTGGCTTTCAGTTATATGGATGATGTGGTTTTGGGGGCCAAGTCTGTACAACATCTTGAGTCCCTTTATGCCGCTGTTACCAATTTTCTTTTGTCTTTGGGTATACATTTAAATCCTCAGAAAACAAAAAGATGGGGCTACTCCCTTAATTTCATGGGGTATGTAATTGGAAGTTGGGGCACCTTACCCCAAGAACATATTGTGTTGAAAATCAAACAATGTTTTAGAAAACTTCCTGTAAACAGGCCCATTGACTGGAAAGTGTGTCAACGAATTGTGGGTCTTTTGGGATTTGCTGCTCCTTTCACACAATGTGGTTATCCTGCTTTGATGCCGTTATATGCATGTATACAAGCGAAACAGGCTTTTACTTTTTCGCCAACTTACAAGGCCTTTCTGAGTAAACAGTATATGAACCTTTACCCCGTTGCCCGGCAACGGCCTGGTCTGTGCCAAGTGTTTGCTGACGCAACCCCCACTGGTTGGGGCTTGGCCATCGGCCATCAGCGCATGCGTGGAACCTTTGTGGCTCCTCTGCCGATCCATACTGCGGAACTCCTAGCCGCTTGTTTTGCTCGCAGCCGGTCTGGAGCAAAACTCATCGGGACTGATAATTCTGTCGTCCTTTCTCGGAAATATACATCATTTCCATGGCTGCTAGGTTGTACTGCCAACTGGATTCTTCGCGGGACGTCCTTTGTTTACGTCCCGTCAGCGCTGAATCCCGCGGACGACCCTTCGCGAGGTCGCTTGGGACTCTTTCGTCCCCTTCTCCGTCTGCCGTACCGTCCGACCACGGGGCGCACCTCTCTTTACGCGGTCTCCCCGTCTGTGCCTTCTCATCTGCCGGTCCGTGTGCACTTCGCTTCACCTCTGCACGTTGCATGGAGACCACCGTGAATGCCCATCAGAGCCTGCCCAAGGTCTTACATAAGAGGACTCTTGGACTCCCAGCAATGTCAACGACCGACCTTGAGGCATACTTCAAAGACTGTGTGTTTACTGAGTGGGAGGAGTTGGGGGAGGAAATCAGGTTAAAGGTCTTTGTACTAGGAGGCTGTAGGCATAAATTGGTCTGTTCACCAGCACCATGCAACTTTTTCACCTCTGCCTAATCATCTCATGTTCATGTCCTACTGTTCAAGCCTCCAAGCTGTGCCTTGGGTGGCTTTGGGGCATGGACATTGACCCGTATAAAGAATTTGGAGCTTCTGTGGAGTTACTCTCTTTTTTGCCTTCTGACTTCTTTCCTTCCATTCGAGATCTTCTCGACACCGCCTCTGCTCTGTACCGGGAGGCCTTAGAGTCTCCGGAACATTGTTCACCTCACCATACGGCACTCAGGCAAGCTATTCTGTGTTGGGGTGAGTTGATGAATCTAGCCACCTGGGTGGGAAGTAATTTGGAAGACCCAGCCTCCCGGGAATTAGTAGTCAGCTATGTCAATGTTAATATGGGCCTAAAAATCAGACAACTATTGTGGTTTCACATTTCCTGTCTTACTTTTGGAAGAGAAACTGTTCTTGAATATTTGGTGTCTTTTGGAGTGTGGATTCGCACACCTCCTGCATATAGACCACCAAATGCCCCTATCTTATCAACACTTCCGGAAACTACTGTTGTTAGA------CGA------AGAGGCAGGTCCCCTAGAAGAAGAACTCCCTCGCCTCGCAGACGAAGGTCTCAATCGCCGCGTCGCAGAAGATCTCAATCTCGGGAATCTCAATGTTAGTATTCCTTGGACTCATAAGGTGGGAAACTTTACGGGGCTTTATTCTTCTACGGTACCTAGCTTTAATCCTCAATGGCAAACTCCTTCCTTTCCTGACATTCATTTGCAGGAGGACATCATTAATAGGTGTAAACAATTTGTGGGACCCCTTACAGTGAATGAAAACAGGAGACTAAAATTGATTATGCCTGCTAGGTTCTATCCCAATGTTACTAAATATTTGCCCTTAGATAAAGGAATTAAACCTTATTATCCAGAGCATGTAGTTAATCATTACTTCCAGACGAGACATTATTTACATACTCTTTGGAAGGCGGGTATCTTATATAAAAGAGAGACAACACGTAGCGCCTCATTTTGCGGGTCACCATATTCTTGGGAACAAGAGCTACAGCATGGGAGGTTGGTCCTCAAAACCTCGACAAGGCATGGGGACAAATCTTTCCGTCCCCAATCCTCTGGGATTCTTTCCCGAGCACCAGTTGGACCCTGCATTCAAAGCCAACTCCGACAATCCCGATTGGGACCTCAACCCACACAAGGACAACTGGCCGGACTCCAACAAGGTGGGAGTGGGAGCATTCGGGCCGGGATTCACTCCACCCCATGGGGGACTGTTGGGGTGGAGCCCTCAAGCTCAGGGCATACTCACAACTGTGCCAACAGCTCCTCCTCCTGCCTCCACCAATCGGCAGTTAGGAAGGAAGCCTACTCCCCTGTCTCCACCTCTAAGAGACACTCATCCTCAGGCAATGCAGTGGAA
AB219533_15_GBR_NorthernEurope_Human        TTCCACAACATTCCACCAAGCTCTGCAGGATCCCAGAGTAAAAAACCTGTATTTTCCTGCTGGTGGCTCCAGTTCCGGAACAGTGAACCCTGTTCCGACTACTGCCTCACTCATCTCGTCAATCTTCTCGAGGATTGGGGACCCTGCACCGAACATGGAAAGCATCACATCAGGATTCCTAGGACCCCTGCTCGGGTTACAGGCGGGGTTTTTCTTGTTGACAAAAATCCTCACAATACCGCAGAGTCTAGACTCGTGGTGGACTTCTCTCAATTTTCTAGGGGGAGCTCCCGTGTGTCTTGGCCAAAATTCGCAGTCCCAAATCTCCAATCACTCACCAACCTCTTGTCCTCCAATTTGTCCTGGCTATCGCTGGATGTGTCTGCGGCGTTTTATCATCTTCCTCTTCATCCTGCTGCTATGCCTCATCTTCTTGTTGGTTCTTCTGGACTATCAAGGTATGTTGCCCGTTTGTCCTCTAATTCCAGGATCATCAACCACCAGTACGGGACCCTGCCGAACCTGCACGACTCTTGCTCAAGGGACCTCTATGTTTCCCTCATGTTGCTGTTTAAAACCTTCGGACGGAAATTGCACTTGTATTCCCATCCCATCATCATGGGCTTTCGCAAAATTCCTATGGGAGTGGGCCTCAGCCCGTTTCTCTTGGCTCAGTTTACTAGTGCCATTTGTTCAGTGGTTCGCCGGGCTTTCCCCCACTGTCTGGCTTTCAGTTATATGGATGATGTGGTATTGGGGGCCAAATCTGTACAACATCTTGAAGCCCTTTATACCTCTGTTACTAATTTCCTTTTGTCTTTGGGTATACATTTAAATCCCAACAAAACAAAAAGATGGGGATATTCCCTACATTTCATGGGTTATGAAATTGGCAGTTTCGGGTCATTACCACAAGAACACATCAGAATGAAAATCAAGGACTGTTTTAGAAAACTCCCAGTTAACCGACCTATTGATTGGAAAGTATGTCAACGAATTGTGGGTCTTTTGGGCTTTGCCGCCCCTTTTACACAATGTGGATATCCTGCTTTAATGCCTCTGTATGCGTGTATTCAATCTAAGCAGGCTTTCACTTTCTCGCCAACTTACAAGGCCTTTCTGTGTAAACAATACATGAACCTTTACCCCGTTGCCCGGCAACGGCCAGGTCTGTGCCAAGTGTTTGCTGATGCAACCCCCACTGGCTGGGGCTTGGCCATAGGCCATCAGCGCATGCGTGGAACCTTTGTGGCTCCTCTGCCGATCCATACTGCGGAACTCCTAGCCGCTTGTTTTGCTCGCAGCAGGTCTGGAGCGAAACTCATCGGGACTGATAATTCTGTCGTTCTCTCCCGGAAATATACATCATTTCCATGGCTGCTAGGCTGTGCTGCCAACTGGATCCTGCGAGGGACGTCCTTTGTCTACGTCCCGTCAGCGCTGAATCCTGCGGACGACCCCTCTCGGGGTCGCTTGGGGGTCTGTCGTCCCCTTCTCCGTCTGCCGTTCCAGCCGACCACGGGGCGCACCTCTCTTTACGCGGTCTCCCCGTCTGTGCCTTCTCATCTGCCGGACCGTGTGCACTTCGCTTCACCTCTGCACGTCGCATGGAAACCACCGTGAACGCCCACCAAATATTGCCCAAGGTCTTATATAAGAGGACTCTTGGACTCTCTGCAATGTCAACGACCGACCTTGAGGCATACTTCAAAGACTGTTTGTTTAAAGACTGGGAGGAGTTGGGGGAGGAAACTAGATTAATGATTTATGTATTAGGAGGCTGTAGGCATAAATTGGTCTGCGCACCAGTACCATGCAACTTTTTCACCTCTGCCTAATCATCTCTTGTTCATGTCCTACTGTTCAAGCCTCCAAGCTGTGCCTTGGGTGGCTTTAGGGCATGGACATCGACCCTTATAAAGAATTTGGAGCTACTGTGGAGTTACTCTCGTTTTTGCCTACTGATTTCTTTCCTTCAGTAAGAGATCTTCTAGATACCGCCTCAGCTCTGTATCGGGATGCCTTAGAATCTTCTCAGCATTGTTCACCTCACCATACTGCACTCAGGCAAGCCATTCTTTGCTGGGGGGATATAATGACTATAGCTACNTGGGTGGGTGTGAATTTGCAAGATCAAGAATCCAGGGACCTAGTAGTCAGTTATGTCAATACTAATATGGGACTAAAGTTCAGGCAATTATTGTGGTTTCACATTTCTTGTCTCACTTTTGGAAGAGAAATCGTTATTGAGTATTTGGTGTCTTTTGGAGTGTGGATTCGCACTCCTCCTGCTTATAGACCACCAAATGCCCCTATCTTATCAACACTTCCGGAGAATACTGTTGTTAGA------CGA------CGAGGCAGGTCCCCTAGAAGAAGAACTCCCTCGCCTCGCAGACGAAGATCTCAATCGCCGCGTCGCAGAAGATCTCAATCTCCAGCTTCCCAATGTTAGTATTCCTTGGACTCACAAGGTGGGAAATTTTACGGGGCTTTATTCTTCTACTATACCTGTCTTTAATCCTAACTGGAAAACTCCATCTTTCCCTGATATTCATTTGCACCAGGACATTATTAACAAATGTGAACAATTTGTAGGTCCTCTAACAGTAAATGAAAAACGAAGATTAAACTTAGTCATGCCTGCTAGATTTTTTCCCATCTCTACGAAATATTTGCCCCTAGAGAAAGGTATAAAACCTTATTATCCAGATAATGTAGTTAATCATTACTTCCAAACCAGACACTATTTACATACCCTATGGAAGGCGGGCATCTTATATAAAAGAGAAACTACACGTAGCGCCTCATTTTATGGGTCACCTTATTCTTGGGAACAAGAGCTACATCATGGGGCT---TTCTTGGACGGTCCCTCTCGAATGGGGGAAGAATCATTCCACCACCAATCCTCTGGGATTTTTTCCCGACCACCAGTTGGATCCAGCATTCAGAGCAAACACCAAAAATCCAGATTGGGACAACAATCCCAACAAAGACCACTGGACAGAAGCCAACAAGGTAGGAGTGGGAGCATTTGGGCCGGGGTTCACTCCCCCACACGGAGGCCTTCTGGGGTGGAGCCCTCAGGCTCAAGGCATGCTAAAAACATTGCCAGCAGATCCGCCTCCTGCCTCCACCAATCGGCAGTCAGGAAGGCAGCCTACCCCAATCACTCCACCTTTGAGAGACACTCATCCTCAGGCCATGCAGTGGAA
AB231909_15_VNM_SouthernAsia_Human          CTCCACCACTTTCCATCAAACTCTTCAAGATCCAAGAGTCAGGGCTCTGTACTTTCCTGCTGGTGGCTCCAGTTCAGGAACAGTGAGCCCTGCTCAGAATACCGCCTCTGCCATATCGTCAACCTTCTCGAAGACTGGGGACCCTGTACCGAACATGGAGAACATCACATCAGGACTCCTAGGACCCCTGCTCGTGTTACAGGCGGGGTTTTTCTTGTTGACAAAAATCCTCACAATACCACAGAGTCTAGACTCGTGGTGGACTTCTCTCAATTTTCTAGGGGGAACACCCGTGTGTCTTGGCCAAAATTCGCAGTCCCAAATCTCCAGTCACTCACCAACTTGTTGTCCTCCAATTTGTCCTGGTTATCGCTGGATGTGTCTGCGGCGTTTTATCATCTTCCTCTGCATCCTGCTGCTATGCCTCATCTTCTTGCTGGTTCTTCTGGACTATCAAGGTATGTTGCCCGTTTGTCCTCCAATTCCAGGATCATCAACCACCAGCACTGGACCATGCAGAACCTGCACGACTCCTGCTCAAGGAACCTCTATGTTTCCCTCATGTTGCTGTACAAAACCTACGGACGGAAACTGCACCTGTATTCCCATCCCATCATCTTGGGCTTTCGCAAAATACCTATGGGAGTGGGCCTCAGTCCGTTTCTCTTGGCTCAGTTTACTAGTGCCATTTGTTCAGTGGTTCGTAGGGCTTTCCCCCACTGTCTGGCTTTCAGTTATATGGATGATGTGGTATTGGGGGCCAAGTCTGTACAACATCTTGAGTCCCTTTATGCCGCTGTTACCAATTTTCTTTTGTCTTTGGGTATACATTTAAACCCTAACAAAACTAAGAGATGGGGTTATTCCTTAAACTTCATGGGATATGTAATTGGAAGTTGGGGTACCTTGCCACAAGATCATATTATACAGAAAATCAAACAATGCTTTAGAAAACTCCCTGTTAACAGACCCATTGATTGGAAAGTATGTCAACGAATTTCAGGACTCTTGGGCTTTGCTGCTCCATTCACACAATGTGGTTACCCTGCGTTAATGCCTTTGTATGCATGTATACAAGCTAAACAGGCTTTCACTTTCTCGCCAACTTACAAGGCCTTTCTGTGTAAACAATATATGAACCTTTACCCCGTTGCCAGGCAACGGCCCGGGCTATGCCAAGTGTTTGCTGATGCAACCCCCACTGGCTGGGGCTTGGCCATAGGCCATCAGCGCATGCGTGGAACCTTTGTGGCTCCTCTGCCGATCCATACTGCGGAACTGCTAGCCGCCTGTTTTGCTCGCAGCCGGTCTGGAGCAAAACTTATCGGGACTGATAATTCTGTCGTCCTTTCGCGGAAATATACATCATTTCCATGGCTGCTAGGCTGTGCCGCCAACTGGATCCTGCGCGGGACGTCCTTTGTCTACGTCCCGTCGGCGCTGAATCCTGCGGACGACCCCTCTCGGGGCCGCTTGGGGATCTACCGTCCTCTTCTTCGTCTGCCGTACCGACCGTCCACGGGGCGCACCTCTCTTTACGCGGTCTCCCCGTTTGTGCCTTCTCATCTGCCGGACCGTGTGCACTTCGCTTCACCTCTGCACGTCGCATGGAGGCCACCGTGAACGCCCACCTGATCTTGCCCAAGGTATTGCATAAGCGGACTCTTGGACTCTCAGCAATGTCAACGACCGACCTTGAGGCATACTTCAAAGACTGTGTGTTTAAAGACTGGGAGGAGTTGGGGGAGGAGATTAGGTTAAAGGTCTTTGTACTAGGAGGCTGTAGGCATAAATTGGTCTGTTCACCAGCACCATGCAACTTTTTCACCTCTGCCTAATCATCTCATGTTCATGTCCTACTGTTCAAGCCTCCAAGCTGTGCCTTGGGTGGCTTTGGGGCATGGACATTGACCCGTATAAAGAATTTGGAGCTTCTGTGGAGTTACTCTCTTTTTTGCCTTCTGACTTCTTTCCTGCTATTCGAGATCTTCTCGACACCGCCTCTGCTCTGTATCGGGAGGCCTTAGAGTCTCCGGAACATTGTTCACCTCACCATACGGCACCCAGGCAAGCTATTCTGTGTTGGGGTGAGTTGATGAATCTAGCCACCTGGGTGGGAAGTAATTTGGAAGACCCAGCATCCAGGGAATTAATAGTCAGCTATGTCAATGTTAATATGGGCCTAAAAATCAGACAACTATTGTGGTTTCACATTTCCTGTCTTACTTTTGGAAGAGAAACTGTTCTTGAATATTTGGTGTCTTTTGGAGTGTGGATTCGCACTCCTCCTGCATATAGACCACCAAATGCCCCTATCTTATCAACACTTCCGGAAACTACTGTTGTTAGA------CGA------CGAGGCAGGTCCCCTAGAAGAAGAACTCCCTCGCCTCGCAGACGAAGGTTTCAATCACCGCGTCGCAGAAGATCTCAATCTCGGGAATCTCAATGTTAGTATTCCTTGGACTCATAAGGTGGGAAACTTTACGGGGCTTTATTCTTCTACTGTACCTAACTTTAATCCTGATTGGCAAACTCCTTCTTTTCCTGACATTCATTTGCAGGAGGATATTGTTGATAGGTGTAAGCAATTTGTGGGACCCCTTACAGTAAATGAAAACAGGAGATTAAAATTAATCATGCCTGCTAGATTTTATCCCAATGTTACCAAATACTTGCCCTTAGATAAAGGAATCAAATCCTATTATCCAGAGCATGTAGTTAATCATTACTTCCAGACGAGACATTATTTACATACTCTTTGGAAGGCGGGTATCTTATATAAAAGAGAGACGACACGTAGCGCCTCATTTTGCGGGTCACCATATTCTTGGGAACAAGAGCTACAGCATGGGAGGTTGGTCTTCCAAACCTCGAAAAGGCATGGGGACAAATCTTTCTGTCCCCAATCCACTGGGATTCTTCCCCGATCATCAGTTGGACCCTGCATTCAAAGCCAACTCAGAAAATCCAGATTGGGACCTCAATCCATACAAGGACAACTGGCCGGATGCCAACAAGGTGGGAGTGGGAGCATTCGGGCCAGGGTTCACCCCTCCCCATGGGGGCTTGTTGGGGTGGAGCCCTCAGGCTCAGGGCATACTCACAACTGTGCCAGCAGCACCTCCTCCTGCCTCCACCAATCGGCAGTCAGGAAGGCAGCCTACTCCCTTATCTCCACCTCTAAGGGACACTCATCCTCAGGCCATGCAGTGGAA
AB241117_15_PHL_SouthernAsia_Human          CTCCACCACGTTCCACCAAACTCTTCAAGATCCCAGAGTCAGGGCTCTGTACTTTCCTGCTGGTGGCTCCAGTTCAGGAACAGTGAACCCTGTTCAGAACACTGCCTCTTCCATATCGTCAATCTTATCGAAGACTGGGGACCCTGTACCGAACATGGAGAACATCACATCAGGACTCCTAGGACCCCTGCTCGTGTTACAGGCGGGGTTTTTCTTGTTGACAAAAATCCTCACAATACCACAGAGTCTAGACTCGTGGTGGACTTCTCTCAGTTTTCTAGGGGGAACACCCGTGTGTCTTGGCCAAAATTCGCAGTCCCAAATCTCCAGTCACTCACCAACCTGTTGTCCTCCGATTTGTCCTGGCTATCGCTGGATGTGTCTGCGGCGTTTTATCATATTCCTCTGCATCCTGCTGCTATGCCTCATCTTCTTGTTGGTTCTTCTGGACTATCAAGGTATGTTGCCCGTTTGTCCTCTAATTCCAGGATCATCAACCACCAGCACCGGACCATGCAGAACCTGCACGACTCCTGCTCAAGGAACCTCTACGTTTCCCTCCTGTTGCTGTACAAAACCTACGGACGGAAACTGCACCTGTATTCCCATCCCATCATCTTGGGCTTTCGCAAAATACCTATGGGAGTGGGCCTCAGTCCGTTTCTCTTGGCTCAGTTTACTAGTGCCATTTGTTCGGTGGTTCGTAGGGCTTTCCCCCACTGTCTGGCTTTCAGTTATATGGATGATGTGGTTTTGGGGGCCAAGTCTGTACAACATCTTGAGTCCCTTTATGCCGCTGTTACCAATTTTCTTTTGTCTTTGGGTATACATCTAAACCCTCATAAAACGAAAAGATGGGGCTATTCCCTTAACTTCATGGGATATGTAATTGGAAGTTGGGGCACTTTACCCCAGGAACATATTGTGTTGAAAATCAAACAATGTTTTAGAAAACTTCCTGTAAACAGGCCTATTGATTGGAAAGTGTGTCAACGAATTGTAGGTCTTTTGGGATTTGCTGCTCCTTTCACACAATGTGGTTATCCTGCTTTAATGCCTTTATATGCATGTATACAAGCTAAGCAGGCTTTTACTTTCTCGCCAACTTACAAGGCTTTTCTAAACAAACAGTATCTGACCCTTTACCCCGTTGCCCGGCAACGGCCAGGTCTGTGCCAAGTGTTTGCTGACGCAACCCCCACTGGCTGGGGCTTGGCCATAGGCCATCAGCGCACGCGAAGAACCTTTGTGTCTCCACTGCCGATCCATACTGCGGAACTCCTAGCTGCTTGTTTTGCTCGCAGCCGGTCTGGAGCGAAACTTATCGGGACCGACAATTCTGTCGTCCTGTCCCGTAAATATACATCGTTTCCATGGCTGCTAGGCTGTGCTGCCAACTGGATCCTGCGCGGGACGTCCTTTGTTTACGTCCCCTCGGCGCTGAATCCTGCGGACGACCCCTCCCGGGGCCGCTTGGGGCTCTACCGCCCGCTTCTCCGTCTGCCGTACCGACCGTCCACGGGGCGCACCTCTCTTTACGCGGACTCCCCGTCTGTGCCTTCTCATCTGCCGGACCGTGTGCACTTCGCTTCACCTCTGCACGTCGCATGGAGACCACCGTGAACGCCCACCGGAACCTGCCCAAGGTCTTGCATAAGAGGACTCTTGGACTTTTAGCAATGTCAACGACCGACCTTGAGGCATACTTCAAAGACTGTGTGTTTACTGAGTGGGAGGAGTCGGGGGAGGAGATTAGGTTAATGATTTTTGTATTAGGAGGCTGTAGGCATAAATTGGTCTGTTCACCAGCACCATGCAACTTTTTCACCTCTGCCTAATCATCTCATGTTCATGTCCTACTATTCAAGCCTCCAAGCTGTGCCTTGGGTGGCTTTGGGGCATGGACATTGACCCGTATAAAGAATTTGGAGCTTCTACGGAGTTACTCTCTTTTTTGCCTTCTGACTTCTTTCCTTCTATTCGAGATCTTCTCGACACCGCCTCTGCTCTGTATCGGGAGGCCTTAGAGTCTCCGGAACACTGTTCACCTCACCATACGGCACTCAGGCAAGCTATTCTGTGTTGGGGTGAGTTGATGAATCTAGCCACCTGGGTGGGAAGTAATTTGGAAGATCCAGCATCCAGGGAATTAGTGGTCGGCTATGTCAATGTTAATATGGGCCTAAAACTCAGACAACTGTTGTGGTTTCACATTTCCTGTCTTACTTTTGGAAGAGAAACTGTTCTTGAATATTTGGTATCTTTTGGAGTGTGGATTCGCACTCCTCCTGCATATAGACCACCAAATGCCCCTATCTTATCCACACTTCCGGAAACTACTGTTATTAGA------CGA------AGAGGCAGGTCCCCTAGAAGAAGAACTCCCTCGCCTCGCAGACGAAGGTCTCAATCGCCGCGTCGCAGAAGATCTCAATCTCGGGAATCTCAATGTTAGTATTCCTTGGACTCATAAGGTGGGAAACTTTACGGGGCTTTATTCTTCTACGGTACCGGGCTTTAATCCTGAATGGCAAACTCCTTCTTTTCCTGACATTCATTTGCAGGAGGATATTGTTGATAGGTGTAAACAATTTGTGGGACCCCTCACAGTAAATGAAAACAGGAGACTAAAATTGATCATGCCTGCTAGGTTCTATCCTAATGTTACCAAATATTTGCCCTTAGATAAAGGAATTAAACCTTATTATCCAGAGCATGTAGTTAATCATTACTTTCAAACAAGACATTATTTACATACTCTTTGGAAGGCGGGTATCTTATATAAAAGAGAGACAACACGTAGCGCCTCATTTTGCGGGTCACCATATTCTTGGGAACAAGAGCTACAGCATGGGAGGTTGGTCTTCCAAACCTCGAAAAGGCATGGGGACGAATCTTTCTGTCCCCAATCCGCTGGGATTCTTTCCCGATCACCAGTTGGACCCTGCATTCAAAGCCAACTCCGACAATCCCGATTGGGACCTCAACCCACACAAGGACTACTGGCCGGACTCCAACAAGGTGGGAGTGGGAGCATTCGGGCCGGGATTCACTCCACCCCACGGGGGACTGTTGGGGTGGAGCCCTCAAGCTCAGGGCATACTCACAACTGTGCCAGCAGCTCCTCCTCCTGCCTCCACCAATCGGCAGGTAGCAAGGCCGCCTACTCCCCTGTCTCCACCTCTAAGGGACACTCATCCTCAGGCCACGCAGTGGAA
AB246340_14_NA_NA_Human                     CTCCACCACTTTCCACCAGACTCTTCAAGATCCCAGAGTCAGGGCCCTGTACTTTCCTGCTGGTGGCTCCAGTTCAGGAACAGTGAGCCCTGCTCAGAATACTGTCTCTGCCATATCGTCAATCTTATCGAAGACTGGGGACCCTGTACCGAACATGGAGAACATCGCATCAGGACTCCTAGGACCCCTGCTCGTGTTACAGGCGGGGTTTTTCTCGTTGACAAAAATCCTCACAATACCACAGAGTCTAGACTCGTGGTGGACTTCTCTCAATTTTCTAGGGGAAACACCCGTGTGTCTTGGCCAAAATTCGCAGTCCCAAATCTCCAGTCACTCACCAACCTGTTGTCCTCCAATTTGTCCTGGTTATCGCTGGATGTGTCTGCGGCGTTTTATCATCTTCCTCTGCATCCTGCTGCTATGCCTCATCTTCTTGTTGGTTCTTCTGGACTATCAAGGTATGTTGCCCGTTTGTCCTCTAATTCCAGGATCATCAACAACCAGCACCGGACCATGCAAAACCTGCACGACTCCTGCTCAAGGAACCTCTATGTTTCCCTCATGTTGCTGTACAAAACCTACGGACGGAAATTGCACCTGTATTCCCATCCCATCATCTTGGGCTTTCGCAAAATACCTATGGGAGTGGGCCTCAGTCCGTTTCTCTTGGCTCAGTTTACTAGTGCCATTTGTTCAGTGGTTCGTAGGGCTTTCCCCCACTGTCTGGCTTTCAGTTATATGGATGATGTGGTATTGGGGGCCAAGTCTGTACAACATCTTGAGTCCCTTTATGCCGCTGTTACCAATTTTCTTTTGTCTTTGGGTATACATTTAAACCCTCACAAAACAAAAAGATGGGGATATTCCCTTAACTTCATGGGATATGTAATTGGGAGTTGGGGCACATTGCCACAGGAACATATTGTACAAAAAATCAAAATGTGTTTTAAGAAACTTCCTGTAAACAGGCCTATTGATTGGAAAGTCTGTCAACGAATTGTGGGTCTTTTGGGGTTTGCCGCCCCTTTTACGCAATGTGGATATCCTGCTTTAATGCCTTTATATGCATGTATACAAGCAAAACAAGCTTTTACTTTCTCGCCAACTTACAAGGCCTTTCTAAGTAAACAGTATCTGAACCTTTACCCCGTTGCTCGGCAACGGTCTGGTCTGTGCCAAGTGTTTGCTGACGCAACCCCCACTGGTTGGGGCTTGGCCATAGGCCATCAGCGCATGCGTGGAACCTTTGTGTCTCCTCTGCCGATCCATACTGCGGAACTCCTAGCCGCTTGTTTTGCTCGCAGCAGGTCTGGGGCAAAACTCATCGGAACTGACAATTCTGTCGTGCTCTCCCGCAAGTATACATCATTTCCATGGCTGCTAGGCTGTGCTGCCAACTGGATCCTACGCGGGACGTCCTTTGTTTACGTCCCGTCGGCGCTGAATCCCGCGGACGACCCCTCCCGGGGCCGCTTGGGGCTCTACCGCCCGCTTCTCCGCCTGTTGTTCCGACCGACCACGGGGCGCACCTCTCTTTACGCGGACTCCCCGTCTGTGCCTTCTCATCTGCCGGACCGTGTGCACTTCGCTTCACCTCTGCACGTCGCATGGAGACCACCGTGAACGCCCACCGGAACCTGCCAAAGGTCTTGCATAAGAGGACTCTTGGACTTTCAGCAATGTCAACGACCGACCTTGAGGCATACTTCAAAGACTGTGTGTTTACTGAGTGGGAGGAGTTGGGGGAGGAGATTAGGTTAAAGGTCTTTGTACTGGGAGGCTGTAGGCATAAATTGGTGTGTTCACCAGCACCATGCAACTTTTTCACCTCTGCCTAATCATCTCATGTTCATGTCCTACTGTTCAAGCCTCCAAGCTGTGCCTTGGGTGGCTTTGGGACATGGACATTGACCCGTATAAAGAATTTGGAGCTTCTGCGGAGTTACTCTCTTTTTTGCCTTCTGACTTCTTTCCTTCTATTCGAGATCTCCTCGACACCGCCTCTGCTCTGTATCGGGAGGCCTTAGAGTCTCCGGAACATTGTTCACCTCACCATACGGCACTCAGGCAAGCTATTCTGTGTTGGGGTGAGTTGATGAATCTAGCCACCTGGGTGGGAAGTAATTTGGAAGATCCAGCATCCAGGGAATTAGTAGTCAGCTATGTCAACGTTAATATGGGCCTAAAAATCAGACAACTATTGTGGTTTCACATTTCCTGTCTTACTTTTGGGAGAGAAACTGTTCTTGAATATTTGGTGTCTTTTGGAGTGTGGATTCGCACTCCTCCTGCATATAGACCACAAAATGCCCCTATCTTATCAACACTTCCGGAAACTACTGTTGTTAGA------CGA------AGAGGCAGGTCCCCTAGAAGAAGAACTCCCTCGCCTCGCAGACGAAGGTCTCAATCGCCGCGTCGCAGAAGATCTCAATCTCGGGAATCTCAATGTTAGTATTCCTTGGACACATAAGGTGGGAAACTTTACGGGGCTTTATTCTTCTACGGTACCTTGCTTTAATCCTAAATGGCAAACTCCTTCTTTTCCTGACATTCATTTGCAGGAGGACATTGTTGATAGATGTAAGCAATTTGTGGGGCCCCTTACAGTAAATGAAAACAGGAGACTAAAATTAATTATGCCTGCTAGGTTTTATCCCAATGCTACTAAATATTTGCCCTTAGATAAAGGGATCAAACCTTATTATCCAGAGCATGTAGTTAATCATTACTTCCAGACGAGACATTATTTACATACTCTTTGGAAGGCGGGTATCTTATATAAAAGAGAGTCCACACGTAGCGCCTCATTTTGCGGGTCACCATATTCTTGGGAACAAGATCTACAGCATGGGAGGTTGGTCTTCCAAACCTCGAAAAGGCATGGGGACAAATCTTTCTGTCCCCAATCCCCTGGGATTCTTCCCCGATCATCAGTTGGACCCTGCATTCAAAGCCAACTCAGAAAATCCAGATTGGGACCTCAACCCGCACAAGGACAACTGGCCGGACGCCAACAAGGTGGGAGTGGGAGCATTCGGGCCAGGGTTCATTCCGCCCCATGGGGGACTGATGGGGTGGAGCCCTCAGGCTCAGGGCATACTTACAACTGTGCCAGCAGCTCCTCCTCCTGCCTCCACCAATCGGCAGTCAGGAAGGCAGCCTACTCCCTTATCTCCACCTCTAAGGGACACTCATCCTCAGGCCATGCAGTGGAA
AB270541_15_MNG_EasternAsia_Human           CTCCACAACTTTCCACCAAACTCTGCAAGATCCCAGAGTGAGAGGCCTGTATCTCCCTGCTGGTGGCTCCAGTTCAGGAACAGTAAACCCTGTTCCGACCACTGTCTCTCACATATCGTCAATCTTCTCGAGGATTGGGGACCTTGCGCCGAACATGGAGAACATCACATCAGGATTCCTAGGACCCCTGCTCGTGTTACAGGCGGGGTTTTTCTTGTTGACAAGAATCCTCACAATACCGCAGAGTCTAGACTCGTGGTGGACTTCTCTCAATTTTCTAGGGGGAACTACCGTGTGTCTTGGCCAAAATTCGCAGTCCCCAACCTCCAATCACTCACCAACCTCCTGTCCTCCAACTTGTCCTGGTTATCGCTGGATGTGTCTGCGGCGTTTTATCATCTTCCTCTTCATCCTGCTGCTATGCCTCATCTTCTTGTTGGTTCTTCTGGACTATCAAGGTATGTTGCCCGTTTGTCCTCTAATTCCAGGATCTTCAACCACCAGCACGGGACCATGCAGGACCTGCACGACTCCTGCTCAAGGAACCTCTATGTATCCCTCCTGTTGCTGTACCAAACCTTCGGACGGAAATTGCACCTGTATTCCCATCCCATCATCTTGGGCTTTCGGAAAATTCCTATGGGAGTGGGCCTCAGCCCGTTTCTCCTGGCTCAGTTTACTAGTGCCATTTGTTCAGTGGTTCGTAGGGCTTTCCCCCACTGTTTGGCTTTTAGTTATATGGATGATGTGGTATTGGGGGCCAAGAATGWRCAGCATCTTGAGTCCCTTTTTACCGCTGTKACCAATTTTCTTTTGTCTTTGGGTATACATTTAAACCCTAACAAAACAAAAAGATGGGGTTACTCTTTACATTTCATGGGCTATGTCATTGGAAGTTATGGGTCATTGCCACAAGATCACATCAGACAGAAAATCAAAGAATGTTTTAGAAAACTTCCTGTTAACAGGCCTATTGATTGGAAAGTCTGTCAACGTATTGTGGGTCTTTTGGGTTTTGCTGCCCCTTTTACACAATGTGGTTATCCTGCTTTAATGCCCTTGTATGCATGTATTCAATCTAAGCAGGCTTTCACTTTCTCGCCAACTTACAAGGCCTTTCTGTGTAAACAATACCTGAACCTTTACCCCGTTGCCCGGCAACGGCCAGGTCTGTGCCAAGTGTTTGCTGACGCAACCCCCACTGGCTGGGGCTTGGTCATGGGCCATCAGCGCATGCGTGGAACCTTTCGGGCTCCTCTGCCGATCCATACTGCGGAACTCCTAGCCGCTTGTTTCGCTCGCAGCAGGTCTGGGGCGAACATTCTCGGGACGGATAACTCTGTTGTTCTCTCCCGCAAATATACATCGTTTCCATGGCTGCTAGGCTGTGCTGCCAACTGGATCCTGCGCGGGACGTCCTTTGTTTACGTCCCGTCGGCGCTGAATCCCGCGGACGACCCTTCTCGGGGCCGCTTGGGACTCTCTCGTCCCCTTCTCCGTCTGCCGTTTCGTCCGACCACGGGGCGCACCTCTCTTTACGCGGACTCCCCGTCTGTGCCTTCTCATCTGCCGGACCGTGTGCACTTCGCTTCACCTCTGCACGTCGCATGGAGACCACCGTGAACGCCCACCAATGTTTGCCCAAGGTCTTACATAAGAGGACTCTTGGACTCTCTGCAATGTCAACGACCGACCTTGAGGCATACTTCAAAGACTGTTTGTTTAAAGACTGGGAGGAGTTGGGGGAGGAGCTTAGATTAATGATCTTTGTACTAGGAGGCTGTAGGCATAAATTGGTCTGCGCACCAGCACCATGCAACTTTTTCACCTCTGCCTAATCATCTCTTGTTCATGTCCTACTGTTCAAGCCTCCAAGCTGTGCCTTGGGTGGCTTTAGGGCATGGACATTGATCCATATAAAGAATTTGGAGCTTCTGTGGAGTTACTCTCGTTTTTGCCTGCTGACTTCTTTCCTTCAGTACGAGATCTTCTAGATACCGCCTCAGCTCTATATCGGGATGCCTTAGAGTCTCCTGAGCATTGTTCACCTCACCATACTGCGCTCAGGCAAGCAATTCTTTGCTGGGGGGATCTAATCAATCTATCCACCTGGGTGGGTGGTAATTTAGAAGATCAAACATCCAGAGACCTAGTAGTCAGTTATGTTAACACTAATATGGGCCTAAAGTTCAGGCAACTATTGTGGTTTCACATTTCTTGTCTCACTTTCGGAAGAGATACGGTCGTAGAGTATTTGGTGTCTTTCGGAGTGTGGATTCGCACTCCTCCAGCTTATAGACCACCAAATGCCCCTATCTTATCAACACTTCCGGAGACTTCTGTTATTAGA------CGA------CGAGGCAGGTCCCCTAGAAGAAGAACTCCCTCGCCTCGCAGACGAAGGTCTCAATCGCCGCGTCGCAGAAGATCTCAATCTCGGGGATCTCAATGTTGATATTCCTTGGACTCATAAGGTGGGAAACTTTACGGGGCTTTATTCTTCTACTGTTCCTGTCTTTAACCCTCATTGGAAAACACCCTCTTTTCCTAATATACATTTACACCAAGACATTATCAAGAAATGTGAACAATTTGTAGGCCCACTCACAGTCAATGAAAAAAGAAGACTGCAATTGATTATGCCTGCTAGGTTTTATCCAAAGGTTACCAAATATTTGCCATTGGATAAGGGTATTAAACCTTATTATCCAGAACATCTAGTTAATCATTACTTCCAAACCAGACATTATTTACACACTCTATGGAAGGCGGGTATCTTATATAAGAGAGAAACAACACATAGCGCCTCATTTTATGGGTCATCATATCCTTGGGAACAAGAGCTACAGCATGGGGCA---------------------------------GAATCTTTCCACCAGCAATCCTCTGGGATTCTTTCCCGACCACCAGTTGGATCCAGCCTTCAGAGCAAACACCGCAAATCCAGATTGGGACTTCAATCCCAACAAGGACACCTGGCCAGACGCCAACAAGGTAGGAGCTGGAGCATTCGGGCTGGGATTCACCCCACCGCACGGAGGCCTTTTGGGGTGGAGCCCTCAGGCTCAGGGCATACTACAAACCTTGCCAGCAAATCCGCCTCCTGCCTCTACCAATCGCCAATCAGGAAGGCAGCCGACCCCTCTGTCTCCACCTTTGAGAAACACTCATCCTCAGGCCATGCAGTGGAA
AB274977_14_NA_NA_Human                     TTCCACAACATTCCACCAAGCTCTGCAGGATCCCAAAGTAAGAGGCCTGTATTTTCCTGCTGGTGGCTCCAGTTCCGGAACAGTAAACCCTGTTCCGACTACTGTCTCACTCATCTCGTCAATCTTCTCGAGGATTGGGGACCCTGCACCGAACATGGAAAGCATCACATCAGGATTCCTAGGACCCCTGCTCGTGTTACAGGCGGGGTTTTTCTTGTTGACAAAAATCCTCACAATACCGCAGAGTCTAGACTCGTGGTGGACTTCTCTCAATTTTCTAGGGGGAGCTCCCGTGTGTCTTGGCCAAAATTCGCAGTCCCCAACCTCCAATCACTCACCAACCTCTTGTCCTCCAATTTGTCCTGGCTATCGCTGGATGTGTCTGCGGCGTTTTATCATCTTCCTCTTCATCCTGCTGCTATGCCTCATCTTCTTGTTGGTTCTTCTGGACTATCAAGGTATGTTGCCCGTTTGTCCTCTAATTCCAGGATCATCAACCACCAGTACGGGACCCTGCCGAACCTGCACGACTCTTGCTCAAGGAACCTCTATGTTTCCCTCATGTTGCTGTTCAAAACCTTCGGACGGAAATTGCACTTGTATTCCCATCCCATCATCATGGGCTTTCGGAAAATTCCTATGGGAGTGGGCCTCAGCCCGTTTCTCCTGGCTCAGTTTACTAGTGCCATTTGTTCAGTGGTTCGTCGGGCTTTCCCCCACTGTCTGGCTTTCAGTTATATGGATGATGTGGTATTGGGGGCCAAGTCTGTACAACATCTTGAGTCCCTTTATACCTCTGTTACCAATTTTCTTTTGTCTTTGGGTATACATTTAAATCCCAACAAAACAAAAAGATGGGGATATTCCCTAAATTTCATGGGTTATGTAATTGGAAGTTGGGGATCATTACCACAGGAACACATCAGAATGAAAATCAAAGACTGTTTTAGAAAACTCCCTGTTAACCGGCCTATTGATTGGAAAGTATGTCAACGAATTGTGGGTCTTTTGGGCTTTGCTGCCCCTTTTACACAATGTGGATATCCTGCTTTAATGCCTCTGTATGCGTGTATTCAATCTAAGCAGGCTTTCACGTTCTCGCCAACTTACAAGGCCTTTCTGTGTAAACAATACCAGAACCTTTTCCCCGTTGCCCGGCAACGGCCAGGTCTGTGCCAAGTGTTTGCTGATGCAACCCCCACTGGCTGGGGCTTGGCCATAGGCCATCAGCGCATGCGCGGAACCTTTGTGGCTCCTCTGCCGATCCATACTGCGGAACTCCTAGCCGCTTGTTTTGCTCGCAGCAGGTCTGGAGCGAAACTTATCGGGACAGATAATTCTGTCGTTCTCTCCCGGAAATATACATCCTTCCCATGGCTGCTAGGCTGTGCTGCCAACTGGATCCTGCGAGGGACGTCCTTTGTCTACGTCCCGTCAGCGCTGAATCCTGCGGACGACCCGTCTCGGGGTCGCTTGGGGATCTATCGTCCCCTGCTCCGTCTGCCGTTCCAGCCGACCACGGGGCGCACCTCTCTTTACGCGGTCTCCCCGTCTGTGCCTTCTCACCTGCCGGACCGTGTGCACTTCGCTTCACCTCTGCACGTCGCATGGAGACCACCGTGAACGCCCACCAAATCTTGCCCAAGGTCTTACATAAGAGGACTCTTGGACTCTCTGCAATGTCAACGACCGACCTTGAGGCATACTTCAAAGACTGTTTGTTTAAAGACTGGGAGGAGTTGGGGGAGGAGATTAGGTTAAAGGTCTTTGTACTAGGAGGCTGTAGGCATAAATTGGTCTGCGCACCAGCACCATGCAACTTTTTCACCTCTGCCTAATCATCTCTTGTTCATGTCCTACTGTTCAAGCCTCCAAGCTGTGCCTTGGGTGGCTTTAGGACATGGACATTGACCCTTATAAAGAATTTGGAGCTACTGTAGAGTTACTCTCGTTTTTGCCTACTGACTTCTTTCCTTCAGTAAGAGATCTTCTAGATACCGCCTCAGCTTTGTATCGGGATGCCTTAGAATCTCCTGAGCATTGTTCACCGCACCACACTGCACTCAGGCAAGCCATTCTTTGCTGGGGGGAACTAATGACTTTAGCTACCTGGGTGGGTGCAAATTTGGAAGATCCAGCATCCCGGGACCTAGTAGTCAGTTATGTCAATAATAATATGGGCCTAAAGTTCAGGCAATTATTGTGGTTTCACACTTCTTGTATCACTTTTGGAAGAGATATCGTCTTAGAGTATTTGGTGTCTTTTGGAGTGTGGATACGCACTCCTCCACCTTATAGACCAGCAAATGCCCCTATCTTATCAACACTTCCGGAGACTACTGTTCTTAGA------CGA------AGAGGCAGGTCCCCTAGAAGAAGAACTCCCTCGCCTCGCAGACGAAGATCTCAATCGCCGCGTCGCAGAAGATCTCAATCTCCAGCTTCCCAATGTTAGTATTCCTTGGACTCACAAGGTGGGAAATTTTACGGGGCTTTACTCTTCTACTATACCTGTCTTTAATCCTAACTGGAAACCTCCATCTTTTCCTGATATTCATTTGCACCAGGACATTATTAACAAATGTGAACAATTTGTAGGTCCTCTAACAGTAAATGAAAAACGAAGATTAAACTTAGTTATGCCTGCTAGATTTTTTCCCATCTCTACGAAATATTTGCCCCTAGAGAAAGGTATAAAACCTTATTATCCAGATAATGTAGTTAATCATTACTTCCAAACCAGACACTATTTACACACCCTATGGAAGGCGGGCATCTTATATAAGAGAGAAACTTCACGTAGCGCCTCATTTTGTGGGTCACCTTATTCTTGGGAACAAGAGCTACATCATGGGGCT---TTCTTGGACGGTCCCTCTCGAATGGGGGAAGAATCAATCCACCACCAATCCTCTGGGATTTTTTCCCGACCACCAGTTGGATCCAGCATTCAGAGCAAACACCAGAAATCCAGATTGGGACCACAATCCCAACAAAGACCACTGGACGGAAGCCAACAAGGTAGGAGTGGGAGCATTCGGGCCGGGGTTCACCCCCCCACACGGAGGCCTTTTGGGGTGGAGCCCTCAGGCTCAAGGCATGCTACAAACATTGCCAGCAAATCCGCCTCCTGCCTCCACCAATCGGCAGTCAGGAAGGCAGCCTACCCCAATCACTCCACCTTTGAGAGACACTCATCCTCAGGCCATGCAGTGGAA
AB287315_14_USA_NorthernAmerica_Human       CTCCACCACGTTCCACCAAACTCTTCAAGATCCCAGAGTCAGGGCTCTGTACCTTCCTGCTGGTGGCTCCAGTTCAGGAGCAGTAAACCCTGCTCAGAATACTGCCTCTTCCATATCGTCAATCTTATCGAAGACTGGGGACCCTGTACCGAACATGGAGAACATCGCATCAGGACTCCTAGGACCCCTGCTCGTGTTACAGGCGGGGTTTTTCTTGTTGACAAAAATCCTCACAATACCGCAGAGTCTAGACTCGTGGTGGACTTCTCTCAATTTTCTAGGGGGAACACCCGTGTGTCTTGGCCAAAATTCGCAGTCCCAAATCTCCAGTCACTCACCAACCTGTTGTCCTCCAATTTGTCCTGGTTATCGCTGGATGTGTCTGCGGCGTTTTATCATCTTCCTTTGCATCCTGCTGCTATGCCTCATCTTCTTGTTGGTTCTTCTGGACTATCAAGGTATGTTGCCCGTTTGTCCTCTAATTCCAGGATCATCAACCACCAGCACCGGACCATGCAAGACCTGCACGACTCCTGCTCAAGGAACCTCTATGTTTCCCTCATGTTGCTGTACAAAACCTACGGACGGAAATTGCACCTGTATTCCCATCCCATCATCTTGGGCTTTCGCAAAATACCTATGGGAGTGGGCCTCAGTCCGTTTCTCTTGGCTCAGTTTACTAGTGCCCTTTGTTCAGTGGTTCGTAGGGCTTTCCCCCACTGTCTGGCTTTCAGTTATATGGATGATGTGGTATTGGGGGCCAAGTCTGTACAACATCTTGAGTCCCTTTATGCCGCTGTTACCAATTTTCTTTTGTCTTTGGGTATACATTTAAACCCTCATAAAACAAAACGTTGGGGTTACTCCCTTAACTTCATGGGATATGTAATTGGAAGTTGGGGCACATTACCTCAAGAACACATAATGTCAAAAATCAAACAATGTTTTAGAAAACTTCCTGTAAACCGACCCATTGATTGGAAGGTGTGTCAACGAATTGTGGGTCTTTTGGGATTTGCTGCCCCTTTTACACAATGTGGGTATCCTGCTTTAATGCCTTTATATGCATGTATACAAGCTAAACAGGCTTTTACTTTCTCGCCAACTTATAAGGCCTTTCTAAACAAACAATATCTGAACCTTTACCCCGTTGCTCGGCAACGGCCAGGTCTGTGCCAAGTGTTTGCTGACGCAACCCCCACTGGCTGGGGCTTGGCTATCGGCCATCAGCGCATGCGTGGCACCTTTGTGTCTCCTCTGGCGATCCATACTGCGGAACTCCTAGCCGCTTGTTTTGCTCGCAGCAGGTCTGGGGCGAACCTCATCGGGACTGACAATTCGGTTGTCCTTTCCCGCAAATATACATCGTTTCCATGGCTGCTAGGCTGTGCTGCCAACTGGATCCTGCGCGGGACGTCCTTTGTTTACGTCCCGTCGGCGCTGAATCCCGCGGACGACCCCTCTCGGGGCCGCTTGGGGCTCTACCGCCCGCTTCTCCGTCTGCCGTTCCGACCGACCACGGGGCGCACCTCTCTTTACGCGGACTCCCCGTCTGTGCCTTCTCATCTGCCGGTCCGTGTGCACTTCGCTTCACCTCTGCACGTCGCATGGAGACCACCGTGAACGCCCACCGGAACCTGCCCAAGGTCTTACATAAGAGGACTCTTGGACTTTCAGCAATGTCAATGACCGACCTTGAGGCATACTTCAAAGACTGTGTGTTTAATGAGTGGGAGGAGTTGGGGGAGGAGATTAGGTTAAAGGTCTTTGTACTAGGAGGCTGTAGGCATAAATTGGTCTGTTCACCAGCACCATGCAACTTTTTCACCTCTGCCTAGTCATCTCTTGTTCATGTCCTACTGTTCAAGCCTCCAAGCTGTGCCTTGGGTGGCTTTGGGGCATGGACATTGACCCTTATAAAGAATTTGGAGCTACTGTGGAGTTACTCTCTTTCTTGCCTTCTGACTTCTTTCCGTCGGTTCGAGATCTCCTAGACACCGCAGCTGCTTTGTATCGGGAAGCCTTAGAGTCTCCTGAACATTGCTCTCCTCACCATACAGCACTCAGGCAAGCTATTTTGTGCTGGGGGGAATTAATGACTCTAGCTACCTGGGTGGGTAATAATTTAGAAGATCCAGCATCCAGAGACCTAGTAGTTAATTATGTTAACACTAACATGGGACTAAAGATCAGGCAATTATTGTGGTTTCACATTTCCTGTCTTACCTTTGGAAGAGAAACTGTTCTTGAATATTTGGTGTCCTTTGGAGTGTGGATTCGCACTCCTCCTGCATATAGACCACCAAATGCCCCTATCTTATCAACACTTCCGGAAACTACTGTTGTTAGA------CGA------CGAGGCAGGTCCCCTAGAAGAAGAACTCCCTCGCCTCGCAGACGAAGATCTCAATCACCGCGTCGCAGAAGATCTCAATCTCGGGAATCCCAATGTTAGTATTCCTTGGACTCATAAGGTGGGAAACTTTACGGGGCTCTATTCTTCTACGGTACCTATCTTTAATCCTGAATGGCAAACTCCTTCTTTTCCTAACATACATTTGCAGGAGAACATTATTGATAGGTGTAAACAATTTGTGGGACCCCTCACAGTAAATGAAAACAGGAGACTAAAATTGATCATGCCTGCTAGGTTTTATCCTAATACTACTAAATATTTGCCCTTAGATAAAGGAATTAAACCTTATTATCCAGAGCATGTAGTTAATCATTACTTCCAGACGAGACATTATTTACATACTCTTTGGAAGGCGGGTATCTTATATAAAAGAGAAACAACGCGTAGCGCCTCATTTTGTGGGTCACCATATTCTTGGGAACAAGAGCTACATCATGGGAGGTTGGTCTTCCAAACCTCGAAAAGGCATGGGGACAAATCTTTCTGTCCCCAATCCTCTGGGATTCTTTCCCGATCACCAGTTGGACCCTGCATTCAAAGCCAACTCCAACAATCCAGATTGGGACCTCAACCCACACAAGGACAACTGGCCGGACGCCAACAAGGTGGGAGCGGGAGCATTCGGGCCGGGATTCACTCCTCCCCATGGGGGACTATTGGGGTGGAGCCCTCAGGCTCAGGGCATACTCACATCTCTGCCAGCAGCTCCTCCTCCTACCTCCACCAATCGGCAGGTAGGAAGGCAGCCTACTCCCCTTTCTCCACCTCTAAGAGACACTCATCCTCAAGCCATGCAGTGGAA
AB287316_14_USA_NorthernAmerica_Human       CTCCACCACGTTCCACCAAACTCTTCAAGATCCCAGAGTCAGGGCTCTGTACCTTCCTGCTGGTGGCTCCAGTTCAGGAGCAGTAAACCCTGCTCAGAATACTGCCTCTTCCATATCGTCAATCTTATCGAAGACTGGGGACCCTGTACCGAACATGGAGAACATCGCATCAGGACTCCTAGGACCCCTGCTCGTGTTACAGGCGGGGTTTTTCTCGTTGACAAAAATCCTCACAATACCGCAGAGTCTAGACTCGTGGTGGACTTCTCTCAGTTTTCTAGGGGAAACACCCGTGTGTCTTGGCCCAAATTCGCAGTCCCAAATCTCCAGTCACTCACTAACCTGTTGTCCTCCAATTTGTCCTGGTTATCGCTGGATGTGTCTGCGGCGTTTTATCATCTTCCTTTGCATCCTGCTGCTATGCCTCATCTTCTTGTTGGTTCTTCTGGACTATCAAGGTATGTTGCCCGTTTGTCCTCTAATTCCAGGATCATCAACCACCAGCACCGGACCATGCAAGACCTGCACGACTCCTGCTCAAGGAACCTCTATGTTTCCCTCATGTTGCTGTACAAAACCTACGGACGGAAATTGCACCTGTATTCCCATCCCATCATCTTGGGCTTTCGCAAAATACCTATGGGAGTGGGCCTCAGTCCGTTTCTCTTGGCTCAGTTTACTAGTGCCCTTTGTTCAGTGGTTCGTAGGGCTTTCCCCCACTGTCTGGCTTTCAGTTATATGGATAATGTGGTATTGGGGGCCAAGTCTGTACAACATCTTGAGTCCCTTTATGCCGCTGTTACCAATTTTCTTTTATCTTTGGGTATCCATTTAAACCCTCATAAAACAAAACGTTGGGGTTACTCCCTTAACTTCATGGGATATGTAATTGGAAGTTGGGGCACATTACCTCAAGAACACATAGTGTCGAAAATCAAACAATGTTTTAGAAAACTTCCTGTAAACCGACCCATTGATTGGAAGGTGTGTCAACGAATTGTGGGTCTTTTGGGATTTGCTGCCCCTTTTACACAATGTGGGTATCCTGCTTTAATGCCTTTATATGCATGTATCCAAGCTAAACAGGCTTTTACTTTCTCGCCAACTTATAAGGCCTTTCTAAACAAACAATATCTGAACCTTTACCCCGTTACTCGGCAACGGCCAGGTCTGTGCCAAGTGTTTGCTGACGCAACCCCCACTGGCTGGGGCTTGGCTATCGGCCATCAGCGCATGCGTGGCACCTTTGTGTCTCCTCTGGCGATCCATACTGCGGAACTCCTAGCCGCTTGTTTTGCTCGCAGCAGGTCTGGGGCGAACCTCATCGGGACTGACAATTCGGTTGTCCTTTCCCGCAAATATACATCGTTTCCATGGCTGCTAGGCTGTGCTGCCAACTGGATCCTGCGCGGGACGTCCTTTGTTTACGTCCCGTCGGCGCTGAATCCCGCGGACGACCCCTCTCGGGGCCGCTTGGGGCTCTACCGCCCGCTTCTCCGTCTGCCGTTCCGACCGACCACGGGGCGCACCTCTCTTTACGCGGACTCCCCGTCTGTGCCTTCTCATCTGCCGGTCCGTGTGCACTTCGCTTCACCTCTGCACGTCGCATGGAGACCACCGTGAACGCCCACCGGAGCCTGCCCAAGGTCTTACATAAGAGGACTCTTGGACTTTCAGCAATGTCAATGACCGACCTTGAGGCATACTTCAAAGACTGTGTGTTTAATGAGTGGGAGGAGTTGGGGGAGGAGATTAGGTTAAAGGTCTTTGTACTAGGAGGCTGTAGGCATAAATTGGTCTGTTCACCAGCACCATGCAACTTTTTCACCTCTGCCTAGTCATCTCTTGTTCATGTCCTACTGTTCAAGCCTCCAAGCTGTGCCTTGGGTGGCTTTAGGACATGGACATTGACCCTTATAAAGAATTTGGAGCTTCTGTGGAGTTACTCTCTTTTTTGCCTTCTGACTTCTTTCCGTCGGTTCGAGATCTCCTAGACACCGCATCTGCTTTGTATCGGGAAGCCTTGGAGTCTCCTGAACATTGCACTTCTCACCATACGGCACTCAGGCAAGCTATTTTGTGCTGGGGGGAATTAATGACTCTAGCTACCTGGGTGGGTAATAATTTACAAGATCCAGCATCCAGAGACCTAGTAGTTAATTATGTTAACACTAACATGGGACTAAAGATCAGGCAATTATTGTGGTTTCACATTTCCTGTATTTGCTTTGGAAGAGAAACTGTTCTTGAATATTTGGTGTCCTTTGGAGTGTGGATTCGCACTCCTCCTGCATATAGACCACCAAATGCCCCTATCTTATCAACACTTCCGGAAACTACTGTTGTTAGA------CGA------CGAGTCAGGTCCCCTAGAAGAAGAACTCCCTCGCCTCGCAGACGAAGATCTCAATCACCGCGTCGCAGAAGATCTCAATCTCGGGAATCCCAATGTTAGTATTCCTTGGACTCATAAGGTGGGAAACTTTACGGGGCTCTATTCTTCTACGGTACCTATCTTTAATCCTGAATGGCAAACTCCTTCTTTTCCTAACATACATTTGCAGGAGAACATTATTGATAGGTGTAAACAATTTGTGGGACCCCTCACAGTAAATGAAAACAGGAGACTAAAATTGATCATGCCTGCTAGGTTTTATCCTAATACTACTAAATATTTGCCCTTAGATAAAGGAATTAAACCTTATTATCCAGAGCATGTAGTTAATCATTACTTCCAGACGAGACATTATTTACATACTCTTTGGAAGGCGGGTATCTTATATAAAAGAGAAACAACGCGTAGCGCCTCATTTTGTGGGTCACCATATTCTTGGGAACAAGAGCTACATCATGGGAGGTTGGTCTTCCAAACCTCGAAAAGGCATGGGGACAAATCTTTCTGTCCCCAATCCTCTGGGATTCTTTCCCGATCACCAGTTGGACCCTGCATTCAAAGCCAACTCCAACAATCCAGATTGGGACCTCAACCCACACAAGGACAACTGGCCGGACGCCAACAAGGTGGGAGAGGGAGCATTCGGGCCGGGATTCACTCCGCCCCATGGGGGACTATTGGGGTGGAGCCCTCAGGCTCAGGGCATACTCACATCTCTGCCAGCAGCTCCTCCTCCTACCTCCACCAATCGCCAGGTAGGAAGGCAGCCTACTCCCCTTTCTCCACCTCTAAGAGACACTCATCCTCAAGCCATGCAGTGGAA
AB287318_14_USA_NorthernAmerica_Human       CTCCCCCACGTTCCACCAAACTCTTCAACATCCCAGAGTCAGGGCTCTGTACTTTCCTGCTGGTGGCTCCAGTTCAGGAGCAGTAAACCCTGCTCAGAATACTGCCTCTTCCATATCGTCAATCTTATCGAAGACTGGGGACCCTGTACCGAACATGGAGAACATCGCATCAGGACTCCTCGGACCCCTGCTCGTGTTACAGGCGGGGTTTTTCTCGTTGACAAAAATCCTCACAATACCGCAGAGTCTAGACTCGTGGTGGACTTCTCTCAGTTTTCTAGGGGAAACACCCGTGTGTCTTGGCCAAAATTCGCAGTCCCAAATCTCCAATCACTCACCAACCTGTTGTCCTCCAATTTGTCCTGGTTATCGCTGGATGTGTCTGCGGCGTTTTATCATCTTCCTTTGCATCCTGCTGCTATGCCTCATCTTCTTGTTGGTTCTTCTGGACTATCAAGGTATGTTGCCCGTTTGTCCTCTCATTCCAGGATCATCAACCACCAGCACCGGACCATGCAAGACCTGCACGACTCCTGCTCAAGGAACCTCTATGTTTCCCTCATGTTGCTGTACAAAACCTACGGACGGAAATTGCACCTGTATTCCCATCCCATCATCTTGGGCTTTCGCAAAATACCTATGGGAGTGGGCCTCAGTCCGTTTCTCTTGGCTCAGTTTACTAGTGCCATTTGTTCAGTGGTTCGTAGGGCTTTCCCCCACTGTCTGGCTTTCAGTTATATGGATGATGTGGTATTGGGGGCCAAGTCTGTACAACATCTCGAGTCCCTTTATACCGCTGTTACCAATTTTCTTTTGTCTTTGGGTATACATTTAAATCCTCATAAAACAAAACGTTGGGGGTACTCCCTTCACTTTATGGGATATGTAATTGGAAGTTGGGGCACATTACCTCAAGAACACATCGTGTCAAAAATCAAACAATGTTTTAGAAAACTTCCTGTAAACAGGCCTATTGATTGGAAGGTGTGTCAACGCATTGTGGGTCTTTTGGGGTTTGCTGCCCCTTTTACACAATGTGGGTATCCGGCTTTAATGCCTTTGTATGCAAGTATACAAGCTAAACAGGCTTTTACGTTCTCGCCAACTTATAAGGCCTTTCTACGCAACCAATATCTGAACCTTTACCCCGTTGCTCGGCAACGGCCAGGTCTGTGCCAAGTGTTTGCTGACGCAACCCCCACTGGCTGGGGCTTGGCTATCGGCCATCAGCGCATGCGTGGAACCTTTCTGTCTCCACTGCCGATCCATACTGCGGAACTCCTAGCCGCTTGTTTTGCTCGCAGCAGGTCTGGAGCGAAACTCATCGGGACTGACAATTCGGTTGTCCTTTCCCGCAAATATACATCGTTTCCATGGCTGCTAGGCTGTGCTGCCAACTGGATCCTGCGCGGGACGTCCTTTGTCTACGTCCCGTCGGCGCTGAATCCCGCGGACGACCCCTCTCGGGGCCGCTTGGGGCTCTACCGCCCGCTTCTCCGTCTGCCGTACCGACCGACCACGGGGCGCACCTCTCTTTACGCGGACTCCCCGTCTGTGCCTTCTCATCTGCCGGTCCGTGTGCACTTCGCTTCACCTCTGCACGTCGCATGGAGACCACCGTGAACGCCCACCGGAACCTGCCCAAGGTCTTACATAAGAGGACTCTTGGACTTTCAGCAATGTCAATGACCGACCTTGAGGCATACTTCAAAGACTGCGTGTTTAATGAGTGGGAGGAGTTGGGGGAGGAGATTAGGTTAAAGGTCTTTGTACTAGGAGGCTGTAGGCATAAATTGGTCTGTTCACCAGCACCATGCAACTTTTTCACCTCTGCCTAGTCATCTCTTGTTCATGTCCTACTGTTCAAGCCTCCAAGCTGTGCCTTGGGTGGCTTTAGGGCATGGACATTGACCCTTATAAAGAATTTGGAGCTTCTGCGGAGTTACTCTCTTTCTTGCCTAATGACTTCTTTCCGTCGGTTCGAGATCTCCTAGACACCGCCGCTGCTTTGTATCGGGAAGCCTTAGAGTCTCCTCAACATTGCTCGCCTCACCATACAGCAATCAGGCAAGCTGTGTTGTGCTGGGGGGAATTAATGACTCTAGCTTCCTGGGTGAATAATAATTTACAAGATCCAGCATCCAGAGACCTAGTAGTTAATTATGTTAACACTCACATGGCACTAAAGATCAGGCAATTATTGTGGTTTCACGTTTCCTGTATTATGTTTGGGAGAAACACTGTTCTTGAATATTTGGTGTCCTTTGGAGTGTGGATTCGCACTCCTCCTGCATACAGACCACCAAATGCCCCTATCTTATCAACACTTCCGGAAACTACTGTTGTTAGA------CGA------CGAGGCAGGTCCCCTGGAAGAAGAACTCCCTCGCCTCGCAGACGAAGATCTCAATCACCGCGTCGCAGAAGATCTCAATCTCGGGAATCCCAATGTTAGTATTCCTTGGACTCATAAGGTGGGAAACTTTACGGGGCTTTATTCTTCTACGGTACCTATCTTTAATCCTGAATGGCAAACTCCTTCTTTTCCCAACATACATTTGCAGGAAAACATCATTGATAGGTGTAAACAATTTGTGGGACCCCTCACAGCAAATGAAAACAGGAGACTAAAATTGATCATGCCTGCTAGGTTTTATCCTAATACTACTAAATATTTGCCCTTAGATAAAGGAATTAAACCTTATTATCCAGAGCAAGTAGTTAATCATTACTTCCAGACGAGACATTATTTACATACTCTTTGGAAGGCGGGTATCTTATATAAAAGAGAAACAACGCGTAGCGCCTCATTTTGTGGGTCACCATATTCTTGGGAACAAGAGCTACATCATGGGAGGTTGGTCTTCCAAACCACGAAAAGGCATGGGGACAAATCTTTCTGTCCCCAATCCTCTGGGATTCTTTCCCGATCACCAGTTGGACCCTGCATTCAAAGCCAACTCCGACAATCCAGATTGGGACCTCAACCCACACAAGGACAACTGGCCGGACGCCAACAAGGTGGGAGTGGGAGCATTCGGGCCGGGATTCACTCCTCCCCATGGGGGACTATTGGGGTGGAGCCCTCAGGCTCAGGGCATACTCACATCTCTGCCAGCAGCTCCTCCTCCTGCCTCCACCAATCGGCAGGTAGGAAGGCAGCCCACTCCCCTTTCTCCACCTCTAAGAGACACTCATCCTCAAGCCATACAGTGGAA
AB287320_14_GRL_NorthernAmerica_Human       CTCCACCACGTTCCACCAAACTCTTCAAGATCCCAGAGTCAGGGCTCTGTACTTTCCTGCTGGTGGCTCCAGTTCAGGAACAGTGAACCCTGCTCAGAATACTGCCTCTTCCATATCGTCAATCTTATCGACGACTGGGGACCCTGTACCGAACATGGAGAACATCACATCAGGACTCCTAGGACCCCTGCTCGTGTTACAGGCGGGGTTTTTCTTGTTGACAAGAATCCTCACAATACCGCAGAGTCTAGACTCGTGGTGGACTTCTCTCAGTTTTCTAGGGGGAACACCCGTGTGTCTTGGCCAAAATTCGCAGTCCCAAATCTCCAGTCACTCACCAACCTGTTGTCCTCCAATCTGTCCTGGTTATCGCTGGATGTATCTGCGGCGTTTTATCATCTTCCTTTGCATCCTGCTGCTATGCCTCATCTTCTTGTTGGTTCTTCTGGACTATCAAGGTATGTTGCCCGTTTGTCCTCTAATTCCAGGATCATCAACAACCAGCACCGGACCATGCAAAACCTGCACGACTCCTGCTCAAGGAACCTCTATGTTTCCCTCATGTTGCTGTACAAAACCTACGGACGGAAACTGCACCTGTATTCCCATCCCATCATCTTGGGCTTTCGCAAAATACCTATGGGAGTGGGCCTCAGTCCGTTTCTCTTGGCTCAGTTTACTAGTGCCATTTGTTCAGTGGTGCGTAGGGCTTTCCCCCACTGTCTGGCTTTCAGTTATATGGATGATGTGGTATTGGGGGCCAAGTCTGTACAACATCTTGAGTCCCTTTATGCCGCTGTTACCAATTTTCTTTTGTCTTTGGGTATACATTTAAACCCTCATAAGACAAAACGTTGGGGTTACTCCCTTAACTTCATGGGATATGTAATTGGCAGTTGGGGCACATTACCTCAAGAACACATCGTATCAAAAATCAAACAATGTTTTAGAAAACTTCCTGTAAACAGGCCTATTGATTGGAAGGTGTGTCAACGAATTGTGGGTCTTTTGGGATTTGCTGCCCCTTTTACACAATGTGGGTATCCTGCTTTAATGCCTTTATATGCATGTATACAGGCTAAACAGGCTTTTACTTTCTCACCAACTTATAAGGCCTTTCTGAACAAACAATATCTGACCCTTTACCCCGTTGCTCGGCAACGGTCAGGTCTGTGCCAAGTGTTTGCTGACGCAACCCCCACTGGTTGGGGCTTGGCTATGGGCCATCAGCGCATGCGTGGAACCTTTGTGTCTCCTCTGCCGATCCATACTGCGGAACTCCTAGCCGCTTGTTTTGCTCGCAGCCGGTCTGGAGCGAAACTCATCGGGACTGACAATTCGGTTGTCCTTTCCCGCAAATATACATCGTTTCCATGGCTGCTAGGCTGTGCTGCCAACTGGATCCTGCGCGGGACGTCCTTTGTTTACGTCCCGTCGGCGCTGAATCCCGCGGACGACCCCTCTCGGGGCCGCTTGGGGCTCTACCGCCCGCTTCTCCGTCTGCCGTACCGCCCGACCACGGGGCGCACCTCTCTTTACGCGGACTCCCCGTCTGTGCCTTCTCACCTGCCGGTCCGTGTGCACTTCGCTTCACCTCTGCACGTCGCATGGAGACCACCGTGAACGCCCACCGGAACCTGCCCGAGGTCTTACATAAGAGGACTCTTGGACTTTCAGCAATGTCAATGACCGACCTTGAGGCATACTTCAAAGACTGTGTGTTTACTGAGTGGGAGGAGTTGGGGGAGGAGATGAGGTTAAAGGTCTTTGTACTAGGAGGCTGTAGGCATAAATTGGTCTGTTCACCAGCACCATGCAACTTTTTCACCTCTGCCTAGTCATCTCTTGTTCATGTCCTACTGTTCAAGCCTCCAAGCTGTGCCTTGGGTGGCTTTAGGGCATGGACATTGACACTTATAAAGAATTTGGAGCTTCTGTGGAGTTACTCTCTTTCCTGCCTTCTGACTTCTTTCCGTCGGTTCGAGATCTCCTAGACACCGCCACTGCTTTGTATCGGGAAGCCTTAGAGTCTCCTGAACATTGCTCGGCTCACCATACAGCACTCAGGCAAGCTATTGTGTGCTGGGGGGAATTAACGACCCTAGGTACCTGGGTGGGTAATAATTTACAAGATCCAGCATCCAGAGACCAAGTAGTCAATTATGTTAACACTAACATGGGACTAAAGATTAGACAATTATTGTGGTTTCATATTTCCTGTATTACCTTTGGAAGAGAAACTGTTCTTGAATATTTGGTGTCCTTTGGAGTGTGGATTCGCACTCCTCCTGCATATAGACCACCAAATGCCCCTATCTTATCAACACTTCCGGAAACTACTGTTGTTAGA------CGA------CGAGGCAGGTCCCCTAGAAGAAGAACTCCCTCGCCTCGCAGACGAAGATCTCAATCGCCGCGTCGCAGAAGATCTCAATCTCGGGGATCCCAATGTTAGTATTCCTTGGACTCATAAGGTGGGAAACTTTACGGGGCTTTATTCTTCTACGGTACCTGTCTTTAATCCTGAATGGCAAACTCCTTCTTTTCCAAACATACATTTGCAGGAGAACATTATTGATAGGTGTAAACAATTTGTGGGACCCCTCACAGTAAATGAAAACAGGAGACTAAAATTGATCATGCCTGCTAGGTTTTATCCTAATACTACTAAATATTTGCCCTTAGATAAAGGAATTAAACCTTATTATCCAGAGCATGTAGTTAATCATTACTTCCAGACGAGACATTATTTACATACTCTTTGGAAGGCAGGTATCTTATATAAAAGAGAAACTACACGTAGTGCCTCATTCTGTGGGTCACCCTATTCGTGGGAACAAGAGCTACATCATGGGAGGTTGGTCTTCCAAACCTCGAAAAGGCATGGGGACAAATCTTTCTGTCCCCAATCCTCTGGGATTCTTTCCCGATCACCAGTTGGACCCTGCATTCAAAGCCAACTCCGACAATCCAGATTGGGACCTCAACCCACACAAGGACAACTGGCCAGACGCCAACAAGGTGGGAGTGGGAGCATTCGGGCCGGGATTCACTCCTCCCCACGGGGGATTATTGGGGTGGAGCCCCCAGGCTCAGGGCATACTGACATCTTTGCCAGCAGCTCCTCCTCCTGCCTCCACCAATCGGCAGGTGGGGAGGCGGCCTACGCCCATTTCTCCACCTCTAAGAGACACTCATCCTCAAGCCATGCAGTGGAA
AB287321_14_GRL_NorthernAmerica_Human       CTCCACCACGTTCCACCAAACTCTTCAAGATCCCAGAGTCAGGGCTCTGTACTTTCCTGCTGGTGGCTCCAGTTTAGGAACAGTGAACCCTGCTCAGAATACTGCCTCTTCCATATCGTCAATCTTATCGAAGACTGGGGACCCTGTACCGAACATGGAGAACATCGCATCAGGACTCCTAGGACCCCTGCTCGTGTTACAGGCGGGGTTTTTCTTGTTGACAAAAATCCTCACAATACCGCAGAGTCTAGACTCGTGGTGGACTTCTCTCAGTTTTCTAGGGGGAGCACCCGTGTGTCTTGGCCAAAATTCGCAGTCCCAAATCTCCAATCACTCACCAACCTGTTGTCCTCCAATCTGTCCTGGTTATCGCTGGATGTGTCTGCGGCGTTTTATCATCTTCCTTTGCATCCTGCTGCTATGCCTCATCTTCTTGTTGGTTCTTCTGGACTATCAAGGTATGTTGCCCGTTTGTCCTCTAATTCCAGGATCATCAACCACCAGCACGGGACCATGCAAAACCTGCACGACTCCTGCTCAAGGAACCTCTATGTTTCCCTCATGTTGCTGTACAAAACCTACGGACGGAAACTGCACCTGTATTCCCATCCCATCATCTTGGGCTTTCGCAAAATACCTATGGGAGTGGGCCTCAGTCCGTTTCTCTTGGCTCAGTTTACTAGTGCCCTTTGTTCAGTGGTTCGTAGGTCTTTCCCCCACTGTCTGGCTTTCAGTTATATGGATGATGTGGTATTGGGGGCCAAGTCTGTACAACATCTTGAAGCCCTTTATACCGCTGTTACCAATTTTCTTTTGTCTTTGGGTGTACATTTAAACCCTCATAAAACAAAACGTTGGGGTTACTCCCTTAACTTCATGGGATATGAAATTGGCAGTTGGGGTACATTACCTCAAGAACACATCGTGTCAAAAATCAAACAATGTTTTAGAAAACTTCCTGTAAACAGGCCTATTGATTGGAAAGTGTGTCAACGAATTGTGGGTCTTTTGGGATTTGCTGCACCTTTTACACAATGTGGGTATCCTGCTTTAATGCCTTTATATGCATGTATACAAGCTAAACAGGCTTTTACTTTCTCACCAACTTATAAGGCCTTTCTAAACAAACAGTATCTGAACCTTTACCCCGTTGCTCGGCAACGGTCAGGTCTGTGCCAAGTGTTTGCTGACGCAACCCCCACTGGCTGGGGCTTGGCTATCGGCCATCAGCGCATGCGTGGGACCTTTGTGTCTCCTCTGCCGATCCATACTGCGGAACTCCTAGCCGCTTGTTTCGCTCGCAGCAGGTCTGGAGCGAAACTCATCGGGACTGACAATTCGGTTGTCCTTTCCCGCAAATATACATCGTTTCCATGGCTGCTAGGCTGTGCTGCCAACTGGATCCTGCGCGGGACGTCCTTTGTTTACGTCCCGTCGGCGCTGAATCCCGCGGACGACCCCTCCCGGGGCCGCTTGGGGCTCTACCGCCCACTTCTCCGTCTGCCGTTCCGACCGACCACGGGGCGCACCTCTCTTTACGCGGACTCCCCGTCTGTGCCTTCTCACCTGCCGGTCCGTGTGCACTTCGCTTCACCTCTGCACGTCGCATGGAGACCACCGTGAACGCCCACCGGAACCTGCCCGAGGTCTTACATAAGAGGACTCTTGGACTTTCAGCAATGTCAATGACCGACCTTGAGGCATACTTCAAAGACTGTGTGTTTAATGAGTGGGAGGAGTTGGGGGAGGAGATGAGGTTAAAGGTCTTTGTACTAGGAGGCTGTAGGCATAAATTGGTCTGTTCACCAGCACCATGCAACTTTTTCACCTCTGCCTAGTCATCTCTTGTTCATGTCCTACTGTTCAAGCCTCCAAGCTGTGCCTTGGGTGGCTTTAGGACATGGACATTGACCCTTATAAAGAATTTGGAGCTTCTGTGGAGTTACTCTCTTTCTTGCCTGCTGACTTCTATCCGTCGGTTCGAGATCTCCTAGATACCGCCGCTGCTTTGTATCGGGAAGCCTTAGAGTCTCCTGAACATTGCTCGCCCCATCATACAGCACTCAGGCAAGCTATTTTATGCTGGGTGGAATTAATGACTCTAGCTACCTGGGTGGGTAATAATTTAGAAGATCCAGCATCCAGAGACCTAGTAGTCAATTATGTTAACACTAACATGGGACTAAAGATCAGACAATTATTGTGGTTTCACATTTCCTGTCTTACCTTTGGAAGAGAGACTGTTCTTGAATATTTGGTGTCCTTTGGAGTGTGGATTCGCACTCCTCCTGCATATAGACCACCAAATGCCCCTATCTTATCAACACTTCCGGAAACTGCTATTATTAGA------CGA------CGAGGCAGGAGCCCTAGAAGAAGAACTCCCTCGCCTCGCAGACCCAGATCTCAATCACCGCGTCGCAGAAGATCTCAATCTCGGGGACCCCAATGTTAGTATTCCTTGGACTCATAAGGTGGGAAACTTTACGGGGCTTTATTCTTCTACGGTACCTGTCTTTAATCCTGAATGGCAAACTCCTTCTTTTCCTAACATTCATTTGCAGGAGGATATTATTGATAGGTGTACACAATTTGTGGGACCCCTCACACCAAATGAGAACAGGAGACTGAAAATGATCATGCCTGCTAGGTTTTATCCTAATGCTACTAAATATTTGCCCTTGGATAAAGGAATTAAACCTTATTATCCAGAGCATGTAGTTAATCATTACTTCCAGACGAGACATTATTTACATACTCTTTGGAAGGCGGGTATCTTATATAAAAGAGAAACTACGCGTAGCGCCTCATTTTGTGGGTCACCATATTCTTGGGAACAAGAGCTACATCATGGGAGGTTGGTCTGCCAAACCTCGAAAAGGCATGGGGACAAATCTTTCCGTCCCCAATCCTCTGGGATTCTTTCCCGATCACCAGTTGGACCCTGCATTCAAAGCCAACTCCGACAATCCAGATTGGGACCTCAACCCACACAAGGACAACTGGCCAGACGCCAACAAGGTGGGAGTGGGAGCATTCGGGCCGGGATTCACTCCTCCCCATGGGGGATTATTGGGGTGGAGCCCTCAGGCTCAGGGCATACTCACCTCTCTGCCAGCAGCTCCTCCTCCTGCCTCCACCAATCGGCAGGTAGGAAGGCTGCCTACTCCCCTTTCTCCACCTCTAAGAGACACTCATCCTCAAGCCATGCAGTGGAA
AB287323_14_GRL_NorthernAmerica_Human       CTCCACCACGTTCCACCAAACTCTTCAAGATCCCAGAGTCAGGGCTCTGTACTTTCCTGCTGGTGGCTCCAGTTCAGGAACAGTGAACCCTGCTCAGAGTACTGCCTCTGCCATATCGTCAACCTTATCGACGACTGGGGACCCTGCACCGAACATGGAGAACATCGCATCAGGACTCCTAGGACCCCTGCTCGTGTTACAGGCGGGGTTTTTCTTGTTGACAAAAATCCTCACAATACCACAGAGTCTAGACTCGTGGTGGACTTCTCTCAATTTTCTAGGGGAAATGCCCGGGTGTCTTGGCCAAAATTCGCAGTCCCAAATCTCCAGTCACTCACCAACCTGTTGTCCTCCAATCTGTCCTGGTTATCGCTGGATGTGTCTGCGGCGTTTTATCATCTTCCTTTGCATCCTGCTGCTATGCCTCACCTTCTTGTTGGTTCTTCTGGACTATCAAGGTATGTTGCCCGTTTGTCCTCTAATTCCAGGATCATCAACCACCAGCACCGGACCATGCAAAACCTGCACGACTCCTGCTCAAGGAACCTCTATGTTTCCCTCATGTTGCTGTACAAAACCTACGGACGGAAACTGCACCTGTATTCCCATCCCATCATCTTGGGCTTTCGCAAAATACCTATGGGAGTGGGCCTCAGTCCGTTTCTCTTGGCTCAGTTTACTAGTGCCCTTTGTTCAGTGGTTCGTAGGTCTTTCCCCCACTGTATGGCTTTCAGTTATATGGATGATGTGGTATTGGGGGCCAAGTCTGTGCAACATCTTGAGGCCATTTACACCGCTGTTACCAATTTTCTTATGTCTTTGGGTATACATTTAAACCCTCATAAAACACAACGTTGGGGTTACTCCCTTAACTTCATGGGATATGTAATTGGCAGTTGGGGCACATTACCTCAAGAACACATCGTGTCAAAAATCAAACAATGTTTTAGAAAACTTCCTGTAAACAGGCCTATTGATTGGAAGGTGTGTCAACGAATTGTGGGTCTTTTGGGATTTGCTGCACCTTTTACACAATGTGGGTATCCTGCTTTAATGCCTTTATATGCATGTATACAAGCTAAACAGGCTTTTACTTTCTCACCAACTTATAAGGCCTTTCTAAACAAACAATATCTGAACCTTTACCCCGTTGCTCGGCAACGGTCAGGTCTGTGCCAAGTGTTTGCTGACGCAACCCCCACTGGCTGGGGCTTGGCTATCGGCCATCAGCGCATGCGTGGAACCTTTGTGTCTCCTCTGCCGATCCATACTGCGGAACTCCTAGCCGCTTGTTTTGCTCGCAGCCGGTCTGGAGCAAAACTCATCGGAACTGACAATTCGGTTGTCCTTTCCCGCAAATATACATCGTTTCCATGGCTGCTAGGCTGTGCTGCCAACTGGATCCTGCGCGGGACGTCCTTTGTTTACGTCCCGTCGGCGCTGAATCCCGCGGACGACCCCTCTCGGGGCCGCTTGGGGCTCTACCGCCCGCTTCTCCGTCTGCCGTACCGACCGACCACGGGGCGCACCTCTCTTTACGCGGACTCCCCGTCTGTGCCTTCTCACCTGCCGGTCCGTGTGCACTTCGCTTCACCTCTGCACGTCGCATGGAGACCACCGTGAACGCCCACTGGAACCTGCCCAAGGTCTTACATAAAAGGACTCTTGGACTTTCAGCAATGTCAATGACCGACCTTGAGGCATACTTCAAAGACTGTGTGTTTACTGACTGGGAGGAGTTGGGGGAGGAGACTAGGTTGAAGGTCTTTGTACTAGGAGGCTGTAGGCATAAATTGGTCTGTTCACCAGCACCATGCAACTTTTTCACCTCTGCCTAGTCATCTCTTGTTCATGTCCTACTGTTCAAGCCTCCAAGCTGTGCCTTGGGTGGCTTTAGGACATGGACATTGACCCGTATAAAGAATTTGGAGCTACTGTGGAGTTACTCTCTTTCTTGCCTACTGACTTCTATCCGTCGGTTCGAGATCTCCTAGATACCGCCTCTGCTTTGTATCGGGAAGCCTTAGAGTCTTCTGAACATTGCACGCCTCACCATACAGCACTCAGGCAAGCTATTTTGTGCTGGGGGGAATTAATGACTCTAGCTACCTGGGTGGGTAATAATTTACAAGATCCAGCATCCAGAGACCTGGTAGTTAATTATGTTAACACTAACATGGGGCTGAAGATCAGACAATTATTGTGGTTTCACATTTCCTGTCTTACCTTTGGGAGACAAGTTGTTCTTGAATATTTGGTGTCCTTTGGAGTGTGGATTCGCACTCCTCCTGCATATAGACCACCAAATGCCCCTATCTTATCAACACTTCCGGAAACTACTGTTATTAGA------CGA------CGAGGCAGGTCCCCTAGAAGAAGAACTCCCTCGCCTCGCAGACCAAGATCTCAATCGCCGCGTCGCAGAAGATCTCAATCTCGGGAACCCCAATGTTAGTATTCCTTGGACTCATAAGGTGGGAAACTTTACGGGGCTTTATTCTTCTACGGTACCTGTCTTTAATCCTGAATGGCAAACTCCTTCTTTTCCTAACATTCATTTGCAGGAGGACATTATTAATAGGTGTGAACAATTTGTGGGACCCCTCACAGTAAATGAGAAACGGAGACTAAATTTGGTCATGCCTGCTAGGTTTTATCCTAATACTACTAAATATTTCCCCTTGGAGAAAGGAATTAAACCTCATTATCCAGAGCATGTAGTTAATCATTACTTCCAGACGAGACATTATTTACATACTCTTTGGAAGGCAGGTATCTTATATAAAAGAGAAACTACACGTAGCGCCTCATTTTGTGGGTCACCATATTCTTGGGAACAAGAGCTACATCATGGGAGGTTGGTCTGCCAAACCTCGAAAAGGCATGGGGACAAATCTTTCCGTCCCCAATCCTCTGGGATTCTTTCCCGATCACCAGTTGGACCCTGCATTCAAAGCCAACTCCGACAATCCAGATTGGGACCTCAACCCACACAAGGACAACTGGCCAGACGCCAACAAGGTGGGAGTGGGAGCATTCGGGCCGGGATTCACTCCTCCCCATGGGGGATTATTGGGGTGGAGCCCTCAGGCTCAGGGCATACTCACCTCTCTGCCAGCAGCTCCTCCTCCTGCCTCCACCAATCGGCAGGTAGGAAGGCTGCCCACTCCCCTTTCTCCACCTCTAAGAGACACTCATCCTCAAGCCATGCAATGGAA
AB300361_13_NA_NA_Human                     TTCCACAACATTCCACCAAGCTCTGCTAGATCCCAGAGTGAGAGGCCTATATTTTCCTGCTGGTGGCTCCAGTTCCGGAACAGTACACCCTGTTCCGACTACTGCCTCACCCATATCGTCAATCTTCTCGAGGACTGGGGACCCTGCACCGAACATGGAGAACACCACATCAGGATTCCTAGGACCCCTGCTCGTGTTACAGGCGGGGTTTTTCTTGTTGACAAGAATCCTCACAATACCACAGAGTCTAGACTCGTGGTGGACTTCTCTCAATTTTCTAGGGGGAGCACCCACGTGTCCTGGCCAAAATTCGCAGTCCCCAACCTCCAATCACTCACCAACCTCTTGTCCTCCAATTTGTCCTGGCTATCGCTGGATGTGTCTGCGGCGTTTTATCATATTCCTCTTCATCCTGCTGCTATGCCTCATCTTCTTGTTGGTTCTTCTGGACTACCAAGGTATGTTGCCCGTTTGTCCTCTACTTCCAGGAACATCAACCACCAGTACGGGACCATGCAAGACCTGCACGATTCCTGCTCAAGGAACCTCTATGTTTCCCTCTTGTTGCTGTACAAAACCTTCGGACGGAAACTGCACTTGTATTCCCATCCCATCATCCTGGGCTTTCGCAAGATTCCTATGGGAGTGGGCCTCAGTCCGTTTCTCCTGGCTCAGTTTACTAGTGCCATTTGTTCAGTGGTTCGTAGGGCTTTCCCCCACTGTTTGGCTTTCAGTTATATGGATGATGTGGTATTGGGGGCCAAGTCTGTACAACATCTTGAGTCCCTTTTTACCTCTATTACCAATTTTCTTTTGTCTTTGGGTATACATTTGAATCCTAATAAAACCAAACGTTGGGGCTACTCCCTTAACTTCATGGGATATGTAATTGGAAGTTGGGGTACTTTACCACAGGATCATATTATACAAAAACTCAAGCAATGTTTTCGAAAACTGCCTGTAAATAGACCTATTGATTGGAAAGTATGTCAAAGAATTGTGGGTCTTTTGGGCTTTGCTGCCCCTTTTACACAATGTGGCTATCCTGCTCTGATGCCTTTATATGCATGTATACAATCTAAGCAGGCTTTCACTTTCTCGCCAACTTACAAGGCCTTTCTGTGTAAACAATATCTGCACCTTTACCCCGTTGCCCGGCAACGGTCTGGTCTCTGCCAAGTGTTTGCTGACGCAACCCCCACTGGATGGGGCTTGGCCATAGGCCATCGGCGCATGCGTGGAACCTTTGTGGCTCCTCTGCCGATCCATACTGCGGAACTCCTGGCAGCTTGTTTTGCTCGCAGCCGGTCTGGAGCAAAACTTATCGGGACTGACAACTCTGTTGTCCTTTCTCGCAAATACACCTCCTTCCCATGGCTGCTCGGGTGTGCTGCCAACTGGATCCTGCGCGGGACGTCCTTTGTCTACGTCCCGTCGGCGCTGAATCCCGCGGACGACCCGTCTCGGGGCCGTTTGGGCCTCTATCGTCCCCTTCTTCGTCTGCCGTTCCGGCCGACCACGGGGCGCACCTCTCTTTACGCGGTCTCCCCGTCTGTGCCTTCTCATCTGCCGGACCGTGTGCACTTCGCTTCACCTCTGCACGTCGCATGGAGACCACCGTGAACGCCCACCAGGTCTTGCCCAAGGTCTTATATAAGAGGACTCTTGGACTCTCAGCAATGTCAACGACCGACCTTGAGGCATACTTCAAAGACTGTTTGTTTAAAGACTGGGAGGAGTTGGGGGAGGAGATTAGGTTAATGATTTTTGTACTAGGAGGCTGTAGGCATAAATTGGTCTGTTCACCAGCACCATGCAACTTTTTCACCTCTGCCTAATCATCTCATGTTCATGTCCTACTGTTCAAGCCTCCAAGCTGTGCCTTGGGTGGCTTTGGGGCATGGACATTGACCCGTATAAAGAATTTGGAGGTTCTGTGGAGCCACTCTCTTTTTTACCTTCTGACTTCTTTCCTTCCATTCGAGATCTCCTCGACACCGCCTCTGCTCTGTATCGGGAGGCCTTAGAGTCTCCGGAACATTGTTCACCTCACCATACAGCACTCAGGCAAGCTATTCTGTGTTGGGGTGAGTTGATGAATCTGGCCACCTGGGTGGGAAGTAATTTGGAAGACCCAGCATCCAGGGAATTAGTAGTCAGCTATGTCAATGTTAATATGGGCCTAAAAATCAGACAACTATTGTGGTTTCACATTTCCTGTCTCACTTTTGGAAGAGAAACTGTTCTTGAGTATTTGGTGTCTTTTGGAGTGTGGATTCGCACTCCTCCCGCCTACAGACCACCAAATGCCCCTATCTTATCAACACTTCCGGAAACTACTGTTGTTAGA------CGA------CGAGGCAGGTCCCCTAGAAGAAGAACTCCCTCGCCTCGCAGACGAAGGTCTCAATCGCCGCGTCGCAAAAGAACTCAATCTCGGGAATCTCAATGTTAGTATCCCTTGGACTCATAAGGTGGGAAACTTTACTGGGCTTTATTCTTCTACTGTACCTGTCTTTAATCCCGAGTGGCAAACTCCCTCCTTTCCTAATATTCATTTACAGGAGGACATTATTAATAGATGTCAACAATATGTGGGCCCTCTTACAGTTAATGAAAAAAGGAGATTAAGATTAATTATGCCTGCTAGGTTCTATCCTAACCTCACCAAATATTTGCCCTTGGATAAAGGCATTAAACCTTATTATCCTGAACATGCAGTTAATCATTACTTTAAAACTAGGCATTATTTACATACTCTGTGGAAGGCTGGCATTCTATATAAGAGAGAAACTACACGCAGCGCCTCATTTTGTGGGTCACCATATTCTTGGGAACAAGAGCTACAGCATGGGAGGTTGGTCTTCCAAACCTCGACAAGGCATGGGGACGAATCTTTCTGTTCCCAATCCTCTGGGATTCTTTCCCGATCACCAGTTGGACCCTGCATTCGGAGCCAACTCAAACAATCCAGATTGGGACTTCAACCCCAACAAGGATCACTGGCCAGAGGCAAATCAGGTAGGAGCGGGAGCATTCGGGCCAGGGTTCACCCCTCCACACGGAGGTCTTTTGGGGTGGAGCCCTCAGGCTCAGGGCATATTGACAACAGTGCCAGCAGCGCCTCCTCCTGCCTCCACCAATCGGCAGTCAGGAAGACAGCCTACTCCCATCTCTCCACCTCTAAGAGACAGTCATCCTCAGGCCATGCAGTGGAA
AB300371_13_NA_NA_Human                     CTCTACCACTTTCCACCAAACTCTTCAAGATCCCAGAGTCAGGGCTCTGTACTTTCCTGCTGGTGGCTCCAGTTCAGGAACAGTAAACCCTGCTCAGAATACTGTCTCTACCACATCGTCAATCTTATCGACGACTGGGGACCCTGTGCCGAACATGGAGAACATCGCATCAGGACTCCTAGGACCCCTGCTCGTGTTACAGGCGGGATTTTTCTTGTTGACAAAAATCCTCACAATACCACAGAGTCTAGACTCGTGGTGGACTTCTCTCAATTTTCTAGGGGGAACACCCGTGTGTCTTGGCCAAAATTCGCAGTCCCAAATCTCCAGTCACTCACCAACCTGTTGTCCTCCAATTTGTCCTGGTTATCGCTGGATGTGTCTGCGGCGTTTTATCATCTTCCTCTGCATCCTGCTGCTATGCCTCATCTTCTTGTTGGTTCTTCTGGACTATCAAGGTATGTTACCCGTTTGTCCTATGATACCCGGATCATCAACAACCAGCACGGGACCATGCAAGACCTGCACAACTCCTGCTCAAGGAACCTCTATGTTTCCCTCATGTTGCTGTACAAAACCTACGGACGGAAACTGCACCTGTATTCCCATCCCGTCATCTTGGGCTTTCGCAAAATACCTATGGGAGTGGGCCTCAGTCCGTTTCTCTTGGCTCAGTTTACTAGTGCCATTTGTTCAGTGGTTCGTAGGGCTTTCCCCCACTGTCTGGCTTTCAGTTATATGGACGATGTGGTTTTGGGGGCCAAGTCTGTACAACACCTTGAGTCCCTTTATGCCGCTGTTACCAATTTTCTTTTGTCTTTGGGTATACATTTGAACCCTCACAAAACAAAAAGATGGGGATATTCCCTTAACTTCATGGGATATGTCATTGGGAGTTGGGGCACATTGCCACAGGAACATATTGTACAAAAAATCAAAATATGTTTTAGGAAACTTCCTGTAAACAGGCCTATTGATTGGAAAGTTTGTCAACGAATTGTGGGTCTTTTGGGGTTTGCTGCCCCTTTTACGCAATGTGGATATCCTGCTTTAATGCCTTTATATGCATGTATACAAGCAAAACAGGCTTTTACCTTCTCGCCAACTTACAAGGCCTTTTTACGTAACCAATATCTGAACCTTTACCCCGTTGCTCGGCAACGGCCTGGTCTGTGCCAAGTGTTTGCTGACGCAACCCCCACGGGTTGGGGCTTGGCCATCGGCCATCAGCGCATGCGTGGGACCTTTGTGTCTCCTCTGCCGATCCATACTGCGGAACTCCTAGCCGCTTGTTTTGCTCGCAGCAGGTCTGGAGCGAAACTCATCGGGACTGACAATTCTGTCGTGCTCTCCCGCAAGTATACATCATTTCCATGGCTGCTAGGTTGTGCTGCCAACTGGATCCTGCGCGGGACGTCCTTTGTTTACGTCCCGTCGGCGCTGAATCCCGCGGACGACCCCTCACGGGGCCGCTTGGGGCTCTACCGCCCGCTTCTCCGTCTGCCGTACCGTCCGACCACGGGGCGCACCTCTCTTTACGCGGACTCCCCGTCTGTGCCTTCTCGTCTGCCGGACCGTGTGCACTTCGCTTCACCTCTGCACGTCGCATGGAAACCACCGTGAACGCCCACCGGAACCTGCCCAAGGTCTTGCATAAGAGGACTCTTGGACTTTCAGCAATGTCAACGACCGACCTTGAGGCATACTTCAAAGACTGTGTGTTTACTGAGTGGGAGGAGCTGGGGGAGGAGAATAGGTTAATGATCTTTGTACTCGGAGGCTGTAGGCATAAATTGGTCTGTTCACCAGCACCATGCAACTTTTTCACCTCTGCCTAATCATCTCTTGTTCATGTCCTACTTTTCAAGCCTCCAAGCTGTGCCTTGGGTGGCTTTAGGGCATGGACATCGACCCTTATAAAGAATTTGGAGCTTCTGTGGAGTTACTCTCTTTTTTGCCTCCTGACTTCTTTCCGAACATACGAGACCTCCTAGATACTGCTGCTGCTTTGTATCGGGATGCCTTAGAATCTCCTGAGCACTGCTCACCTCACCACACAGCACTCAGGCAAGCTATTCTGTGCTGGGGGGATGTAATGAATCTAGCCACCTGGGTGGGCACTAATTTACAAGATTCAGGGTCCAGGGATCTAGTAGTCAATTATGTTAACACTAACATGGGCCTAAAGATGAGGCAATTATTGTGGTTTCACATTTCCTGTCTTACTTTTGGAAGAGAAACCGTTCTTGAATATTTGGGGTCTTTTGGAGTGTGGATTCGCACTCCTCCTGCCTACAGACCACAAAATGCCCCTATCTTATCAACTCTTCCGGAAACTACTGTTGTTAGA------CAA------CGAGGCAGGTCCTCTAGAAGAAGAACTCCCTCGCCTCGCAGACGAAGGTCTCAATCACCGCGTCGCAGAAGATCTCAATCTCGGGAATCCCAATGCTAGTATCCCTTGGACTCATAAGGTGGGAAACTTTACTGGGCTTTATTCTTCTACAGTTCCTGTCTTTAATCCTGAATGGCAAACTCCTTCTTTTCCAGACATTCATTTGCAGGAGGACATTGTTGATAGATGTAAGCAATTTGTGGGGCCCCTTACAGTTAATGAAAACAGGAGACTAAAATTAATAATGCCTGCTAGATTTTATCCTAATGTTACCAAATATTTGCCCTTAGATAAGGGAATCAAACCTTATTATCCAGAGCATGTAGTTAATCATTACTTCCAGACAAGACATTATTTGCATACTCTTTGGAAGGCGGGTATCTTATATAAAAGAGAGTCAACACATAGCGCCTCATTTTGCGGGTCACCATATTCTTGGGAACAAGATCTACAGCATGGGAGGTTGGACTTCCAAACCTCGAAAAGGCATGGGGACAAATCTTTCTGTCCCCAATCCCCTGGGATTCTTCCCCGATCATCAGTTGGACCCTGCATTCAAAGCCAACTCAGAAAATCCAGATTGGGACCTCAACCCACACAAGGACAACTGGCCGGACGCCCACAAGGTGGGAGTGGGAGCATTCGGGCCAGGGTTCACCCCTCCCCATGGGGGACTGTTGGGGTGGAGCCCTCAGGCTCAGGGCATACTCACATCTGTGCCAGCAGCTCCTCCTCCTGCCTCCACCAATCGGCAGTCAGGACGGCAGCCTACTCCCCTATCTCCACCTCTAAGGGACACTCATCCTCAGGCCATGCAGTGGAA
AB330367_14_TJK_CentralAsia_Human           TTCCACGACCTTCCACCAAACTCTGCAAGATTCCAGAGTAAGAGGCCTGTATTTCCCTGCTGGTGGCTCCAGTTCAGGAACAGTAAACCCTGTTCCGACTACTGTATCTCACATATCGTCAATCTTCTCGAGGATTGGGGACCCTGCGCTGAACATGGAGAACATCACATCAGGATTCCTAGGACCCCTACTCGTGTTACAGGCGGGGTTTTTCTTGTTGACAAGAATCCTAACAATACCGCAGAGTCTAGACTCGTGGTGGACTTCTCTCAATTTTCTAGGGGGAACTACCGTGTGTCTTGGCCAAAATTCGCAGTCCCCAACCTCCAATCACTCACCAACCTCCTGTCCTCCGACTTGTCCTGGTTATCGCTTGATGTGTCTGCGGCGTTTTATCATCTTCCTCTTCATCCTGCTGCTATGCCTCATCTTCTTGTTGGTTCTTCTGGACTATCGAGGTATGTTGCCCGTTTGCCCTCTAATTCCAGGATCTTCAACCACCAGCACGGGACCATGCAGAACCTGCACGACTCCTGCTCAAGGAACCTCTATGTATCCCTCCTGTTGCTGTACCAAACCTTCGGACGGAAATTGCACCTGTATTCCCATCCCATCATCCTGGGCTTTCGGAAAATTCCTATGGGAGTGGGCCTCAGCCCGTTTCTCTTGGCTCAGTTTACTAGTGCCATTTGTTCAGTGGTTCGTAGGGCTTTCCCCCACTGTTTGGCTTTCAGTTATATGGATGATGTGGTATTGGGGGCCAAGTCTGTACCGCATCTTGAGTCCCTTTTTACCGCTGTTACCAATTTTCTTTTGTCTCTGGGTATACATTTAAACCCTAACAAAACAAAAAGATGGGGTCACTCTCTACATTTCATGGGCTATGTCATTGGATGTTATGGGTCCTTGCCACAAGATCACATCAGACAGAAAATCAAAGAATGTTTTAGGAAACTTCCTGTTAACAGGCCTATTGATTGGAAAGTCTGTCAACGTATTGTGGGTCTTTTGGGGTTTGCTGCCCCTTTTACGCAATGTGGTTATCCTGCTTTAATGCCCTTGTATGCATGTATTCAATCTAAGCAGGCTTTCACTTTCTCGCCAACATACAAGGCCTTTTTGTGCAAACAATACCTGAACCTTTACCCCGTTGCCCGGCAACGGCCAGGTCTGTGCCAAGTGTTTGCTGACGCAACCCCCACTGGCTGGGGCTTGGCCATAGGCCATCAGCGCATGCGTGGAACCTTTTCGGCTCCTCTGCCGATCCATACTGCGGAACTCCTAGCCGCTTGTTTTGCTCGCAGCAGGTCTGGAGCAAACATTCTCGGGACGGATAACTCTGTTGTTCTCTCCCGCAAATATACATCGTTTCCATGGCTGCTAGGCTGTGCTGCCAACTGGATCCTGCGCGGGACGTCCTTTGTTTACGTCCCGTCGGCGCTGAATCCCGCGGACGACCCTTCTCGGGGCCGATTGGGACTCTCTCGTCCCCTTCTCCGTCTGCCGTTTCGTCCGACCACGGGGCGCACCTCTCTTTACGCGGACTCCCCGTCTGTGCCTTCTCATCTGCCGGACCGTGTGCACTTCGCTTCACCTCTGCACGTCGCATGGAGACCACCGTGAACGCCCACCAATTCTTGCCCAAGGTCTTACATAAGAGGACTCTTGGACTCTCTGCAATGTCAACGACCGACCTTGAGGCATACTTCAAAGACTGTTTGTTTAAGGACTGGGAGGAGTTGGGGGAGGAGCTTAGATTAAAGCTGTTTGTATTAGGAGGCTGTAGGCATAAATTGGTCTGCGCACCAGCACCATGCAACTTTTTCACCTCTGCCTAATCACCTCTTGTTCATGTCCTACTGTTCAAGCCTCCAAGCTGTGCCTTGGGTGGCTTTAGGACATGGACATTGATCCTTATAAAGAATTTGGAGCTTCTGTGGAGTTACTCTCGTTTTTGCCTTCCGACTTCTTTCCTTCAGCACGAGATCTTCTAGATACCGCCTCAGCTCTATATCGGGAAGCCTTAGAGTCTTCTGAGCATTGCTCACCTCACCATACTGCACTCAGGCAAGCAATTCTTTGCTGGGGGGACACACTTGATCTAGCCACCTGGGTGGGTGGTAATTTGGAAGATCAAGCATCCAGGGACCTAGTAGTCAATTATGTTAACACTAAGATGGGCCTAAAGTTCAGGCAACTATTATGGTTTCACGTTTCTTGTCTCACTTTTGGAAGACAAATTGTCGTAGAGTATTTGGTGTCTTTCGGAGTGTGGATTCGCACTCCTCCAGCTTATAGACCACCAAATGCCCCTATCTTATCAATGCTTCCGGAGACTTCTGTTATTAGA------CGA------CGAGGCAGGTCCCCTAGAAGAAGAACTCCCTCGCCTCGCAGACGAAGGTCTCAATCGCCGCGTCGCCGAAGATCTCAATCTCGGGAATCTCAATGTTAGTATTCCTTGGACTCATAAGGTGGGAAGCTTTACGGGGCTTTATTCTTCTAATGTTCCTGTCTTTAACCCTCATTGGAAAACACCATCTTTTCCTAATATACATTTACACCAAGACATTATCAAAAAATGTGAACAATTTGTAGGCCCACTCACAGTCAATGAGAAAAGAAGACTGCAATTGATTATGCCTGCTAGGTTTTATCCAAAGGTTACCAAATATTTACCATTGGATAAGGGTATTAAACCTTATTATCCAGAACATCTAGTTAATCATTACTTCCAAACCAGACATTATTTACACACTCTATGGAAGGCAGGTATCTTATATAAGAGAGAAACAGCACATAGCGCCTCATTTTGTGGATCACCATATTCTTGGGAACAAGAGCTACAGCATGGGGCA---------------------------------GAATCTCTCCACCAGCAATCCTCTGGGATTCTTTCCCGACCACCAGTTGGATCCAGCCTTCAAAGCAAACACTGCAAATCCAGATTGGGACTTCAATCCCAACAAGGACACCTGGCCAGACGCCAACAAGGTAGGAGCTGGAGCATTCGGGCTGGGGTTCACCCCACCGCACGGAGGCCTTTTGGGGTGGAGCCCTCAGGCTCAGGGCATACTACAAACCTTGCCAGCAAATCCGCCTCCTGCCTCTACCAATCGCCAGTCGGGGAGGCAGCCTACTCCTCTGTCTCCGCCTTTGAGAGTCACTCATCCTCAGGCCATGCAGTGGAA
AB365453_13_BOL_SouthAmerica_Human          CTCATCCCAGTTCCATCAGGCCTTGTTGGATCCGAGGGTAAGGGCTCTGTATCTTCCTGCTGGTGGCTCCAGTTCAGAGACGCAGAACCCTGCTCCGACTATTGCCTCTCTCACATCATCAATCTTCTCGACGACTGGGGGCCCTGCTATGAACATGGACAACATCACATCAGGACTCCTAGGACCCCTGCTCGTGTTACAGGCGGTGTGTTTCTTGTTGACAAAAATCCTCACAATACCACAGAGTCTAGACTCGTGGTGGACTTCTCTCAATTTTCTAGGGGGACTACCCGGGTGTCCTGGCCAAAATTCGCAGTCCCCAACCTCCAATCACTTACCAACCTCCTGTCCTCCAACTTGTCCTGGCTATCGTTGGATGTGTCTGCGGCGTTTTATCATCTTCCTCTTCATCCTGCTGCTATGCCTCATCTTCTTGTTGGTTCTTCTGGACTATCAAGGTATGTTGCCCGTTTGTCCTCTAATTCCAGGATCCACAACCACCAGCACGGGACAATGCAAAACCTGCACAACTCTTGCTCAAGGAACCTCTATGTTTCCCTCCTGTTGCTGTTCAAAACCCTCGGACGGAAACTGCACCTGTATTCCCATCCCATCATCTTGGGCTTTCGGAAAATACCTATGGGAGTGGGCCTCAGCCCGTTTCTCCTGGCTCAGTTTACTAGTGCAATTTGTTCAGTGGTGCGTAGGGCTTTCCCCCACTGTCTGGCTTTTAGTTATATGGATGATCTGGTATTGGGGGCCAAATCTGTGCAACATCTTGAGTCCCTTTATACCGCTGTTACCAATTTTCTGTTATCTGTGGGTATCCATTTGAATACCTCTAAAACAAAAAGATGGGGTTACAATTTACATTTCATGGGTTATGTAATTGGCAGTTGGGGAGCATTACCCCAAGATCATATTGTACACAAAATCAAAGAATGTTTTAGGAAACTTCCTGTAAATCGTCCAATTGACTGGAAAGTTTGTCAACGTATTGTGGGACTTTTGGGCTTTGCTGCTCCTTTTACCCAATGTGGTTATCCTGCTCTCATGCCTCTGTATACCTGTATCACTGCGAAACAGGCTTTTGTCTTTTCGCCAACTTACAAGGCCTTTCTCTGTAAACAGTACATGAACCTTTACCCCGTTGCTCGGCAACGGCCAGGCCTGTGCCAAGTGTTTGCTGACGCAACCCCCACTGGTTGGGGCTTGGCCATTGGCCATCAGCGCATGCGTGGAACCTTTGTGGCTCCTCTGCCGATCCATACTGCGGAACTCCTTGCAGCTTGCTTCGCTCGCAGCCGGTCTGGAGCGAATATCATCGGAACAGACAACTCTGTTGTCCTCTCTCGGAAGTACACCTCCTTCCCATGGCTGCTCGGATGTGCTGCCAACTGGATCCTGCGCGGAACGTCCTTTGTTTACGTCCCGTCGGCGCTGAATCCCGCGGACGACCCCTCCCGGGGCCGCTTGGGGCTCTACCGCCCTCTTCTGCGTCTGCCGTTCCGGCCGACCACGGGTCGCACCTCTCTTTACGCGGACTCCCCGTCTGTTCCTTCTCATCTGCCGGTCCGTGTGCACTTCGCTTCACCTCTGCACGTCGCATGGAGACCACCGTGAACGCCCCCTGGAGTTTGCCAACAGTCTTACATAATAGGACTATTGGACTTTCAGGACGGTCAATGACCTGGATCGAAGAATACATCAAAGACTGTGTATTTAAAGACTGGGAGGAGTTGGGGGAGGAGATTAGGTTAATGATCTTTGTACTAGGAGGCTGTAGGCATAAATTGGTCTGTTCACCAGCACCATGCAACTTTTTCACCTCTGCCTAATCATCTCTTGTTCATGTCCTACTTTTCAAGCCTCCAAGCTGTGCCTTGGGTGGCTTTAGGGCATGGACATTGACCCTTATAAAGAATTTGGAGCGTCTGTGGAATTGCTCTCTTTTTTGCCTTCTGATTTCTTCCCGTCGGTTAGGGACCTAATCGACACCGCTACAGCTCTCTACAGGGATGACTTAGAGTCACCGGAACATTGCACCGCCCATCATACCGCTCTCAGGCAAGCTATTGTGTGTTGGGGTGAAGTAATGACTTTGGCTTCCTGGGTGGGCAATAATTTGGACGACCCTGGAGCCAGGGATTTAGTAGTTAACTATGTTAACACTCACATGGGCCTAAAGATTAGACAATTATTGTGGTTTCACATTTCCTGTCTTATGTTTGGAAGACAAACAGTTCTTGAGTATTTGGTGTCCTTTGGAGTGTGGATTCGCACTCCTCCTGCTTATAGACCACAAAATGCCCCTATCCTATCCACACTTCCTGAAACTACTGTTGTTAGA------CCA------CGAGGCAGGACCCCTAGAAGAAGAACTCCCTCGCCTCGCAGACGAAGATCTCAATCGCCGCGTCGCAGAAGATCTCAATCTCCAGCTTCCCAATGTTAGTATTCCTTGGACTCATAAGGTGGGAAACTTTACGGGGCTCTACTCTTCTACTGTACCTGCTTTCAATCCTCACTGGTTAACTCCTTCTTTTCCTGATATTCATTTGCATCAAGACCTGATATCTAAATGTGAACAATTTGTAGGCCCACTTACCAAAAATGAATTGAGAAGGTTGAAATTGATTATGCCAGCCAGATTCTTTCCTAAACTTACTAAATATTTTCCTCTGGAGAAAGGCATTAAACCTTATTATCCTGAGCATGCAGTTAATCATTATTTTAAGACCAGACATTATTTGCATACGTTATGGAAGGCGGGAATTTTATATAAGAGAGAATCCACACGTAGCGCCTCATTTTGTGGGTCACCATATTCCTGGGAACAAGAGCTACAGCATGGGAGCACCTCTCTCAACGACAAGAAGGGGCATGGGACAGAATCTCTCTGTGCCCAATCCACTGGGATTCTTTCCAGAACATCAGCTGGATCCTCTTTTCAGAGCAAATTCCAGCAGTCCCGATTGGGACTTCAACAAAAACAAGGACACTTGGCCAATGGCAAACAAGGTAGGAGTGGGAGGTTACGGTCCAGGGTTCACACCCCCACACGGGGGCCTGTTGGGGTGGAGCCCTCAGGCACAAGGTGTTCTAACAACCTTGCCAGCAGATCCGCCTCCTGCTTCCACCAATCGGCGGTCCGGGAGGAAGCCCACCCCAGTCTCTCCACCTCTAAGAGACACACATCCACAGGCAATGCAATGGAA
AB367392_13_NA_NA_Human                     CTCCACAACATTCCGCCAAGCTCTGCTAGATCCCAGAGTGAGGGGCCTATATCTTCCTGCTGGTGGCTCCAGTTCCGGAACAGTAAACCCTGTTCCGACTACTGCCTCACCCATATCGTCAATCTTCTCGAGGACTGGGGACCCTGCACCGAACATGGAGAACACAACATCAGGATTCCTAGGACCCCTGCTCGGGTTACAGGCGGGGTTTTTCTTGTTGACAAAAATCCTCACAATACCACAGAGTCTAGACTTGTGGTGGACTTCTCTCAATTTTCTAGGGGGAGCACCCGCGTGTCCTGGCCAAAATTCGCAGTCCCCAACCTCCAATCACTCACCAACCTCTTGTCCTCCAACTTGTCCTGGCTATCGCTGGATGTGTCTGCGGCGTTTTATCATATTCCTCTTCATCCTGCTGCTATGCCTCATCTTCTTGTTGGTTCTTCTGGACTACCAAGGTATGTTGCCCGTTTGTCCTCTACTTCCAGGAACATCAACTACCAGCACGGGACCATGCAAGACCTGCACGATTCCTGCTCAAGGAACCTCTATGTTTCCCTCTTGTTGCTGTACAAAACCTTCGGACGGAAACTGCACTTGTATTCCCATCCCATCATCCTGGGCTTTCGCAAGATTCCTATGGGAGTGGGCCTCAGTCCGTTTCTCATGGCTCAGTTTACTAGTGCCATTTGTTCAGTGGTTCGCAGGTCTTTCCCCCACTGTGTGGCTTTCAGTTATGTGGATGATGTGGTTTTGGGGGCGAAGTCTGTACAACATCTTGAGTCCCTTTTTACCTCTATTACCAATTTTCTTTCGTCTTTGGGTATACATTTGAACCCTAATAAAACCAAGCGTTGGGGCTACTCCCTTAACTTCATGGGATATGTAATTGGAAGTTGGGGTACTTTACCACAGGAACATATTGTACTAAAGATCAAGCAATGTTTTCGGAAACTGCCTGTAAATAGACCTATTGATTGGAAAGTGTGTCAAAGAATTGTGGGTCTTTTGGGCTTTGCTGCCCCTTTTACCCAATGTGGCTATCCTGCCTTGATGCCTTTATATGCATGTATACAATCTAAACAGGCTTTCACTTTCTCGCCAACGTACAAGGCCTTTCTGTGTCAACAATACCTGCACCTTTACCCCGTTGCCCGGCAACGGTCAGGTCTCTGCCAAGTGTTTGCTGATGCAACCCCCACTGGATGGGGCTTGGCCATAGGCCATCAGCGCATGCGTGGAACCTTTGTGGCTCCTCTGCCGATCCATACCGCGGAACTCCTAGCAGCTTGTTTTGCTCGCAGCCGGTCTGGAGCGAAACTTATCGGGACTGACAACTCTGTTGTCCTCTCTCGGAAATACACCTCCTTCCCATGGCTGCTCGGGTGTACTGCCAACTGGATCCTGCGAGGGACGTCCTTTGTCTACGTCCCGTCGGCGCTGAATCCCGCGGACGACCCGTCTCGGGGCCGTTTGGGCCTCTATCGTCCCCTTCTTCATCTGCCGTTCCGGCCGACCACGGGGCGCACCTCTCTTTACGCGGTATCCCCGTCTGTGCCTTCTCATCTGCCGGTCCGTGTGCACTTCGCTTCACCTCTGCACGTCGCATGGAGACCACCGTGAACGCCCACCAGGTCTTGCCCAAGGTCTTACATAAGAGGACTCTTGGACTCTCAACAATGTCAACGACCGACCTTGAGGCATACTTCAAAGACTGTTTGTTTAAGGACTGGGAGGAGTTGGGGGAGGAGATTAGGTTAATGATCTTTGTATTAGGAGGCTGTAGGCATAAATTGGTCTGTTCACCAGCACCATGCAACTTTTTCACCTCTGCCTAATCATCTCTTGTTCATGTCCTACTGTTCAAGCCTCCAAGCTGTGCCTTGGGTGGCTTTGGGGCATGGACATTGACACGTATAAAGAATTTGGAGCTTCTGTGGAGTTACTCTCTTTTTTGCCTCCTGACTTCTTTCCTTCGGTTCGAGATCTCATCGACACCGCCTCTGCTCTGTATCGGGAGGCCTTAGAGTCTCCGGAACATCATTCACCTCACCATACAGCACTCAGGCAAGGTATTCTGTGTTGGGGTGAGTTGATGAATCTGGCCACCTGGGTGGGAAGTAATTTGGAAGATCCAGCATCCAGAGAATTAGTAGTCGGCTATGTCAATGTTAATATGGGCCTAAAGATCAGACAACTATTGTGGTTTCACATTTCCTGTCTTACTTTTGGAAGAGAAACTGTTCTTGAGTATTTGGTGTCTTTTGGAGTGTGGATTCGCACTCCTACCGCTTACAGACCACCAAATGCCCCTATCTTATCAACACTTCCGGAAACTACTGTTGTTAGA------CGA------CGAGGCAGGTCCCCTAGAAGAAGAACTCCCTCGCCTCGCAGACGAAGGTCTCAATCGCCGCGTCGCAGAAGATCTCAATCTCGGGAATCTCAATGTTAGTATCCCTTGGACTCATAAGGTGGGAAACTTTACTGGTCTTTATTCTTCTACTGTACCTGTCTTTAATCCTGAGTGGCAAACTCCCTCCTTTCCTAACATTCATTTACAGGAAGACATTATTAATAGATGTCAACATTATGTGGGCCCTCTTACAGTTAATGAAAAAAGGAGATTAAAATTAATCATGCCTGCTAGGTTCTATCCTAACCTTACCAAATATTTGCCCTTGGATAAAGGCATTAAACCTTATTATCCTGAACATGCAGTTAACCATTACTTCAAAACTAGACATTATTTACATACTCTGTGGAAGGCTGGCATTCTATATAAGAGAGAGACTACACGAAGCGCTTCATTTTGTGGGTCACCATATTCTTGGGAACAAGAGCTACAGCATGGGAGGTTGGTCTTCCAAACCTCGACAAGGCATGGGGACGAATCTTTCGGTTCCCAATCCTCTGGGATTCTTTCCCGATCACCAGTTAGACCCTGCGTTCGGAGCCAACTCAAACAATCCAGATTGGGACTTCAACCCCAACAAGGATCACTGGCCAGAGGCAAATCAGGTAGGAGCGGGAGCATTCGGGCCAGGGTTCACCCCACCACACGGCGGTCTTTTGGGGTGGAGCCCTCAGGCTCAGGGCATATTGACAACAGTGCCAGCAGCGCCTCCTCCTGCCTCCACCAATCGGCAGTCAGGAAGACAGCCTACTCCCATCTCTCCACCTCTAAGAGACAGTCATCCTCAGGCCGTGCAGTGGAA
AB367420_13_NA_NA_Human                     TTCCACAACATTTCACCAGGCTCTGCTAGATCCCAGAGTGAGGGGCCTATATTTTCCTGCTGGTGGCTCCAGTTCCGGAACAGTAAACCCTGTTCCGACTACTGCCTCACCCATATCGTCAATCTTCTCGAGGACTGGGGACCCTGCACCGAACATGGAGAACACAACATCAGGATTCCTAGGACCCCTGCTCGTGTTACAGGCGGGGTTTTTCTTGTTGACAAGAATCCTCACAATACCACAGAGTCTAGACTCGTGGTGGACTTCTCTCAATTTTCTAGGGGAAGTACCAAAGTGTCCTGGCCAAAATTCGCAGTCCCCAACCTCCAATCACTCACCAACCTCTTGTCCTCCAATTTGTCCTGGCTATCGCTGGATGTGTCTGCGGCGTTTTATCATATTCCTCTTCATCCTGCTGCTATGCCTCATCTTCTTGTTGGTTCTTCTGGACTACCAAGGTATGTTGCCCGTTTGTCCTCTACTTCCAGGAACATCAACTACCAGCACGGGACCATGCAAGACCTGCACGATTCCTGCTCAAGGAACCTCTATGTTTCCCTCTTGTTGCTGTACAAAACCTTCGGACGGAAACTGCACTTGTATTCCCATCCCATCATCCTGGGCTTTCGCAAGATTCCTATGGGAGTGGGCCTCAGTCCGTTTCTCATGGCTCAGTTTACTAGTGCCATTTGTTCAGTGGTTCGTAGGGCTTTCCCCCACTGTTTGGCTTTCAGTTATATTGATGATGTGGTATTGGGGGCCAAATCTGTACAACATCTTGAGTCCCTTTTTACCTCTATTACCAATTTTCTGTCTTCTTTGGGTATACATTTGAACCCTAATAAAACCAAACGTTGGGGCTACTCCCTTAACTTTATGGGATATGTAATTGGAAGTTGGGGTACTTTACCACAAGAACATATTGTACAAAAAATCAAGCAATGTTTTCGAAAACTGCCTGTAAATAGACCTATTGATTGGAAAGTATGTCAAAGAATTGTGGGTCTTTTGGGCTTTGCTGCCCCTTTTACACAATGTGGCTATCCTGCCTTGAAGCCTTTATATGCATGTATACAATCTAAGCAGGCTTTCACTTTCTCGCCAATTTACAAGGCCTTTCTGCGTAAACAATATCTGAACCTTTACCCCGTTGCCCGGCAACGGTCAGGTCTTTGCCAAGTGTTTGCTGACGCAACCCCCACTGGATGGGGCTTGGCCATAGGCCATCGGCGCATGCGTGGAACCTTTGTGGCTCCTCTGCCGATCCATACTGCGGAACTCCTAGCAGCTTGTTTTGCTCGCAGCCGGTCTGGAGCGAAACTTATCGGCACCGACAACTCTGTTGTCCTCTCTCGGAAATACACCTCCTTTCCATGGCTGCTAGGGTGTGCTGCCAACTGGATCCTGCGCGGGACGTCCTTTGTCTACGTCCCGTCGGCGCTGAATCCCGCGGACGACCCGTCTCGGGGCCGTTTGGGACTCTATCGTCCCCTTCTTCATCTGCCGTTCCGGCCGACCACGGGGCGCACCTCTCTTTACGCGGTCTCCCCGTCTGTGCCTTCTCATCTGCCGGACCGTGTGCACTTCGCTTCACCTCTGCACGTCGCATGGAGACCACCGTGAACGCCCGCCAGGTCTTGCCCAAGGTCTTACATAAGAGGACTCTTGGACTCTCAGCAATGTCAACGACCGACCTTGAGGCATACTTCAAAGACTGTGTGTTTAAAGACTGGGAGGAGTTGGGGGAGGAGACTAGATTAATGATCTTTGTACTAGGAGGCTGTAGGCATAAATTGGTCTGTTCACCAGCACCATGCAACTTTTTCACCTCTGCCTAATCATCTCATGTTCATGTCCTACTGTTCAAGCCTCCAAGCTGTGCCTTGAGTGGCTTTAGGGCATGGACATTGACCCATATAAAGAATTTGGAGCTTCTGCGGAGTTACTCTCTTTTTTGCCTTCTGACTTTTTTCCTTCTATTCGAGATCTCCTCGACACCGCCTCAGCTTTATATCGGGAGGCCTTAGAGTCTCCGGAACATTGTTCACCTCACCATACAGCACTCAGGCAAGCTATTCTGTGTTGGGGTGAGTTGATGAATCTGGCCACTTGGGTGGGAAGTAATTTGGAAGACCCAGCATCACGGGAATTAGTAGTCAGCTATGTCAATGTTAATATGGGCCTGAAACTCAGACAAATATTGTGGTTTCACATTTCCTGTCTTACTTTTGGAAGAGAAACTGTTCTTGAGTATTTGGTGTCTTTTGGAGTGTGGATTCGCACTCCTACCGCTTACAGGCCACCAAATGCCCCTATCCTATCAACACTTCCGGAAACTACTGTTATTAGA------CGA------CGAGGCAGGTCCCCTAGAAGAAGAACTCCCTCGCCTCGCAGACGAAGGTCTCAATCGCCGCGTCGCAGAAGATCTCAATCTCGGGAACCCCAATGTTAATATCCCTTGGACTCATAAGGTGGGAAACTTTACTGGGCTTTATTCTTCTACTGTACCTGTCTTTAATCCTGAGTGGCAAACTCCCTCCTTTCCTCACATTCATTTACAGGAGGACATTATTAATAGATGTCAACAATATGTGGGCCCTCTTACAGTTAATGAAAAAAGGAGATTAAAATTAATTATGCCTGCTAGGTTCTATCCTACCCTTACCAAATATTTGCCCTTGGATAAAGGCATTAAACCGTATTATCCTGAAAATGCAGTTAATCATTACTTCAAAACCAGGCATTATTTACATACTCTGTGGAAGGCTGGCATTCTATATAAGAGAGAATCTACACGCAGTGCCTCATTTTGTGGGTCACCATATTCTTGGGAACAAGAGCTACAGCATGGGAGGTTGGTCTTCCAAACCTCGACAAGGCATGGGGACGAATCTTTCTGTTCCCAATCCTCTGGGATTCTTCCCCGATCACCAGTTGGACCCTGCGTTCGGAGCCAACTCAAACAATCCAGATTGGGACTTCAACCCCAACAAGGATCACTGGCCAGAGGCAAATCAGGTAGGAGCGGGAGCATTCGGATCAGGGTTCACCCCACCGCACGGCGGTCTTTTGGGGTGGAGCCCTCAGGCTCAGGGCATATTGACAACAGTGCCAGCAGCACCTCCTCCTGCCTCCACCAATCGGCAGTCGGGGAGACAGCCTACTCCCATCTCTCCACCTCTAAGAGACAGTCATCCTCAGGCCATGCAGTGGAA
AB375163_12_MEX_CentralAmerica_Human        CTCAACACAGTTCCACCAAGCACTGTTGGACCCGAGAGTAAGGGGTCTGTATTTTCCTGCTGGTGGCTCCAGTTCAGAAACACAGAACCCTGCTCCGACTATTGTCTCTCTCACATCATCAATCTTCTCGAAGACTGGGGACCCTGCTATGAACATGGAGAACATCACATCAGGACTCCTAGGACCCCTTCTCGTGTTACAGGCGGTGTGTTTCTTGTTGACAAAAATCCTCACAATACCACAGAGTCTAGACTCGTGGTGGACTTCTCTCAATTTTCTAGGGGTACCACCCGGGTGTCCTGGCCAAAATTCGCAGTCCCCAATCTCCAATCACTTACCAACCTCCTGTCCTCCAACTTGTCCTGGCTATCGTTGGATGTGTCTGCGGCGTTTTATCATCTTCCTCTTCATCCTGCTGCTATGCCTCATCTTCTTGTTGGTTCTTCTGGACTATCAAGGTATGTTGCCCGTGTGTCCTCTACTTCCAGGATCAACAACCACCAGCACGGGACCCTGCAAAACCTGCACCACTCYTGCTCAAGGAACCTCTATGTTTCCCTCCTGCTGCTGTACCAAACCTTCGGACGGAAATTGCACCTGTATTCCCATCCCATCATCTTGGGCTTTCGGAAAATACCTATGGGAGTGGGCCTCAGCCCGTTTCTCTTGGCTCAGTTTACTAGTGCCATTTGTTCAGTGGTGCGTAGGGCTTTCCCCCACTGTCTGGCTTTCAGCTATATGGATGATGTGGTATTGGGGGCCAAATCTGTGCAGCATCTTGAGTCCCTTTATACCGCTGTTACCAATTTTTTGTTATCTGTGGGCATCCATTTAAACACAGCTAAAACAAAATGGTGGGGTTATTCCTTACACTTTATGGGTTATATCATTGGGAGTTGGGGGACGTTGCCTCAGGAACATATTGTGCATAAAATCAAAGATTGCTTTCGCAAACTTCCCGTAAATAGACCCATTGATTGGAAGGTCTGTCAACGAATTGTGGGTCTTTTGGGCTTTGCAGCCCCTTTTACTCAATGTGGTTATCCTGCTCTCATGCCCTTGTATGCCTGTATCACCGCTAAGCAGGCTTTTGTTTTCTCGCCAACTTACAAGGCCTTTCTCTGTAAACAATACATGAACCTTTACCCCGTTGCTCGGCAACGGCCAGGCCTTTGCCAAGTGTTTGCTGACGCAACCCCCACTGGCTGGGGCTTGGCGATTGGCCATCAGCGCATGCGCGGAACCTTTGTGGCTCCTCTGCCGATCCATACTGCGGAACTCCTAGCAGCTTGTTTCGCTCGCAGCAGGTCTGGAGCGGACATTATCGGAACTGACAACTCCGTTGTCCTTTCTCGGAAGTACACCTCCTTCCCATGGCTGCTAGGCTGTGCTGCCAACTGGATCCTGCGCGGGACGTCCTTTGTCTACGTCCCGTCGGCGCTGAATCCTGCGGACGACCCCTCTCGTGGTCGCTTGGGGCTCTGCCGCCCCCTTCTCCGCCTGCCGTTCCGGCCGACGACGGGTCGCACCTCTCTTTACGCGGACTCCCCGCCTGTGCCTTCTCATCTGCCGGCCCGTGTGCACTTCGCTTCACCTCTGCACGTCGCATGGAGACCACCGTGAACGCCCCTCAGAGCTTGCCAACAACCTTACATAAGAGAACTCTTGGACTTTCGCCCCGGTCAACGACCTGGATTGAGGAATACATCAAAGACTGTGTATTTAAGGACTGGGAGGAGTCGGGGGAGGAGTTGAGGTTAAAGGTCTTTGTATTAGGAGGCTGTAGGCATAAATTGGTCTGTTCACCAGCACCATGCAACTTTTTCACCTCTGCCTAATCATCTTTTGTTCATGTCCCACTGTTCAAGCCTCCAAGCTGTGCCTTGGGTGGCTTTGGGGCATGGACATCGACCCTTATAAAGAATTTGGAGCTTCTGTGGAGTTACTCTCATTTTTGCCTTCTGATTTCTTCCCGTCTGTCCGGGACCTACTCGACACCGCTTCAGCCCTCTACCGAGATGCCTTAGAATCACCCGAACATTGCACCCCCAACCATACTGCTCTCAGGCAAGCTATTTTGTGCTGGGGTGAGTTGATGACCTTGGCTTCCTGGGTGGGCAATAATTTAGAGGATCCTGCAGCCAGAGATCTAGTAGTTAATTATGTCAATACTAATATGGGCCTAAAAATTAGACAATTATTATGGTTTCATATTTCCTGCCTTACATTTGGAAGAGAAACTGTTCTTGAGTATTTGGTGTCTTTTGGAGTGTGGATTCGTACTCCACCTGCTTATAGACCACCAAATGCCCCTATCCTATCAACACTTCCGGAGACTACTGTTGTTAGA------CAA------CGAGGCAGGGCCCCTAGAAGAAGAACTCCCTCGCCTCGCAGACGAAGATCTCAATCACCGCGTCGCAGAAGATCTCAATCTCCAGCTTCCCAATGTTAGTATTCCTTGGACTCATAAGGTGGGAAACTTTACCGGTCTTTACTCCTCTACTRTACCTGTTTTCAATCCTGACTGGTTAACTCCTTCTTTTCCTGACATTCACTTGCATCAAGATCTGATACAAAAATGTGAACAATTTGTAGGCCCACTCACTACAAATGAAAGGAGACGATTGAAACTAATTATGCCAGCTAGGTTTTATCCCAAAGTTACTAAATACTTCCCTTTGGATAAAGGTATTAAGCCTTACTATCCAGAGAATGTGGTTAATCATTACTTTAAAACTAGACATTATTTACATACTTTGTGGAAGGCAGGAATTCTATATAAGAGAGAATCCACACATAGCGCCTCATTTTGTGGGTCACCATATTCCTKGGAACAAGAGCTACAGCATGGGAGCACCTCTCTCAACGGCRAGAAGGGGYATGGGACAGAAYCTTTCTGTGCCCAATCCTCTGGGATTCTTTCCAGACCACCAGTTGGATCCACTATTCAGAGCAAATTCCAGCAGTCCCGATTGGGACTTCAACACAAACAAGGACAATTGGCCAATGGCAAACAAGGTAGGAGTGGGAGGCTTCGGTCCAGGGTTCACACCCCCACACGGTGGCCTTCTGGGGTGGAGCCCTCAGGCACAGGGCATTCTGACAACCTCGCCACCAGATCCACCTCCTGCTTCCACCAATCGGAGGTCAGGAAGAAAGCCAACCCCAGTCTCTCCACCTCTAAGGGACACACATCCACAGGCCATGCAGTGGAA
AB453988_12_JPN_EasternAsia_Human           TTCCACAACTTTCCACCAAGCTCTGCAAGATCCCAGAGTCAGGGGCCTGTATTTTCCTGCTGGTGGCTCCAGTTCAGGAACACTCAACCCTGTTCCAAATATTGCCTCTCACATCTCGTCAATCTCCTCGAGGACTGGGGACCCTGCGCCGAACATGGAGAACATCACATCAGGATTCCTAGGACCCCTGCTCGTGTTACAGGCGGGGTTTTTCTTGTTGACAAGAATCCTCACAATACCGCAGAGTCTAGACTCGTGGTGGACTTCTCTCAGTTTTCTAGGGGGAGCACCCGTGTGTCTTGGCCAAAATTCGCAGTCCCCAACCTCCAATCACTCACCAACCTCCTGTCCTCCAATTTGTCCTGGTTATCGCTGGATGTGTCTGCGGCGTTTTATCATATTCCTCTTCATCCTGCTGCTATGCCTCATCTTCTTATTGGTTCTTCTGGATTATCAAGGTATGTTGCCCGTTTGTCCTCTAATTCCAGGATCCACAACAACCAGTACGGGACCCTGCAAAACCTGCACGACTCCTGCTCAAGGCAACTCTATGTTTCCCTCATGTTGCTGTACAAAACCTACGGATGGAAATTGCACCTGTATTCCCATCCCATCATCTTGGGCTTTCGTAAAATACCTATGGGAGTGGGCCTCAGTCCGTTTCTCTTGGCTCAGTTTACTAGTGCCATTTGTTCAGTGGTTCGTAGGGCTTTCCCCCATTGTTTGGCTTTCAGCTATATGGATGATGTGGTACTGGGGGCAAAGTCTGTACAACATCTTGAGTCCCTTTATACCGCTGTTACCAATTTTCTTTTATCTTTGGGTATACATTTAAACCCTAACAAAACAAAAAGATGGGGTTATTCCCTGAATTTCATGGGATATGTAATTGGAAGTTGGGGTACATTGCCACAGGATCATATTATACAAAAAATCAAACACTGTTTCAGAAAACTTCCTGTCAATCGGCCTATTGATTGGAAAGTATGTCAGAGAATTGTGGGTCTTTTGGGCTTTGCCGCTCCATTTACACAATGTGGTTACCCTGCATTAATGCCTTTGTATGCATGTATACAAGCAAAACAGGCTTTCACTTTCTCGCCAACTTACAAGGCCTTTCTATGTAAACAGTATATGAACCTTTACCCCGTTGCCCGGCAACGGCCTGGTCTATGCCAAGTGTTTGCTGACGCAACCCCCACTGGCTGGGGCTTGGCCATCGGCCATCAGCGCATGCGTGGAACCTTTGTGGCTCCTCTGCCGATCCATACTGCGGAACTCCTAGCCGCTTGTTTTGCTCGCAGCCGGTCTGGAGCAAAACTCATCGGGACTGATAATTCTGTCGTCCTTTCTCGGAAATATACATCATTTCCATGGCTGCTAGGGTGTACTGCCAACTGGATTCTTCGCGGGACGTCCTTTGTTTACGTCCCGTCAGCGCTGAATCCCGCGGACGACCCCTCGCGGGGTCGCTTGGGACTCTATCGTCCCCTTCTCCGTCTGCCGTACCGTCCGACCACGGGGCGCACCTCTCTTTACGCGGACTCCCCGTCTGTGCCTTCTCATCTGCCGGACCGTGTGCACTTCGCTTCACCTCTGCACGTTGCATGGAGACCACCGTGAACGCCCATCAGAGCCTGCCCAAGGTCTTACATAAGAGGACTCTTGGACTCCCAGCAATGTCAACGACCGACCTTGAGGCCTACTTCAAAGACTGTGTGTTTAAAGACTGGGAGGAGTTGGGGGAGGAGATTAGGTTAATGATCTTTGTATTAGGAGGCTGTAGGCATAAATTGGTCTGCGCACCATCATCATGCAACTTTTTCACCTCTGCCTAATCATCTCTTGTACATGTCCCACTTTTCAAGCCTCCAAGCTGTGCCTTGGATGGCTTTGGGGCATGGACATTGACCCTTATAAAGAATTTGGAGCTACTGTGGAGTTACTCTCGTTTTTGCCTTCTGACTTCTTTCCTTCCGTCCGGGATCTACTAGATACAGCCTCAGCTCTGTATCGGGAAGCCTTAGAGTCTCCTGAGCATTGCTCACCTCACCATACAGCACTCAGGCAAGCCGTTCTCTGCTGGGGGGAATTAATGACTCTAGCTACCTGGGTGGGTAATAATTTGGAAGATCCAGCATCCAGGGATCTAGTAGTCAATTATGTTAATACTAACATGGGCCTAAAGATCAGGCAACTATTGTGGTTTCATATTTCTTGCCTTACTTTTGGAAGAGAAACTGTCCTTGAGTATTTGGTCTCTTTCGGAGTGTGGATTCGCACTCCACCACCCTATAGACCACCAAATGCCCCTATCTTATCAACACTTCCGGAAACTACTGTTGTTAGACGACGAGAC------CGAGGCAGGTCCCCTAGAAGAAGAACTCCCTCGCCTCGCAGACGAAGATCTCAATCGCCGCGTCGCAGAAGATCTCAATCTCGGGAATCTCAATGTTAGTATTCCTTGGACTCATAAGGTGGGAAATTTTACTGGGCTTTATTCTTCTACTGTCCCTATCTTTAATCCTGAATGGCAAACTCCTTCTTTTCCTAAAATTCATTTACATGAAGACATTTCTAATAGGTGTCAGCAATTTGTAGGCCCTCTCACTGTAAATGAAAAGAGACGACTGAAATTAATTATGCCTGCTAGATTTTATCCTAACAGCACTAAATATTTGCCTCTAGATAAAGGGATTAAACCTTATTATCCTGATCAGGTAGTTAATCATTACTTTCAAACCCGACATTATTTACATACTCTTTGGAAGGCTGGGATCCTATATAAGAGGGAAACTACACGTAGCGCCTCATTTTGCGGGTCACCATATTCTTGGGAACAAGAGCTACATCATGGGAGGTTGGTCATCAAAACCTCGCAAAGGCATGGGGACGAACCTTTCTGTTCCCAACCCTCTGGGATTCTTTCCCGATCATCAGTTGGACCCTGCATTCGGAGCCAATTCAAACAATCCAGATTGGGACTTCAACCCCGTCAAGGACCACTGGCCACAAGCCAACCAGGTAGGAGTGGGAGCATTCGGGCCAGGGTTCACTCCCCCACACGGAGGTGTGTTGGGGTGGAGCCCTCAGGCTCAGGGCATATTGGCCACAGTGCCAGCAGTTCCTCCTCCTGCCTCCACCAATCGGCAGTCAGGAAGGCAGCCTACTCCCATCTCTCCACCTCTAAGAGACAGTCATCCTCAGGCCATGCAGTGGAA
[truncated: 1,478,945 more chars]
